# Supplementary material for: Genomic heterogeneity of NAD(P)H dehydrogenase predisposes Cryptosporidium to clofazimine resistance
Source: Nat Microbiol. 2026 May 13;11(6):1559–72. doi: 10.1038/s41564-026-02331-5 (PMC13236581; doi:10.1038/s41564-026-02331-5)
Supplement: Supplementary file 3 — Metadata for Fig. 6a,c. [file 41564_2026_2331_MOESM3_ESM.xlsx]

## Sheet: Fig 6a
SRR(DNA)	Species	year	Host Type	Source	Location	cgd7_1900_INDEL_Coverage_Depth_DP (X)	cgd7_1900_INDEL_Allele_Frequency_AF(%)
SRR3098107	hominis	2013	human	feces	Tanzania	63	0
SRR7895183	hominis	2013	human	feces	UK	57	0
ERR970586	hominis	2015	human	feces	Colombia	31	0
SRR14089464	hominis	2018	human	feces	New Zealand	65	0
SRR6143718	hominis	2013	human	feces	UK	244	0.004098
SRR11843793	hominis	2017	human	feces	Gabon	176	0.005682
SRR18585303	hominis	2023	human	feces	US	92	0.01087
SRR3098114	hominis	2014	human	feces	Greece	50	0.02
SRR3098110	hominis	2013	human	feces	India	48	0.020833
SRR11843812	hominis	2016	human	feces	Ghana	664	0.02259
SRR18585443	hominis	2022	human	feces	China	176	0.022727
SRR18585352	hominis	2023	human	feces	US	1036	0.023166
SRR18585304	hominis	2023	human	feces	US	121	0.024793
SRR18585310	hominis	2023	human	feces	US	76	0.026316
SRR3098102	hominis	2014	human	feces	Ethiopia	142	0.028169
SRR11843813	hominis	2016	human	feces	Ghana	475	0.029474
SRR18585435	hominis	2022	human	feces	US	1204	0.034053
SRR11843786	hominis	2017	human	feces	Madagascar	287	0.034843
SRR1015748	hominis	2004	human	feces	Uganda	86	0.034884
SRR1015722	hominis	2012	human	feces	UK	57	0.035088
SRR18585381	hominis	2023	human	feces	US	80	0.0375
SRR14089463	hominis	2018	human	feces	New Zealand	69	0.043478
SRR11843809	hominis	2017	human	feces	Tanzania	252	0.043651
SRR1015747	hominis	2004	human	feces	Uganda	111	0.045045
SRR11843787	hominis	2017	human	feces	Madagascar	198	0.055556
SRR3098112	hominis	2014	human	feces	Spain	50	0.06
SRR1557959	hominis	2010	human	feces	US	702	0.07265
SRR3098105	hominis	2014	human	feces	Guatemala	34	0.088235
SRR13222561	hominis	2015	human	feces	UK	138	0.101449
SRR3098109	hominis	2013	human	feces	Sweden	72	0.125
ERR1214710	parvum	2014	non-human	NA	UK	38	0
SRR11516701	parvum	2017	non-human	NA	US	219	0.018265
SRR26320666	parvum	2020	non-human	NA	Portugal	656	0.018293
SRR3091751	parvum	2016	non-human	feces	Sweden	482	0.020747
SRR26320694	parvum	2020	non-human	NA	Germany	493	0.024341
SRR11516700	parvum	2017	non-human	NA	France	155	0.025806
SRR16770664	parvum	2020	non-human	NA	US	727	0.026135
SRR26320702	parvum	2020	non-human	NA	Germany	209	0.028708
SRR28643830	parvum	2024	non-human	NA	US	220	0.031818
SRR11817823	parvum	2013	non-human	feces	Italy	1219	0.037736
ERR363530	parvum	2013	non-human	NA	US	47	0.042553
SRR16770663	parvum	2020	non-human	NA	US	517	0.042553
SRR3473976	parvum	2011	non-human	feces	Egypt	208	0.043269
SRR11817815	parvum	2015	non-human	feces	Italy	859	0.048894
SRR3473975	parvum	2009	non-human	feces	US	403	0.052109
SRR11817818	parvum	1990	non-human	feces	Italy	1704	0.055751
ERR1035623	parvum	2015	non-human	NA	UK	35	0.057143
SRR33612607	parvum	2024	non-human	NA	US	107	0.074766
SRR18395902	parvum	2008	non-human	NA	US	21	0.095238
ERR1035621	parvum	2015	non-human	NA	UK	27	0.185185
SRR11516702	parvum	2017	non-human	NA	US	282	0
SRR26320658	parvum	2020	human	NA	Sweden	90	0.011111
SRR18395901	parvum	2017	human	NA	France	90	0.022222
SRR6117460	parvum	2012	human	feces	UK	44	0.022727
SRR6871415	parvum	2012	human	feces	UK	1227	0.02445
SRR26320649	parvum	2016	human	NA	UK	288	0.027778
SRR18395903	parvum	2009	human	feces	France	71	0.028169
SRR6147472	parvum	2013	human	feces	UK	203	0.029557
SRR11818073	parvum	2015	human	feces	Spain	705	0.032624
SRR11818078	parvum	2016	human	feces	Slovenia	842	0.035629
SRR11818079	parvum	2016	human	feces	Slovenia	682	0.045455
SRR10996883	parvum	2003	human	feces	Uganda	266	0.048872
ERR2889316	parvum	2016	human	NA	UK	289	0.051903
ERR363529	parvum	2013	Bunchgrass Farm	NA	US	483	0.598344
SRR16990213	parvum	2021	Bunchgrass Farm	NA	US	362	0.439227
SRR28643828	parvum	2024	Bunchgrass Farm	NA	US	397	0.455919
SRR28643829	parvum	2024	Bunchgrass Farm	NA	US	497	0.54326
SRR11516703	parvum	2020	Bunchgrass Farm	NA	US	274	0.638686
SRR6813720	meleagridis	2019	human	NA	UK	104	0
SRR6813896	meleagridis	2019	human	NA	UK	164	0
SRR793561	meleagridis	2013	pig	NA	US	618	0

## Sheet: Fig6c cgd7_1900
cgd7_1900	sampleName	Species	Year	Host Type	Location	cgd7_1900_bin_1	cgd7_1900_bin_2	cgd7_1900_bin_3	cgd7_1900_bin_4	cgd7_1900_bin_5	cgd7_1900_bin_6	cgd7_1900_bin_7	cgd7_1900_bin_8	cgd7_1900_bin_9	cgd7_1900_bin_10
cpbgf_7001900	SRR33612607	parvum	2024	non-human	US	0.074766	0	0	0	0	0	0	0	0	0
bin_1 --> bin_10	ERR1035621	parvum	2015	non-human	UK	0.185185	0	0	0	0	0	0	0	0	0
CDS: 5' --> 3'	ERR1035623	parvum	2015	non-human	UK	0.057143	0	0	0	0	0	0	0	0	0
	ERR1214710	parvum	2014	non-human	UK	0	0	0	0	0	0	0	0	0	0
	ERR363530	parvum	2013	non-human	US	0.042553	0	0	0	0	0	0	0	0	0
	SRR11516700	parvum	2017	non-human	France	0.025806	0	0	0	0	0	0	0	0	0
	SRR11516701	parvum	2017	non-human	US	0.018265	0	0	0	0	0	0	0	0	0
	SRR11516702	parvum	2017	non-human	US	1	0	0	0	0	0	0	0	0	0
	SRR11817815	parvum	2015	non-human	Italy	0.048894	0	0	0	0	0	0	0	0	0
	SRR11817818	parvum	1990	non-human	Italy	0.055751	0	0	0	0	0	0	0	0	0
	SRR11817823	parvum	2013	non-human	Italy	0.037736	0	0	0	0	0	0	0	0	0
	SRR16770663	parvum	2020	non-human	US	0.042553	0	0	0	0	0	0	0	0	0
	SRR16770664	parvum	2020	non-human	US	0.026135	0	0	0	0	0	0	0	0	0
	SRR18395902	parvum	2008	non-human	US	0.095238	0	0.351351	0	0.275	0.277778	0	0	0	0
	SRR26320666	parvum	2020	non-human	Portugal	0.018293	0	0	0	0	0	0	0	0	0
	SRR26320694	parvum	2020	non-human	Germany	0.024341	0	0	0	0	0	0	0	0	0
	SRR26320702	parvum	2020	non-human	Germany	0.028708	0	0	0	0	0	0	0	0	0
	SRR28643830	parvum	2024	non-human	US	0.031818	0	0	0	0	0	0	0	0	0
	SRR3091751	parvum	2016	non-human	Sweden	0.020747	0	0	0	0	0	0	0	0	0
	SRR3473975	parvum	2009	non-human	US	0.052109	0	0	0	0	0	0	0	0	0
	SRR3473976	parvum	2011	non-human	Egypt	0.043269	0	0	0	0	0	0	0	0	0
	ERR2889316	parvum	2016	human	UK	0.051903	0	0	0	0	0	0	0	0	0
	SRR10996883	parvum	2003	human	Uganda	0.048872	0	0	0	0	0	0	0	0	0
	SRR11818073	parvum	2015	human	Spain	0.032624	0	0	0	0	0	0	0	0	0
	SRR11818078	parvum	2016	human	Slovenia	0.035629	0	0	0	0	0	0	0	0	0
	SRR11818079	parvum	2016	human	Slovenia	0.045455	0	0	0	0	0	0	0	0	0
	SRR18395901	parvum	2017	human	France	0.022222	0	0	0	0	0	0	0	0	0
	SRR18395903	parvum	2009	human	France	0.028169	0	0.285714	0	0	0.240385	0	0.22449	0	0
	SRR26320649	parvum	2016	human	UK	0.027778	0	0	0	0	0	0	0	0	0
	SRR26320658	parvum	2020	human	Sweden	0.011111	0	0	0	0	0	0	0	0	0
	SRR6117460	parvum	2012	human	UK	0.022727	0	0	0	0	0	0	0	0	0
	SRR6147472	parvum	2013	human	UK	0.029557	0	0	0	0	0	0	0	0	0
	SRR6871415	parvum	2012	human	UK	0.02445	0	0	0	0	0	0	0	0	0
	ERR363529	parvum	2013	Bunchgrass Farm	US	0.598344	0	0	0	0	0	0	0	0	0
	SRR11516703	parvum	2020	Bunchgrass Farm	US	0.638686	0	0	0	0	0	0	0	0	0
	SRR16990213	parvum	2021	Bunchgrass Farm	US	0.439227	0	0	0	0	0	0	0	0	0
	SRR28643828	parvum	2024	Bunchgrass Farm	US	0.455919	0	0	0	0	0	0	0	0	0
	SRR28643829	parvum	2024	Bunchgrass Farm	US	0.54326	0	0	0	0	0	0	0	0	0

## Sheet: Fig6c cgd6_20
cgd6_20	sampleName	Species	Year	Host Type	Location	cgd6_20_bin_1	cgd6_20_bin_2	cgd6_20_bin_3	cgd6_20_bin_4	cgd6_20_bin_5	cgd6_20_bin_6	cgd6_20_bin_7	cgd6_20_bin_8	cgd6_20_bin_9	cgd6_20_bin_10
cpbgf_60020	SRR33612607	parvum	2024	non-human	US	0	0	0	0	0	0	0	0	0	0
bin_1 --> bin_10	ERR1035621	parvum	2015	non-human	UK	0	0	0	0	0	0	0	0	0	0
CDS: 5' --> 3'	ERR1035623	parvum	2015	non-human	UK	0	0	0	0	0	0	0	0	0	0
	ERR1214710	parvum	2014	non-human	UK	0	0	0	0	0	0	0	0	0	0
	ERR363530	parvum	2013	non-human	US	0	0	0	0	0	0	0	0	0	0
	SRR11516700	parvum	2017	non-human	France	0	0	0	0	0	0	0	0	0	0
	SRR11516701	parvum	2017	non-human	US	0	0	0	0	0	0	0	0	0	0
	SRR11516702	parvum	2017	non-human	US	0	0	0	0	0	0	0	0	0	0
	SRR11817815	parvum	2015	non-human	Italy	0	0	0	0	0	0	0	0	0	0
	SRR11817818	parvum	1990	non-human	Italy	0.00133869	0	0	0	0	0	0	0	0	0
	SRR11817823	parvum	2013	non-human	Italy	0	0	0	0	0	0	0	0	0	0
	SRR16770663	parvum	2020	non-human	US	0	0	0	0	0	0	0	0	0	0
	SRR16770664	parvum	2020	non-human	US	0	0	0	0	0	0	0	0	0	0
	SRR18395902	parvum	2008	non-human	US	0	0	0	0	0	0	0	0	0	0
	SRR26320666	parvum	2020	non-human	Portugal	0	0	0	0	0	0	0	0	0	0
	SRR26320694	parvum	2020	non-human	Germany	0	0	0	0	0	0	0	0	0	0
	SRR26320702	parvum	2020	non-human	Germany	0	0	0	0	0	0	0	0	0	0
	SRR28643830	parvum	2024	non-human	US	0	0	0	0	0	0	0	0	0	0
	SRR3091751	parvum	2016	non-human	Sweden	0	0	0	0	0	0	0	0	0	0
	SRR3473975	parvum	2009	non-human	US	0	0	0	0	0	0	0	0	0	0
	SRR3473976	parvum	2011	non-human	Egypt	0	0	0	0	0	0	0	0	0	0
	ERR2889316	parvum	2016	human	UK	0	0	0	0	0	0	0	0	0	0
	SRR10996883	parvum	2003	human	Uganda	0.00287356	0	0	0	0	0	0	0	0	0
	SRR11818073	parvum	2015	human	Spain	0	0	0	0	0	0	0	0	0	0
	SRR11818078	parvum	2016	human	Slovenia	0	0	0.00239808	0	0	0	0	0	0	0
	SRR11818079	parvum	2016	human	Slovenia	0	0	0	0	0	0	0	0	0	0
	SRR18395901	parvum	2017	human	France	0	0	0	0	0	0	0	0	0	0
	SRR18395903	parvum	2009	human	France	0.355556	0.365236	0.289474	0	0	0	0	0	0	0.275
	SRR26320649	parvum	2016	human	UK	0	0	0	0	0	0	0	0	0	0
	SRR26320658	parvum	2020	human	Sweden	0	0	0	0	0	0	0	0	0	0
	SRR6117460	parvum	2012	human	UK	0	0	0	0	0	0	0	0	0	0
	SRR6147472	parvum	2013	human	UK	0	0	0	0	0	0	0	0	0	0
	SRR6871415	parvum	2012	human	UK	0	0	0	0	0	0	0	0	0	0
	ERR363529	parvum	2013	Bunchgrass Farm	US	0	0	0	0	0	0	0	0	0	0
	SRR11516703	parvum	2020	Bunchgrass Farm	US	0	0	0	0	0	0	0	0	0	0
	SRR16990213	parvum	2021	Bunchgrass Farm	US	0	0	0	0	0	0	0	0	0	0
	SRR28643828	parvum	2024	Bunchgrass Farm	US	0	0	0	0	0	0	0	0	0	0
	SRR28643829	parvum	2024	Bunchgrass Farm	US	0	0	0	0	0	0	0	0	0	0

## Sheet: Fig6c cgd6_2370
cgd6_2370	sampleName	Species	Year	Host Type	Location	cgd6_2370_bin_1	cgd6_2370_bin_2	cgd6_2370_bin_3	cgd6_2370_bin_4	cgd6_2370_bin_5	cgd6_2370_bin_6	cgd6_2370_bin_7	cgd6_2370_bin_8	cgd6_2370_bin_9	cgd6_2370_bin_10
cpbgf_6002370	SRR33612607	parvum	2024	non-human	US	0	0	0	0	0	0	0	0	0	0
bin_1 --> bin_10	ERR1035621	parvum	2015	non-human	UK	0	0	0	0	0	0	0	0	0	0
CDS: 5' --> 3'	ERR1035623	parvum	2015	non-human	UK	0	0	0	0	0	0	0	0	0	0
	ERR1214710	parvum	2014	non-human	UK	0	0	0	0	0	0	0	0	0	0
	ERR363530	parvum	2013	non-human	US	0	0	0	0	0	0	0	0	0	0
	SRR11516700	parvum	2017	non-human	France	0	0	0	0	0	0	0	0	0	0
	SRR11516701	parvum	2017	non-human	US	0	0	0	0	0	0	0	0	0	0
	SRR11516702	parvum	2017	non-human	US	0	0	0	0	0	0	0	0	0	0
	SRR11817815	parvum	2015	non-human	Italy	0	0	0	0	0	0	0	0	0	0
	SRR11817818	parvum	1990	non-human	Italy	0	0	0	0	0	0	0	0	0	0
	SRR11817823	parvum	2013	non-human	Italy	0	0	0	0	0	0	0	0	0	0
	SRR16770663	parvum	2020	non-human	US	0	0	0	0	0	0	0	0	0	0
	SRR16770664	parvum	2020	non-human	US	0	0	0	0	0	0	0	0	0	0
	SRR18395902	parvum	2008	non-human	US	0	0.244347	0	0	0.365567	0.257639	0	0.314047	0.323295	0.31699
	SRR26320666	parvum	2020	non-human	Portugal	0	0	0	0	0	0	0	0	0	0
	SRR26320694	parvum	2020	non-human	Germany	0	0	0	0	0	0	0	0	0	0
	SRR26320702	parvum	2020	non-human	Germany	0	0	0	0	0	0	0	0	0	0
	SRR28643830	parvum	2024	non-human	US	0	0	0	0	0	0	0	0	0	0
	SRR3091751	parvum	2016	non-human	Sweden	0	0	0	0	0	0	0	0	0	0
	SRR3473975	parvum	2009	non-human	US	0	0	0	0	0	0	0	0	0	0
	SRR3473976	parvum	2011	non-human	Egypt	0	0	0	0	0	0	0	0	0	0
	ERR2889316	parvum	2016	human	UK	0	0	0	0	0	0	0	0	0	0
	SRR10996883	parvum	2003	human	Uganda	0	0	0	0	0	0	0	0	0	0
	SRR11818073	parvum	2015	human	Spain	0	0	0	0	0	0	0	0	0	0
	SRR11818078	parvum	2016	human	Slovenia	0	0	0	0	0	0	0	0	0	0
	SRR11818079	parvum	2016	human	Slovenia	0	0	0	0	0	0	0	0	0	0
	SRR18395901	parvum	2017	human	France	0	0	0	0	0	0	0	0	0	0
	SRR18395903	parvum	2009	human	France	0	0.338081	0	0	0.284127	0.37931	0	0.295224	0.375974	0.296431
	SRR26320649	parvum	2016	human	UK	0	0	0	0	0	0	0	0	0	0
	SRR26320658	parvum	2020	human	Sweden	0	0	0	0	0	0	0	0	0	0
	SRR6117460	parvum	2012	human	UK	0	0	0	0	0	0	0	0	0	0
	SRR6147472	parvum	2013	human	UK	0	0	0	0	0	0	0	0	0	0
	SRR6871415	parvum	2012	human	UK	0	0	0	0	0	0	0	0	0	0
	ERR363529	parvum	2013	Bunchgrass Farm	US	0	0	0	0	0	0	0	0	0	0
	SRR11516703	parvum	2020	Bunchgrass Farm	US	0	0	0	0	0	0	0	0	0	0
	SRR16990213	parvum	2021	Bunchgrass Farm	US	0	0	0	0	0	0	0	0	0	0
	SRR28643828	parvum	2024	Bunchgrass Farm	US	0	0	0	0	0	0	0	0	0	0
	SRR28643829	parvum	2024	Bunchgrass Farm	US	0	0	0	0	0	0	0	0	0	0

## Sheet: Fig6c cgd5_4520
cgd5_4520	sampleName	Species	Year	Host Type	Location	cgd5_4520_bin_1	cgd5_4520_bin_2	cgd5_4520_bin_3	cgd5_4520_bin_4	cgd5_4520_bin_5	cgd5_4520_bin_6	cgd5_4520_bin_7	cgd5_4520_bin_8	cgd5_4520_bin_9	cgd5_4520_bin_10
cpbgf_1003910	SRR33612607	parvum	2024	non-human	US	0	0	0	0	0	0	0	0	0	0
bin_1 --> bin_10	ERR1035621	parvum	2015	non-human	UK	0	0	0	0	0	0	0	0	0	0
CDS: 5' --> 3'	ERR1035623	parvum	2015	non-human	UK	0	0	0	0	0	0	0	0	0	0
	ERR1214710	parvum	2014	non-human	UK	0	0	0	0	0	0	0	0	0	0
	ERR363530	parvum	2013	non-human	US	0	0	0	0	0	0	0	0	0	0
	SRR11516700	parvum	2017	non-human	France	0	0	0	0	0	0	0	0	0	0
	SRR11516701	parvum	2017	non-human	US	0	0	0	0	0	0	0	0	0	0
	SRR11516702	parvum	2017	non-human	US	0	0	0	0	0	0	0	0	0	0
	SRR11817815	parvum	2015	non-human	Italy	0	0	0	0	0	0	0	0	0	0
	SRR11817818	parvum	1990	non-human	Italy	0	0	0	0	0	0	0	0	0	0
	SRR11817823	parvum	2013	non-human	Italy	0	0	0	0	0	0	0.483051	0.587629	0	0
	SRR16770663	parvum	2020	non-human	US	0	0	0	0	0	0	0	0	0	0
	SRR16770664	parvum	2020	non-human	US	0	0	0	0	0	0	0	0	0	0
	SRR18395902	parvum	2008	non-human	US	0	0	0	0	0	0	0	0	0	0
	SRR26320666	parvum	2020	non-human	Portugal	0	0	0	0	0	0	0	0	0	0
	SRR26320694	parvum	2020	non-human	Germany	0	0	0	0	0	0	0	0	0	0
	SRR26320702	parvum	2020	non-human	Germany	0	0	0	0	0	0	0	0	0	0
	SRR28643830	parvum	2024	non-human	US	0	0	0	0	0	0	0	0	0	0
	SRR3091751	parvum	2016	non-human	Sweden	0	0	0	0	0	0	0	0	0	0
	SRR3473975	parvum	2009	non-human	US	0	0	0	0	0	0	0	0	0	0
	SRR3473976	parvum	2011	non-human	Egypt	0	0	0	0	0	0	0	0	0	0
	ERR2889316	parvum	2016	human	UK	0	0	0	0	0	0	0.517241	0.535714	0	0
	SRR10996883	parvum	2003	human	Uganda	0	0	0	0	0	0	0	0	0	0
	SRR11818073	parvum	2015	human	Spain	0	0	0	0	0	0	0	0	0	0
	SRR11818078	parvum	2016	human	Slovenia	0	0	0	0	0	0	0.298701	0.335714	0	0
	SRR11818079	parvum	2016	human	Slovenia	0	0	0	0	0	0	0	0	0	0
	SRR18395901	parvum	2017	human	France	0	0	0	0	0	0	0	0	0	0
	SRR18395903	parvum	2009	human	France	0	0	0	0	0	0	0	0	0	0
	SRR26320649	parvum	2016	human	UK	0	0	0	0	0	0	0	0	0	0
	SRR26320658	parvum	2020	human	Sweden	0	0	0	0	0	0	0	0	0	0
	SRR6117460	parvum	2012	human	UK	0	0	0	0	0	0	0	0	0	0
	SRR6147472	parvum	2013	human	UK	0	0	0	0	0	0	0	0	0	0
	SRR6871415	parvum	2012	human	UK	0	0	0	0	0	0	0	0	0	0
	ERR363529	parvum	2013	Bunchgrass Farm	US	0	0	0	0	0	0	0	0	0	0
	SRR11516703	parvum	2020	Bunchgrass Farm	US	0	0	0	0	0	0	0	0	0	0
	SRR16990213	parvum	2021	Bunchgrass Farm	US	0	0	0	0	0	0	0	0	0	0
	SRR28643828	parvum	2024	Bunchgrass Farm	US	0	0	0	0	0	0	0	0	0	0
	SRR28643829	parvum	2024	Bunchgrass Farm	US	0	0	0	0	0	0	0	0	0	0

## Sheet: Fig6c cgd6_2250
cgd6_2250	sampleName	Species	Year	Host Type	Location	cgd6_2250_bin_1	cgd6_2250_bin_2	cgd6_2250_bin_3	cgd6_2250_bin_4	cgd6_2250_bin_5	cgd6_2250_bin_6	cgd6_2250_bin_7	cgd6_2250_bin_8	cgd6_2250_bin_9	cgd6_2250_bin_10
cpbgf_6002250	SRR33612607	parvum	2024	non-human	US	0	0	0	0	0	0	0	0	0	0
bin_1 --> bin_10	ERR1035621	parvum	2015	non-human	UK	0	0	0	0	0	0	0	0	0	0
CDS: 5' --> 3'	ERR1035623	parvum	2015	non-human	UK	0	0	0	0	0	0	0	0	0	0
	ERR1214710	parvum	2014	non-human	UK	0	0	0	0	0	0	0	0	0	0
	ERR363530	parvum	2013	non-human	US	0	0	0	0	0	0	0	0	0	0
	SRR11516700	parvum	2017	non-human	France	0	0	0	0	0	0	0	0	0	0
	SRR11516701	parvum	2017	non-human	US	0	0	0	0	0	0	0	0	0	0
	SRR11516702	parvum	2017	non-human	US	0	0	0	0	0	0	0	0	0	0
	SRR11817815	parvum	2015	non-human	Italy	0	0	0	0	0	0	0	0	0	0
	SRR11817818	parvum	1990	non-human	Italy	0	0	0	0	0	0	0	0	0	0
	SRR11817823	parvum	2013	non-human	Italy	0	0	0	0	0	0	0	0	0	0
	SRR16770663	parvum	2020	non-human	US	0	0	0	0	0	0	0	0	0	0
	SRR16770664	parvum	2020	non-human	US	0	0	0	0	0	0	0	0	0	0
	SRR18395902	parvum	2008	non-human	US	0	0	0.279872	0.1875	0.66	0	0	0	0	0
	SRR26320666	parvum	2020	non-human	Portugal	0	0	0	0	0	0	0	0	0	0
	SRR26320694	parvum	2020	non-human	Germany	0	0	0	0	0	0	0	0	0	0
	SRR26320702	parvum	2020	non-human	Germany	0	0	0	0	0	0	0	0	0	0
	SRR28643830	parvum	2024	non-human	US	0	0	0	0	0	0	0	0	0	0
	SRR3091751	parvum	2016	non-human	Sweden	0	0	0	0	0	0	0	0	0	0
	SRR3473975	parvum	2009	non-human	US	0	0	0	0	0	0	0	0	0	0
	SRR3473976	parvum	2011	non-human	Egypt	0	0	0	0	0	0	0	0	0	0
	ERR2889316	parvum	2016	human	UK	0	0	0	0	0	0	0	0	0	0
	SRR10996883	parvum	2003	human	Uganda	0	0	0	0	0	0	0	0	0	0
	SRR11818073	parvum	2015	human	Spain	0	0	0	0	0	0	0	0	0	0
	SRR11818078	parvum	2016	human	Slovenia	0	0	0	0	0	0	0	0	0	0
	SRR11818079	parvum	2016	human	Slovenia	0	0	0	0	0	0	0	0	0	0
	SRR18395901	parvum	2017	human	France	0	0	0	0	0	0	0	0	0	0
	SRR18395903	parvum	2009	human	France	0	0	0	0.254902	0.542169	0	0	0	0	0
	SRR26320649	parvum	2016	human	UK	0	0	0	0	0	0	0	0	0	0
	SRR26320658	parvum	2020	human	Sweden	0	0	0	0	0	0	0	0	0	0
	SRR6117460	parvum	2012	human	UK	0	0	0	0	0	0	0	0	0	0
	SRR6147472	parvum	2013	human	UK	0	0	0	0	0	0	0	0	0	0
	SRR6871415	parvum	2012	human	UK	0	0	0	0	0	0	0	0	0	0
	ERR363529	parvum	2013	Bunchgrass Farm	US	0	0	0	0	0	0	0	0	0	0
	SRR11516703	parvum	2020	Bunchgrass Farm	US	0	0	0	0	0	0	0	0	0	0
	SRR16990213	parvum	2021	Bunchgrass Farm	US	0	0	0	0	0	0	0	0	0	0
	SRR28643828	parvum	2024	Bunchgrass Farm	US	0	0	0	0	0	0	0	0	0	0
	SRR28643829	parvum	2024	Bunchgrass Farm	US	0	0	0	0	0	0	0	0	0	0

## Sheet: Fig6c cgd8_2220
cgd8_2220	sampleName	Species	Year	Host Type	Location	cgd8_2220_bin_1	cgd8_2220_bin_2	cgd8_2220_bin_3	cgd8_2220_bin_4	cgd8_2220_bin_5	cgd8_2220_bin_6	cgd8_2220_bin_7	cgd8_2220_bin_8	cgd8_2220_bin_9	cgd8_2220_bin_10
cpbgf_8002220	SRR33612607	parvum	2024	non-human	US	0	0	0	0	0	0	0	0	0	0
bin_1 --> bin_10	ERR1035621	parvum	2015	non-human	UK	0	0	0	0	0	0	0	0	0	0
CDS: 5' --> 3'	ERR1035623	parvum	2015	non-human	UK	0	0	0	0	0	0	0	0	0	0
	ERR1214710	parvum	2014	non-human	UK	0	0	0	0	0	0	0	0	0	0
	ERR363530	parvum	2013	non-human	US	0	0	0	0	0	0	0	0	0	0
	SRR11516700	parvum	2017	non-human	France	0	0	0	0	0	0	0	0	0	0
	SRR11516701	parvum	2017	non-human	US	0	0	0	0	0	0	0	0	0	0
	SRR11516702	parvum	2017	non-human	US	0	0	0	0	0	0	0	0	0	0
	SRR11817815	parvum	2015	non-human	Italy	0	0	0	0	0	0	0	0	0	0
	SRR11817818	parvum	1990	non-human	Italy	0	0	0.192575	0	0	0	0	0	0	0
	SRR11817823	parvum	2013	non-human	Italy	0	0	0	0	0	0	0	0	0	0
	SRR16770663	parvum	2020	non-human	US	0	0	0	0	0	0	0	0	0	0
	SRR16770664	parvum	2020	non-human	US	0	0	0	0	0	0	0	0	0	0
	SRR18395902	parvum	2008	non-human	US	0	0	0	0	0	0	0	0	0	0.380952
	SRR26320666	parvum	2020	non-human	Portugal	0	0	0	0	0	0	0	0	0	0
	SRR26320694	parvum	2020	non-human	Germany	0	0	0	0	0	0	0	0	0	0
	SRR26320702	parvum	2020	non-human	Germany	0	0	0	0	0	0	0	0	0	0
	SRR28643830	parvum	2024	non-human	US	0	0	0	0	0	0	0	0	0	0
	SRR3091751	parvum	2016	non-human	Sweden	0	0	0	0	0	0	0	0	0	0
	SRR3473975	parvum	2009	non-human	US	0	0	0	0	0	0	0	0	0	0
	SRR3473976	parvum	2011	non-human	Egypt	0	0	0	0	0	0	0	0	0	0
	ERR2889316	parvum	2016	human	UK	0	0	0	0	0	0	0	0	0	0
	SRR10996883	parvum	2003	human	Uganda	0	0	0	0	0	0	0	0	0	0
	SRR11818073	parvum	2015	human	Spain	0	0	0	0	0	0	0	0	0	0
	SRR11818078	parvum	2016	human	Slovenia	0	0	0	0	0	0	0	0	0	0
	SRR11818079	parvum	2016	human	Slovenia	0	0	0	0	0	0	0	0	0	0
	SRR18395901	parvum	2017	human	France	0	0	0	0	0	0	0	0	0	0
	SRR18395903	parvum	2009	human	France	0.385965	0.354167	0	0	0.35	0.359868	0	0	0.243464	0.351351
	SRR26320649	parvum	2016	human	UK	0	0	0	0	0	0	0	0	0	0
	SRR26320658	parvum	2020	human	Sweden	0	0	0.741007	0	0	0	0	0	0	0
	SRR6117460	parvum	2012	human	UK	0	0	0	0	0	0	0	0	0	0
	SRR6147472	parvum	2013	human	UK	0	0	0	0	0	0	0	0	0	0
	SRR6871415	parvum	2012	human	UK	0	0	0	0	0	0	0	0	0	0
	ERR363529	parvum	2013	Bunchgrass Farm	US	0	0	0	0	0	0	0	0	0	0
	SRR11516703	parvum	2020	Bunchgrass Farm	US	0	0	0	0	0	0	0	0	0	0
	SRR16990213	parvum	2021	Bunchgrass Farm	US	0	0	0	0	0	0	0	0	0	0
	SRR28643828	parvum	2024	Bunchgrass Farm	US	0	0	0	0	0	0	0	0	0	0
	SRR28643829	parvum	2024	Bunchgrass Farm	US	0	0	0	0	0	0	0	0	0	0

## Sheet: Fig6c cgd4_130
cgd4_130	sampleName	Species	Year	Host Type	Location	cgd4_130_bin_1	cgd4_130_bin_2	cgd4_130_bin_3	cgd4_130_bin_4	cgd4_130_bin_5	cgd4_130_bin_6	cgd4_130_bin_7	cgd4_130_bin_8	cgd4_130_bin_9	cgd4_130_bin_10
cpbgf_400130	SRR33612607	parvum	2024	non-human	US	0	0	0	0	0	0	0	0	0	0
bin_1 --> bin_10	ERR1035621	parvum	2015	non-human	UK	0	0	0	0	0	0	0	0	0	0
CDS: 5' --> 3'	ERR1035623	parvum	2015	non-human	UK	0	0	0	0	0	0	0	0	0	0
	ERR1214710	parvum	2014	non-human	UK	0	0	0	0	0	0	0	0	0	0
	ERR363530	parvum	2013	non-human	US	0	0	0	0	0	0	0	0	0	0
	SRR11516700	parvum	2017	non-human	France	0	0	0	0	0	0	0	0	0	0
	SRR11516701	parvum	2017	non-human	US	0	0	0	0	0	0	0	0	0	0
	SRR11516702	parvum	2017	non-human	US	0	0	0	0	0	0	0	0	0	0
	SRR11817815	parvum	2015	non-human	Italy	0	0	0	0	0	0	0	0	0	0
	SRR11817818	parvum	1990	non-human	Italy	0	0	0	0	0	0	0	0	0	0
	SRR11817823	parvum	2013	non-human	Italy	0	0	0	0	0	0	0	0	0	0
	SRR16770663	parvum	2020	non-human	US	0	0	0	0	0	0	0	0	0	0
	SRR16770664	parvum	2020	non-human	US	0	0	0	0	0	0	0	0	0	0
	SRR18395902	parvum	2008	non-human	US	0	0.25641	0.277056	0	0	0.494382	0.347826	0.331047	0	0.262821
	SRR26320666	parvum	2020	non-human	Portugal	0	0	0	0	0	0	0	0	0	0
	SRR26320694	parvum	2020	non-human	Germany	0	0	0	0	0	0	0	0	0	0
	SRR26320702	parvum	2020	non-human	Germany	0	0	0	0	0	0	0	0	0	0
	SRR28643830	parvum	2024	non-human	US	0	0	0	0	0	0	0	0	0	0
	SRR3091751	parvum	2016	non-human	Sweden	0	0	0	0	0	0	0	0	0	0
	SRR3473975	parvum	2009	non-human	US	0	0	0	0	0	0	0	0	0	0
	SRR3473976	parvum	2011	non-human	Egypt	0	0	0	0	0	0	0	0	0	0
	ERR2889316	parvum	2016	human	UK	0	0	0	0	0	0	0	0	0	0
	SRR10996883	parvum	2003	human	Uganda	0	0	0	0	0	0	0	0	0	0
	SRR11818073	parvum	2015	human	Spain	0	0	0	0	0	0	0	0	0	0
	SRR11818078	parvum	2016	human	Slovenia	0	0	0	0	0	0	0	0	0	0
	SRR11818079	parvum	2016	human	Slovenia	0	0	0	0	0	0	0	0	0	0
	SRR18395901	parvum	2017	human	France	0	0	0	0	0	0	0	0	0	0
	SRR18395903	parvum	2009	human	France	0	0	0.296296	0	0	0.457317	0	0	0	0
	SRR26320649	parvum	2016	human	UK	0	0	0	0	0	0	0	0	0	0
	SRR26320658	parvum	2020	human	Sweden	0	0	0	0	0	0	0	0	0	0
	SRR6117460	parvum	2012	human	UK	0	0	0	0	0	0	0	0	0	0
	SRR6147472	parvum	2013	human	UK	0	0	0	0	0	0	0	0	0	0
	SRR6871415	parvum	2012	human	UK	0	0	0	0	0	0	0	0	0	0
	ERR363529	parvum	2013	Bunchgrass Farm	US	0	0	0	0	0	0	0	0	0	0
	SRR11516703	parvum	2020	Bunchgrass Farm	US	0	0	0	0	0	0	0	0	0	0
	SRR16990213	parvum	2021	Bunchgrass Farm	US	0	0	0	0	0	0	0	0	0	0
	SRR28643828	parvum	2024	Bunchgrass Farm	US	0	0	0	0	0	0	0	0	0	0
	SRR28643829	parvum	2024	Bunchgrass Farm	US	0	0	0	0	0	0	0	0	0	0
