# Supplementary material for: Genomic heterogeneity of NAD(P)H dehydrogenase predisposes Cryptosporidium to clofazimine resistance
Source: Nat Microbiol. 2026 May 13;11(6):1559–72. doi: 10.1038/s41564-026-02331-5 (PMC13236581; doi:10.1038/s41564-026-02331-5)
Supplement: Supplementary file 4 — Metadata bulk segregant analysis. [file 41564_2026_2331_MOESM4_ESM.xlsx]

## Sheet: BSAfiltertable
																			CHROM	POS	REF	ALT	04_Seb_Cp_Tom_S4/.AD	04_Seb_Cp_Tom_S4/.DP	04_Seb_Cp_Tom_S4/.GQ	04_Seb_Cp_Tom_S4/.PL	05_Seb_Cp_Isra_S5/.AD	05_Seb_Cp_Isra_S5/.DP	05_Seb_Cp_Isra_S5/.GQ	05_Seb_Cp_Isra_S5/.PL	CFZ_D_13_16_S8/.AD	CFZ_D_13_16_S8/.DP	CFZ_D_13_16_S8/.GQ	CFZ_D_13_16_S8/.PL	CFZ_D_26_28_S9/.AD	CFZ_D_26_28_S9/.DP	CFZ_D_26_28_S9/.GQ	CFZ_D_26_28_S9/.PL	CFZ_D_6_10_S7/.AD	CFZ_D_6_10_S7/.DP	CFZ_D_6_10_S7/.GQ	CFZ_D_6_10_S7/.PL	Vehicle_D_13_16_S11/.AD	Vehicle_D_13_16_S11/.DP	Vehicle_D_13_16_S11/.GQ	Vehicle_D_13_16_S11/.PL	Vehicle_D_26_28_S12/.AD	Vehicle_D_26_28_S12/.DP	Vehicle_D_26_28_S12/.GQ
																			Chr1	6064	T	G	25,0	25	99	0,1173	1,17	18	99	577,0	40,50	90	16	16,0	30,74	104	99	1286,0	20,53	73	99	1185,0	20,34	54	99	347,0	37,93	130	99
																			Chr1	24677	T	A	235,0	235	99	0,1800	53,90	163	99	1180,0	230199	429	99	0,1430	294227	521	99	0,1800	191133	324	99	0,1800	200125	325	99	0,1800	332189	521	99
																			Chr1	28618	A	C	68103	171	99	442,0	52,54	106	99	0,594	150213	363	99	664,0	163269	432	99	1544,0	107165	272	99	910,0	112126	238	99	0,392	155292	447	99
																			Chr1	36497	C	G	16,0	16	99	0,620	4,16	20	99	516,0	18,4	22	99	0,611	29,6	35	99	0,1014	20,6	26	99	0,643	23,11	34	99	0,526	22,6	28	99
																			Chr1	36773	A	G	42,24	66	99	0,633	25,44	69	99	811,0	51,44	95	99	0,386	77,63	140	99	0,743	57,47	104	99	0,532	57,72	129	99	593,0	61,80	141	99
																			Chr1	36839	A	G	63,37	100	99	0,1023	26,62	88	99	1294,0	89,65	154	99	0,1250	113102	215	99	0,697	78,70	148	99	0,549	69,97	166	99	1022,0	103119	222	99
																			Chr1	45038	G	A	84,55	139	99	0,1128	0,114	114	99	3792,0	131214	345	99	2550,0	145264	409	99	3991,0	88179	267	99	3212,0	97180	277	99	2914,0	159339	498	99
																			Chr1	45966	T	C	28,1	29	99	0,932	20,28	48	99	317,0	93,33	126	99	0,1800	82,43	125	99	0,1474	36,14	50	99	0,922	48,7	55	99	0,1519	115,53	168	99
																			Chr1	68405	T	A	22,33	55	99	434,0	77,1	78	99	0,1800	145,36	181	99	0,1800	150,36	186	99	0,1800	97,23	120	99	0,1800	97,41	138	99	0,2388	147,70	217	99
																			Chr1	69620	T	G	29,43	72	99	416,0	74,0	74	99	0,1800	187,43	230	99	0,1800	160,62	222	99	0,1800	134,30	164	99	0,1800	132,33	165	99	0,1800	203,88	291	99
																			Chr1	71071	A	T	29,39	68	99	356,0	96,0	96	99	0,1800	179,37	216	99	0,1800	235,51	286	99	0,1800	150,22	172	99	0,1800	115,47	162	99	0,2578	216,71	287	99
																			Chr1	71569	C	T	21,24	45	99	124,0	74,0	74	99	0,1800	135,26	161	99	0,1800	158,37	195	99	0,1800	123,23	146	99	0,1800	100,40	140	99	0,2317	149,71	220	99
																			Chr1	110583	T	G	51,13	64	99	0,1437	0,99	99	99	3595,0	57121	178	99	2578,0	66199	265	99	5346,0	48117	165	99	2568,0	51115	166	99	2488,0	128147	275	99
																			Chr1	120513	G	A	34,19	53	99	0,561	0,92	92	99	3321,0	32185	217	99	5594,0	78168	246	99	3362,0	19151	170	99	5081,0	47138	185	99	3722,0	138186	324	99
																			Chr1	121750	C	T	52,1	53	99	0,1800	0,89	89	99	3146,0	63133	196	99	2420,0	117114	231	99	520,0	52,72	124	99	1025,0	58,90	148	99	1274,0	151124	275	99
																			Chr1	125637	C	A	67,0	67	99	0,1800	0,77	77	99	2811,0	93113	206	99	982,0	82,97	179	99	604,0	52,80	132	99	1103,0	55,99	154	99	1935,0	138118	256	99
																			Chr1	129741	A	G	30,33	63	99	278,0	70,1	71	99	0,1800	166,40	206	99	0,1800	152,36	188	99	0,1800	128,25	153	99	0,1800	135,30	165	99	0,1800	188,42	230	99
																			Chr1	130103	T	C	54,0	54	99	0,1800	0,77	77	99	2567,0	55103	158	99	1729,0	85114	199	99	1391,0	41109	150	99	2359,0	48,97	145	99	1961,0	129116	245	99
																			Chr1	142099	C	T	61,0	61	99	0,1800	0,113	113	99	3950,0	114130	244	99	903,0	137126	263	99	0,160	75,79	154	99	202,0	72,95	167	99	1015,0	170135	305	99
																			Chr1	156679	G	A	56,0	56	99	0,1800	0,78	78	99	2598,0	75,93	168	99	776,0	71132	203	99	2030,0	59,92	151	99	1220,0	64,59	123	5	0,5	147,92	239	99
																			Chr1	156929	T	C	56,0	56	99	0,1800	0,65	65	99	2901,0	80,79	159	46	0,46	94100	194	96	96,0	45,87	132	99	1702,0	64,69	133	99	379,0	142,76	218	99
																			Chr1	156954	A	C	72,0	72	99	0,1800	0,73	73	99	3090,0	88100	188	99	290,0	105106	211	99	127,0	59,99	158	99	1599,0	77,76	153	64	0,64	155,89	244	99
																			Chr1	157027	G	A	52,0	52	99	0,1692	0,71	71	99	3336,0	92105	197	99	587,0	95,96	191	99	116,0	50,79	129	99	836,0	68,74	142	99	312,0	182107	289	99
																			Chr1	157029	A	G	53,0	53	99	0,1800	0,76	76	99	3336,0	91105	196	99	587,0	95,98	193	99	116,0	49,81	130	99	836,0	68,74	142	99	312,0	183108	291	99
																			Chr1	157150	G	A	56,0	56	99	0,1800	0,59	59	99	2091,0	92,98	190	99	158,0	107,86	193	99	0,944	68,71	139	76	76,0	67,80	147	99	507,0	154,95	249	99
																			Chr1	157289	A	G	64,0	64	99	0,1800	0,74	74	99	2598,0	81122	203	99	1250,0	95109	204	99	544,0	77,87	164	99	291,0	76,78	154	33	0,33	173,95	268	99
																			Chr1	157626	T	A	70,0	70	99	0,1800	0,77	77	99	2595,0	77125	202	99	1794,0	114104	218	99	0,481	69,80	149	99	388,0	75,90	165	99	336,0	168,98	266	99
																			Chr1	157653	A	T	67,0	67	99	0,1800	0,81	81	99	2834,0	79,98	177	99	814,0	114,83	197	99	0,1125	68,78	146	99	483,0	78,88	166	54	54,0	158,98	256	99
																			Chr1	159128	C	T	54,0	54	99	0,1769	0,70	70	99	2422,0	71,93	164	99	807,0	98104	202	77	77,0	78,93	171	99	509,0	67,68	135	99	154,0	156,82	238	99
																			Chr1	159281	G	A	56,0	56	99	0,1800	0,86	86	99	3071,0	98,88	186	99	0,318	109,98	207	99	0,437	56,75	131	99	884,0	71,72	143	71	0,71	138,92	230	99
																			Chr1	163110	C	A	70,2	72	99	0,1800	0,76	76	99	2631,0	97107	204	99	427,0	71117	188	99	1774,0	65,85	150	99	815,0	75,80	155	99	368,0	155,87	242	99
																			Chr1	163181	A	C	66,1	67	99	0,1800	0,88	88	99	3809,0	100106	206	99	209,0	75115	190	99	1691,0	57,89	146	99	1420,0	68,79	147	99	486,0	154,90	244	99
																			Chr1	163194	C	T	65,0	65	99	0,1800	0,81	81	99	3575,0	106,95	201	99	0,298	78,97	175	99	912,0	52,85	137	99	1444,0	67,74	141	99	275,0	148,83	231	99
																			Chr1	163278	A	T	78,0	78	99	0,1800	1,83	84	99	2798,0	110108	218	91	91,0	100120	220	99	1011,0	70112	182	99	1609,0	67,86	153	99	572,0	150104	254	99
																			Chr1	163452	T	C	77,1	78	99	0,1800	0,83	83	99	3006,0	82,95	177	99	646,0	88117	205	99	857,0	64,76	140	99	478,0	83,72	155	99	0,343	133107	240	99
																			Chr1	163650	T	G	73,0	73	99	0,1800	0,87	87	99	3081,0	96,97	193	99	194,0	88119	207	99	961,0	69,65	134	99	0,194	54,66	120	99	530,0	118,91	209	99
																			Chr1	164013	T	G	83,0	83	99	0,1800	1,73	74	99	2436,0	104115	219	99	293,0	100137	237	99	1282,0	88,92	180	34	34,0	57,89	146	99	1142,0	156109	265	99
																			Chr1	164103	C	A	57,0	57	99	0,1800	0,79	79	99	2831,0	84,99	183	99	267,0	91118	209	99	1324,0	75,74	149	99	0,122	55,75	130	99	1053,0	152,92	244	99
																			Chr1	164458	A	C	58,0	58	99	0,1800	0,94	94	99	3261,0	94117	211	99	707,0	109134	243	99	840,0	54,81	135	99	938,0	53,91	144	99	1540,0	173,77	250	99
																			Chr1	164545	G	A	43,0	43	99	0,1516	0,82	82	99	3738,0	72,86	158	99	0,421	83,96	179	99	0,454	45,72	117	99	548,0	49,72	121	99	471,0	125,52	177	99
																			Chr1	164546	T	C	41,2	43	99	0,1096	0,83	83	99	3738,0	72,86	158	99	0,421	83,99	182	99	0,454	45,73	118	99	548,0	50,72	122	99	471,0	126,53	179	99
																			Chr1	173411	G	A	25,45	70	99	792,0	112,0	112	99	0,1800	136,65	201	99	0,1800	143,65	208	99	0,1800	129,19	148	99	0,1800	129,59	188	99	0,1800	199100	299	99
																			Chr1	174209	C	T	52,0	52	99	0,1800	0,102	102	99	3666,0	88,93	181	99	180,0	100111	211	99	344,0	64,92	156	99	1190,0	65,86	151	99	933,0	176116	292	99
																			Chr1	174682	A	G	62,0	62	99	0,1800	0,90	90	99	3153,0	95126	221	99	1099,0	116121	237	99	298,0	72,86	158	99	685,0	85100	185	99	943,0	192101	293	99
																			Chr1	174717	T	C	74,0	74	99	0,1800	0,102	102	99	3615,0	101126	227	99	979,0	127120	247	23	0,23	75,83	158	99	282,0	85,96	181	99	649,0	190110	300	99
																			Chr1	180490	G	T	77,0	77	99	0,1800	0,114	114	99	3808,0	104,94	198	99	0,415	99135	234	99	1217,0	78100	178	99	756,0	85104	189	99	823,0	195123	318	99
																			Chr1	184726	T	G	49,0	49	99	0,1639	1,89	90	99	3079,0	88104	192	99	596,0	83120	203	99	1507,0	62,79	141	99	782,0	70,93	163	99	718,0	166143	309	99
																			Chr1	186509	T	C	54,0	54	99	0,1800	0,76	76	99	2620,0	85113	198	99	874,0	85130	215	99	1743,0	81,62	143	99	0,819	70,81	151	99	199,0	197115	312	99
																			Chr1	189131	T	G	70,0	70	99	0,1800	0,84	84	99	2835,0	106100	206	99	0,175	94141	235	99	1689,0	52,86	138	99	1542,0	56,86	142	99	1179,0	146117	263	99
																			Chr1	191783	A	G	63,1	64	99	0,1800	0,95	95	99	3449,0	98112	210	99	779,0	111103	214	99	0,229	81,96	177	99	649,0	49,88	137	99	1495,0	164112	276	99
																			Chr1	195949	A	G	54,0	54	99	0,1800	0,80	80	99	2829,0	78,94	172	99	617,0	76117	193	99	1699,0	71,80	151	99	391,0	66,48	114	99	0,763	138101	239	99
																			Chr1	197015	G	C	66,0	66	99	0,1800	0,87	87	99	3122,0	93,87	180	99	0,346	86102	188	99	755,0	67,75	142	79	79,0	80,60	140	99	0,679	135140	275	99
																			Chr1	201128	T	A	63,0	63	99	0,1800	0,79	79	99	2773,0	89,67	156	99	0,607	57135	192	99	2799,0	77,69	146	93	0,93	50,54	104	99	185,0	137,95	232	99
																			Chr1	201185	A	G	73,0	73	99	0,1800	0,80	80	99	2790,0	75,69	144	99	0,110	65127	192	99	2305,0	69,65	134	71	71,0	48,61	109	99	399,0	135,88	223	99
																			Chr1	203141	C	T	66,0	66	99	0,1800	0,66	66	99	2144,0	60,95	155	99	1430,0	77117	194	99	1606,0	45,75	120	99	1110,0	59,54	113	99	0,253	122102	224	99
																			Chr1	205137	G	A	68,0	68	99	0,1800	0,64	64	99	2173,0	64,95	159	99	867,0	77,99	176	99	1105,0	59,47	106	99	0,417	80,56	136	99	0,800	140,86	226	99
																			Chr1	208418	G	A	55,0	55	99	0,1800	0,61	61	99	2082,0	79,84	163	99	320,0	60,99	159	99	1418,0	63,66	129	47	47,0	50,37	87	99	0,542	113,71	184	99
																			Chr1	209186	C	T	56,0	56	99	0,1800	0,66	66	99	2215,0	62,76	138	99	564,0	94103	197	99	444,0	52,57	109	95	95,0	41,54	95	99	690,0	103107	210	25
																			Chr1	211438	T	A	59,0	59	99	0,1800	0,66	66	99	2929,0	86,92	178	99	412,0	67114	181	99	1981,0	44,78	122	99	1481,0	52,65	117	99	526,0	131,90	221	99
																			Chr1	211507	T	C	50,0	50	99	0,1720	0,51	51	99	1792,0	61,81	142	99	936,0	66,82	148	99	817,0	32,73	105	99	1467,0	50,54	104	2	0,2	125,79	204	99
																			Chr1	217362	G	T	56,0	56	99	0,1800	0,64	64	99	2281,0	82,89	171	99	330,0	69113	182	99	1691,0	60,46	106	99	0,516	49,69	118	99	548,0	129111	240	99
																			Chr1	218638	T	C	66,0	66	99	0,1800	0,60	60	99	2141,0	65,87	152	99	889,0	78,99	177	99	765,0	55,45	100	99	0,372	46,59	105	99	566,0	113,91	204	99
																			Chr1	221847	G	T	62,0	62	99	0,1800	0,72	72	99	2527,0	56,76	132	99	584,0	72,95	167	99	636,0	71,61	132	99	0,190	58,56	114	99	0,167	139103	242	99
																			Chr1	236241	C	T	79,1	80	99	0,1800	0,74	74	99	2689,0	78,86	164	99	349,0	90,80	170	99	0,431	66,61	127	99	0,193	77,68	145	99	0,373	115145	260	99
																			Chr1	250375	G	A	63,1	64	99	0,1800	0,83	83	99	2935,0	63115	178	99	1865,0	79124	203	99	1774,0	52,74	126	99	864,0	64,75	139	99	409,0	89122	211	99
																			Chr1	250438	G	A	75,0	75	99	0,1800	0,82	82	99	2804,0	74106	180	99	1141,0	110153	263	99	1477,0	54,89	143	99	1391,0	63,81	144	99	734,0	90138	228	99
																			Chr1	251033	G	A	60,0	60	99	0,1800	0,91	91	99	3167,0	95111	206	99	585,0	94158	252	99	2746,0	83,79	162	99	130,0	93,71	164	99	0,717	110152	262	99
																			Chr1	251385	A	G	70,0	70	99	0,1800	0,97	97	99	3267,0	97127	224	99	1060,0	89148	237	99	1934,0	77,80	157	99	311,0	87,94	181	92	92,0	106168	274	99
																			Chr1	252269	C	T	45,1	46	99	0,1571	0,79	79	99	2716,0	72,87	159	99	764,0	64130	194	99	2434,0	58,89	147	99	923,0	59,80	139	99	700,0	93146	239	99
																			Chr1	252615	C	A	59,1	60	99	0,1800	1,60	61	99	1932,0	71107	178	99	1367,0	84134	218	99	1687,0	53,64	117	99	489,0	42,73	115	99	1101,0	106148	254	99
																			Chr1	260195	C	T	43,0	43	99	0,1486	1,74	75	99	2741,0	79103	182	99	1063,0	87170	257	99	3099,0	65,75	140	99	347,0	61,92	153	99	1073,0	115148	263	99
																			Chr1	260838	G	A	70,0	70	99	0,1800	0,75	75	99	2580,0	77117	194	99	1294,0	75129	204	99	1965,0	67,77	144	99	136,0	76,73	149	10	0,10	90181	271	99
																			Chr1	268300	G	T	64,0	64	99	0,1800	0,92	92	99	3353,0	113,90	203	99	0,628	90112	202	99	1073,0	88,76	164	99	0,273	72,85	157	99	361,0	128149	277	99
																			Chr1	274287	A	G	66,0	66	99	0,1800	0,76	76	99	2783,0	100135	235	99	1353,0	108143	251	99	1037,0	94,72	166	99	0,646	58,99	157	99	1332,0	152156	308	99
																			Chr1	274717	T	C	66,0	66	99	0,1800	0,84	84	99	2996,0	97141	238	99	1257,0	120133	253	99	512,0	86,88	174	99	304,0	89,95	184	99	138,0	145213	358	99
																			Chr1	275852	T	A	45,0	45	99	0,1638	1,94	95	99	2897,0	78129	207	99	2200,0	104107	211	99	279,0	73,87	160	99	604,0	86,80	166	99	0,104	123191	314	99
																			Chr1	278386	T	A	61,0	61	99	0,1800	0,86	86	99	3061,0	65114	179	99	1431,0	121122	243	33	33,0	98,87	185	99	0,508	58,83	141	99	1158,0	122161	283	99
																			Chr1	287661	T	C	53,0	53	99	0,1707	0,68	68	99	2407,0	105,83	188	99	0,605	100,78	178	99	0,921	51,60	111	99	341,0	60,79	139	99	701,0	90134	224	99
																			Chr1	295535	T	C	66,0	66	99	0,1800	0,69	69	99	2351,0	73,88	161	99	265,0	86116	202	99	1075,0	54,58	112	99	207,0	51,55	106	99	284,0	99105	204	99
																			Chr1	297126	A	C	50,0	50	99	0,1690	0,72	72	99	2609,0	77108	185	99	1145,0	83129	212	99	1836,0	66,51	117	99	0,649	41,77	118	99	1326,0	112164	276	99
																			Chr1	302717	T	A	73,0	73	99	0,1800	1,73	74	99	2686,0	90111	201	99	868,0	91106	197	99	732,0	63,60	123	85	0,85	58,75	133	99	913,0	113136	249	99
																			Chr1	303452	A	T	68,1	69	99	0,1800	0,63	63	99	2749,0	69,80	149	99	673,0	79107	186	99	1058,0	78,63	141	99	0,768	53,62	115	99	182,0	93123	216	99
																			Chr1	303471	T	C	65,0	65	99	0,1800	0,64	64	99	2787,0	69,76	145	99	594,0	84104	188	99	910,0	74,62	136	99	0,612	57,62	119	99	113,0	91117	208	99
																			Chr1	304827	T	G	55,0	55	99	0,1800	0,76	76	99	2726,0	74,73	147	99	110,0	72101	173	99	1201,0	68,44	112	99	0,981	65,75	140	99	683,0	81137	218	99
																			Chr1	304944	A	G	59,0	59	99	0,1800	0,96	96	99	3147,0	89,89	178	99	215,0	80108	188	99	1064,0	77,40	117	99	0,1400	53,80	133	99	1120,0	88142	230	99
																			Chr1	305177	G	A	61,0	61	99	0,1800	0,62	62	99	2166,0	66,81	147	99	614,0	82113	195	99	865,0	72,51	123	99	0,853	50,75	125	99	1060,0	90,93	183	99
																			Chr1	305338	C	G	67,0	67	99	0,1800	0,81	81	99	2860,0	78,76	154	18	0,18	82103	185	99	1137,0	70,65	135	99	0,213	54,77	131	99	910,0	67134	201	99
																			Chr1	306296	G	A	91,0	91	99	0,1800	0,79	79	99	2509,0	100111	211	99	225,0	85105	190	99	859,0	78,53	131	99	0,1078	71,62	133	99	0,287	99143	242	99
																			Chr1	306590	G	C	58,0	58	99	0,1800	0,65	65	99	2803,0	66,72	138	99	197,0	65,76	141	99	215,0	50,49	99	51	0,51	42,37	79	99	0,515	68,69	137	99
																			Chr1	310888	T	G	50,0	50	99	0,1800	0,57	57	99	1974,0	93,79	172	99	0,254	77110	187	99	1434,0	75,66	141	99	0,509	54,86	140	99	1200,0	91139	230	99
																			Chr1	333334	C	T	71,0	71	99	0,1800	0,89	89	99	3311,0	113,86	199	99	0,912	87143	230	99	2221,0	98,53	151	99	0,1545	61106	167	99	1729,0	87189	276	99
																			Chr1	334081	T	C	72,0	72	99	0,1800	0,84	84	99	3000,0	78100	178	99	730,0	61138	199	99	3024,0	82,63	145	99	0,749	66,75	141	99	280,0	114177	291	99
																			Chr1	334400	C	T	83,0	83	99	0,1800	0,91	91	99	3193,0	100111	211	99	452,0	80145	225	99	2615,0	94,73	167	99	0,902	61,92	153	99	1227,0	110177	287	99
																			Chr1	338544	G	A	55,0	55	99	0,1800	0,91	91	99	2973,0	87108	195	99	657,0	89148	237	99	2230,0	73,93	166	99	710,0	52107	159	99	2049,0	103193	296	99
																			Chr1	338945	A	G	67,0	67	99	0,1800	0,91	91	99	3346,0	92,93	185	6	6,0	70122	192	99	1996,0	70,64	134	23	0,23	77,86	163	99	526,0	112159	271	99
																			Chr1	339026	T	G	80,4	84	99	0,1800	0,83	83	99	2781,0	97,93	190	99	0,738	84111	195	9	0,9	86,60	146	99	0,1600	65,75	140	99	611,0	116153	269	18
																			Chr1	339367	T	G	59,0	59	99	0,1800	0,92	92	99	3241,0	89100	189	99	604,0	73148	221	99	3228,0	68,74	142	99	204,0	71,68	139	34	34,0	98152	250	99
																			Chr1	340073	G	A	51,1	52	99	0,1800	0,90	90	99	3132,0	116,86	202	99	0,957	62148	210	99	3492,0	86,91	177	99	192,0	58,70	128	99	452,0	82145	227	99
																			Chr1	346414	G	A	65,0	65	99	0,1800	0,83	83	99	2866,0	94100	194	99	234,0	103150	253	99	1910,0	72113	185	99	1345,0	79,96	175	99	519,0	117231	348	99
																			Chr1	346660	G	A	61,0	61	99	0,1800	0,82	82	99	2751,0	91103	194	99	225,0	85145	230	99	2567,0	87,92	179	99	279,0	85,85	170	99	271,0	80206	286	99
																			Chr1	347455	T	C	54,0	54	99	0,1772	0,77	77	99	2701,0	111101	212	99	0,534	82144	226	99	2235,0	81,81	162	17	17,0	74,99	173	99	1050,0	117197	314	99
																			Chr1	348126	A	G	58,0	58	99	0,1800	0,87	87	99	3008,0	115134	249	99	624,0	106154	260	99	1693,0	97,76	173	99	0,657	66115	181	99	2005,0	115174	289	99
																			Chr1	348586	T	C	56,0	56	99	0,1800	0,90	90	99	3066,0	77105	182	99	1072,0	84137	221	99	2019,0	102,59	161	99	0,1282	82,99	181	99	603,0	146164	310	99
																			Chr1	356365	A	G	59,0	59	99	0,1800	0,87	87	99	3178,0	132,73	205	99	0,2093	93147	240	99	2333,0	93,60	153	99	0,977	75,84	159	99	211,0	119195	314	99
																			Chr1	357431	G	A	27,25	52	99	0,103	0,94	94	99	3114,0	54148	202	99	3703,0	36197	233	99	6259,0	51141	192	99	3519,0	52112	164	99	2417,0	28257	285	99
																			Chr1	364699	T	G	58,0	58	99	0,1800	0,67	67	99	2413,0	109,84	193	99	0,1168	83140	223	99	2160,0	91,62	153	99	0,1077	50,71	121	99	1152,0	105141	246	99
																			Chr1	441464	C	T	66,0	66	99	0,1800	0,125	125	99	4201,0	155,78	233	99	0,2469	127158	285	99	1669,0	123,73	196	99	0,1859	78116	194	99	1286,0	133166	299	99
																			Chr1	473023	C	T	76,1	77	99	0,1800	0,84	84	99	2975,0	125,81	206	99	0,1345	102136	238	99	1533,0	94,63	157	99	0,914	73,62	135	18	0,18	141168	309	99
																			Chr1	541288	A	G	51,0	51	99	0,1800	0,70	70	99	2493,0	101,86	187	99	0,625	78132	210	99	2345,0	77,73	150	99	0,180	78,63	141	99	0,658	96153	249	99
																			Chr1	647818	T	C	40,17	57	99	0,886	0,99	99	99	3495,0	94108	202	99	617,0	63182	245	99	4040,0	78,81	159	67	67,0	68,99	167	99	1163,0	108200	308	99
																			Chr1	683882	C	T	59,0	59	99	0,1800	0,98	98	99	3425,0	118,85	203	99	0,1130	113136	249	99	836,0	130,39	169	99	0,1800	83,79	162	99	0,225	141156	297	99
																			Chr1	688436	C	A	55,0	55	99	0,1800	0,78	78	99	2788,0	119,82	201	99	0,1346	96140	236	99	1433,0	87,62	149	99	0,1057	60,93	153	99	1330,0	136173	309	99
																			Chr1	690058	T	C	71,0	71	99	0,1800	0,99	99	99	3364,0	144,73	217	99	0,2691	136148	284	99	806,0	107,62	169	99	0,1490	71,95	166	99	962,0	120160	280	99
																			Chr1	691547	A	G	45,0	45	99	0,1598	0,71	71	99	2553,0	103,67	170	99	0,1431	110116	226	99	125,0	98,54	152	99	0,1644	75,74	149	99	196,0	118128	246	99
																			Chr1	707597	G	A	79,0	79	99	0,1800	0,96	96	99	3497,0	112,71	183	99	0,1715	122121	243	99	300,0	90,65	155	99	0,920	44,72	116	99	1063,0	102176	278	99
																			Chr1	708001	A	G	60,0	60	99	0,1800	0,78	78	99	2876,0	105,80	185	99	0,1035	83131	214	99	1611,0	88,70	158	99	0,862	60,94	154	99	1346,0	125156	281	99
																			Chr1	708585	A	T	59,0	59	99	0,1800	0,73	73	99	2377,0	106,93	199	99	0,606	94121	215	99	897,0	84,54	138	99	0,1166	55,70	125	99	643,0	81140	221	99
																			Chr1	708830	G	A	74,0	74	99	0,1800	0,93	93	99	3129,0	93,67	160	99	0,942	93139	232	99	1956,0	113,58	171	99	0,2146	64,76	140	99	692,0	110148	258	99
																			Chr1	709877	T	C	78,0	78	99	0,1800	0,73	73	99	2526,0	117,75	192	99	0,1423	118122	240	99	267,0	89,52	141	99	0,1227	66,78	144	99	468,0	76181	257	99
																			Chr1	710063	A	C	71,0	71	99	0,1800	0,58	58	99	1948,0	116,83	199	99	0,1276	97118	215	99	543,0	100,66	166	99	0,1427	42,74	116	99	977,0	92172	264	99
																			Chr1	710893	C	T	82,0	82	99	0,1800	0,62	62	99	2239,0	100,64	164	99	0,1205	84121	205	99	1367,0	69,55	124	99	0,403	55,83	138	99	1149,0	85162	247	99
																			Chr1	712172	C	T	66,0	66	99	0,1800	0,33	33	99	1452,0	94,83	177	99	0,488	0,0	NA	NA	NA	0,0	NA	NA	NA	46,43	89	99	0,974	107,79	186	99
																			Chr1	712178	C	T	64,0	64	99	0,1800	0,33	33	99	1453,0	95,80	175	99	0,659	104100	204	99	0,175	0,0	NA	NA	NA	44,43	87	99	0,948	103,79	182	99
																			Chr1	712184	T	C	75,0	75	99	0,1800	0,33	33	99	1454,0	109,68	177	99	0,1727	131,82	213	99	0,1629	77,59	136	99	0,908	43,43	86	99	0,901	107,79	186	99
																			Chr1	712194	G	A	77,0	77	99	0,1800	0,33	33	99	1458,0	110,61	171	99	0,1800	129,85	214	99	0,1433	75,60	135	99	0,772	46,43	89	99	0,1029	106,79	185	99
																			Chr1	712200	G	A	76,0	76	99	0,1800	0,33	33	99	1459,0	107,63	170	99	0,1800	121,89	210	99	0,1020	78,60	138	99	0,894	46,43	89	99	0,1096	103,79	182	99
																			Chr1	712202	T	C	76,0	76	99	0,1800	0,33	33	99	2395,0	83,39	122	99	0,1650	77,57	134	99	0,2361	81,62	143	99	0,931	42,43	85	99	121,0	86,79	165	99
																			Chr1	714409	G	A	68,0	68	99	0,1800	0,107	107	99	3634,0	130,84	214	99	0,1541	124134	258	99	366,0	85,70	155	99	0,512	67,87	154	99	927,0	84173	257	99
																			Chr1	716258	A	G	80,0	80	99	0,1800	0,81	81	99	2762,0	109,77	186	99	0,1008	96139	235	99	1578,0	83,59	142	99	0,770	46,89	135	99	1434,0	97161	258	99
																			Chr1	719668	G	A	68,0	68	99	0,1800	0,101	101	99	3327,0	89,98	187	99	0,108	87127	214	99	1387,0	97,68	165	99	0,862	54,77	131	99	772,0	101180	281	99
																			Chr1	719907	C	T	60,0	60	99	0,1800	0,87	87	99	3150,0	84,83	167	99	434,0	72141	215	99	3047,0	82,77	159	99	207,0	49,95	144	99	1987,0	100156	256	99
																			Chr1	742132	C	T	51,0	51	99	0,1800	0,83	83	99	2954,0	102,89	191	99	0,476	81149	230	99	2649,0	72,57	129	99	0,585	48,91	139	99	1520,0	97177	274	99
																			Chr1	742855	G	A	73,0	73	99	0,1800	0,85	85	99	2988,0	104101	205	99	0,360	85128	213	99	1277,0	70,68	138	99	0,277	38,77	115	99	1591,0	103151	254	99
																			Chr1	743448	G	T	22,34	56	99	433,0	80,0	80	99	0,1800	126,50	176	99	0,2773	153,69	222	99	0,1800	102,37	139	99	0,2510	108,32	140	99	0,2933	178,48	226	99
																			Chr1	745651	A	G	29,38	67	99	292,0	101,0	101	99	0,1800	154,75	229	99	0,1800	158,76	234	99	0,1800	100,42	142	99	0,2378	142,42	184	99	0,1800	209,47	256	99
																			Chr1	746399	G	A	58,1	59	99	0,1800	0,74	74	99	2472,0	98,95	193	99	0,198	104128	232	99	629,0	60,95	155	99	1322,0	55105	160	99	1983,0	69155	224	99
																			Chr1	746865	G	T	61,0	61	99	0,1800	0,80	80	99	2760,0	115,91	206	99	0,819	103122	225	99	641,0	78,77	155	99	0,213	61,70	131	99	715,0	107171	278	99
																			Chr1	747431	C	A	72,0	72	99	0,1800	0,87	87	99	3044,0	85,97	182	99	471,0	84127	211	99	1903,0	110,80	190	99	0,961	50,90	140	99	1565,0	73214	287	99
																			Chr1	750255	C	T	77,0	77	99	0,1800	0,72	72	99	2475,0	113117	230	7	0,7	100141	241	99	1677,0	86,94	180	99	637,0	59,94	153	99	1344,0	123174	297	99
																			Chr1	751230	A	C	62,0	62	99	0,1800	0,74	74	99	2662,0	89,85	174	99	0,189	95,86	181	99	0,154	81,68	149	99	0,375	43,99	142	99	2131,0	90144	234	99
																			Chr1	753785	A	G	61,0	61	99	0,1800	0,86	86	99	2880,0	94,88	182	99	0,261	87,90	177	99	173,0	59,71	130	99	378,0	53,71	124	99	854,0	99145	244	99
																			Chr1	753997	T	C	73,0	73	99	0,1800	0,78	78	99	2673,0	96,79	175	99	0,648	84,93	177	66	66,0	64,78	142	99	579,0	50,91	141	99	1440,0	78186	264	99
																			Chr1	756310	T	C	69,0	69	99	0,1800	0,95	95	99	3289,0	100,78	178	99	0,801	107112	219	99	287,0	78,73	151	44	0,44	53,90	143	99	1561,0	101160	261	99
																			Chr1	756368	C	T	48,0	48	99	0,1623	0,71	71	99	3209,0	99,67	166	99	0,950	74,99	173	99	869,0	63,57	120	99	0,484	40,70	110	99	1428,0	70118	188	99
																			Chr1	756397	A	T	47,0	47	99	0,1705	0,66	66	99	2849,0	115,59	174	99	0,2015	70106	176	99	1205,0	78,53	131	99	0,1130	43,77	120	99	1468,0	74123	197	99
																			Chr1	756651	C	T	63,1	64	99	0,1800	0,73	73	99	2644,0	77,64	141	99	0,893	65111	176	99	1683,0	103,56	159	99	0,1916	63,83	146	99	765,0	87145	232	99
																			Chr1	756769	G	C	65,0	65	99	0,1800	0,96	96	99	4229,0	100,66	166	99	0,2620	79129	208	99	1171,0	109,53	162	99	0,1800	58,77	135	99	322,0	97148	245	99
																			Chr1	756797	T	G	68,0	68	99	0,1800	0,95	95	99	3215,0	96,65	161	99	0,1180	86108	194	99	1029,0	105,44	149	99	0,2227	52,71	123	99	866,0	87148	235	99
																			Chr1	759788	A	G	63,7	70	99	0,1800	0,51	51	99	1790,0	106,59	165	99	0,1916	118103	221	99	0,655	99,33	132	99	0,2555	65,54	119	99	0,521	108126	234	99
																			Chr1	770289	G	A	50,0	50	99	0,1665	0,94	94	99	3278,0	103,99	202	99	0,237	81127	208	99	1389,0	72,50	122	99	0,732	62,95	157	99	1105,0	86145	231	99
																			Chr1	770609	G	A	61,0	61	99	0,1800	0,82	82	99	2849,0	141,83	224	99	0,1832	120142	262	99	752,0	106,90	196	99	0,717	55107	162	99	1900,0	117183	300	99
																			Chr1	771201	C	T	63,0	63	99	0,1800	0,86	86	99	2966,0	107104	211	37	37,0	116120	236	99	193,0	71,57	128	99	0,563	60,91	151	99	1192,0	99195	294	99
																			Chr1	780351	G	A	60,0	60	99	0,1800	0,67	67	99	2392,0	104,91	195	99	0,269	83141	224	99	2314,0	76,62	138	99	0,472	55,88	143	99	1334,0	106139	245	99
																			Chr1	781958	T	C	78,0	78	99	0,1800	0,81	81	99	2810,0	96108	204	99	523,0	89135	224	99	1810,0	117,63	180	99	0,1722	69,88	157	99	906,0	95159	254	99
																			Chr1	782570	T	A	68,0	68	99	0,1800	0,70	70	99	2233,0	90106	199	99	0,442	76139	215	99	2316,0	90,52	142	99	0,2079	46,70	116	99	201,0	90143	233	99
																			Chr1	783273	C	T	56,0	56	99	0,1800	0,76	76	99	2779,0	101,80	181	99	0,686	82134	216	99	2256,0	80,59	139	99	0,724	54,84	138	99	1062,0	92163	255	99
																			Chr1	785220	C	T	80,0	80	99	0,1800	1,96	97	99	3283,0	86125	211	99	1564,0	85167	252	99	2901,0	92,72	164	99	0,695	61124	185	99	2468,0	80164	244	99
																			Chr1	786080	T	C	73,0	73	99	0,1800	0,77	77	99	2738,0	101122	223	99	896,0	87168	255	99	3105,0	91,79	170	99	0,755	60103	163	99	1800,0	106217	323	99
																			Chr1	786768	C	T	77,0	77	99	0,1800	0,84	84	99	3026,0	97137	234	99	1595,0	89153	242	99	2135,0	84,92	176	99	456,0	67121	188	99	2196,0	92195	287	99
																			Chr1	787010	T	C	58,0	58	99	0,1800	0,102	102	99	3460,0	90125	215	99	1462,0	99171	270	99	2462,0	68,90	158	99	928,0	74128	202	99	2057,0	102147	249	99
																			Chr1	787096	G	A	56,0	56	99	0,1800	0,104	104	99	3667,0	80142	222	99	2290,0	102156	260	99	2159,0	76,92	168	99	1017,0	77106	183	99	1485,0	108138	246	99
																			Chr1	787681	C	T	69,0	69	99	0,1800	0,71	71	99	2450,0	66131	197	99	2301,0	63122	185	99	2105,0	70,79	149	99	242,0	57,88	145	99	1124,0	79162	241	99
																			Chr1	788168	C	T	72,0	72	99	0,1800	0,73	73	99	3278,0	80120	200	99	1574,0	55129	184	99	3643,0	84,71	155	99	0,491	60,91	151	99	896,0	72185	257	99
																			Chr1	790251	C	T	74,0	74	99	0,1800	0,76	76	99	2678,0	85116	201	99	1464,0	71145	216	99	3103,0	87101	188	99	326,0	61,85	146	99	920,0	104176	280	99
																			Chr1	791198	T	C	58,1	59	99	0,1800	0,93	93	99	3153,0	55133	188	99	3044,0	64165	229	99	4049,0	86,66	152	99	0,747	61128	189	99	2525,0	85183	268	99
																			Chr1	793300	A	G	54,0	54	99	0,1768	0,83	83	99	2944,0	74114	188	99	1648,0	63127	190	99	2462,0	76,83	159	99	367,0	62,94	156	99	1327,0	86166	252	99
																			Chr1	793326	T	A	60,0	60	99	0,1800	0,101	101	99	4395,0	65136	201	99	2468,0	61152	213	99	3734,0	69,86	155	99	436,0	60107	167	99	1565,0	96188	284	99
																			Chr1	793338	T	A	58,0	58	99	0,1800	0,85	85	99	3825,0	57107	164	99	1608,0	60138	198	99	3106,0	66,73	139	38	0,38	59,91	150	99	987,0	93161	254	99
																			Chr1	793402	G	T	56,0	56	99	0,1800	0,83	83	99	2931,0	69128	197	99	2294,0	58142	200	99	3439,0	76,66	142	99	0,156	51,79	130	99	1047,0	73154	227	99
																			Chr1	794018	G	A	63,0	63	99	0,1800	0,84	84	99	3698,0	78138	216	99	2686,0	94158	252	99	2748,0	96,80	176	99	0,682	59102	161	99	1733,0	106185	291	99
																			Chr1	794086	A	G	72,0	72	99	0,1800	0,90	90	99	3195,0	76115	191	99	1736,0	82160	242	99	2801,0	82,86	168	47	47,0	68,99	167	99	1220,0	100173	273	99
																			Chr1	794189	G	A	68,0	68	99	0,1800	0,79	79	99	2905,0	68129	197	99	2297,0	64133	197	99	2949,0	81,97	178	99	273,0	68,94	162	99	1144,0	77148	225	99
																			Chr1	795860	T	C	63,0	63	99	0,1800	0,81	81	99	2919,0	63109	172	99	1692,0	84146	230	99	2514,0	78,80	158	99	0,171	40,90	130	99	1772,0	74151	225	99
																			Chr1	796030	G	A	77,0	77	99	0,1800	0,91	91	99	4229,0	74103	177	99	994,0	72110	182	99	1498,0	69,70	139	98	98,0	61,90	151	99	1184,0	73153	226	99
																			Chr1	796266	C	T	70,0	70	99	0,1800	0,88	88	99	3059,0	80118	198	99	1406,0	84147	231	99	2417,0	63,86	149	99	852,0	62101	163	99	1434,0	86163	249	99
																			Chr1	796346	T	C	64,0	64	99	0,1800	0,75	75	99	2734,0	86137	223	99	1921,0	84160	244	99	2677,0	62,99	161	99	1287,0	70102	172	99	1355,0	74197	271	99
																			Chr1	796914	A	T	59,0	59	99	0,1800	2,49	51	99	2019,0	89,90	179	99	0,823	84135	219	99	1500,0	89,64	153	99	0,2582	54,73	127	99	164,0	90143	233	99
																			Chr1	796917	A	T	60,0	60	99	0,1800	0,65	65	99	3003,0	88114	202	99	503,0	84133	217	99	1545,0	89,64	153	99	0,2536	54,93	147	99	1243,0	85169	256	99
																			Chr1	796920	A	T	28,14	42	99	0,479	0,65	65	99	3092,0	53126	179	99	3467,0	24169	193	99	6359,0	42,87	129	99	1475,0	21108	129	99	4063,0	50192	242	99
																			Chr1	796923	T	A	62,1	63	99	0,1800	2,54	56	99	2491,0	89,93	182	99	0,121	87137	224	99	2205,0	90,65	155	99	0,2471	51,75	126	99	910,0	92146	238	99
																			Chr1	796932	T	A	68,0	68	99	0,1800	2,64	66	99	2607,0	90128	218	99	619,0	82167	249	99	2625,0	89,90	179	99	0,1846	60101	161	99	1026,0	112144	257	99
																			Chr1	797400	A	T	66,0	66	99	0,1800	0,77	77	99	2682,0	70132	202	99	2225,0	71133	204	99	2462,0	80,65	145	99	0,607	56,99	155	99	1284,0	99199	298	99
																			Chr1	798651	G	A	61,1	62	99	0,1800	0,71	71	99	2419,0	42,88	130	99	1733,0	58113	171	99	2121,0	64,68	132	99	206,0	60,78	138	99	908,0	86160	246	99
																			Chr1	816102	A	G	55,0	55	99	0,1800	0,78	78	99	2631,0	90105	195	99	672,0	88128	216	99	1502,0	72101	173	99	1146,0	46111	157	99	2469,0	81244	325	99
																			Chr1	817786	T	G	47,0	47	99	0,1631	0,83	83	99	2888,0	75136	211	99	2296,0	122148	270	99	1063,0	78121	199	99	1384,0	77115	192	99	1700,0	70230	300	99
																			Chr1	818368	C	T	64,0	64	99	0,1800	0,90	90	99	2976,0	83143	226	99	2365,0	111136	247	99	1235,0	100112	212	99	286,0	69127	196	99	2102,0	96255	351	99
																			Chr1	819622	A	G	57,0	57	99	0,1800	0,68	68	99	2456,0	73,76	149	99	347,0	75106	181	99	956,0	71,55	126	99	0,468	47100	147	99	2205,0	62162	224	99
																			Chr1	820398	T	A	45,0	61	99	0,1221	24,66	90	99	899,0	93,64	177	99	0,1915	115117	247	99	0,983	54,53	123	99	0,777	69,80	168	99	0,586	87177	278	99
																			Chr1	820656	A	C	57,0	57	99	0,1800	0,73	73	99	2527,0	87119	206	99	1329,0	99146	245	99	1978,0	69,76	145	99	122,0	48112	160	99	2639,0	51220	271	99
																			Chr1	822140	A	G	64,0	64	99	0,1800	0,90	90	99	3048,0	108,90	198	99	0,411	100154	254	99	2077,0	90,80	170	99	0,369	45143	188	99	3851,0	67224	291	99
																			Chr1	831692	G	A	67,0	67	99	0,1800	0,72	72	99	2596,0	67108	175	99	1398,0	89114	203	99	1035,0	62,70	132	99	359,0	49137	186	99	3137,0	48189	237	99
																			Chr1	835174	G	T	63,0	63	99	0,1800	0,73	73	99	2545,0	43,69	112	99	1088,0	54,63	117	99	560,0	33,51	84	99	642,0	33,59	92	99	891,0	36,84	120	99
																			Chr1	839875	A	G	59,0	59	99	0,1800	0,61	61	99	2263,0	56,84	140	99	931,0	80104	184	99	937,0	54,73	127	99	616,0	41,81	122	99	1406,0	55164	219	99
																			Chr1	841332	G	A	51,0	51	99	0,1776	0,58	58	99	2055,0	71,67	138	85	85,0	84103	187	99	708,0	64,44	108	99	0,841	42,69	111	99	1135,0	61139	200	99
																			Chr1	843315	G	A	52,0	52	99	0,1800	0,58	58	99	1921,0	61,94	155	99	1277,0	59,93	152	99	1401,0	42,58	100	99	715,0	31,74	105	99	1802,0	48118	166	99
																			Chr1	843956	C	A	55,1	56	99	0,1800	0,75	75	99	2578,0	61,85	146	99	1059,0	92,76	168	99	0,469	63,64	127	39	0,39	44,75	119	99	1308,0	67129	196	99
																			Chr1	855971	A	G	29,20	49	99	0,402	0,69	69	99	2499,0	49115	164	99	2970,0	66129	195	99	2764,0	44,84	128	99	1710,0	28110	138	99	3494,0	48204	252	99
																			Chr1	858627	C	T	78,7	85	99	0,1800	0,93	93	99	3147,0	103174	277	99	2471,0	110163	273	99	1625,0	74117	191	99	1517,0	52116	168	99	2372,0	97248	345	99
																			Chr1	859147	G	A	58,0	58	99	0,1800	0,80	80	99	2926,0	98118	216	99	1191,0	111121	232	99	526,0	82,99	181	99	501,0	67,92	159	99	918,0	83184	267	99
																			Chr1	874894	T	C	68,0	68	99	0,1800	0,83	83	99	3051,0	98,93	191	99	0,422	104121	225	99	914,0	47106	153	99	2456,0	78,97	175	99	1044,0	88180	268	99
																			Chr1	881152	C	A	34,29	63	99	0,200	0,112	112	99	3670,0	35169	204	99	5034,0	56182	238	99	4812,0	27141	168	99	4502,0	25133	158	99	4072,0	46211	257	99
																			Chr1	905793	G	A	56,0	56	99	0,1800	0,80	80	99	3594,0	73108	181	99	777,0	75107	182	99	0,545	53,96	149	99	952,0	77,81	158	99	0,1357	91132	223	99
																			Chr1	905799	T	G	55,0	55	99	0,1800	0,80	80	99	3579,0	68108	176	99	929,0	72106	178	99	0,525	53,97	150	99	989,0	77,81	158	99	0,1321	92126	218	42
																			Chr1	913960	A	G	0,61	61	99	2093,0	52,1	53	99	0,1800	114,52	166	99	0,2101	130,88	218	99	0,1801	82,36	118	99	0,1540	81,57	138	99	0,1085	140,98	238	99
																			Chr1	917851	C	T	55,4	59	99	0,1724	0,70	70	99	2445,0	74139	213	99	2302,0	75139	214	99	2162,0	41115	156	99	2666,0	68,94	162	99	1332,0	124166	290	99
																			Chr2	3934	T	G	72,0	72	99	0,1800	0,82	82	99	2762,0	135,51	186	99	0,1800	135,96	231	99	0,1157	114,41	155	99	0,2821	125,47	172	99	0,2902	207,85	292	99
																			Chr2	4350	A	C	66,1	67	99	0,1800	0,102	102	99	3587,0	145,36	181	99	0,1800	125,86	211	99	0,1722	113,43	156	99	0,2748	96,47	143	99	0,1862	186,68	254	99
																			Chr2	7397	A	T	65,3	68	99	0,1800	0,120	120	99	4223,0	184,54	238	99	0,1800	159100	259	99	0,2432	167,38	205	99	0,1800	127,48	175	99	0,2968	228,97	325	99
																			Chr2	8342	C	T	62,0	62	99	0,1800	0,85	85	99	3114,0	148,38	186	99	0,1800	132,80	212	99	0,2096	136,36	172	99	0,1800	132,49	181	99	0,1800	219,85	304	99
																			Chr2	8433	T	G	59,0	59	99	0,1800	0,89	89	99	3130,0	148,55	203	99	0,1800	135101	236	99	0,1385	144,43	187	99	0,1800	130,68	198	99	0,2503	226,82	308	99
																			Chr2	9225	T	G	62,0	62	99	0,1800	0,93	93	99	3291,0	162,60	222	99	0,1800	155138	293	99	0,656	147,38	185	99	0,1800	129,48	177	99	0,1800	239,89	328	99
																			Chr2	9345	A	G	54,1	55	99	0,1791	0,98	98	99	3528,0	175,69	244	99	0,1800	123131	254	99	133,0	142,45	187	99	0,1800	163,60	223	99	0,1800	243,93	336	99
																			Chr2	10465	T	C	25,48	73	99	913,0	112,0	112	99	0,1800	120,79	199	99	0,1562	152,89	241	99	0,2567	97,73	170	99	0,1018	111,51	162	99	0,2339	220,73	293	99
																			Chr2	11898	G	A	82,0	82	99	0,1800	0,103	103	99	3572,0	172,49	221	99	0,1800	150123	273	99	0,1037	164,40	204	99	0,1800	129,56	185	99	0,2566	233,58	291	99
																			Chr2	12153	T	C	26,50	76	99	755,0	114,0	114	99	0,1800	139104	243	99	0,1230	176,84	260	99	0,1800	120105	225	99	0,892	122,64	186	99	0,2241	226,74	300	99
																			Chr2	12647	C	T	58,0	58	99	0,1800	0,81	81	99	2686,0	157,57	214	99	0,1800	162116	278	99	0,1838	153,50	203	99	0,1800	136,50	186	99	0,1800	223107	330	99
																			Chr2	13172	A	T	52,1	53	99	0,1791	0,85	85	99	3079,0	146,45	191	99	0,1800	152103	255	99	0,1857	124,40	164	99	0,1800	136,46	182	99	0,1800	201,93	294	99
																			Chr2	13339	T	A	59,0	59	99	0,1800	0,102	102	99	3184,0	160,53	213	99	0,1800	139,94	233	99	0,1987	137,38	175	99	0,1800	136,58	194	99	0,2915	224,82	306	99
																			Chr2	13523	A	C	71,0	71	99	0,1800	0,90	90	99	3055,0	175,67	242	99	0,1800	166122	288	99	0,1432	156,48	204	99	0,1800	165,45	210	99	0,1800	211,93	304	99
																			Chr2	13641	T	C	52,1	53	99	0,1800	0,81	81	99	2972,0	116,57	173	99	0,2134	121,95	216	99	0,836	129,46	175	99	0,1800	129,46	175	99	0,1800	156,99	255	99
																			Chr2	13789	G	A	76,1	77	99	0,1800	0,115	115	99	3706,0	210,87	297	99	0,1800	164132	296	99	0,752	170,44	214	99	0,1800	174,45	219	99	0,1800	305110	415	99
																			Chr2	13842	T	C	61,0	61	99	0,1800	0,80	80	99	2774,0	133,53	186	99	0,1800	124107	231	99	0,688	113,31	144	99	0,1800	121,40	161	99	0,1800	208,84	292	99
																			Chr2	13962	A	G	66,0	66	99	0,1800	0,111	111	99	3740,0	143,76	219	99	0,2482	179119	298	99	0,2062	154,46	200	99	0,1800	153,65	218	99	0,1800	195,99	294	99
																			Chr2	15802	A	G	52,0	52	99	0,1530	0,49	49	99	2205,0	102,31	133	99	0,2334	111,53	164	99	0,1871	100,20	120	99	0,2650	103,21	124	99	0,2719	183,36	219	99
																			Chr2	15893	A	T	53,2	55	99	0,2326	4,83	87	99	3036,0	109,65	174	99	0,1670	121,97	218	99	0,857	98,22	120	99	0,2902	132,55	187	99	0,1800	178,59	237	99
																			Chr2	16989	C	A	80,0	80	99	0,1800	0,110	110	99	3875,0	168,50	218	99	0,1800	136,91	227	99	0,1502	125,44	169	99	0,1800	120,53	173	99	0,2599	207,79	286	99
																			Chr2	17994	A	G	80,0	80	99	0,1800	0,88	88	99	3024,0	185,67	252	99	0,1800	157115	272	99	0,1316	151,30	181	99	0,1800	132,56	188	99	0,2971	212,86	298	99
																			Chr2	20992	G	T	57,0	57	99	0,1800	0,93	93	99	3130,0	150,67	217	99	0,1800	157102	259	99	0,1964	127,56	183	99	0,2626	122,60	182	99	0,2693	217,96	313	99
																			Chr2	21909	C	T	56,0	56	99	0,1800	0,102	102	99	3593,0	128,59	187	99	0,2556	132106	238	99	0,1458	134,33	167	99	0,1800	129,56	185	99	0,2890	224,70	294	99
																			Chr2	23798	T	C	60,13	73	99	0,1663	0,105	105	99	3665,0	94120	214	99	1309,0	94149	243	99	1695,0	88101	189	99	533,0	60104	164	99	1655,0	130195	325	99
																			Chr2	24317	G	A	54,0	54	99	0,1800	0,88	88	99	2986,0	153,67	220	99	0,2788	137103	240	99	0,1192	132,56	188	99	0,2884	148,36	184	99	0,1800	241,61	302	99
																			Chr2	26399	A	T	73,0	73	99	0,1800	0,119	119	99	5221,0	149,55	204	99	0,1800	135107	242	99	0,1555	124,61	185	99	0,1800	119,71	190	99	0,2556	237,81	318	99
																			Chr2	26414	G	A	74,0	74	99	0,1800	0,112	112	99	5330,0	152,55	207	99	0,1800	129106	235	99	0,1135	118,59	177	99	0,1800	118,69	187	99	0,2794	230,79	309	99
																			Chr2	26419	G	A	77,0	77	99	0,1800	0,118	118	99	5222,0	156,55	211	99	0,1800	136114	250	99	0,1189	121,61	182	99	0,1800	127,67	194	99	0,2893	241,80	321	99
																			Chr2	28922	A	G	68,0	68	99	0,1800	0,98	98	99	3494,0	134,80	214	99	0,2209	144102	246	99	0,1819	115,46	161	99	0,2781	152,63	215	99	0,1800	216,77	293	99
																			Chr2	31078	T	C	66,0	66	99	0,1800	0,82	82	99	3624,0	140,64	204	99	0,1800	104,92	196	99	0,2204	124,52	176	99	0,1800	117,65	182	99	0,1800	188,80	268	99
																			Chr2	34583	C	T	50,0	50	99	0,1768	0,103	103	99	3354,0	168,67	235	99	0,1800	140104	244	99	0,1261	107,50	157	99	0,2071	108,60	168	99	0,1817	216,88	304	99
																			Chr2	36819	A	G	22,39	61	99	496,0	79,0	79	99	0,1800	132,90	222	99	0,1548	143104	247	99	0,1394	101,70	171	99	0,1138	104,49	153	99	0,1926	182,87	269	99
																			Chr2	40379	T	C	62,0	62	99	0,1800	0,96	96	99	3197,0	145,74	219	99	0,2381	139115	254	99	0,943	118,53	171	99	0,2583	110,41	151	99	0,2574	219,86	305	99
																			Chr2	41644	C	A	53,0	53	99	0,1800	0,98	98	99	3314,0	135,72	207	99	0,1916	143,98	241	99	0,1515	129,63	192	99	0,2426	98,45	143	99	0,2248	226,80	306	99
																			Chr2	43461	T	C	65,0	65	99	0,1800	0,62	62	99	2273,0	95,53	148	99	0,1810	106,77	183	99	0,1096	99,25	124	99	0,1800	113,42	155	99	0,2959	142,64	206	99
																			Chr2	43684	A	T	67,0	67	99	0,1800	0,86	86	99	3039,0	106,60	166	99	0,1964	112,72	184	99	0,1490	106,38	144	99	0,2604	115,51	166	99	0,2665	160,85	245	99
																			Chr2	45780	G	A	50,18	68	99	0,1175	0,83	83	99	2882,0	91102	193	99	300,0	106114	220	99	252,0	103,77	180	99	0,1147	94,58	152	99	0,1260	184104	288	99
																			Chr2	47987	G	A	57,0	57	99	0,1800	0,91	91	99	3215,0	130,71	201	99	0,2491	119103	222	99	0,768	116,40	156	99	0,2785	91,69	160	99	0,1130	177,77	254	99
																			Chr2	50977	T	C	54,0	54	99	0,1800	0,72	72	99	2476,0	115,90	205	99	0,959	138,76	214	99	0,2002	90,40	130	99	0,1752	103,56	159	99	0,1881	207,89	296	99
																			Chr2	56314	A	G	59,0	59	99	0,1800	0,87	87	99	3122,0	127,62	189	99	0,2236	139,60	199	99	0,2811	71,49	120	99	0,829	80,59	139	99	0,810	200,68	268	99
																			Chr2	59356	T	C	63,0	63	99	0,1800	0,87	87	99	2995,0	159,84	243	99	0,2563	156,76	232	99	0,2984	89,44	133	99	0,1929	64,63	127	91	91,0	216,71	287	99
																			Chr2	59742	T	C	58,0	58	99	0,1800	1101	102	99	3540,0	129,68	197	99	0,1921	129,78	207	99	0,1651	99,66	165	99	0,1224	82,56	138	99	0,881	178,83	261	99
																			Chr2	63316	G	A	80,0	80	99	0,1800	0,76	76	99	2658,0	154,73	227	99	0,2719	169,93	262	99	0,2709	108,61	169	99	0,1353	78,66	144	99	0,344	184,96	280	99
																			Chr2	63708	G	A	46,1	47	99	0,1680	0,73	73	99	2495,0	104,56	160	99	0,1917	116,71	187	99	0,1702	73,62	135	99	0,501	87,59	146	99	0,1127	157,81	238	99
																			Chr2	64797	T	C	70,1	71	99	0,1800	0,80	80	99	2656,0	133,69	202	99	0,2241	134,88	222	99	0,1995	114,41	155	99	0,2663	82,77	159	99	0,465	202,85	287	99
																			Chr2	66124	G	A	48,0	48	99	0,1741	0,87	87	99	3089,0	114,66	180	99	0,2069	122,61	183	99	0,2231	85,48	133	99	0,1469	74,65	139	99	0,240	155,43	198	99
																			Chr2	66679	G	A	25,2	31	99	0,1024	6,28	34	99	736,0	65,34	107	99	0,1787	73,39	122	99	0,1917	58,31	92	99	0,1274	48,41	91	99	0,805	0,0	NA	NA
																			Chr2	69604	T	C	73,0	73	99	0,1800	0,82	82	99	3026,0	148,82	230	99	0,2318	154,82	236	99	0,2563	117,49	166	99	0,2736	89,65	154	99	0,1075	184,80	264	99
																			Chr2	76369	G	T	54,0	54	99	0,1800	0,80	80	99	2849,0	93,78	171	99	0,395	141,76	217	99	0,2656	88,56	144	99	0,979	67,60	127	99	0,363	167,79	246	99
																			Chr2	76883	A	T	53,0	53	99	0,1763	0,87	87	99	3003,0	91,72	163	99	0,831	119,76	195	99	0,1672	89,71	160	99	0,616	100,79	179	99	0,701	165,86	251	99
																			Chr2	76977	C	T	57,0	57	99	0,1800	0,84	84	99	3007,0	93,73	166	99	0,817	119,70	189	99	0,1843	92,67	159	99	0,1154	81,83	164	42	0,42	147,81	228	99
																			Chr2	77003	T	C	52,0	52	99	0,1800	0,84	84	99	2876,0	91,73	164	99	0,742	128,79	207	99	0,1751	94,69	163	99	0,999	74,78	152	99	186,0	150,80	230	99
																			Chr2	77174	T	C	62,0	62	99	0,1800	0,87	87	99	3039,0	119,87	206	99	0,1007	137,78	215	99	0,2022	88,68	156	99	0,612	81,88	169	99	166,0	160,82	242	99
																			Chr2	78059	T	C	57,0	57	99	0,1800	0,81	81	99	2877,0	110,75	185	99	0,1344	141,82	223	99	0,2195	80,65	145	99	0,763	84,80	164	99	0,378	167,86	253	99
																			Chr2	78896	T	C	44,5	49	99	0,1079	19,59	78	99	1055,0	106,53	159	99	0,1441	123,65	188	99	0,1681	78,41	119	99	0,1008	91,48	139	99	0,1109	148,62	210	99
																			Chr2	78910	T	A	52,0	52	99	0,1599	0,88	88	99	3869,0	100,69	171	99	0,1541	133,71	204	99	0,2394	70,61	131	99	0,790	85,65	150	99	0,833	164,65	229	99
																			Chr2	96193	C	A	63,0	63	99	0,1800	0,91	91	99	3137,0	118,93	211	99	0,996	168,93	261	99	0,1800	83110	193	99	1036,0	71,95	166	99	1007,0	236,99	335	99
																			Chr2	105343	T	C	55,0	55	99	0,1800	0,87	87	99	3104,0	119,73	192	99	0,1736	156,56	212	99	0,1800	103,65	168	99	0,1397	93,89	182	99	0,205	145108	253	99
																			Chr2	108224	T	C	69,0	69	99	0,1800	1,77	78	99	2531,0	106,61	167	99	0,1971	125,60	185	99	0,2841	83,71	154	99	0,765	62,86	148	99	696,0	155,83	238	99
																			Chr2	108302	T	G	69,0	69	99	0,1800	0,83	83	99	2857,0	122,82	204	99	0,1575	125,73	198	99	0,2205	78,68	146	99	0,230	59,91	150	99	1431,0	132,97	229	99
																			Chr2	108760	T	C	66,0	66	99	0,1800	0,102	102	99	3367,0	83,68	151	99	0,699	116,61	177	99	0,2110	69,59	128	99	0,581	68,59	127	99	0,440	135,92	227	99
																			Chr2	108900	T	C	59,0	59	99	0,1800	0,81	81	99	2954,0	95,68	163	99	0,1471	140,60	200	99	0,2967	71,53	124	99	0,931	76,68	144	99	0,293	139,96	235	99
																			Chr2	108928	T	G	60,1	61	99	0,1800	0,82	82	99	2991,0	109,73	182	99	0,1626	139,70	209	99	0,2754	71,60	131	99	0,598	78,67	145	99	0,393	144111	255	99
																			Chr2	109008	C	T	67,0	67	99	0,1800	0,73	73	99	3257,0	134,88	222	99	0,2134	136,90	226	99	0,2440	97,61	158	99	0,1240	77,77	154	99	142,0	178128	306	99
																			Chr2	109025	G	A	63,0	63	99	0,1800	0,70	70	99	3017,0	140,90	230	99	0,2084	136,90	226	99	0,2033	97,59	156	99	0,1305	79,78	157	15	0,15	182124	306	99
																			Chr2	122912	T	C	46,15	61	99	0,1160	0,68	68	99	2941,0	77,84	161	99	546,0	83122	205	99	1234,0	73,63	136	99	0,444	42,99	141	99	2335,0	89136	225	99
																			Chr2	129298	T	C	70,0	70	99	0,1800	0,87	87	99	3120,0	93,79	172	99	0,330	119,88	207	99	0,1153	60,81	141	99	896,0	68,85	153	99	985,0	110149	259	99
																			Chr2	129427	C	A	60,0	60	99	0,1800	0,75	75	99	2752,0	92,73	165	99	0,645	138,91	229	99	0,1762	76,76	152	17	17,0	60,86	146	99	935,0	119117	236	15
																			Chr2	129660	T	C	57,0	57	99	0,1800	0,94	94	99	3264,0	131101	232	99	0,1362	102120	222	99	453,0	89,86	175	74	0,74	52,98	150	99	1386,0	145135	280	99
																			Chr2	130189	C	T	69,0	69	99	0,1800	0,98	98	99	3506,0	91,91	182	99	316,0	105134	239	99	1376,0	61,56	117	77	0,77	47,80	127	99	1557,0	115103	222	79
																			Chr2	130679	A	C	49,0	49	99	0,1731	0,64	64	99	2137,0	103,93	196	99	0,187	104108	212	99	172,0	78,91	169	99	536,0	66,97	163	99	1296,0	114,97	211	99
																			Chr2	138476	G	A	59,1	60	99	0,1800	0,80	80	99	2846,0	104,88	192	99	0,789	124112	236	99	0,329	93,87	180	99	0,538	51,96	147	99	1703,0	142142	284	96
																			Chr2	147974	A	G	60,8	68	99	0,1697	0,82	82	99	2922,0	109115	224	99	412,0	83186	269	99	3529,0	82,86	168	70	70,0	83102	185	99	626,0	149179	328	99
																			Chr2	151292	A	G	71,0	71	99	0,1800	0,93	93	99	3225,0	112,98	210	99	0,455	83132	215	99	1747,0	110,98	208	99	0,231	53112	165	99	2292,0	169197	366	99
																			Chr2	159942	G	A	76,0	76	99	0,1800	0,84	84	99	2764,0	86119	205	99	1155,0	87135	222	99	1803,0	70,81	151	99	389,0	53101	154	99	2002,0	131133	264	99
																			Chr2	162840	T	C	71,0	71	99	0,1800	0,94	94	99	4087,0	131,94	225	99	0,1296	82127	209	99	1266,0	105,83	188	99	0,2668	56,81	137	99	0,272	119156	275	99
																			Chr2	162887	C	T	60,0	60	99	0,1800	0,98	98	99	3373,0	120,98	218	99	0,558	90120	210	99	1377,0	98,74	172	99	0,591	55,81	136	99	1218,0	114155	269	99
																			Chr2	163781	G	A	55,0	55	99	0,1800	0,80	80	99	2747,0	108140	248	99	1067,0	76129	205	99	2019,0	71,94	165	99	876,0	66101	167	99	1243,0	115160	275	99
																			Chr2	164072	A	G	68,0	68	99	0,1800	0,67	67	99	2350,0	109,74	183	99	0,1091	80145	225	99	2174,0	77,87	164	99	586,0	63100	163	99	1592,0	106183	289	99
																			Chr2	164467	T	C	58,21	79	99	0,1246	0,83	83	99	2866,0	71,80	151	99	363,0	70149	219	99	2892,0	47,93	140	99	1642,0	36108	144	99	2510,0	81187	268	99
																			Chr2	165209	T	A	56,0	56	99	0,1800	0,89	89	99	3079,0	123,85	208	99	0,1564	95106	201	99	683,0	106,75	181	99	0,1279	50104	154	99	1932,0	130158	288	99
																			Chr2	166525	C	T	68,0	68	99	0,1800	0,109	109	99	3955,0	103,85	188	99	0,711	78114	192	99	1210,0	86,58	144	99	0,1008	48,91	139	99	1896,0	99116	215	99
																			Chr2	166578	T	C	54,0	54	99	0,1800	0,96	96	99	3260,0	106,78	184	99	0,970	70110	180	99	1814,0	69,54	123	99	0,617	43,84	127	99	1743,0	90119	209	99
																			Chr2	166904	A	T	65,0	65	99	0,1800	0,81	81	99	2225,0	116101	217	99	0,689	80115	195	99	1391,0	102,56	158	99	0,1954	46,94	140	99	2003,0	118128	246	99
																			Chr2	167299	G	A	59,1	60	99	0,1800	0,100	100	99	3348,0	110,83	193	99	0,973	97150	247	99	1730,0	99,75	174	99	0,1127	43116	159	99	3031,0	140152	292	99
																			Chr2	171331	A	G	59,0	59	99	0,1800	0,81	81	99	2743,0	96,78	174	99	0,870	81114	195	99	784,0	93,54	147	99	0,1792	60,67	127	99	227,0	105115	220	99
																			Chr2	171717	G	T	67,0	67	99	0,1800	0,42	42	99	1848,0	131,63	194	99	0,1800	83,84	167	54	0,54	112,55	167	99	0,1800	47,62	109	99	847,0	138,96	234	99
																			Chr2	172881	C	T	64,0	64	99	0,1800	0,72	72	99	2574,0	107,63	170	99	0,1322	89140	229	99	2035,0	85,70	155	99	0,475	57,90	147	99	1455,0	115125	240	99
																			Chr2	181525	C	T	47,0	47	99	0,1758	0,89	89	99	3282,0	69,97	166	99	1013,0	73152	225	99	3232,0	81109	190	99	1022,0	58,92	150	99	1241,0	103210	313	99
																			Chr2	181805	G	A	68,0	68	99	0,1800	0,69	69	99	2441,0	79,96	175	99	872,0	87131	218	99	1947,0	68,96	164	99	1047,0	38,90	128	99	2070,0	106190	296	99
																			Chr2	184074	A	C	76,0	76	99	0,1800	0,82	82	99	2850,0	71103	174	99	1000,0	82147	229	99	2577,0	86,92	178	99	195,0	58113	171	99	2118,0	92201	293	99
																			Chr2	186768	A	G	47,0	47	99	0,1702	0,86	86	99	3946,0	71123	194	99	1766,0	96146	242	99	1024,0	64106	170	99	768,0	45101	146	99	1289,0	97204	301	99
																			Chr2	186772	A	G	51,0	51	99	0,1800	0,89	89	99	3935,0	75125	200	99	1753,0	97150	247	99	968,0	65103	168	99	668,0	46102	148	99	1271,0	100206	306	99
																			Chr2	186799	A	G	52,0	52	99	0,1800	0,80	80	99	2778,0	72117	189	99	1496,0	87152	239	99	2436,0	62,87	149	99	877,0	46,93	139	99	1889,0	85181	266	99
																			Chr2	195431	A	T	55,0	55	99	0,1800	1,91	92	99	3166,0	63121	184	99	2292,0	75148	223	99	2731,0	65104	169	99	1334,0	45125	170	99	3146,0	71202	273	99
																			Chr2	197849	C	T	73,0	73	99	0,1800	0,76	76	99	3420,0	69128	197	99	969,0	70175	245	99	2809,0	62,95	157	99	0,141	51,98	149	99	1002,0	95165	260	99
																			Chr2	197850	C	T	73,0	73	99	0,1800	0,76	76	99	3420,0	69128	197	99	969,0	70175	245	99	2809,0	62,95	157	99	0,141	51,98	149	99	1002,0	95165	260	99
																			Chr2	206513	G	A	69,0	69	99	0,1800	4,60	64	99	1549,0	48146	194	99	3267,0	78175	253	99	1979,0	74,85	159	99	0,213	45,86	131	99	675,0	85192	277	99
																			Chr2	208448	T	C	65,0	65	99	0,1800	0,80	80	99	2763,0	66139	205	99	2636,0	63168	231	99	3889,0	56,95	151	99	1382,0	47103	150	99	1989,0	83215	298	99
																			Chr2	211310	A	G	59,0	59	99	0,1800	0,69	69	99	2371,0	59148	207	99	3294,0	49160	209	99	4375,0	47,96	143	99	1817,0	42100	142	99	2004,0	72161	233	99
																			Chr2	211936	T	G	70,0	70	99	0,1800	0,91	91	99	3186,0	56128	184	99	2693,0	62149	211	99	3311,0	51,92	143	99	1860,0	42108	150	99	2550,0	101173	274	99
																			Chr2	212914	T	G	57,10	67	99	0,1579	0,75	75	99	2657,0	52152	204	99	3496,0	85161	246	99	2515,0	59112	171	99	2255,0	58114	172	99	2297,0	81207	288	99
																			Chr2	215627	T	C	76,0	76	99	0,1800	0,78	78	99	2760,0	44138	182	99	3579,0	64170	234	99	4247,0	44,97	141	99	1827,0	37,83	120	99	1838,0	55177	232	99
																			Chr2	217610	T	C	66,0	66	99	0,1800	0,72	72	99	2588,0	53125	178	99	2510,0	52139	191	99	3362,0	36,88	124	99	2080,0	42,96	138	99	2341,0	55162	219	99
																			Chr2	218313	A	G	76,0	76	99	0,1800	0,81	81	99	2745,0	47125	172	99	2952,0	76183	259	99	3905,0	47,98	145	99	2104,0	56105	161	99	1655,0	73196	269	99
																			Chr2	219703	G	T	53,0	53	99	0,1800	0,75	75	99	2646,0	37125	162	99	3233,0	41144	185	99	3955,0	51111	162	99	2466,0	29,89	118	99	2451,0	69195	264	99
																			Chr2	229253	C	A	57,0	57	99	0,1800	0,91	91	99	2920,0	83131	214	99	1891,0	58219	277	99	6111,0	53122	175	99	2658,0	55109	164	99	2241,0	71234	305	99
																			Chr2	229892	T	C	66,0	66	99	0,1800	0,101	101	99	3565,0	61152	213	99	3401,0	81205	286	99	5036,0	67131	198	99	2797,0	57115	172	99	2313,0	74246	320	99
																			Chr2	230371	G	A	54,0	54	99	0,1800	0,78	78	99	2600,0	74144	218	99	2761,0	55156	211	99	4139,0	65,87	152	99	870,0	48115	163	99	2483,0	73231	304	99
																			Chr2	230618	T	C	65,0	65	99	0,1800	0,111	111	99	3835,0	61140	201	99	2859,0	56175	231	99	4585,0	59116	175	99	1899,0	63112	175	99	1837,0	82239	321	99
																			Chr2	231786	A	G	42,0	42	99	0,1435	0,44	44	99	1893,0	75,95	170	99	647,0	47103	150	99	2438,0	63,60	123	99	0,115	56,63	119	99	284,0	69117	186	99
																			Chr2	232659	A	G	52,1	53	99	0,1778	0,82	82	99	3027,0	65119	184	99	2217,0	47168	215	99	4804,0	68117	185	99	2089,0	32,97	129	99	2581,0	85265	350	99
																			Chr2	234294	A	G	58,0	58	99	0,1800	0,94	94	99	3320,0	62147	209	99	3110,0	51166	217	99	4285,0	39103	142	99	2298,0	58116	174	99	2354,0	85236	321	99
																			Chr2	236756	A	G	54,0	54	99	0,1800	0,87	87	99	2982,0	52138	190	99	3296,0	62154	216	99	3567,0	51107	158	99	2269,0	49114	163	99	2482,0	89201	290	99
																			Chr2	237538	T	G	62,0	62	99	0,1800	0,111	111	99	3793,0	75135	210	99	2153,0	56188	244	99	5129,0	78122	200	99	1630,0	42118	160	99	2851,0	89215	304	99
																			Chr2	246421	A	T	53,0	53	99	0,1763	0,89	89	99	3064,0	93111	204	99	975,0	76138	214	99	2402,0	62101	163	99	1524,0	42110	152	99	2540,0	98168	266	99
																			Chr2	254769	A	C	56,0	56	99	0,1800	0,68	68	99	2266,0	88,79	167	99	0,308	72139	211	99	2523,0	77,79	156	73	0,73	39,96	135	99	2224,0	64179	243	99
																			Chr2	254847	G	A	68,0	68	99	0,1800	0,68	68	99	2286,0	97,73	170	99	0,775	70147	217	99	3151,0	87,61	148	99	0,1004	51104	155	99	2032,0	78194	272	99
																			Chr2	257761	T	C	77,0	77	99	0,1800	0,94	94	99	3138,0	108,96	204	99	0,271	76152	228	99	3023,0	75,46	121	99	0,1064	45115	160	99	2790,0	88221	309	99
																			Chr2	257848	T	C	72,1	73	99	0,1800	0,88	88	99	3062,0	101,79	180	99	0,664	62129	191	99	2646,0	75,46	121	99	0,1122	44,96	140	99	2007,0	87180	267	99
																			Chr2	259094	G	A	59,0	59	99	0,1800	0,81	81	99	2962,0	101,95	196	99	0,421	74118	192	99	1970,0	75,69	144	99	0,278	45110	155	99	2669,0	76175	251	99
																			Chr2	259609	C	T	73,0	73	99	0,1800	0,88	88	99	3009,0	103,95	198	99	0,213	73130	203	99	2140,0	83,68	151	99	0,576	45105	150	99	2260,0	66180	246	99
																			Chr2	300638	T	A	69,0	69	99	0,1800	0,90	90	99	3124,0	81109	190	99	1108,0	87160	247	99	3037,0	82,67	149	99	0,407	48110	158	99	2450,0	86189	275	99
																			Chr2	303533	A	G	66,1	67	99	0,1800	0,101	101	99	3512,0	79103	182	99	751,0	112156	268	99	1798,0	68104	172	99	1273,0	62,91	153	99	1031,0	108224	332	99
																			Chr2	306198	C	T	37,27	64	99	0,111	12,43	55	99	815,0	83,62	145	99	0,895	67120	187	99	1631,0	52,71	123	99	443,0	49,60	109	33	0,33	84154	238	99
																			Chr2	311534	T	C	87,0	87	99	0,1800	0,114	114	99	3757,0	101118	219	99	503,0	91196	287	99	3906,0	99,88	187	99	0,557	63118	181	99	1903,0	122185	307	99
																			Chr2	313465	A	G	36,16	52	99	0,569	0,106	106	99	3714,0	40164	204	99	4501,0	66207	273	99	5414,0	38121	159	99	3195,0	37130	167	99	3721,0	52237	289	99
																			Chr2	314473	G	A	54,0	54	99	0,1800	0,94	94	99	3385,0	67,99	166	99	1597,0	82129	211	99	1578,0	73,78	151	99	101,0	58105	163	99	1912,0	91167	258	99
																			Chr2	318247	A	G	49,0	49	99	0,1775	0,102	102	99	3654,0	81,92	173	99	613,0	71122	193	99	2003,0	82,77	159	99	0,167	46108	154	99	2351,0	92178	270	99
																			Chr2	319239	T	C	63,0	63	99	0,1800	0,87	87	99	3096,0	79,85	164	64	64,0	67134	201	99	2440,0	77,69	146	32	0,32	51,91	142	99	1463,0	107172	279	99
																			Chr2	326469	T	C	56,0	56	99	0,1800	0,90	90	99	2995,0	81103	184	99	855,0	73154	227	99	2989,0	66,93	159	99	680,0	54100	154	99	1903,0	83190	273	99
																			Chr2	334007	A	G	46,0	46	99	0,1608	0,116	116	99	4140,0	80102	182	99	874,0	76143	219	99	2656,0	58,70	128	99	473,0	44,94	138	99	1840,0	56152	208	99
																			Chr2	335218	C	T	67,0	67	99	0,1800	0,72	72	99	2408,0	77,93	170	99	788,0	80132	212	99	1937,0	75,96	171	99	915,0	50,97	147	99	2108,0	81155	236	99
																			Chr2	338172	G	A	72,1	73	99	0,1800	0,78	78	99	2769,0	76100	176	99	759,0	86120	206	99	1519,0	78,75	153	38	0,38	60,91	151	99	1170,0	95162	257	99
																			Chr2	341520	G	A	49,0	49	99	0,1528	0,67	67	99	2326,0	99,92	191	99	0,158	99159	258	99	2194,0	81,93	174	99	183,0	59109	168	99	1997,0	111193	304	99
																			Chr2	349908	G	A	47,7	54	99	0,1464	0,78	78	99	2797,0	65156	221	99	3508,0	52141	193	99	3466,0	36102	138	99	2677,0	53118	173	99	2565,0	83209	292	99
																			Chr2	395718	C	G	68,0	68	99	0,1800	1,85	86	99	2822,0	105112	217	99	527,0	78127	207	99	2070,0	75,92	167	99	598,0	56,88	144	99	1214,0	75192	267	99
																			Chr2	410514	A	G	63,0	63	99	0,1800	0,102	102	99	3668,0	63,89	152	99	1028,0	79148	227	99	2639,0	76,78	154	99	261,0	49,97	146	99	1933,0	72204	276	99
																			Chr2	422809	A	C	70,0	70	99	0,1800	0,129	129	99	4449,0	118107	225	99	0,595	101175	276	99	3067,0	90101	191	99	382,0	64106	170	99	1493,0	112234	346	99
																			Chr2	451397	T	C	64,0	64	99	0,1800	0,89	89	99	3259,0	86102	188	99	586,0	85164	249	99	2679,0	78,75	153	79	79,0	50129	179	99	3154,0	87183	270	99
																			Chr2	509811	A	G	60,0	60	99	0,1800	0,89	89	99	3125,0	67,94	161	99	1009,0	82134	216	99	1945,0	78,84	162	99	310,0	49,97	146	99	2150,0	74176	250	99
																			Chr2	569661	C	A	30,37	67	99	237,0	88,0	88	99	0,1800	143,59	202	99	0,1800	170,45	215	99	0,1800	123,45	168	99	0,2651	140,17	157	99	0,1800	215,54	269	99
																			Chr2	585674	T	A	74,0	74	99	0,1800	0,76	76	99	2768,0	88118	206	99	1074,0	61140	201	99	3309,0	49,75	124	99	1059,0	51,98	149	99	1807,0	97137	234	99
																			Chr2	586056	T	G	49,1	50	99	0,1781	0,99	99	99	3569,0	85107	192	99	805,0	82143	225	99	2671,0	60,97	157	99	1387,0	59106	165	99	1647,0	82184	266	99
																			Chr2	586305	G	A	57,0	57	99	0,1800	0,88	88	99	3227,0	80,89	169	99	514,0	85138	223	99	2386,0	69,74	143	99	185,0	48102	152	99	2098,0	84156	240	99
																			Chr2	586507	G	A	61,0	61	99	0,1800	0,89	89	99	3152,0	77,83	160	99	233,0	71149	220	99	2893,0	53,66	119	99	422,0	52102	154	99	1888,0	77149	226	99
																			Chr2	586851	T	C	66,0	66	99	0,1800	0,88	88	99	3147,0	93,89	182	99	0,121	64133	197	99	2953,0	69,95	164	99	864,0	42108	150	99	2553,0	88179	267	99
																			Chr2	588616	A	T	68,0	68	99	0,1800	0,85	85	99	2954,0	119108	227	99	0,288	94174	268	99	2825,0	72,98	170	99	1014,0	63114	177	99	1793,0	103233	336	99
																			Chr2	616492	T	C	85,0	85	99	0,1800	0,78	78	99	2817,0	94109	203	99	343,0	106135	241	99	994,0	97,61	158	99	0,1353	57101	158	99	1889,0	103164	267	99
																			Chr2	616524	C	T	92,0	92	99	0,1800	0,86	86	99	3033,0	105121	226	99	377,0	113146	259	99	1388,0	116,79	195	99	0,1084	72139	211	99	2837,0	119195	314	99
																			Chr2	616772	C	T	88,0	88	99	0,1800	0,99	99	99	3423,0	108,94	202	99	0,225	95168	263	99	2943,0	90,89	179	99	120,0	65124	189	99	2593,0	119203	322	99
																			Chr2	617001	A	C	73,0	73	99	0,1800	0,96	96	99	3414,0	104,97	201	99	0,445	78178	256	99	3803,0	86,91	177	99	469,0	71116	187	99	1754,0	90198	288	99
																			Chr2	617126	T	C	57,0	57	99	0,1800	0,86	86	99	3007,0	106109	215	99	0,112	109164	273	99	2130,0	95,92	187	99	0,325	54106	160	99	1853,0	97195	292	99
																			Chr2	618969	T	A	60,1	61	99	0,1800	0,95	95	99	4199,0	79100	179	99	0,1681	114143	257	99	0,2078	89,57	146	99	0,1441	59,86	145	99	0,459	100162	262	99
																			Chr2	618977	A	G	53,0	53	99	0,1800	0,92	92	99	4160,0	77,99	176	99	0,1751	105135	240	99	0,1955	83,50	133	99	0,1365	56,87	143	99	0,191	85156	241	99
																			Chr2	624051	C	T	50,1	51	99	0,1800	0,79	79	99	2819,0	85,88	173	99	273,0	74116	190	99	1728,0	54,62	116	99	243,0	41,87	128	99	1900,0	111168	279	99
																			Chr2	624283	G	A	75,0	75	99	0,1800	0,75	75	99	2721,0	92138	230	99	1694,0	66137	203	99	2674,0	64,92	156	99	940,0	53109	162	99	2265,0	86179	265	99
																			Chr2	626056	C	T	46,0	46	99	0,1703	0,86	86	99	3074,0	87,89	176	99	210,0	70103	173	99	1237,0	61,91	152	99	1138,0	55,98	153	99	1772,0	80156	236	99
																			Chr2	626230	T	C	54,0	54	99	0,1800	0,94	94	99	3381,0	86,95	181	99	332,0	103139	242	99	1144,0	72,94	166	99	963,0	70,95	165	99	965,0	115174	289	99
																			Chr2	628636	T	A	82,0	82	99	0,1800	0,82	82	99	2728,0	113152	265	99	1658,0	99188	287	99	3169,0	71123	194	99	2111,0	75142	217	99	2606,0	121238	359	99
																			Chr2	629174	T	C	71,0	71	99	0,1800	0,95	97	99	3309,0	86121	207	99	918,0	87164	251	99	3004,0	60107	167	99	2016,0	70119	189	99	2295,0	94180	274	99
																			Chr2	630854	A	G	84,6	90	99	0,1800	0,81	81	99	2809,0	57149	206	99	3325,0	88154	242	99	2192,0	57118	175	99	2194,0	62106	168	99	1567,0	105200	305	99
																			Chr2	631294	C	T	55,4	59	99	0,1800	0,96	96	99	3192,0	74111	185	99	1571,0	76140	216	99	2578,0	43115	158	99	2593,0	61,95	156	99	1090,0	87161	248	99
																			Chr2	634231	A	G	75,0	75	99	0,1800	0,98	98	99	3583,0	98134	232	99	1419,0	84150	234	99	2600,0	72105	177	99	1396,0	69123	192	99	2462,0	104192	296	99
																			Chr2	634286	T	G	73,0	73	99	0,1800	0,99	99	99	3465,0	81129	210	99	1907,0	77140	217	99	2373,0	67,98	165	99	1137,0	71,98	169	99	1199,0	107186	293	99
																			Chr2	636096	A	C	49,1	50	99	0,1724	0,83	83	99	2874,0	60110	170	99	1974,0	106120	226	99	843,0	62,83	145	99	1044,0	65,92	157	99	1154,0	98163	261	99
																			Chr2	636401	G	A	71,0	71	99	0,1800	0,65	65	99	2377,0	72118	190	99	1735,0	80165	245	99	3201,0	57,84	141	99	983,0	57108	165	99	2079,0	100131	231	99
																			Chr2	637911	A	G	73,1	74	99	0,1800	1,73	74	99	2391,0	76119	195	99	2045,0	107121	228	99	525,0	84,91	175	99	245,0	62105	167	99	1626,0	104179	283	99
																			Chr2	640522	T	C	58,0	58	99	0,1800	0,86	86	99	3084,0	89148	237	99	2391,0	98145	243	99	1824,0	59,97	156	99	1556,0	49113	162	99	2390,0	125192	317	99
																			Chr2	640909	T	C	47,1	48	99	0,1719	0,85	85	99	3122,0	81139	220	99	2128,0	88129	217	99	1665,0	65,90	155	99	739,0	60119	179	99	2279,0	100184	284	99
																			Chr2	642025	G	T	64,0	64	99	0,1800	0,97	97	99	3420,0	79102	181	99	712,0	74125	199	99	1996,0	59,83	142	99	846,0	60,92	152	99	1297,0	103179	282	99
																			Chr2	642205	A	G	77,1	78	99	0,1800	0,116	116	99	3930,0	92136	228	99	1519,0	101156	257	99	1757,0	56110	166	99	1978,0	59,92	151	99	1145,0	109180	289	99
																			Chr2	642435	G	A	56,1	57	99	0,1800	0,92	92	99	3231,0	66124	190	99	1767,0	90133	223	99	1611,0	69120	189	99	1952,0	71110	181	99	1686,0	135199	334	99
																			Chr2	642688	G	A	58,0	58	99	0,1800	0,110	110	99	3530,0	85135	220	99	1976,0	104189	293	99	3273,0	64112	176	99	2197,0	57102	159	99	1801,0	124179	303	99
																			Chr2	642749	A	G	66,0	66	99	0,1800	0,101	101	99	3732,0	80123	203	99	1148,0	97164	268	99	1933,0	55,88	145	99	1009,0	43,94	142	99	1351,0	109154	270	99
																			Chr2	642819	G	A	76,0	76	99	0,1800	0,107	107	99	3670,0	92138	230	99	1776,0	112170	282	99	2076,0	50107	157	99	1910,0	57108	165	99	2319,0	131204	335	99
																			Chr2	646955	G	C	69,0	69	99	0,1800	0,95	95	99	3382,0	61112	173	99	1815,0	86135	221	99	2138,0	73107	180	99	1476,0	41122	163	99	3324,0	113178	291	99
																			Chr2	647172	T	A	55,0	55	99	0,1800	1,91	92	99	3238,0	88130	218	99	1628,0	94130	224	99	1361,0	59,89	148	99	1394,0	52118	170	99	2763,0	111193	304	99
																			Chr2	647640	A	G	55,0	55	99	0,1800	0,81	81	99	2798,0	71146	217	99	2636,0	93165	258	99	2992,0	58100	158	99	1961,0	53104	157	99	2039,0	119177	296	99
																			Chr2	647835	A	G	58,0	58	99	0,1800	0,89	89	99	3187,0	79131	210	99	1837,0	83124	207	99	1833,0	58112	170	99	2095,0	56,79	135	99	961,0	99167	266	99
																			Chr2	651304	A	G	76,0	76	99	0,1800	0,113	113	99	3917,0	114130	244	99	291,0	129139	268	99	259,0	83104	187	99	749,0	53115	168	99	2353,0	98181	279	99
																			Chr2	654618	A	T	43,11	54	99	0,1101	0,57	57	99	2074,0	73102	175	99	1056,0	77121	198	99	1853,0	66,95	161	99	1002,0	41112	153	99	2798,0	87184	271	99
																			Chr2	654688	T	G	60,1	61	99	0,1800	3,49	52	99	1634,0	89,89	178	9	9,0	93106	203	99	0,156	68,85	158	99	512,0	41106	147	99	2233,0	95179	274	99
																			Chr2	658901	A	G	56,0	56	99	0,1800	0,63	63	99	2179,0	73,82	155	99	602,0	66100	166	99	1475,0	50,69	119	99	693,0	45,81	126	99	1498,0	90146	236	99
																			Chr2	660681	T	C	60,0	60	99	0,1800	0,90	90	99	3063,0	70,90	160	99	626,0	87137	224	99	1877,0	62102	164	99	1510,0	53104	157	99	2171,0	92152	244	99
																			Chr2	662601	T	C	52,1	53	99	0,1793	0,68	68	99	2465,0	84105	189	99	689,0	109107	216	99	0,149	77,70	147	99	0,409	49,76	125	99	1022,0	97148	245	99
																			Chr2	664077	C	T	59,1	60	99	0,1800	0,79	79	99	2878,0	75129	204	99	1842,0	88106	194	99	924,0	53,81	136	99	1050,0	42,85	127	99	1651,0	94140	237	99
																			Chr2	672964	G	A	63,0	63	99	0,1800	0,89	89	99	2882,0	101,99	200	66	66,0	107120	227	99	476,0	94,74	168	99	0,735	56112	168	99	2030,0	91197	288	99
																			Chr2	674154	A	G	62,0	62	99	0,1800	0,79	79	99	2830,0	83,78	161	99	0,323	103124	227	99	455,0	87,73	160	99	0,815	49,83	132	99	1180,0	115158	275	99
																			Chr2	677873	A	C	45,0	45	99	0,1530	0,78	78	99	2868,0	83,87	170	99	0,158	76,95	171	99	535,0	63,77	140	99	499,0	45106	151	99	2475,0	68128	196	99
																			Chr2	679225	C	T	64,0	64	99	0,1800	0,82	82	99	2879,0	104,80	184	99	0,878	107154	261	99	1643,0	87,90	177	99	125,0	55115	170	99	2502,0	122188	310	99
																			Chr2	680528	T	C	73,0	73	99	0,1800	0,87	87	99	3124,0	116,93	209	99	0,748	97,94	191	99	0,188	87,75	162	99	0,366	51102	153	99	2040,0	94151	245	99
																			Chr2	682982	A	G	69,0	69	99	0,1800	0,94	94	99	3301,0	125,95	220	99	0,1365	112129	241	99	864,0	92,68	160	99	0,879	36105	141	99	2615,0	119174	293	99
																			Chr2	683423	C	A	47,1	48	99	0,1605	0,69	69	99	2423,0	89,75	164	99	0,272	96110	206	99	377,0	75,68	143	99	0,215	43102	145	99	2537,0	105132	237	99
																			Chr2	683625	T	C	41,0	41	99	0,1419	0,67	67	99	2397,0	87,77	164	99	0,472	87100	187	99	282,0	82,52	134	99	0,1288	38,87	125	99	1884,0	102140	242	99
																			Chr2	685127	C	T	72,0	72	99	0,1800	0,98	98	99	3293,0	113,89	202	99	0,1089	103121	224	99	609,0	76,76	152	6	0,6	54103	157	99	2162,0	116191	307	99
																			Chr2	685738	G	A	54,2	56	99	0,1756	0,85	85	99	2982,0	137103	240	99	0,1196	94122	216	99	865,0	87,89	176	99	256,0	61125	186	99	2430,0	100180	280	99
																			Chr2	690300	T	C	79,0	79	99	0,1800	0,87	87	99	3143,0	120,94	214	99	0,803	123114	237	99	0,782	79,81	160	89	89,0	53115	168	99	2415,0	118173	291	99
																			Chr2	690501	A	T	52,0	52	99	0,1800	2,54	56	99	2110,0	184,31	215	99	0,1800	178,45	223	99	0,1800	74,30	104	99	0,1868	50,35	85	99	0,1158	239,71	310	99
																			Chr2	690510	T	A	49,0	49	99	0,1652	2,54	56	99	2110,0	179,25	204	99	0,1800	174,40	214	99	0,1800	70,30	100	99	0,1741	52,35	87	99	0,1333	227,73	300	99
																			Chr2	691023	T	G	67,0	67	99	0,1800	0,95	95	99	3489,0	122,90	212	99	0,1107	150114	264	99	0,1484	110,82	192	99	0,872	45111	156	99	2472,0	118158	276	99
																			Chr2	696842	C	G	95,0	95	99	0,1800	0,95	95	99	3442,0	139,75	214	99	0,2309	161,88	249	99	0,2570	124,50	174	99	0,2729	76104	180	99	1281,0	116182	298	99
																			Chr2	704026	C	T	53,0	53	99	0,1800	0,98	98	99	3460,0	120,59	179	99	0,2614	138,81	219	99	0,2039	112,71	183	99	0,1336	80,90	170	99	408,0	110155	265	99
																			Chr2	704517	C	T	58,0	58	99	0,1800	0,92	92	99	3144,0	131,68	199	99	0,2548	151,78	229	99	0,2695	101,81	182	99	0,904	52,92	144	99	1361,0	116152	268	99
																			Chr2	706536	A	T	59,0	59	99	0,1800	0,110	110	99	3968,0	134,63	197	99	0,2826	132,96	228	99	0,1715	98,62	160	99	0,1591	77113	190	99	1668,0	145161	306	99
																			Chr2	713186	A	T	52,0	52	99	0,1791	0,120	120	99	4166,0	128,66	194	99	0,2159	147101	248	99	0,1697	112,56	168	99	0,2105	68118	186	99	1660,0	150163	313	99
																			Chr2	714556	T	C	45,0	45	99	0,1436	0,99	99	99	3545,0	109,80	189	99	0,942	143,97	240	99	0,1695	96,59	155	99	0,1456	61100	161	99	1488,0	102174	276	99
																			Chr2	722084	G	A	57,0	57	99	0,1800	0,82	82	99	2894,0	138,71	209	99	0,2252	137107	244	99	0,1111	81,59	140	99	0,824	71,85	156	99	821,0	125153	278	99
																			Chr2	731737	C	G	67,0	67	99	0,1800	0,86	86	99	2998,0	145,81	226	99	0,2302	127106	233	99	0,639	90,64	154	99	0,968	69116	185	99	1927,0	137166	303	99
																			Chr2	733779	T	C	24,30	54	99	223,0	83,0	83	99	0,1800	88101	189	99	646,0	143103	246	99	0,1596	76,67	143	99	0,455	119,38	157	99	0,1800	190,94	284	99
																			Chr2	734001	A	T	58,0	58	99	0,1800	0,86	86	99	3088,0	122,77	199	99	0,1764	115,89	204	99	0,1129	81,52	133	99	0,1347	68111	179	99	1810,0	113102	215	99
																			Chr2	737339	T	A	83,0	83	99	0,1800	0,90	90	99	3181,0	127,90	217	99	0,1069	119,97	216	99	0,846	88,68	156	99	0,784	48,87	135	99	1686,0	150120	270	99
																			Chr2	738105	T	C	59,0	59	99	0,1800	0,91	91	99	3188,0	97,86	183	99	0,605	123110	233	99	0,679	101,82	183	99	0,630	66,81	147	99	801,0	140131	271	99
																			Chr2	744830	A	T	56,0	56	99	0,1800	6,53	59	99	1543,0	98,54	152	99	0,1872	104,50	155	99	0,1784	62,43	107	99	0,860	45,54	101	99	363,0	99,98	202	99
																			Chr2	747264	T	C	68,0	68	99	0,1800	0,95	95	99	3289,0	118,93	211	99	0,1080	115122	237	99	105,0	87,86	173	99	0,198	71108	179	99	1143,0	151148	299	99
																			Chr2	747680	A	G	70,0	70	99	0,1800	0,74	74	99	2624,0	100,80	180	99	0,1086	126,86	212	99	0,1462	77,66	143	99	0,456	47113	160	99	2530,0	120133	253	99
																			Chr2	748787	T	C	58,16	74	99	0,1428	0,85	85	99	2988,0	109,84	193	99	0,916	120105	225	99	0,431	86,80	166	99	0,206	59,96	155	99	1709,0	108124	232	99
																			Chr2	749045	G	A	69,0	69	99	0,1800	0,76	76	99	2511,0	138,98	236	99	0,1488	119114	233	99	0,409	84,56	140	99	0,1295	61,98	159	99	1569,0	142176	318	99
																			Chr2	749090	T	C	75,0	75	99	0,1800	0,89	89	99	2930,0	140,93	233	99	0,1712	123121	244	99	0,368	83,76	159	99	0,511	73104	177	99	1436,0	156189	345	99
																			Chr2	749420	C	T	63,0	63	99	0,1800	0,81	81	99	2786,0	144,77	221	99	0,2359	133105	238	99	0,1430	78,76	154	9	9,0	65,95	160	99	1247,0	122140	262	99
																			Chr2	749544	G	A	59,0	59	99	0,1800	0,76	76	99	3411,0	148,87	235	99	0,1800	144101	245	99	0,1476	86,83	169	99	0,750	71,96	167	99	230,0	137119	256	99
																			Chr2	749549	A	G	58,0	58	99	0,1800	0,76	76	99	3411,0	142,84	226	99	0,1800	142100	242	99	0,1455	85,81	166	99	0,709	70,95	165	99	223,0	134116	250	99
																			Chr2	749606	T	A	63,0	63	99	0,1800	0,81	81	99	2996,0	131,81	212	99	0,1888	128103	231	99	0,834	92,75	167	99	0,631	86,96	182	99	479,0	131122	253	99
																			Chr2	749864	T	C	71,0	71	99	0,1800	0,77	77	99	2606,0	113,82	195	99	0,1087	144103	247	99	0,1268	113,75	188	99	0,1247	63,94	157	99	1221,0	146155	301	99
																			Chr2	750790	A	G	71,0	71	99	0,1800	0,79	79	99	2723,0	128,83	211	99	0,1847	120103	223	99	0,524	73,86	159	99	440,0	63,97	160	99	1598,0	124126	250	99
																			Chr2	753657	C	T	68,5	73	99	0,1800	0,82	82	99	2928,0	96108	204	99	821,0	92,99	191	99	215,0	86,75	161	99	0,571	57117	174	99	2268,0	126136	262	99
																			Chr2	763978	G	A	73,1	74	99	0,1800	0,72	72	99	2489,0	112108	220	99	0,583	151,92	243	99	0,2262	106,75	181	99	0,1122	64,90	154	99	750,0	154133	287	99
																			Chr2	764523	G	A	50,0	50	99	0,1773	0,71	71	99	2416,0	107,68	175	99	0,1308	121,70	194	99	0,1855	87,57	148	99	0,822	67,67	134	99	538,0	115112	227	99
																			Chr2	765379	A	T	53,0	53	99	0,1800	3,25	28	99	1011,0	72,47	119	99	0,948	92,62	157	99	0,1761	65,49	118	99	0,922	57,75	132	99	434,0	124,80	205	99
																			Chr2	765785	A	C	69,0	69	99	0,1800	0,57	57	99	1995,0	97,61	158	99	0,1263	102,82	184	99	0,509	57,78	135	99	579,0	78,79	157	88	88,0	121118	239	99
																			Chr2	766039	C	T	64,0	64	99	0,1800	0,59	59	99	2087,0	79,73	152	99	0,228	111,85	196	99	0,1289	63,57	120	99	0,189	54,62	116	99	351,0	97119	216	99
																			Chr2	767150	A	G	62,2	64	99	0,1800	0,100	100	99	3587,0	123121	244	65	65,0	152,93	245	99	0,2339	81101	182	99	1052,0	72,80	152	99	472,0	157135	292	99
																			Chr2	771029	A	G	54,0	54	99	0,1800	0,67	67	99	2498,0	127,81	208	99	0,1989	125,78	203	99	0,1593	85,69	154	99	0,524	59,76	135	99	408,0	142120	262	99
																			Chr2	772356	T	C	61,0	61	99	0,1800	0,92	92	99	2866,0	120,85	205	99	0,1118	111122	233	99	298,0	93,52	145	99	0,1575	74,92	166	99	519,0	136128	264	99
																			Chr2	772499	C	T	58,0	58	99	0,1800	0,63	63	99	2210,0	117,81	198	99	0,1163	99,89	188	99	0,154	65,55	120	99	0,178	53,55	108	99	165,0	110136	246	99
																			Chr2	772634	A	G	54,0	54	99	0,1779	0,53	53	99	1713,0	86,47	133	99	0,1341	73,81	154	99	590,0	61,38	99	99	0,960	51,41	92	99	0,345	79,83	162	33
																			Chr2	774712	A	T	68,0	68	99	0,1800	0,53	53	99	1977,0	92,86	178	99	0,321	101,89	190	99	0,402	66,62	128	99	0,276	64,71	135	99	276,0	133120	253	99
																			Chr2	784191	A	G	65,0	65	99	0,1800	0,79	79	99	3560,0	128,82	210	99	0,1751	126,62	188	99	0,1800	82,64	146	99	0,1983	58,74	132	99	0,1103	100114	214	99
																			Chr2	784199	C	T	68,1	69	99	0,1800	0,85	85	99	3782,0	135,90	225	99	0,1689	124,61	185	99	0,1800	77,67	144	99	0,1710	58,75	133	99	0,1118	101115	216	99
																			Chr2	784576	C	T	68,0	68	99	0,1800	0,78	78	99	2667,0	122,78	200	99	0,1617	125,96	221	99	0,1227	77,59	136	99	0,659	78,58	136	99	0,796	140109	249	99
																			Chr2	794136	G	A	59,0	59	99	0,1800	0,64	64	99	2251,0	137,45	182	99	0,1800	140,72	212	99	0,2647	78,61	139	99	0,752	58,55	113	70	0,70	98130	228	99
																			Chr2	795162	C	A	68,0	68	99	0,1800	0,88	88	99	2993,0	155,69	224	99	0,1800	166,67	233	99	0,1800	115,49	164	99	0,2508	82,59	141	99	0,464	92125	217	99
																			Chr2	821695	C	A	60,0	60	99	0,1800	0,75	75	99	2539,0	95,55	150	99	0,1630	134,47	181	99	0,1800	85,72	157	99	0,414	76,91	167	99	656,0	80158	238	99
																			Chr2	822467	A	T	47,0	47	99	0,1760	0,92	92	99	3172,0	117,53	170	99	0,2449	163,76	239	99	0,1800	90,49	139	99	0,1524	56,62	118	99	147,0	96143	239	99
																			Chr2	823048	G	A	56,0	56	99	0,1800	0,90	90	99	3099,0	99,50	149	99	0,1710	129,79	208	99	0,2305	74,56	130	99	0,732	76,76	152	88	0,88	96137	233	99
																			Chr2	824085	C	T	45,0	45	99	0,1622	0,63	63	99	2000,0	107,67	174	99	0,1732	145,69	214	99	0,3018	100,49	149	99	0,1897	64,75	139	99	562,0	100125	225	99
																			Chr2	829421	G	A	62,0	62	99	0,1800	0,65	65	99	2336,0	121,56	177	99	0,2685	110,69	179	99	0,1671	73,55	128	99	0,848	60,64	124	99	133,0	72138	210	99
																			Chr2	832484	C	T	50,0	50	99	0,1628	0,70	70	99	2428,0	92,54	146	99	0,1152	133,63	196	99	0,2608	83,46	129	99	0,1466	62,59	121	40	40,0	69107	176	99
																			Chr2	835883	A	G	56,0	56	99	0,1800	0,78	78	99	2763,0	115,61	176	99	0,2185	115,90	205	99	0,1118	91,54	145	99	0,1488	65,80	145	99	688,0	98174	272	99
																			Chr2	838173	A	G	66,0	66	99	0,1800	0,66	66	99	2185,0	88,61	149	99	0,1103	70,74	144	99	115,0	69,47	116	99	0,1093	49,59	108	99	272,0	68109	177	99
																			Chr2	842675	A	G	48,0	48	99	0,1670	0,69	69	99	2446,0	128,69	197	99	0,2179	116100	216	99	0,473	92,62	154	99	0,1153	70,90	160	99	523,0	112146	258	99
																			Chr2	844431	A	C	79,0	79	99	0,1800	0,84	84	99	2872,0	141,80	221	99	0,2226	123124	247	99	0,206	87,78	165	99	0,203	83,79	162	79	0,79	115145	260	99
																			Chr2	850029	A	G	0,50	50	99	2235,0	83,1	84	99	0,1800	66118	184	99	1819,0	88115	203	99	1032,0	43,83	126	99	1403,0	71,67	138	99	0,318	154,86	240	99
																			Chr2	852562	T	C	59,0	59	99	0,1800	0,78	78	99	2806,0	103,56	159	99	0,1743	93,76	169	99	0,774	68,59	127	99	0,459	49,70	119	99	873,0	86127	213	99
																			Chr2	852676	A	T	64,5	69	99	0,1800	5,65	70	99	1625,0	119,76	195	99	0,2338	133100	233	99	0,1106	95,52	147	99	0,1922	70,56	126	99	0,1162	104142	246	99
																			Chr2	854118	T	A	60,0	60	99	0,1800	0,74	74	99	2679,0	139,60	199	99	0,1800	104,85	189	99	0,769	73,59	132	99	0,653	88,64	152	99	0,852	94153	247	99
																			Chr2	854659	A	G	53,0	53	99	0,1747	0,74	74	99	2620,0	110,81	191	99	0,1392	128,87	215	99	0,1479	75,71	146	99	0,269	70,79	149	99	203,0	110152	262	99
																			Chr2	861402	G	C	76,0	76	99	0,1800	0,97	97	99	3365,0	121,52	173	99	0,2221	157120	277	99	0,880	108,48	156	99	0,1834	82,61	143	99	0,563	111172	283	99
																			Chr2	864094	C	T	67,1	68	99	0,1800	0,113	113	99	3805,0	169,63	232	99	0,1800	168,95	263	99	0,2571	140,51	191	99	0,1800	73,94	167	99	721,0	124220	344	99
																			Chr2	866569	A	C	57,0	57	99	0,1800	0,67	67	99	2368,0	149,39	188	99	0,1800	147,95	242	99	0,1731	111,43	154	99	0,2921	73,89	162	99	654,0	120141	261	99
																			Chr2	867489	T	C	53,0	53	99	0,1800	0,79	79	99	2832,0	120,49	169	99	0,2819	105,77	182	99	0,1240	93,53	146	99	0,1691	79,64	143	99	0,457	99139	238	99
																			Chr2	868529	C	T	70,0	70	99	0,1800	0,93	93	99	3265,0	132,60	192	99	0,3033	133,80	213	99	0,2120	104,55	159	99	0,2035	83,62	145	99	0,1022	107155	262	99
																			Chr2	869297	C	T	62,0	62	99	0,1800	0,94	94	99	3484,0	118,49	167	99	0,2737	130,93	223	99	0,1373	91,37	128	99	0,2057	65,68	133	99	178,0	94154	248	99
																			Chr2	872976	G	T	70,0	70	99	0,1800	0,77	77	99	2575,0	151,61	212	99	0,1800	124,81	205	99	0,1438	115,45	160	99	0,2418	77108	185	99	1160,0	104179	283	99
																			Chr2	873575	A	G	59,0	59	99	0,1800	0,76	76	99	2816,0	142,42	184	99	0,1800	144102	246	99	0,1333	110,58	168	99	0,2021	70,81	151	99	341,0	105166	271	99
																			Chr2	883511	A	T	44,0	44	99	0,1555	0,83	83	99	2849,0	98,77	175	99	0,586	110105	215	99	0,467	89,57	146	99	0,1223	73,59	132	99	0,529	107132	239	99
																			Chr2	886964	T	C	56,0	56	99	0,1800	6,76	82	99	1843,0	125,88	213	99	0,2021	148111	259	99	0,1326	115,70	185	99	0,2676	87,78	165	99	0,775	119138	257	99
																			Chr2	887526	A	G	87,1	88	99	0,1800	0,84	84	99	2981,0	109,90	199	99	0,958	150107	257	99	0,1505	122,75	197	99	0,1910	80,96	176	99	842,0	144172	316	99
																			Chr2	892941	A	T	60,0	60	99	0,1575	1,72	73	99	2512,0	114,72	186	99	0,1731	155,60	215	99	0,1800	63,66	129	99	0,113	79,76	155	99	0,311	118147	265	99
																			Chr2	904590	C	G	53,0	53	99	0,1773	0,72	72	99	2517,0	130,60	190	99	0,2619	172,63	235	99	0,1800	99,50	149	99	0,2052	70,63	133	99	0,379	127152	279	99
																			Chr2	906577	C	A	55,0	55	99	0,1800	0,83	83	99	2971,0	116,60	176	99	0,2196	125,42	167	99	0,1800	101,65	166	99	0,1675	79,75	154	99	0,204	119125	244	74
																			Chr2	913125	G	A	65,0	65	99	0,1800	0,86	86	99	2955,0	119,68	187	99	0,1852	148,63	211	99	0,2961	109,77	186	99	0,880	81,64	145	99	0,789	109138	247	99
																			Chr2	914195	C	T	56,0	56	99	0,1800	0,87	87	99	3171,0	104,46	150	99	0,2073	125,67	192	99	0,2396	91,58	149	99	0,1522	50,63	113	99	420,0	97133	230	99
																			Chr2	918060	A	T	61,0	61	99	0,1800	0,61	61	99	2236,0	116,71	187	99	0,1806	135,48	183	99	0,1800	82,66	148	99	0,528	76,59	135	99	0,721	105167	272	99
																			Chr2	918488	G	A	80,0	80	99	0,1800	0,93	93	99	3145,0	93,74	167	99	0,869	145,59	204	99	0,2790	89,51	140	99	0,1388	67,90	157	99	709,0	100111	213	99
																			Chr2	920647	T	G	61,0	61	99	0,1800	0,82	82	99	2896,0	126,57	183	99	0,2383	147,60	207	99	0,1800	71,60	131	99	0,572	87,68	155	99	0,639	97153	250	99
																			Chr2	926410	A	G	68,0	68	99	0,1800	0,89	89	99	3294,0	112,79	191	99	0,1079	137,56	193	99	0,1800	92,60	152	99	0,1120	68,75	143	99	318,0	118135	253	99
																			Chr2	927033	T	C	71,0	71	99	0,1800	0,84	84	99	3769,0	100,86	186	99	0,551	132,71	203	99	0,1800	80,50	130	99	0,2687	86,67	153	99	0,2946	115131	246	99
																			Chr2	927037	G	A	70,0	70	99	0,1800	0,86	86	99	3834,0	102,87	189	99	0,423	132,72	204	99	0,1800	81,51	132	99	0,2693	84,68	152	99	0,2869	115132	247	99
																			Chr2	933135	T	G	77,0	77	99	0,1800	0,110	110	99	3963,0	101,82	183	99	0,1171	121,85	206	99	0,1549	83,75	158	99	0,229	90,80	170	99	0,214	129160	289	99
																			Chr2	935401	T	C	50,0	50	99	0,1665	0,102	102	99	3457,0	121,65	186	99	0,1934	141,80	221	99	0,2280	99,83	182	99	0,555	68,90	158	99	520,0	128146	274	99
																			Chr2	937703	G	A	68,0	68	99	0,1800	0,106	106	99	3868,0	103,69	172	99	0,1092	131,66	197	99	0,2320	76,75	151	22	0,22	79,66	145	99	0,646	108127	235	99
																			Chr2	943836	C	T	77,2	79	99	0,1800	0,91	91	99	2988,0	102,90	192	99	0,448	142105	247	99	0,1457	74,76	150	47	0,47	85,80	165	99	0,463	136154	290	99
																			Chr2	945770	C	T	72,2	74	99	0,1800	0,94	94	99	3347,0	95104	199	99	875,0	107111	221	99	356,0	86,64	153	99	0,646	86,79	165	99	259,0	74186	260	99
																			Chr2	954215	C	A	49,0	49	99	0,1799	0,102	102	99	3512,0	75116	191	99	1478,0	94,93	187	99	0,153	82,62	144	99	0,576	58,61	119	99	220,0	100162	262	99
																			Chr2	956638	A	T	59,0	59	99	0,1800	0,85	85	99	3045,0	98,87	185	99	0,412	115102	217	99	0,489	73,62	135	99	0,306	76,72	148	99	0,285	122173	295	99
																			Chr2	958629	T	C	60,0	60	99	0,1795	0,98	98	99	3591,0	88,81	169	99	0,388	95,79	174	99	0,819	83,87	170	99	301,0	75,80	155	63	0,63	82155	237	99
																			Chr2	959615	G	A	72,0	72	99	0,1800	0,93	93	99	3201,0	106,93	199	99	0,394	109109	218	99	119,0	72,64	136	99	0,289	68,58	126	99	0,244	110172	282	99
																			Chr2	962404	T	C	71,0	71	99	0,1800	0,88	88	99	3114,0	78,83	161	99	395,0	91102	193	99	542,0	71,60	131	99	0,424	70,69	139	91	0,91	105164	269	99
																			Chr2	970909	G	A	59,0	59	99	0,1800	0,86	86	99	3051,0	83,75	158	99	0,358	97,71	168	99	0,1157	70,47	117	99	0,952	70,60	130	99	0,288	89168	257	99
																			Chr2	978535	A	T	64,0	64	99	0,1800	0,68	68	99	2513,0	92,66	158	99	0,851	101,81	184	99	0,849	87,54	141	99	0,1245	57,79	136	99	1020,0	115134	249	99
																			Chr2	984097	A	G	60,0	60	99	0,1800	0,74	74	99	2613,0	74,76	150	36	36,0	101,83	184	99	0,425	88,34	122	99	0,2001	55,66	121	99	260,0	85107	192	99
																			Chr2	984235	G	A	57,0	57	99	0,1800	0,61	61	99	2158,0	52,67	119	99	439,0	99,64	163	99	0,1351	68,34	102	99	0,1125	61,47	108	99	0,447	66129	195	99
																			Chr2	984590	C	T	64,0	64	99	0,1800	0,60	60	99	2196,0	73,55	128	99	0,740	104,69	173	99	0,1413	76,41	117	99	0,1225	59,59	118	90	0,90	74121	195	99
																			Chr2	984832	C	G	65,0	65	99	0,1800	0,67	67	99	2284,0	63,70	133	99	375,0	104,76	180	99	0,1006	76,44	120	99	0,1179	73,75	148	99	272,0	98152	250	99
																			Chr2	984884	T	G	66,0	66	99	0,1800	0,59	59	99	2112,0	55,65	120	99	408,0	95,68	163	99	0,853	67,44	111	99	0,869	71,76	147	99	208,0	82142	224	99
																			Chr2	986112	C	T	49,1	50	99	0,1711	0,54	54	99	1981,0	72,54	126	99	0,588	70,68	138	99	0,130	58,36	94	99	0,946	39,60	99	99	837,0	86115	201	99
																			Chr2	989670	C	A	57,0	57	99	0,1800	0,59	59	99	2528,0	84,50	134	99	0,1501	79,69	148	99	0,480	64,58	122	99	0,367	38,63	101	99	1080,0	82115	197	99
																			Chr2	990339	T	C	42,2	44	99	0,1232	0,64	64	99	2191,0	83,85	168	68	68,0	90,55	145	99	0,1153	68,54	122	99	0,1656	54,61	115	99	187,0	91128	219	99
																			Chr2	990376	A	G	39,1	40	99	0,1167	0,64	64	99	2156,0	81,80	161	26	0,26	78,48	126	99	0,1125	71,53	124	99	0,2017	53,55	108	99	267,0	93125	218	99
																			Chr2	991225	A	T	46,0	46	99	0,1526	0,54	54	99	1953,0	70,78	148	99	237,0	97,46	143	99	0,1990	64,51	115	99	0,656	55,57	112	68	0,68	73,97	170	99
																			Chr3	1196	C	T	17,42	59	99	872,0	90,0	90	99	0,1800	99,37	136	99	0,2349	101,65	166	99	0,1396	91,39	130	99	0,2109	72,40	112	99	0,1314	148,79	227	99
																			Chr3	1384	T	C	12,39	51	99	1013,0	125,0	125	99	0,1800	112,45	157	99	0,2766	123,71	194	99	0,1923	159,45	204	99	0,1800	76,49	125	99	0,1243	276107	383	99
																			Chr3	1937	T	C	67,0	67	99	0,1800	0,50	52	99	1695,0	60,93	155	99	1342,0	74119	193	99	1560,0	52,89	141	99	1345,0	73,65	138	99	0,350	122118	240	44
																			Chr3	7500	T	C	74,0	74	99	0,1800	0,64	64	99	2168,0	69107	176	99	1661,0	86,97	183	99	298,0	61,73	134	99	273,0	56,51	107	99	0,344	118105	223	99
																			Chr3	15899	C	T	76,0	76	99	0,1800	0,100	100	99	3338,0	86114	200	99	966,0	115128	243	99	304,0	73,87	160	99	471,0	66,78	144	99	879,0	146123	269	99
																			Chr3	17389	C	T	40,0	40	99	0,1484	0,72	72	99	2480,0	65,84	149	99	790,0	110108	218	99	0,167	54,77	131	99	924,0	57,80	137	99	880,0	119106	225	99
																			Chr3	21977	G	A	70,0	70	99	0,1800	0,83	83	99	2882,0	64127	191	99	2566,0	81,94	175	99	691,0	37,85	122	99	2030,0	59,80	139	99	685,0	134,95	229	99
																			Chr3	26543	G	C	57,0	57	99	0,1800	0,65	65	99	2381,0	65124	189	99	2449,0	126104	230	38	0,38	59,95	154	99	1617,0	71,93	164	99	1084,0	138154	292	99
																			Chr3	27617	C	T	81,0	81	99	0,1800	0,91	91	99	3315,0	87120	207	99	1522,0	95130	225	99	1332,0	88101	189	99	593,0	79,89	168	99	528,0	114151	265	99
																			Chr3	29255	G	T	75,0	75	99	0,1800	0,103	103	99	3371,0	74136	210	99	1821,0	108134	242	99	942,0	69107	176	99	1485,0	96,78	174	99	0,775	148149	297	95
																			Chr3	29359	T	C	70,0	70	99	0,1800	0,79	79	99	2885,0	68,97	165	99	1458,0	75112	187	99	1622,0	67114	181	99	1987,0	74,67	141	99	0,434	121111	232	99
																			Chr3	31377	T	G	80,0	80	99	0,1800	0,88	88	99	3104,0	72128	200	99	2134,0	105,91	196	99	0,562	64,99	163	99	1031,0	60,83	143	99	863,0	147138	285	99
																			Chr3	43123	C	T	37,18	55	99	0,749	0,97	97	99	3054,0	91,91	182	99	153,0	94125	219	99	1075,0	50,92	142	99	1676,0	62106	168	99	1759,0	106168	274	99
																			Chr3	44593	G	A	24,43	67	99	695,0	90,0	90	99	0,1800	131,85	216	99	0,1807	159,78	237	99	0,1800	139,62	201	99	0,1800	106,46	152	99	0,2478	185104	289	99
																			Chr3	44856	T	C	51,0	51	99	0,1800	0,83	83	99	3006,0	87104	191	99	672,0	92114	206	99	615,0	75,97	172	99	718,0	79,70	149	99	0,290	131146	277	99
																			Chr3	46370	G	A	66,0	66	99	0,1800	0,93	93	99	3298,0	98118	216	99	804,0	123130	253	99	279,0	73107	180	99	1511,0	60,87	147	99	1275,0	162159	321	59
																			Chr3	47368	A	T	81,0	81	99	0,1800	0,97	97	99	3304,0	95101	196	99	460,0	126137	263	99	558,0	81,95	176	99	615,0	81,97	178	99	575,0	133162	295	99
																			Chr3	48400	A	G	81,0	81	99	0,1800	0,76	76	99	2649,0	76105	181	99	1271,0	108123	231	99	588,0	82,99	181	99	574,0	93,81	174	99	0,461	148158	306	36
																			Chr3	52857	T	A	55,1	56	99	0,1800	0,107	107	99	3707,0	86,93	179	99	297,0	114107	221	99	165,0	76,96	172	99	1110,0	76,77	153	90	90,0	128118	246	99
																			Chr3	77116	A	G	66,0	66	99	0,1800	0,64	64	99	2311,0	92,90	182	71	71,0	109,68	177	99	0,1563	59,85	144	99	1044,0	79,63	142	99	0,559	144,74	218	99
																			Chr3	79483	A	T	64,0	64	99	0,1800	0,47	47	99	1685,0	63,62	125	99	0,432	110,64	174	99	0,1746	55,56	111	99	184,0	76,42	118	99	0,1250	142,77	219	99
																			Chr3	79577	T	C	67,0	67	99	0,1800	0,33	33	99	1184,0	85,42	127	99	0,1545	109,52	161	99	0,2325	64,54	118	99	0,462	70,28	98	99	0,1606	159,50	209	99
																			Chr3	80451	C	G	57,2	59	99	0,1703	0,43	43	99	1210,0	86,65	151	99	0,836	109,77	186	99	0,1080	37,79	116	99	1559,0	64,35	99	99	0,996	139,73	212	99
																			Chr3	94563	G	A	50,0	50	99	0,1800	0,73	73	99	2522,0	67110	177	99	1548,0	114,75	189	99	0,1587	57,80	137	99	834,0	61,45	106	99	0,609	167,80	247	99
																			Chr3	101524	C	A	33,39	72	99	242,0	69,0	69	99	0,1800	139,45	184	99	0,1800	143,69	212	99	0,2884	130,31	161	99	0,1800	93,45	138	99	0,1433	164,85	249	99
																			Chr3	104829	C	A	83,0	83	99	0,180	0,93	93	99	3222,0	92122	214	99	1053,0	128137	265	99	0,1068	84,81	165	99	0,878	109,90	199	99	0,1671	217100	317	99
																			Chr3	104999	C	T	61,0	61	99	0,1800	0,82	82	99	2782,0	82,95	177	99	135,0	105117	222	99	345,0	80,83	163	99	169,0	83,71	154	99	0,306	210118	328	99
																			Chr3	105155	T	C	50,0	50	99	0,1748	0,63	63	99	2279,0	103,73	176	99	0,1003	109,96	205	99	0,617	64,69	133	38	0,38	88,55	143	99	0,1316	190101	291	99
																			Chr3	105406	C	A	67,0	67	99	0,1800	0,81	81	99	2924,0	94112	206	99	474,0	118113	231	99	0,219	75,77	152	12	0,12	89,57	146	99	0,1219	190,87	277	99
																			Chr3	107488	T	C	48,7	55	99	0,1373	0,71	71	99	2618,0	81103	184	99	944,0	119,93	212	99	0,1153	59,62	121	57	57,0	77,53	130	99	0,849	143101	244	99
																			Chr3	108339	G	A	19,48	67	99	956,0	94,0	94	99	0,1800	137,54	191	99	0,2907	103,96	199	99	0,360	90,49	139	99	0,1793	75,60	135	99	0,544	163110	273	99
																			Chr3	110866	G	A	58,0	58	99	0,1800	0,76	76	99	2679,0	84107	191	99	583,0	111,83	194	99	0,1104	66,62	128	66	0,66	98,51	149	99	0,1685	184,87	271	99
																			Chr3	116898	T	C	74,0	74	99	0,1800	0,88	88	99	3030,0	79104	183	99	802,0	148,99	247	99	0,1577	72,69	141	40	40,0	116,62	178	99	0,2046	193102	295	99
																			Chr3	117064	T	C	53,0	53	99	0,1800	0,73	73	99	2692,0	95,96	191	99	121,0	124102	226	99	0,764	58,73	131	99	349,0	98,47	145	99	0,2075	157,87	244	99
																			Chr3	118865	A	T	2,51	53	99	1724,0	86,0	86	99	0,1800	108,72	180	99	0,1288	84114	198	99	1159,0	61,64	125	92	92,0	49,78	127	99	1162,0	61150	211	99
																			Chr3	118980	C	A	68,1	69	99	0,1800	0,79	79	99	2544,0	57,76	133	99	942,0	74,53	127	99	0,812	33,38	71	99	208,0	58,36	94	99	0,953	101,44	145	99
																			Chr3	119623	G	A	64,0	64	99	0,1800	0,69	69	99	2483,0	73100	173	99	1041,0	135,94	229	99	0,1424	77,59	136	99	0,686	96,50	146	99	0,1800	180,75	255	99
																			Chr3	126873	C	T	80,0	80	99	0,1800	0,67	67	99	2246,0	105,99	204	99	0,139	133,95	228	99	0,1454	103,80	183	99	0,748	96,88	184	99	0,377	208,97	305	99
																			Chr3	136158	G	T	73,0	73	99	0,1800	0,88	88	99	3006,0	104,70	174	99	0,857	105,83	188	99	0,636	80,64	144	99	0,471	74,77	151	99	323,0	158,96	254	99
																			Chr3	136170	T	C	73,0	73	99	0,1800	0,92	92	99	3030,0	109,71	180	99	0,1098	114,90	204	99	0,729	84,67	151	99	0,629	75,82	157	99	417,0	160103	263	99
																			Chr3	136218	A	G	57,1	58	99	0,1800	0,84	84	99	2880,0	98,76	174	99	0,1079	122,88	210	99	0,1250	77,51	128	99	0,1036	59,69	128	99	397,0	123,96	219	99
																			Chr3	136574	C	T	66,0	66	99	0,1800	0,90	90	99	3154,0	135108	243	99	0,1003	134119	253	99	0,167	82,66	148	99	0,493	61,80	141	99	734,0	178103	281	99
																			Chr3	136757	C	T	61,0	61	99	0,1800	0,69	69	99	3059,0	111,98	209	99	0,2017	118,85	203	99	0,1357	96,55	151	99	0,1314	71,60	131	99	0,2410	162128	290	99
																			Chr3	136758	C	T	61,0	61	99	0,1800	0,69	69	99	3059,0	113,98	211	99	0,2017	118,86	204	99	0,1345	96,56	152	99	0,1230	72,60	132	99	0,2410	162128	290	99
																			Chr3	137263	T	C	87,0	87	99	0,1800	0,89	89	99	3140,0	96101	197	99	128,0	126131	257	99	181,0	82,59	141	99	0,929	68104	172	99	1399,0	149111	260	99
																			Chr3	139675	T	C	59,0	59	99	0,1800	0,79	79	99	2780,0	97,92	189	94	0,94	120,93	213	99	0,1071	80,57	137	99	0,1022	62,68	130	89	89,0	150106	256	99
																			Chr3	140235	A	C	74,4	78	99	0,1800	0,108	108	99	3602,0	126,97	223	99	0,1361	153123	276	99	0,1206	93,76	169	99	0,629	76,83	159	99	307,0	176,86	262	99
																			Chr3	140261	A	G	58,0	58	99	0,1800	0,77	77	99	2786,0	112,83	195	99	0,1251	122100	222	99	0,1015	71,65	136	99	0,417	64,64	128	99	136,0	148,68	216	99
																			Chr3	140312	A	G	80,0	80	99	0,1800	0,73	73	99	2566,0	117,92	209	99	0,1199	139110	249	99	0,1143	80,77	157	99	0,461	72,69	141	99	0,119	136,84	220	99
																			Chr3	141142	C	T	57,0	57	99	0,1800	0,73	73	99	2517,0	66,47	113	99	0,671	88,48	136	99	0,1481	65,46	111	99	0,855	45,51	96	99	251,0	118,64	182	99
																			Chr3	141194	T	A	67,0	67	99	0,1800	1,53	54	99	2284,0	85,45	130	99	0,1802	122,44	166	99	0,1800	76,41	117	99	0,1611	54,44	98	99	0,499	182,56	238	99
																			Chr3	141200	T	A	67,0	67	99	0,1800	0,45	45	99	2101,0	86,41	127	99	0,2025	120,96	216	99	0,901	77,34	111	99	0,1836	55,41	96	99	0,765	185108	293	99
																			Chr3	141206	T	A	71,0	71	99	0,1800	0,44	44	99	1980,0	91,41	132	99	0,2250	130,95	225	99	0,1260	83,31	114	99	0,2295	56,41	97	99	0,720	194115	309	99
																			Chr3	141212	T	A	73,0	73	99	0,1800	0,42	42	99	1980,0	94,38	132	99	0,2475	191,33	224	99	0,1800	86,31	117	99	0,2700	58,39	97	99	0,722	270,40	310	99
																			Chr3	141218	T	A	71,0	71	99	0,1800	0,39	39	99	1755,0	93,35	128	99	0,2790	141,97	238	99	0,1678	88,26	114	99	0,2700	59,35	94	99	0,895	205119	324	99
																			Chr3	141224	T	A	70,0	70	99	0,1800	0,35	35	99	1710,0	106,75	181	99	0,819	139,92	231	99	0,1563	90,26	116	99	0,2928	64,32	96	99	0,1344	203106	309	99
																			Chr3	141274	A	G	54,1	55	99	0,1800	0,29	29	99	1077,0	111,67	178	99	0,1629	112,99	211	99	0,494	94,53	147	99	0,1800	58,22	80	99	0,1565	190115	305	99
																			Chr3	141521	T	C	58,0	58	99	0,1800	0,90	90	99	3354,0	110,95	205	99	0,648	116106	222	99	0,312	88,42	130	99	0,1920	91,81	172	99	0,507	146109	255	99
																			Chr3	141899	A	G	59,0	59	99	0,1800	0,79	79	99	2823,0	127106	233	99	0,527	122111	233	99	0,337	96,60	156	99	0,1346	75,93	168	99	882,0	193112	305	99
																			Chr3	144933	T	C	57,0	57	99	0,1800	0,98	98	99	3426,0	121,95	216	99	0,983	125102	227	99	0,938	88,53	141	99	0,1493	77,80	157	99	282,0	171100	271	99
																			Chr3	144992	T	A	51,0	51	99	0,1800	0,81	81	99	3020,0	101,93	194	99	0,208	123103	226	99	0,820	80,42	122	99	0,1568	62,73	135	99	444,0	126,94	220	99
																			Chr3	145105	C	A	61,0	61	99	0,1800	0,88	88	99	3093,0	119108	227	99	0,447	151118	269	99	0,1199	116,64	180	99	0,2059	93,83	176	99	0,301	178108	286	99
																			Chr3	148102	T	C	66,0	66	99	0,1800	0,115	115	99	4022,0	106,78	184	99	0,1087	139104	243	99	0,1199	114,55	169	99	0,2143	53,90	143	99	1350,0	147102	249	99
																			Chr3	148599	C	T	61,0	61	99	0,1800	0,87	87	99	3097,0	127,75	202	99	0,1492	130113	243	99	0,343	95,74	169	99	0,808	81,78	159	99	213,0	192125	317	99
																			Chr3	149771	T	C	61,0	61	99	0,1800	0,70	70	99	2646,0	117,86	203	99	0,1412	129114	243	99	0,750	93,64	157	99	0,1431	74,93	170	99	294,0	168133	303	99
																			Chr3	151667	A	G	82,0	82	99	0,1800	0,109	109	99	3795,0	148100	248	99	0,1834	148109	257	99	0,1400	116,83	199	99	0,1175	81,85	166	99	458,0	207148	355	99
																			Chr3	153738	T	C	58,0	58	99	0,1800	0,113	113	99	4062,0	138,94	232	99	0,1479	134123	257	99	0,499	107,71	178	99	0,1457	79108	187	99	1304,0	145147	292	99
																			Chr3	158417	A	C	71,0	71	99	0,1800	0,97	97	99	4248,0	126,68	194	99	0,1800	131,86	217	99	0,1706	93,53	146	99	0,1699	80,90	170	99	0,1751	169,88	257	99
																			Chr3	158422	G	T	65,1	66	99	0,1800	0,95	95	99	4209,0	121,69	190	99	0,1800	127,87	214	99	0,686	93,51	144	99	0,1407	78,90	168	99	0,1657	169,88	257	99
																			Chr3	159343	T	C	59,0	59	99	0,1800	1,70	71	99	2440,0	119,75	194	99	0,1638	142100	242	99	0,1624	114,51	165	99	0,2333	74,79	153	99	392,0	141126	267	99
																			Chr3	159880	T	C	58,0	58	99	0,1800	0,104	104	99	3703,0	149,84	233	99	0,2674	135125	260	99	0,507	101,69	170	99	0,1270	101101	202	99	353,0	198113	311	99
																			Chr3	165254	C	T	57,0	57	99	0,1800	0,67	67	99	2416,0	93,59	152	99	0,1246	107,69	176	99	0,1600	114,45	159	99	0,2816	69,79	148	99	409,0	169103	272	99
																			Chr3	169691	T	C	58,0	58	99	0,1800	0,93	93	99	3323,0	135,77	212	99	0,2384	153114	267	99	0,1356	121,51	172	99	0,2520	74,77	151	99	284,0	147127	274	99
																			Chr3	170011	T	C	58,0	58	99	0,1800	0,77	77	99	2747,0	120,65	185	99	0,1744	135,97	232	99	0,1767	114,57	171	99	0,2084	67,77	144	99	405,0	170110	280	99
																			Chr3	173303	C	T	58,1	59	99	0,1800	0,96	96	99	3395,0	111,79	190	99	0,1154	132,85	217	99	0,1744	90,46	136	99	0,1347	81,93	174	99	705,0	134121	255	99
																			Chr3	175149	A	G	61,0	61	99	0,1800	0,73	73	99	2681,0	144,75	219	99	0,2292	127110	237	99	0,1142	103,50	153	99	0,2045	65,95	160	99	1213,0	157120	277	99
																			Chr3	180662	C	T	67,0	67	99	0,1800	0,86	86	99	2999,0	98,65	163	99	0,1177	121101	222	99	0,802	78,63	141	99	0,874	63,90	153	99	1105,0	105111	216	99
																			Chr3	184222	A	G	57,0	57	99	0,1800	0,84	84	99	2928,0	122,92	214	99	0,849	125106	231	99	0,730	120,61	181	99	0,2300	73,90	163	99	777,0	122114	236	99
																			Chr3	185615	G	A	83,0	83	99	0,1800	0,71	71	99	2370,0	116,82	198	99	0,1275	104,90	194	99	0,438	82,62	144	99	0,871	71,84	155	99	552,0	119116	235	99
																			Chr3	187506	A	T	68,0	68	99	0,1800	0,65	65	99	2392,0	116100	216	99	0,787	129120	249	99	0,180	77,58	135	99	0,806	52,68	120	99	805,0	129143	272	99
																			Chr3	189140	C	T	90,0	90	99	0,1800	0,88	88	99	2969,0	121,73	194	99	0,1573	116,90	206	99	0,854	97,53	150	99	0,1445	61,74	135	99	285,0	131116	247	99
																			Chr3	189346	T	C	74,0	74	99	0,1800	0,83	83	99	2894,0	115,58	173	99	0,2010	106,86	192	99	0,773	78,59	137	99	0,698	57,68	125	99	436,0	103111	214	99
																			Chr3	190280	T	C	66,0	66	99	0,1800	0,70	70	99	2446,0	96,70	166	99	0,1069	125,90	215	99	0,1120	103,54	157	99	0,1728	62,74	136	99	364,0	101,87	188	99
																			Chr3	190363	G	A	57,1	58	99	0,1800	0,55	55	99	1923,0	96,47	143	99	0,1885	110,76	186	99	0,1236	71,42	113	99	0,1063	61,61	122	99	121,0	107,96	203	99
																			Chr3	190734	T	A	57,0	57	99	0,1800	0,68	68	99	2340,0	107,62	169	99	0,1496	96,91	187	99	142,0	70,55	125	99	0,516	63,92	155	99	1114,0	152115	267	99
																			Chr3	192170	A	T	55,0	55	99	0,900	0,82	82	99	2888,0	117,78	195	99	0,1266	126,96	222	99	0,925	91,67	158	99	0,829	52,87	139	99	1547,0	128,96	224	99
																			Chr3	192355	A	T	62,0	62	99	0,1800	0,69	69	99	2372,0	119,87	206	99	0,836	111,90	201	99	0,842	81,52	133	99	0,1036	65,66	131	99	149,0	133,99	232	99
																			Chr3	194212	G	A	64,0	64	99	0,1800	0,76	76	99	2763,0	116,67	183	99	0,1850	111107	218	99	0,433	90,79	169	99	0,542	105,80	185	99	0,958	133144	277	99
																			Chr3	194952	T	C	72,0	72	99	0,1800	0,59	59	99	2137,0	82,68	150	99	0,566	83,80	163	99	0,454	87,59	146	99	0,767	67,77	144	99	303,0	104126	230	99
																			Chr3	195083	T	C	66,0	66	99	0,1800	0,70	70	99	2419,0	99,63	162	99	0,1252	103111	214	99	270,0	87,68	155	99	0,863	60,79	139	99	802,0	137120	257	99
																			Chr3	195178	A	C	59,1	60	99	0,1800	0,69	69	99	2995,0	123,71	194	99	0,2268	99109	208	99	228,0	93,63	156	99	0,1413	63,81	144	99	769,0	137130	267	99
																			Chr3	195196	C	A	52,0	52	99	0,1800	0,56	56	99	2819,0	113,55	168	99	0,2239	90,77	167	84	84,0	89,40	129	99	0,1709	60,57	117	99	274,0	120,96	216	99
																			Chr3	195199	T	C	52,0	52	99	0,1800	0,52	52	99	2520,0	112,55	167	99	0,2700	90,77	167	99	0,586	88,40	128	99	0,2214	60,57	117	99	0,226	118,95	213	99
																			Chr3	195202	A	G	47,0	47	99	0,1649	0,52	52	99	2340,0	105,55	160	99	0,2700	81,77	158	99	0,811	79,40	119	99	0,2115	58,57	115	99	0,271	112,93	205	99
																			Chr3	195275	A	T	62,0	62	99	0,1800	0,45	45	99	2025,0	127,48	175	99	0,1800	106,66	172	99	0,1290	103,28	131	99	0,1800	73,54	127	99	0,566	144,89	233	99
																			Chr3	195355	A	T	65,0	65	99	0,1800	0,17	17	99	705,0	124,22	146	99	0,1800	109,28	137	99	0,1800	90,11	101	99	0,1800	77,26	103	99	0,1800	146,33	179	99
																			Chr3	195794	A	G	56,0	56	99	0,1737	0,88	88	99	2954,0	104,87	191	99	0,677	124102	226	99	0,725	91,69	160	99	0,878	71,69	140	99	0,123	156129	285	99
																			Chr3	195871	C	T	62,0	62	99	0,1800	0,92	92	99	2892,0	111,77	188	99	0,1497	136113	249	99	0,944	101,58	159	99	0,1785	82,85	167	24	24,0	148127	275	99
																			Chr3	197003	G	A	67,0	67	99	0,1800	1,79	80	99	2820,0	104,73	177	99	0,1276	116,95	211	99	0,788	82,45	127	99	0,1564	61,85	146	99	876,0	130105	235	99
																			Chr3	201594	C	G	57,0	57	99	0,1800	0,79	79	99	2813,0	99,81	180	99	0,812	99,94	193	99	0,118	80,59	139	99	0,1010	57,67	124	99	641,0	115134	249	99
																			Chr3	203008	A	G	50,1	51	99	0,1679	0,75	75	99	2675,0	119,70	189	99	0,1662	98,91	189	99	0,289	121,59	180	99	0,2359	83,82	165	16	0,16	130127	257	99
																			Chr3	203290	T	C	58,0	58	99	0,1800	0,102	102	99	3613,0	113,81	194	99	0,1364	123123	246	2	2,0	103,53	156	99	0,1804	64,88	152	99	753,0	144148	292	78
																			Chr3	203895	C	T	59,1	60	99	0,1800	0,81	81	99	2786,0	123,80	203	99	0,1539	122102	224	99	0,850	92,56	148	99	0,1095	85,98	183	99	541,0	155139	294	99
																			Chr3	204741	G	A	82,0	82	99	0,1800	0,80	80	99	2742,0	140,93	233	99	0,1438	136117	253	99	0,265	94,71	165	99	0,778	82,97	179	99	626,0	175134	309	99
																			Chr3	205363	A	G	53,0	53	99	0,1800	0,74	74	99	2634,0	135,69	204	99	0,2232	116120	236	83	0,83	91,70	161	99	0,751	89,98	187	99	363,0	135123	258	99
																			Chr3	209289	G	A	60,0	60	99	0,1800	0,93	93	99	2989,0	141,82	223	99	0,1971	134,92	226	99	0,1550	89,58	147	99	0,1203	81102	183	99	793,0	148159	307	99
																			Chr3	219215	A	C	61,0	61	99	0,1800	0,66	66	99	2277,0	133,60	193	99	0,2467	111,78	189	99	0,1124	82,48	130	99	0,1258	67104	171	99	1298,0	110138	248	99
																			Chr3	219351	C	T	67,0	67	99	0,1800	0,74	74	99	2619,0	124,60	184	99	0,2804	103,78	181	99	0,1037	83,47	130	99	0,1154	73104	177	99	1421,0	108117	225	99
																			Chr3	220477	C	T	75,0	75	99	0,1800	0,80	80	99	2755,0	123,50	173	99	0,2655	149,72	221	99	0,2987	87,49	136	99	0,1283	53,73	126	99	774,0	153125	278	99
																			Chr3	223472	C	T	57,0	57	99	0,1800	0,93	93	99	3333,0	112,48	160	99	0,2472	128,94	222	99	0,1541	95,61	156	99	0,1408	58,95	153	99	1371,0	136134	270	99
																			Chr3	227700	A	T	61,0	61	99	0,1800	0,83	83	99	2920,0	129,44	173	99	0,1800	121,76	197	99	0,1783	80,53	133	99	0,976	49,64	113	99	689,0	126114	240	99
																			Chr3	232584	A	G	60,0	60	99	0,1800	0,69	69	99	2626,0	122,78	200	99	0,1422	117,93	210	99	0,846	75,65	140	99	0,291	57106	163	99	1835,0	104156	260	99
																			Chr3	232699	T	C	66,0	66	99	0,1800	0,78	78	99	2533,0	127,89	216	99	0,1579	101,98	199	87	0,87	76,71	147	99	0,371	54,79	133	99	998,0	108131	239	99
																			Chr3	233054	G	A	53,0	53	99	0,1800	0,43	43	99	1595,0	92,85	177	99	0,519	113,87	200	99	0,1311	64,60	124	99	0,436	63,77	140	99	539,0	100150	250	99
																			Chr3	233737	C	T	50,0	50	99	0,1745	0,72	72	99	2268,0	93,93	186	99	0,359	136,87	223	99	0,1948	74,64	138	99	0,264	78,75	153	99	0,123	137145	282	45
																			Chr3	234610	A	G	61,1	62	99	0,1800	0,77	77	99	2759,0	92,75	167	99	0,439	124,96	220	99	0,1177	65,54	119	99	0,596	55,94	149	99	1395,0	93137	230	99
																			Chr3	234815	T	G	55,0	55	99	0,1800	0,65	65	99	2218,0	116,61	177	99	0,1947	130,91	221	99	0,1646	75,67	142	99	0,614	70,81	151	99	372,0	96129	225	99
																			Chr3	235075	T	C	67,0	67	99	0,1800	0,63	63	99	2081,0	114,80	194	99	0,1256	113,68	181	99	0,1842	71,68	139	99	0,148	53,90	143	99	1235,0	101118	219	99
																			Chr3	235919	T	C	41,1	42	99	0,1408	0,60	60	99	2159,0	96,90	186	99	0,195	100,80	180	99	0,653	71,70	141	99	0,104	38,63	101	99	955,0	153,93	246	99
																			Chr3	236326	A	G	66,0	66	99	0,1800	0,75	75	99	3277,0	102,79	181	99	0,1030	129,88	217	99	0,1395	80,74	154	99	0,2775	55,81	136	99	0,533	126137	263	99
																			Chr3	236336	G	A	64,0	64	99	0,1800	0,71	71	99	3192,0	103,79	182	99	0,1074	119,88	207	99	0,1147	78,70	148	99	0,2804	54,81	135	99	0,531	123133	256	99
																			Chr3	237708	T	C	72,0	72	99	0,1800	0,70	70	99	2487,0	98,88	186	99	0,676	111,82	193	99	0,1359	52,62	114	99	484,0	58,66	124	99	240,0	137138	275	51
																			Chr3	238585	A	G	77,0	77	99	0,1800	1,56	57	99	1960,0	107,60	167	99	0,1550	100,77	177	99	0,774	83,61	144	99	0,847	52,73	125	99	994,0	136114	250	99
																			Chr3	238645	C	T	86,0	86	99	0,1800	0,47	47	99	2115,0	134,42	176	99	0,1800	120,63	183	99	0,1542	75,43	118	99	0,1869	61,59	120	90	0,90	130,83	213	99
																			Chr3	238648	C	T	90,0	90	99	0,1800	0,47	47	99	2115,0	134,41	175	99	0,1800	124,63	187	99	0,1800	76,43	119	99	0,1869	61,59	120	3	0,3	131,82	213	99
																			Chr3	238651	T	C	89,0	89	99	0,1800	0,47	47	99	2115,0	131,42	173	99	0,1800	122,64	186	99	0,1800	74,44	118	99	0,1779	59,62	121	87	87,0	128,83	211	99
																			Chr3	241507	T	A	50,2	52	99	0,1614	0,46	46	99	1495,0	110,71	181	99	0,1374	106,65	171	99	0,1552	68,47	115	99	0,805	62,44	106	99	0,700	122109	231	99
																			Chr3	249676	T	C	53,1	54	99	0,1800	0,72	72	99	2511,0	93,96	189	99	271,0	100128	228	99	1248,0	45,86	131	99	1527,0	55103	158	99	1572,0	122153	275	99
																			Chr3	249799	T	C	55,4	59	99	0,1722	0,73	73	99	2624,0	83100	183	99	628,0	85105	190	99	847,0	32,57	89	99	881,0	48,82	130	99	1473,0	99136	235	99
																			Chr3	250027	T	A	56,0	56	99	0,1800	0,78	78	99	2770,0	90100	190	99	450,0	103117	220	99	454,0	54,81	135	99	694,0	32,77	109	99	1763,0	87150	237	99
																			Chr3	250155	C	T	8,59	67	99	1773,0	82,0	82	99	0,1800	131,81	212	99	0,1619	129,98	227	99	0,1036	90,60	150	99	0,1207	104,42	146	99	0,2322	179,95	274	99
																			Chr3	251759	G	A	79,0	79	99	0,1800	0,102	102	99	3442,0	92107	199	99	643,0	85116	201	99	1194,0	48,98	146	99	1957,0	50,77	127	99	1390,0	95156	251	99
																			Chr3	252403	C	T	59,0	59	99	0,1800	1,94	95	99	3261,0	67121	188	99	2060,0	89124	213	99	1339,0	69,96	165	99	984,0	45,96	141	99	2022,0	111173	284	99
																			Chr3	253358	G	A	58,13	71	99	0,1518	0,72	72	99	2620,0	88104	192	99	745,0	68148	216	99	2992,0	57,96	153	99	1626,0	37111	148	99	2789,0	46205	251	99
																			Chr3	253696	T	A	88,0	88	99	0,1800	0,69	69	99	3143,0	100,96	196	99	0,450	89101	190	99	316,0	52,99	151	99	1659,0	75,82	157	99	0,1700	85152	237	99
																			Chr3	253699	T	A	86,0	86	99	0,1800	0,71	71	99	3143,0	100,97	197	99	0,450	90104	194	99	392,0	52100	152	99	1658,0	77,82	159	99	0,1700	85153	238	99
																			Chr3	254848	G	A	39,22	61	99	0,581	0,79	79	99	2946,0	58,99	157	99	1672,0	71122	193	99	2234,0	47,88	135	99	1747,0	24,85	109	99	2426,0	50181	231	99
																			Chr3	256269	C	T	57,1	58	99	0,1800	0,64	64	99	2321,0	82,73	155	99	0,120	81101	182	99	461,0	53,75	128	99	885,0	33,68	101	99	1520,0	92141	233	99
																			Chr3	256847	T	G	71,0	71	99	0,1800	0,92	92	99	3099,0	86,90	176	99	133,0	80129	209	99	1930,0	55,81	136	99	1025,0	44,80	124	99	1355,0	68140	208	99
																			Chr3	257819	T	C	67,0	67	99	0,1800	0,73	73	99	2596,0	102,77	179	99	0,574	91126	217	99	1291,0	71,68	139	99	146,0	59,68	127	99	414,0	78176	254	99
																			Chr3	258308	C	T	69,0	69	99	0,1800	0,66	66	99	2413,0	83,81	164	99	224,0	78105	183	99	852,0	58,76	134	99	577,0	31,71	102	99	1487,0	68162	230	99
																			Chr3	258462	G	A	81,1	82	99	0,1800	0,76	76	99	2617,0	75,87	162	99	528,0	91105	196	99	537,0	87,85	172	99	0,185	45102	147	99	2044,0	93197	290	99
																			Chr3	259872	T	A	64,0	64	99	0,1800	0,88	88	99	3154,0	58,78	136	99	891,0	84,94	178	99	625,0	39,93	132	99	2201,0	57,87	144	99	1275,0	86108	194	99
																			Chr3	260372	G	A	63,0	63	99	0,1800	0,90	90	99	3076,0	97138	235	99	1505,0	102139	241	99	1018,0	76101	177	99	1156,0	62,85	147	99	1119,0	105225	330	99
																			Chr3	260898	G	A	59,0	59	99	0,1800	0,65	65	99	2232,0	113115	228	99	136,0	83,85	168	99	106,0	74,96	170	99	855,0	62106	168	99	1758,0	96187	283	99
																			Chr3	262042	C	T	66,1	67	99	0,1800	0,64	64	99	2273,0	70,83	153	99	525,0	112121	233	99	203,0	65,82	147	99	641,0	54,74	128	99	785,0	104162	266	99
																			Chr3	262125	C	T	68,0	68	99	0,1800	0,58	58	99	2584,0	82,88	170	99	309,0	113130	243	99	773,0	62,76	138	99	631,0	43,78	121	99	1570,0	104155	259	99
																			Chr3	262130	C	T	70,0	70	99	0,1800	0,63	63	99	2748,0	88,95	183	99	377,0	124137	261	99	701,0	73,81	154	99	408,0	45,81	126	99	1574,0	111164	275	99
																			Chr3	262202	T	C	64,0	64	99	0,1800	0,73	73	99	2520,0	82104	186	99	592,0	127141	268	99	283,0	85,80	165	99	118,0	50,95	145	99	1523,0	97165	262	99
																			Chr3	262878	T	A	56,0	56	99	0,1800	0,104	104	99	3414,0	89,85	174	99	0,148	83,88	171	99	317,0	70,86	156	99	749,0	53,91	144	99	1533,0	90179	269	99
																			Chr3	263012	C	T	57,0	57	99	0,1800	0,103	103	99	3463,0	86,85	171	25	25,0	99122	221	99	880,0	63100	163	99	1500,0	45,75	120	99	1140,0	94165	259	99
																			Chr3	263249	C	T	65,0	65	99	0,1800	0,108	108	99	3924,0	101103	204	99	565,0	90135	225	99	1762,0	62100	162	99	1560,0	48,97	145	99	1726,0	139198	337	99
																			Chr3	263306	T	C	61,0	61	99	0,1800	0,78	78	99	2764,0	95,87	200	99	0,637	82105	200	99	151,0	59,84	155	99	221,0	50,90	153	99	851,0	135142	311	99
																			Chr3	263950	T	C	65,0	65	99	0,1800	0,65	75	99	2136,0	130,64	194	99	0,2369	132,96	228	99	0,1107	78,67	145	99	0,499	78,82	160	99	110,0	142132	274	55
																			Chr3	267131	T	G	58,0	58	99	0,1800	0,81	81	99	2868,0	81,96	177	99	669,0	84125	209	99	1620,0	59,87	146	99	1111,0	46,81	127	99	1261,0	79173	252	99
																			Chr3	268373	C	T	66,0	66	99	0,1800	0,88	88	99	3065,0	97121	218	99	974,0	85132	217	99	1983,0	57,88	145	99	1230,0	59100	159	99	1417,0	100203	303	99
																			Chr3	268857	A	G	63,0	63	99	0,1800	0,99	99	99	3574,0	74,86	160	99	337,0	88124	212	99	1747,0	60,95	155	99	1245,0	57,90	147	99	1457,0	85168	253	99
																			Chr3	269350	C	T	61,0	61	99	0,1800	0,80	80	99	2822,0	77,97	174	99	520,0	83156	239	99	2579,0	72,86	158	99	642,0	52114	166	99	2180,0	80171	251	99
																			Chr3	269789	G	A	67,0	67	99	0,1800	0,87	87	99	3138,0	97109	206	66	0,66	100135	235	99	782,0	60101	161	99	1655,0	55110	165	99	2108,0	84157	241	99
																			Chr3	270425	G	C	49,0	49	99	0,1694	0,78	78	99	3641,0	84110	194	99	0,930	91143	234	99	0,157	72,82	154	99	0,1451	59,88	147	99	0,513	77177	254	99
																			Chr3	270433	T	C	54,1	55	99	0,1800	0,86	86	99	3815,0	84123	207	99	0,642	94148	242	70	70,0	76,90	166	99	0,1466	63,90	153	99	0,576	84187	271	99
																			Chr3	270632	A	C	78,0	78	99	0,1800	0,88	88	99	2963,0	87,92	179	99	254,0	103158	261	99	2138,0	60107	167	99	1728,0	57,85	142	99	1237,0	104182	286	99
																			Chr3	271407	T	C	49,0	49	99	0,1686	0,89	89	99	3986,0	81,91	172	99	376,0	112125	237	99	174,0	55,97	152	99	1318,0	88105	193	99	0,882	85180	265	99
																			Chr3	271519	A	T	52,0	52	99	0,1761	0,89	89	99	3182,0	99108	207	99	299,0	95120	215	99	1078,0	80109	189	99	1006,0	81126	207	99	1615,0	126168	294	99
																			Chr3	271840	G	C	59,0	59	99	0,1800	0,84	84	99	3010,0	94129	223	99	1198,0	112131	243	99	982,0	68,96	164	99	982,0	54106	160	99	1907,0	122195	317	99
																			Chr3	271984	C	T	68,0	68	99	0,1800	0,86	86	99	2990,0	90115	205	99	1180,0	111147	258	99	1022,0	71,96	167	99	827,0	63108	171	99	1737,0	108179	287	99
																			Chr3	272124	C	T	13,49	62	99	1260,0	104,0	104	99	0,1800	111,83	194	99	0,1205	167108	275	99	0,2305	105,61	166	99	0,1821	140,29	169	99	0,1800	203,81	284	99
																			Chr3	272185	G	A	54,0	54	99	0,1800	0,110	110	99	3889,0	102,88	190	99	0,431	115126	241	99	457,0	65,94	159	99	1165,0	56108	164	99	1935,0	101167	268	99
																			Chr3	273900	A	G	67,0	67	99	0,1800	0,88	88	99	3120,0	84,95	179	99	436,0	119128	247	99	206,0	58,99	157	99	1589,0	48,83	131	99	1323,0	73150	223	99
																			Chr3	274213	T	G	61,0	61	99	0,1800	0,81	81	99	2837,0	89,70	163	99	0,473	130152	282	99	457,0	58,87	147	99	1515,0	55,78	133	99	884,0	97168	265	99
																			Chr3	274702	C	A	72,1	73	99	0,1800	0,78	78	99	2735,0	112118	230	81	81,0	111123	234	99	497,0	80,92	172	99	681,0	60103	163	99	1705,0	116184	300	99
																			Chr3	275221	C	T	72,0	72	99	0,1800	0,75	75	99	2734,0	89114	203	99	1057,0	80113	193	99	1379,0	74,94	168	99	975,0	59,97	156	99	1341,0	69191	260	99
																			Chr3	275398	A	T	92,0	92	99	0,1800	1104	105	99	3319,0	106107	213	10	0,10	110116	226	99	370,0	85104	189	99	713,0	71,90	161	99	784,0	101223	324	99
																			Chr3	275514	T	C	84,0	84	99	0,1800	0,82	82	99	2901,0	96101	197	99	202,0	96131	227	99	1110,0	74,85	159	99	375,0	66,99	165	99	1016,0	92176	268	99
																			Chr3	275525	G	A	70,0	70	99	0,1800	0,80	80	99	2725,0	91,94	185	99	153,0	94126	220	99	1031,0	69,79	148	99	463,0	63,90	153	99	1005,0	95168	263	99
																			Chr3	275562	T	G	81,0	81	99	0,1800	0,86	86	99	2918,0	97103	200	99	147,0	102139	241	99	1471,0	71,69	140	42	42,0	62105	167	99	1316,0	90175	265	99
																			Chr3	275608	A	G	88,1	89	99	0,1800	0,84	84	99	2754,0	100117	217	99	270,0	104139	243	99	1440,0	67,69	136	62	0,62	72103	175	99	966,0	89179	268	99
																			Chr3	275776	G	A	80,0	80	99	0,1800	0,105	105	99	3610,0	96107	203	99	572,0	115137	252	99	932,0	80104	184	99	744,0	59108	167	99	1893,0	101200	301	99
																			Chr3	275863	C	T	66,0	66	99	0,1800	0,87	87	99	3022,0	103,95	198	99	0,144	113133	246	99	1280,0	69101	170	99	1503,0	42104	146	99	2229,0	89203	292	99
																			Chr3	276192	C	T	71,0	71	99	0,1800	0,94	94	99	3150,0	110105	215	67	0,67	128146	274	99	483,0	59100	159	99	1428,0	61102	163	99	1362,0	124206	330	99
																			Chr3	276283	G	A	67,0	67	99	0,1800	0,94	94	99	3166,0	96,82	178	89	0,89	101134	235	99	1178,0	58,76	134	99	682,0	67,93	160	99	1098,0	120169	289	99
																			Chr3	277436	G	A	63,0	63	99	0,1800	0,98	98	99	3462,0	104130	234	99	828,0	137141	278	99	479,0	77,83	160	99	255,0	68102	170	99	1200,0	91209	300	99
																			Chr3	277925	T	G	61,0	61	99	0,1800	0,97	97	99	3489,0	105117	222	99	421,0	120117	237	99	0,395	68,89	157	99	1040,0	51,90	141	99	1489,0	133170	303	99
																			Chr3	278150	T	C	71,0	71	99	0,1800	0,98	98	99	3379,0	95105	200	99	537,0	98137	235	99	974,0	68103	171	99	1338,0	66105	171	99	1477,0	121186	307	99
																			Chr3	278447	C	T	68,0	68	99	0,1800	0,76	76	99	2668,0	86106	192	99	777,0	108110	218	53	53,0	58,91	149	99	1327,0	71104	175	99	1367,0	86201	287	99
																			Chr3	279983	A	G	56,0	56	99	0,1800	0,78	78	99	2822,0	107110	217	4	0,4	96126	222	99	1445,0	72,86	158	99	541,0	81,96	177	99	586,0	117185	302	99
																			Chr3	280139	A	G	52,0	52	99	0,1800	0,98	98	99	3392,0	95123	218	99	744,0	122138	260	99	689,0	68,97	165	99	988,0	76113	189	99	1348,0	120219	339	99
																			Chr3	282148	A	C	70,0	70	99	0,1800	0,78	78	99	2809,0	89,92	181	99	299,0	107132	239	99	1078,0	66,84	150	99	808,0	76,93	169	99	608,0	97173	270	99
																			Chr3	282373	G	A	65,0	65	99	0,1800	0,90	90	99	3349,0	89121	210	99	845,0	99117	216	99	787,0	60106	166	99	1892,0	74108	182	99	1303,0	96165	261	99
																			Chr3	282563	A	G	53,0	53	99	0,1800	0,83	83	99	2987,0	102122	224	99	915,0	95143	238	99	1658,0	80,94	174	99	538,0	54108	162	99	1944,0	84206	290	99
																			Chr3	282679	G	A	66,0	66	99	0,1800	0,102	102	99	3590,0	89143	232	99	1648,0	111161	272	99	2102,0	76,77	153	49	49,0	52,94	146	99	1403,0	100224	324	99
																			Chr3	283058	T	C	71,0	71	99	0,1800	0,94	94	99	3279,0	92111	203	99	817,0	105151	256	99	1751,0	75,99	174	99	797,0	58111	169	99	1777,0	107203	310	99
																			Chr3	283217	A	C	75,0	75	99	0,1800	0,109	109	99	3896,0	95124	219	99	1175,0	118162	280	99	1810,0	64,96	160	99	1148,0	69102	171	99	1507,0	94214	308	99
																			Chr3	283972	C	T	88,1	89	99	0,1800	0,102	102	99	3356,0	95107	202	99	600,0	96127	223	99	1315,0	77,96	173	99	703,0	79,97	176	99	849,0	107179	286	99
																			Chr3	284362	C	T	62,0	62	99	0,1800	0,107	107	99	3691,0	102,96	198	99	0,373	108130	238	99	1064,0	71,97	168	99	1299,0	89,96	185	99	488,0	91187	278	99
																			Chr3	284675	C	A	56,0	56	99	0,1800	0,93	93	99	3109,0	102,97	199	95	0,95	110115	225	16	0,16	69,95	164	99	987,0	65,94	159	99	981,0	101152	253	99
																			Chr3	285407	G	A	59,0	59	99	0,1800	0,97	97	99	3231,0	87125	212	99	1277,0	114136	250	99	1091,0	86105	191	99	1232,0	45119	164	99	2756,0	133184	317	99
																			Chr3	285461	T	C	58,0	58	99	0,1800	0,94	94	99	3241,0	87109	196	99	773,0	115116	231	27	27,0	78105	183	99	1253,0	43,99	142	99	2275,0	110179	289	99
																			Chr3	286016	T	A	53,0	53	99	0,1800	0,77	77	99	2768,0	86,86	172	40	40,0	76121	197	99	2054,0	61,86	147	99	1031,0	57106	163	99	1832,0	76159	235	99
																			Chr3	286404	A	G	70,1	71	99	0,1800	5,61	66	99	1474,0	93,87	180	99	0,1105	113101	214	99	0,1495	83,78	161	99	0,1069	78,59	137	99	0,1304	109141	250	99
																			Chr3	288341	C	T	51,0	51	99	0,1800	0,81	81	99	2774,0	86,92	178	99	369,0	92113	205	99	955,0	76,82	158	99	275,0	57104	161	99	1860,0	116158	274	99
																			Chr3	289650	A	G	72,0	72	99	0,1800	0,84	84	99	3070,0	96109	205	99	264,0	96135	231	99	1171,0	85107	192	99	725,0	81123	204	99	1571,0	121175	296	99
																			Chr3	290043	A	G	61,0	61	99	0,1800	0,92	92	99	3245,0	83116	199	99	1487,0	100140	240	99	1454,0	51107	158	99	2080,0	59105	164	99	1644,0	93168	261	99
																			Chr3	291070	G	T	63,1	64	99	0,1800	0,84	84	99	3066,0	82106	188	99	934,0	89123	212	99	1277,0	68,94	162	99	1202,0	71100	171	99	1357,0	77155	232	99
																			Chr3	291372	G	A	67,0	67	99	0,1800	0,93	93	99	3219,0	76,87	163	99	290,0	96124	220	99	1081,0	54,94	148	99	1629,0	71116	187	99	1545,0	92168	260	99
																			Chr3	291423	A	G	83,0	83	99	0,1800	0,87	87	99	2997,0	85110	195	99	828,0	103136	239	99	1299,0	61105	166	99	1729,0	75118	193	99	1432,0	109194	303	99
																			Chr3	291554	C	A	69,0	69	99	0,1800	0,90	90	99	3075,0	79121	200	99	1568,0	88137	225	99	2134,0	44,80	124	99	1643,0	68,89	157	99	848,0	80155	235	99
																			Chr3	291589	G	A	74,0	74	99	0,1800	0,92	92	99	2979,0	84115	199	99	1295,0	90136	226	99	1760,0	49,89	138	99	1468,0	68,90	158	99	815,0	86147	233	99
																			Chr3	291757	A	G	54,0	54	99	0,1782	0,87	87	99	2874,0	72,85	157	99	210,0	66106	172	99	1529,0	35,74	109	99	1381,0	42,59	101	99	701,0	73141	214	99
																			Chr3	291823	G	C	37,0	48	99	0,1090	7,75	93	99	1857,0	65,67	143	99	0,147	61,90	162	99	337,0	30,68	116	99	1552,0	45,66	124	99	196,0	65108	190	99
																			Chr3	291912	G	T	44,0	44	99	0,1419	0,97	97	99	3390,0	75,95	170	99	672,0	70111	181	99	1809,0	62,91	153	99	1208,0	57,89	146	99	1430,0	89173	262	99
																			Chr3	292767	T	C	58,0	58	99	0,1800	0,86	86	99	3034,0	75109	184	99	1073,0	67124	191	99	1937,0	60,79	139	99	718,0	58,85	143	99	1279,0	89159	248	99
																			Chr3	293048	G	A	66,0	66	99	0,1800	0,77	77	99	2572,0	86,89	175	99	385,0	86135	221	99	2048,0	41,75	116	99	1524,0	43,97	140	99	2145,0	86137	223	99
																			Chr3	293638	G	C	65,0	65	99	0,1800	0,85	85	99	3093,0	60,87	147	99	1025,0	82,87	169	99	0,105	43,56	99	99	830,0	45,63	108	99	661,0	62114	176	99
																			Chr3	294045	C	T	68,0	68	99	0,1800	0,87	87	99	3024,0	86,96	182	99	466,0	99139	238	99	1456,0	61,93	154	99	1180,0	51105	156	99	2067,0	116170	286	99
																			Chr3	295214	C	T	66,0	66	99	0,1800	0,81	81	99	2850,0	70111	181	99	1638,0	82137	219	99	2250,0	63109	172	99	1861,0	75,98	173	99	921,0	100191	291	99
																			Chr3	295230	T	C	70,0	70	99	0,1800	0,81	81	99	2764,0	81109	190	99	1223,0	88138	226	99	1951,0	67115	182	99	1847,0	79,97	176	99	732,0	108190	298	99
																			Chr3	295281	C	T	71,0	71	99	0,1800	0,90	90	99	2980,0	88105	193	99	623,0	101132	233	99	1221,0	71109	180	99	1366,0	81105	186	99	813,0	110171	281	99
																			Chr3	295821	A	G	51,0	51	99	0,1728	0,93	93	99	3299,0	97132	229	99	1258,0	109165	274	99	2144,0	69106	175	99	1327,0	59117	176	99	2155,0	124186	310	99
																			Chr3	295985	G	A	68,1	69	99	0,1800	0,114	114	99	4906,0	73122	199	99	1996,0	107147	254	99	2091,0	65,99	164	99	304,0	59,95	154	99	1541,0	97196	296	99
																			Chr3	296007	G	T	65,0	65	99	0,1800	0,100	100	99	4371,0	61122	183	99	2225,0	97131	228	99	1447,0	54,82	136	61	0,61	53,85	138	99	1152,0	95172	267	99
																			Chr3	296802	T	A	62,0	62	99	0,1800	0,73	73	99	2517,0	100,93	193	99	0,359	93126	219	99	1004,0	61,95	156	99	1272,0	68,88	156	99	794,0	98200	298	99
																			Chr3	296898	A	G	60,0	60	99	0,1800	0,85	85	99	3674,0	88106	194	99	275,0	73112	185	99	1484,0	61,65	126	99	206,0	66,86	152	99	697,0	91187	278	99
																			Chr3	298611	G	A	62,0	62	99	0,1800	0,91	91	99	3050,0	104111	215	99	418,0	103142	245	99	1643,0	80103	183	99	891,0	59,98	157	99	1505,0	111174	285	99
																			Chr3	299197	G	T	67,0	67	99	0,1800	0,83	83	99	2845,0	112124	236	99	556,0	90132	222	99	1524,0	81,84	165	99	254,0	55,94	149	99	1284,0	117200	317	99
																			Chr3	299413	T	C	58,0	58	99	0,1800	0,78	78	99	2780,0	103,88	191	99	0,375	107117	224	99	220,0	68,66	134	99	0,150	51,87	138	99	1189,0	121193	314	99
																			Chr3	299562	T	C	76,0	76	99	0,1800	0,87	87	99	3163,0	97114	211	99	378,0	133130	263	99	287,0	68,90	158	99	528,0	61,91	152	99	1193,0	115211	326	99
																			Chr3	299614	C	T	66,0	66	99	0,1800	0,89	89	99	3014,0	114109	223	99	0,132	118130	248	99	513,0	80,99	179	99	557,0	64,93	157	99	1236,0	113211	324	99
																			Chr3	300140	A	T	84,0	84	99	0,1800	1,93	94	99	2993,0	107111	218	99	451,0	99157	256	99	2362,0	81,98	179	99	664,0	57,99	156	99	1629,0	109197	306	99
																			Chr3	301432	A	G	59,0	59	99	0,1800	0,83	83	99	2758,0	91,98	189	99	292,0	98149	247	99	1743,0	64,91	155	99	1072,0	59,95	154	99	1601,0	120156	276	99
																			Chr3	301498	G	T	56,1	57	99	0,1800	0,73	73	99	2166,0	79,81	160	99	186,0	89130	219	99	1500,0	51,88	139	99	1320,0	49101	150	99	1795,0	115137	252	99
																			Chr3	302110	T	C	64,1	65	99	0,1750	0,98	98	99	3450,0	106133	239	99	317,0	101120	221	99	250,0	75100	175	99	708,0	70105	175	99	889,0	145172	317	81
																			Chr3	303175	G	A	66,0	66	99	0,1800	0,63	63	99	2231,0	86,82	168	55	0,55	81137	218	99	1874,0	64,72	136	99	333,0	58,78	136	99	836,0	130168	298	99
																			Chr3	304375	G	A	61,0	61	99	0,1800	0,87	87	99	3092,0	84118	202	99	1044,0	107131	238	99	894,0	77,79	156	99	290,0	82109	191	99	1189,0	143194	337	99
																			Chr3	305633	T	C	63,0	63	99	0,1800	0,82	82	99	2667,0	102,93	195	99	0,776	105121	226	99	122,0	74,87	161	75	0,75	63,76	139	28	28,0	123140	263	79
																			Chr3	307676	T	C	44,0	44	99	0,1535	0,69	69	99	2415,0	113106	219	62	62,0	93139	232	99	1479,0	65105	170	99	1150,0	58105	163	99	1519,0	113157	270	99
																			Chr3	307894	T	C	76,0	76	99	0,1800	0,91	91	99	3152,0	78,84	162	99	171,0	114113	227	99	236,0	62109	171	99	1658,0	70,89	159	99	693,0	97167	264	99
																			Chr3	308697	G	A	55,0	55	99	0,1800	0,84	84	99	2834,0	91,76	167	99	0,823	105115	220	99	672,0	65104	169	99	1682,0	86,77	163	59	0,59	109189	298	99
																			Chr3	308774	A	T	59,0	59	99	0,1800	1,80	81	99	2558,0	101,73	174	99	0,1063	109107	216	10	0,10	70,86	156	99	852,0	90,75	165	99	0,261	117164	281	99
																			Chr3	310766	G	A	68,1	69	99	0,1800	0,78	78	99	2738,0	90,97	187	99	168,0	114143	257	99	1254,0	68,80	148	99	643,0	54105	159	99	1634,0	123199	322	99
																			Chr3	312332	C	T	80,0	80	99	0,1800	0,59	59	99	2032,0	82,99	181	99	563,0	104124	228	99	771,0	63,85	148	99	878,0	78,93	171	99	891,0	132168	300	99
																			Chr3	314735	C	T	58,6	64	99	0,1681	0,75	75	99	2575,0	88103	191	99	669,0	80119	199	99	1629,0	70,87	157	99	1001,0	55,72	127	99	685,0	85182	267	99
																			Chr3	316785	C	G	67,0	67	99	0,1800	0,86	86	99	2960,0	85112	197	99	1209,0	106111	217	99	251,0	69,77	146	99	347,0	57,84	141	99	1006,0	128147	275	99
																			Chr3	317751	T	A	70,0	70	99	0,1800	0,73	73	99	3239,0	95,90	185	99	0,241	96103	199	99	185,0	82,69	151	99	0,421	51,64	115	99	439,0	99121	220	99
																			Chr3	320003	T	C	61,0	61	99	0,1800	0,88	88	99	3152,0	82,84	166	15	0,15	101130	231	99	1046,0	54107	161	99	2040,0	61102	163	99	1637,0	111147	258	99
																			Chr3	323789	G	A	73,0	73	99	0,1800	0,72	72	99	2476,0	81100	181	99	547,0	70160	230	99	3638,0	48,82	130	99	1120,0	55,92	147	99	1682,0	127140	267	99
																			Chr3	325834	G	A	73,0	73	99	0,1800	0,75	75	99	2684,0	92,84	176	86	86,0	84113	197	99	1032,0	55,76	131	99	861,0	77,70	147	99	0,137	94130	224	99
																			Chr3	325867	T	C	82,0	82	99	0,1800	0,87	87	99	3776,0	108105	213	99	0,912	88139	227	99	1534,0	65,83	148	99	342,0	92,87	179	99	0,918	105148	253	99
																			Chr3	325876	C	T	83,0	83	99	0,1800	0,86	86	99	3846,0	108122	230	99	0,368	87128	215	99	1609,0	72,88	160	99	309,0	96,84	180	99	0,1040	106141	247	99
																			Chr3	325925	C	T	76,0	76	99	0,1800	0,85	85	99	3057,0	93126	219	99	927,0	79133	212	99	2072,0	71,66	140	99	139,0	78,82	160	99	255,0	105129	234	99
																			Chr3	327676	C	T	3,59	62	99	1920,0	91,1	92	99	0,1800	96,77	173	99	0,952	148,57	205	99	0,1800	67,59	126	99	0,200	76,43	119	99	0,1373	173,82	255	99
																			Chr3	327903	G	A	12,58	70	99	1634,0	72,0	72	99	0,1800	118,60	178	99	0,2351	162,77	239	99	0,1800	96,63	159	99	0,1062	107,45	152	99	0,2452	177109	286	99
																			Chr3	327977	G	A	8,59	67	99	1792,0	71,1	72	99	0,1800	97,71	170	99	0,919	163,69	232	99	0,1800	103,69	172	99	0,1077	108,39	147	99	0,2533	156107	263	99
																			Chr3	330699	A	C	63,0	63	99	0,1800	1,77	78	99	2590,0	88,90	178	99	174,0	76115	191	99	1608,0	77,87	164	99	702,0	62,86	148	99	713,0	109156	265	99
																			Chr3	333604	G	A	72,0	72	99	0,1800	0,83	83	99	2909,0	100,78	178	99	0,560	79152	231	99	2647,0	79,94	173	99	331,0	48,96	144	99	1751,0	130171	301	99
																			Chr3	337499	A	G	68,1	69	99	0,1800	0,103	103	99	3464,0	93,63	156	99	0,927	80123	203	99	1565,0	77,68	145	99	0,244	48,63	111	99	885,0	112144	256	99
																			Chr3	337689	T	G	79,0	79	99	0,1800	0,69	69	99	2355,0	108,94	202	99	0,303	65141	206	99	2835,0	78,92	170	99	575,0	64,81	145	99	868,0	117175	292	99
																			Chr3	338674	G	A	58,1	59	99	0,1800	0,65	65	99	2361,0	87,97	184	99	528,0	63126	189	99	2498,0	58,66	124	99	342,0	57,64	121	99	501,0	119123	242	99
																			Chr3	338818	C	T	53,1	54	99	0,1800	0,75	75	99	2335,0	78,77	155	99	155,0	66136	202	99	2643,0	53,79	132	99	987,0	57,73	130	99	877,0	103138	241	99
																			Chr3	338956	G	A	48,1	49	99	0,1506	0,69	69	99	2478,0	81,81	162	93	93,0	64122	186	99	2649,0	53,71	124	99	1044,0	60,80	140	99	1375,0	93130	223	99
																			Chr3	339480	A	G	80,0	80	99	0,1800	0,77	77	99	2719,0	101116	217	99	387,0	99133	232	99	1581,0	73,77	150	63	0,63	72104	176	99	1161,0	98166	264	99
																			Chr3	339587	G	A	64,1	65	99	0,1800	0,73	73	99	2508,0	77104	181	99	741,0	64133	197	99	2736,0	89,86	175	47	47,0	71,81	152	99	410,0	99145	244	99
																			Chr3	339617	C	G	70,0	70	99	0,1800	0,85	85	99	2843,0	79110	189	99	821,0	80145	225	99	2168,0	100,93	193	99	0,367	74,94	168	99	662,0	133145	278	99
																			Chr3	339646	C	G	70,0	70	99	0,1800	0,89	89	99	2826,0	89107	196	99	560,0	87149	236	99	2139,0	98,91	189	99	0,381	81,95	176	99	663,0	149151	300	99
																			Chr3	339679	C	G	67,0	67	99	0,1800	0,71	71	99	2428,0	87,85	172	99	0,220	81121	202	99	1569,0	97,78	175	99	0,1135	64,88	152	99	791,0	134128	262	99
																			Chr3	339701	A	G	66,0	66	99	0,1800	0,71	71	99	2464,0	86,88	174	99	0,334	83123	206	99	1413,0	86,79	165	99	210,0	61,87	148	99	662,0	127133	260	99
																			Chr3	339719	A	G	65,0	65	99	0,1800	0,81	81	99	2770,0	89104	193	99	501,0	81128	209	99	1705,0	86,86	172	99	555,0	64,86	150	99	652,0	126141	267	99
																			Chr3	339753	C	T	59,0	59	99	0,1800	0,78	78	99	2818,0	93,97	190	99	277,0	81122	203	99	1201,0	76,78	154	99	0,890	63,90	153	99	839,0	125147	272	99
																			Chr3	339778	T	G	57,0	57	99	0,1800	0,67	67	99	2973,0	95,93	188	90	0,90	69122	191	99	2344,0	64,74	138	99	0,430	60,78	138	99	757,0	112135	247	99
																			Chr3	339783	C	A	57,0	57	99	0,1800	0,65	65	99	2973,0	94,93	187	99	111,0	69119	188	99	2221,0	64,73	137	99	0,294	60,75	135	99	540,0	114131	245	99
																			Chr3	339784	G	T	57,0	57	99	0,1800	0,65	65	99	2925,0	95,94	189	99	111,0	68120	188	99	2176,0	66,73	139	99	0,294	62,75	137	99	495,0	115131	246	99
																			Chr3	339808	C	T	69,0	69	99	0,1800	0,63	63	99	2768,0	102,99	201	99	0,261	82131	213	99	2184,0	66,75	141	99	0,667	61,82	143	99	917,0	125144	269	99
																			Chr3	339815	A	G	68,0	68	99	0,1800	0,59	59	99	2768,0	102,94	196	99	0,351	80128	208	99	2049,0	68,70	138	99	0,920	62,76	138	99	744,0	127136	263	99
																			Chr3	339819	T	G	65,0	65	99	0,1800	0,56	56	99	2659,0	105,92	197	99	0,437	84126	210	99	2069,0	68,69	137	99	0,874	65,76	141	99	495,0	128133	261	99
																			Chr3	339820	A	C	67,0	67	99	0,1800	0,58	58	99	2659,0	105,92	197	99	0,323	86131	217	99	2069,0	69,70	139	99	0,874	65,76	141	99	495,0	129134	263	99
																			Chr3	339838	A	G	68,0	68	99	0,1800	0,79	79	99	2801,0	107110	217	65	0,65	82141	223	99	1978,0	65,78	143	99	710,0	62,98	160	99	1040,0	125168	293	99
																			Chr3	339871	A	G	66,0	66	99	0,1800	0,69	69	99	2389,0	112,92	204	99	0,1251	84130	214	99	1038,0	68,58	126	99	0,1141	63,96	159	99	424,0	133158	291	99
																			Chr3	339885	C	T	63,0	63	99	0,1800	0,63	63	99	2780,0	111,86	197	99	0,1199	88132	220	99	1919,0	70,58	128	99	0,1229	61,94	155	99	1356,0	146144	290	99
																			Chr3	339891	C	T	64,0	64	99	0,1800	0,59	59	99	2788,0	113,84	197	99	0,1305	86123	209	99	1868,0	72,53	125	99	0,1396	61,81	142	99	1243,0	150129	279	99
																			Chr3	339893	G	A	63,0	63	99	0,1800	0,60	60	99	2700,0	105,84	189	99	0,1350	84120	204	99	1616,0	71,52	123	99	0,1351	60,79	139	99	900,0	147126	273	99
																			Chr3	339898	T	G	70,0	70	99	0,1800	0,63	63	99	2883,0	107,89	196	99	0,922	91128	219	99	1673,0	74,57	131	99	0,1299	59,85	144	99	1164,0	148140	288	25
																			Chr3	339920	T	A	66,0	66	99	0,1800	0,69	69	99	2361,0	107103	210	99	374,0	92141	233	99	1439,0	80,59	139	99	0,718	57,93	150	99	1306,0	149159	308	99
																			Chr3	340022	C	T	68,0	68	99	0,1800	0,68	68	99	2283,0	88104	192	99	511,0	78160	238	99	3044,0	80,78	158	22	22,0	60,90	150	99	1421,0	133164	297	99
																			Chr3	340071	C	T	60,0	60	99	0,1800	0,76	76	99	3406,0	98108	206	99	373,0	85135	220	99	2167,0	79,84	163	90	90,0	64,85	149	99	965,0	123165	288	99
																			Chr3	340086	G	A	61,0	61	99	0,1800	0,76	76	99	3459,0	104103	207	99	327,0	93131	224	99	2168,0	86,83	169	99	0,180	68,87	155	99	874,0	134162	296	99
																			Chr3	340088	T	G	56,0	56	99	0,1779	0,76	76	99	3536,0	102103	205	45	45,0	91135	226	99	1959,0	85,82	167	45	0,45	68,86	154	99	814,0	132163	295	99
																			Chr3	340109	C	T	47,0	47	99	0,1716	0,72	72	99	3427,0	91106	197	99	713,0	81129	210	99	2391,0	79,85	164	99	348,0	55,92	147	99	1514,0	110155	265	99
																			Chr3	340152	G	A	53,0	53	99	0,1800	0,70	70	99	2332,0	100119	219	99	847,0	91129	220	99	1668,0	79,83	162	99	193,0	62,86	148	99	946,0	116161	277	99
																			Chr3	340191	T	C	54,0	54	99	0,1668	0,77	77	99	3505,0	83116	199	99	1487,0	79119	198	99	1765,0	78,74	152	99	0,222	67,85	152	99	794,0	132144	276	99
																			Chr3	340195	T	C	55,0	55	99	0,1800	0,81	81	99	3730,0	83122	205	99	1890,0	84122	206	99	1779,0	81,76	157	99	0,245	73,89	162	99	712,0	132151	283	99
																			Chr3	340205	T	C	60,0	60	99	0,1800	0,80	80	99	3684,0	85122	207	99	1593,0	83115	198	99	1644,0	85,71	156	99	0,630	78,87	165	99	405,0	141148	289	99
																			Chr3	340206	A	G	61,0	61	99	0,1800	0,81	81	99	3684,0	89124	213	99	1593,0	83118	201	99	1734,0	87,73	160	99	0,630	78,87	165	99	450,0	142148	290	99
																			Chr3	341006	C	T	64,0	64	99	0,1800	0,83	83	99	2888,0	90,66	156	99	0,914	73,99	172	99	1043,0	62,90	152	99	947,0	55,78	133	99	940,0	77127	204	99
																			Chr3	341033	C	T	67,0	67	99	0,1800	0,80	80	99	2725,0	84,71	155	99	0,561	71111	182	99	1532,0	71,85	156	99	480,0	48,74	122	99	1029,0	84129	213	99
																			Chr3	341367	A	G	67,0	67	99	0,1800	0,73	73	99	2553,0	90,76	166	99	0,634	87113	200	99	1012,0	50,77	127	99	1178,0	66,85	151	99	554,0	91150	241	99
																			Chr3	341793	C	T	61,0	61	99	0,1800	0,83	83	99	2995,0	113,95	208	99	0,451	77135	212	99	2351,0	71,74	145	99	134,0	75,91	166	99	618,0	126179	305	99
																			Chr3	342025	C	T	79,0	79	99	0,1800	1,80	81	99	2803,0	92143	235	99	1393,0	104135	239	99	1390,0	74,69	143	99	0,121	71,95	166	99	794,0	138145	283	99
																			Chr3	342228	C	A	72,0	72	99	0,1800	0,106	106	99	3600,0	105118	223	99	0,653	109147	256	99	1760,0	73,94	167	99	828,0	72,97	169	99	1197,0	121145	266	99
																			Chr3	342380	C	T	52,0	52	99	0,1800	0,97	97	99	3274,0	83,98	181	99	695,0	92134	226	99	1546,0	68,71	139	99	168,0	65,86	151	99	864,0	119156	275	99
																			Chr3	342661	A	G	78,0	78	99	0,1800	0,72	72	99	2683,0	91,79	170	99	0,655	84113	197	99	1371,0	55,72	127	99	822,0	65,67	132	99	197,0	128134	262	99
																			Chr3	346120	T	A	70,0	70	99	0,1800	0,78	78	99	2735,0	86106	192	99	802,0	68160	228	99	3481,0	68,86	154	99	605,0	64,92	156	99	773,0	121163	284	99
																			Chr3	346948	G	A	45,0	45	99	0,1511	0,100	100	99	3277,0	96114	210	99	736,0	77157	234	99	3137,0	83,78	161	99	0,539	78100	178	99	878,0	90156	246	99
																			Chr3	347095	A	G	44,0	44	99	0,1490	0,92	92	99	3189,0	88112	200	99	666,0	96126	222	99	1343,0	84,84	168	16	16,0	76,98	174	99	680,0	105173	278	99
																			Chr3	347523	T	A	63,0	63	99	0,1800	0,87	87	99	3040,0	95136	231	99	1460,0	90142	232	99	2367,0	83,85	168	99	130,0	63,67	130	99	229,0	107180	287	99
																			Chr3	347768	T	G	61,0	61	99	0,1800	0,71	71	99	2517,0	94,86	180	99	0,268	79151	230	99	2519,0	77,78	155	42	0,42	51,79	130	99	1048,0	99170	269	99
																			Chr3	349331	C	T	69,0	69	99	0,1800	1,87	88	99	3031,0	88,97	185	99	600,0	99155	254	99	2322,0	64,90	154	99	1164,0	68102	170	99	1595,0	105177	282	99
																			Chr3	350031	A	G	66,1	67	99	0,1800	1,33	34	99	1437,0	98,40	138	99	0,2659	98,67	165	99	0,1436	72,38	110	99	0,2202	75,39	114	99	0,1828	144,89	233	99
																			Chr3	350120	C	T	56,0	56	99	0,1800	0,88	88	99	2629,0	89104	193	99	549,0	86134	220	99	1706,0	66,83	149	99	610,0	63,91	154	99	1246,0	105171	276	99
																			Chr3	351347	T	C	60,0	60	99	0,1800	0,77	77	99	2778,0	110104	214	99	135,0	94155	249	99	2592,0	81,73	154	99	0,289	55,98	153	99	1394,0	111174	285	99
																			Chr3	352985	A	G	65,0	65	99	0,1800	0,76	76	99	2711,0	117106	223	99	0,310	76147	223	99	2761,0	88,79	167	99	0,363	67,79	146	99	745,0	87169	256	99
																			Chr3	361843	A	C	69,0	69	99	0,1800	0,78	78	99	2701,0	81,99	180	99	712,0	63149	212	99	3327,0	59,67	126	99	214,0	62,72	134	99	409,0	111162	273	99
																			Chr3	365536	A	G	50,1	51	99	0,1800	0,63	63	99	2292,0	98,75	173	99	0,527	61135	196	99	3085,0	49,55	104	99	277,0	39,76	115	99	1288,0	85152	237	99
																			Chr3	366019	T	A	76,0	76	99	0,1800	0,86	86	99	2966,0	87112	199	99	1357,0	66175	241	99	4072,0	77,94	171	99	610,0	62,84	146	99	849,0	101147	248	99
																			Chr3	366999	T	C	74,0	74	99	0,1800	0,88	88	99	3071,0	73119	192	99	1412,0	72163	235	99	3320,0	66,94	160	99	1112,0	73,76	149	99	199,0	104208	312	99
																			Chr3	367743	T	C	51,1	52	99	0,1627	0,69	69	99	2330,0	65125	190	99	2125,0	59131	190	99	2866,0	52,85	137	99	1192,0	67,70	137	99	329,0	76159	235	99
																			Chr3	369115	T	C	56,0	56	99	0,1697	0,81	81	99	2869,0	71,98	169	99	941,0	74146	220	99	2747,0	76,88	164	99	458,0	56,88	144	99	1076,0	79168	247	99
																			Chr3	370343	T	G	58,0	58	99	0,1800	0,67	67	99	2385,0	60,80	140	99	700,0	53,99	152	99	1898,0	40,66	106	99	1000,0	34,63	97	99	1206,0	66146	212	99
																			Chr3	371196	C	T	71,0	71	99	0,1800	0,77	77	99	2501,0	79120	199	99	1435,0	65158	223	99	3611,0	65106	171	99	1483,0	55,89	144	99	1272,0	86144	230	99
																			Chr3	373066	G	A	58,1	59	99	0,1800	0,98	98	99	3445,0	104123	227	99	803,0	92172	264	99	3154,0	75,90	165	99	599,0	49,94	143	99	1634,0	102163	265	99
																			Chr3	373089	T	C	62,1	63	99	0,1800	0,108	108	99	3637,0	109132	241	99	967,0	97172	269	99	3002,0	81,91	172	99	497,0	53100	153	99	1628,0	102172	274	99
																			Chr3	374780	C	T	71,0	71	99	0,1800	0,84	84	99	2985,0	85,94	179	99	432,0	84149	233	99	2467,0	83,83	166	15	15,0	65,99	164	99	1477,0	101149	250	99
																			Chr3	375407	A	G	69,0	69	99	0,1800	0,117	117	99	3738,0	94125	219	99	832,0	86179	265	99	3289,0	74,91	165	99	535,0	66105	171	99	1661,0	93191	284	99
																			Chr3	378737	C	A	63,1	64	99	0,1800	0,91	91	99	3363,0	114132	246	99	608,0	62197	259	99	5237,0	55115	170	99	2275,0	50107	157	99	2027,0	124189	313	99
																			Chr3	378787	G	T	63,0	63	99	0,1800	0,102	102	99	3513,0	105125	230	99	662,0	65181	246	99	4533,0	62121	183	99	2092,0	57118	175	99	2045,0	114197	311	99
																			Chr3	379140	T	C	51,0	51	99	0,1800	0,106	106	99	3739,0	81134	215	99	2072,0	76181	257	99	4355,0	62114	176	99	2173,0	66100	166	99	1407,0	98181	279	99
																			Chr3	379979	G	A	53,0	53	99	0,1800	0,112	112	99	3911,0	66150	216	99	3034,0	86148	234	99	2289,0	56111	167	99	2255,0	57125	182	99	2530,0	110212	322	99
																			Chr3	380012	G	A	51,0	51	99	0,1770	0,96	96	99	3491,0	58147	205	99	3228,0	80126	206	99	1834,0	45,93	138	99	1924,0	52,93	145	99	1820,0	106185	291	99
																			Chr3	381220	A	C	62,0	62	99	0,1800	0,101	101	99	3631,0	81127	208	99	2041,0	64153	217	99	3631,0	57,87	144	99	1341,0	65,92	157	99	1246,0	100191	291	99
																			Chr3	384763	T	C	75,0	75	99	0,1800	0,91	91	99	3196,0	72134	206	99	2478,0	75182	257	99	3717,0	50125	175	99	2791,0	53124	177	99	2589,0	125191	316	99
																			Chr3	385380	T	G	58,1	59	99	0,1800	0,104	104	99	3460,0	64133	197	99	2649,0	87164	251	99	3042,0	63118	181	99	2319,0	69113	182	99	1474,0	114211	325	99
																			Chr3	386257	A	T	65,0	65	99	0,1800	0,92	92	99	3188,0	64152	216	99	3061,0	82161	243	99	3137,0	58152	210	99	3637,0	64112	176	99	1608,0	82204	286	99
																			Chr3	387363	C	T	55,0	55	99	0,1800	0,83	83	99	3753,0	57119	176	99	2337,0	90142	232	99	654,0	62112	174	99	1473,0	54,99	153	99	1293,0	124182	306	99
																			Chr3	387364	G	A	55,0	55	99	0,1800	0,84	84	99	3753,0	57119	176	99	2337,0	91145	236	99	654,0	62114	176	99	1473,0	54100	154	99	1293,0	124183	307	99
																			Chr3	387648	T	C	70,0	70	99	0,1800	0,76	76	99	2768,0	74114	188	99	1411,0	78158	236	99	3263,0	54102	156	99	2152,0	55100	155	99	1654,0	96224	320	99
																			Chr3	390897	C	T	69,0	69	99	0,1800	0,87	87	99	2748,0	76117	193	99	1563,0	88127	215	99	1721,0	56,97	153	99	1506,0	47127	174	99	2899,0	98173	271	99
																			Chr3	394066	T	C	54,0	54	99	0,1800	0,81	81	99	2917,0	64121	185	99	2178,0	57140	197	99	3108,0	38,80	118	99	1685,0	64,82	146	99	690,0	67159	226	99
																			Chr3	394207	A	G	54,9	63	99	0,1599	0,79	79	99	2713,0	34146	180	99	4149,0	35144	179	99	4265,0	19107	126	99	3395,0	31110	141	99	3035,0	36195	231	99
																			Chr3	397250	C	T	56,0	56	99	0,1800	0,116	116	99	4012,0	48147	195	99	3595,0	61136	197	99	2817,0	34120	154	99	3226,0	51101	152	99	1949,0	88166	254	99
																			Chr3	397453	T	C	79,0	79	99	0,1800	0,100	100	99	3373,0	64175	239	99	3954,0	70179	249	99	3875,0	45141	186	99	3936,0	56126	182	99	2643,0	97201	298	99
																			Chr3	402272	A	C	66,0	66	99	0,1800	0,106	106	99	3713,0	60187	247	99	4638,0	83155	238	99	3075,0	45114	159	99	2515,0	52110	162	99	2467,0	96210	306	99
																			Chr3	402682	T	C	58,0	58	99	0,1800	0,101	101	99	3579,0	57177	234	99	4330,0	74166	240	99	3522,0	35142	177	99	3867,0	44142	186	99	3733,0	84237	321	99
																			Chr3	402966	G	T	60,0	60	99	0,1800	0,97	97	99	3580,0	48158	206	99	4357,0	64162	226	99	3548,0	44139	183	99	3562,0	31127	158	99	3489,0	73191	264	99
																			Chr3	408320	G	T	62,8	70	99	0,1837	0,104	104	99	3578,0	56189	245	99	4714,0	71189	260	99	4409,0	40125	165	99	3180,0	31151	182	99	4480,0	65241	306	99
																			Chr3	409111	T	A	54,2	56	99	0,1867	0,74	77	99	2533,0	60130	194	99	1707,0	71111	188	99	796,0	29,96	133	99	2509,0	38101	148	99	2370,0	66146	216	99
																			Chr3	411925	T	C	51,0	51	99	0,1777	0,72	72	99	2600,0	60106	166	99	1836,0	68138	206	99	2926,0	41115	156	99	2944,0	38119	157	99	3095,0	92180	272	99
																			Chr3	412075	G	A	51,0	51	99	0,1800	0,86	86	99	2867,0	52135	187	99	3339,0	105170	275	99	2374,0	41,95	136	99	2301,0	35131	166	99	3628,0	81187	268	99
																			Chr3	412302	A	G	49,0	49	99	0,1723	0,75	75	99	2666,0	39135	174	99	3744,0	67121	188	99	2001,0	44,98	142	99	2353,0	27116	143	99	3340,0	69165	234	99
																			Chr3	413986	T	A	48,0	48	99	0,1660	0,87	87	99	3164,0	48112	160	99	2620,0	91138	229	99	1811,0	41,83	124	99	1529,0	35,93	128	99	2322,0	69135	206	99
																			Chr3	415778	C	T	60,0	60	99	0,1800	0,83	83	99	2984,0	81116	197	99	1510,0	103132	235	99	1242,0	64,96	160	99	1245,0	32117	149	99	3201,0	80175	255	99
																			Chr3	417034	A	G	59,0	59	99	0,1800	0,100	100	99	3430,0	96128	224	99	1075,0	100119	219	99	785,0	68100	168	99	1302,0	23134	157	99	4106,0	82206	288	99
																			Chr3	426502	T	A	72,0	72	99	0,1800	0,89	89	99	3123,0	67128	195	99	2102,0	89148	237	99	2242,0	36,96	132	99	2168,0	48127	175	99	3031,0	69203	272	99
																			Chr3	426719	A	G	79,0	79	99	0,1800	0,75	75	99	2749,0	87163	250	99	2638,0	94167	261	99	3141,0	62,87	149	99	1057,0	37136	173	99	3898,0	74187	261	99
																			Chr3	431676	T	A	77,0	77	99	0,1800	0,102	102	99	3512,0	82137	219	99	2073,0	87182	269	99	3527,0	58122	180	99	2473,0	40136	176	99	3743,0	93246	339	99
																			Chr3	433288	A	G	61,1	62	99	0,1800	0,92	92	99	3265,0	59126	185	99	2529,0	96161	257	99	2396,0	46111	157	99	2570,0	53132	185	99	3244,0	62223	285	99
																			Chr3	433766	G	T	80,0	80	99	0,1800	0,87	87	99	2941,0	69144	213	99	2321,0	97144	241	99	1824,0	74,91	165	99	498,0	38128	166	99	3416,0	68216	284	99
																			Chr3	440588	T	G	82,0	82	99	0,1800	0,71	71	99	2572,0	59153	212	99	3503,0	69137	206	99	2714,0	37105	142	99	2613,0	36101	137	99	2610,0	54219	273	99
																			Chr3	441904	G	A	45,0	45	99	0,1512	0,70	70	99	2332,0	51124	175	99	2429,0	88134	222	99	1819,0	38,89	127	99	1962,0	26127	153	99	3564,0	77204	281	99
																			Chr3	442225	G	T	1,61	62	99	1939,0	53,0	53	99	0,1800	131,40	171	99	0,1800	155,68	223	99	0,1800	82,49	131	99	0,1265	106,21	127	99	0,1800	194,64	258	99
																			Chr3	443317	G	A	57,6	63	99	0,1800	0,74	74	99	2599,0	76113	189	99	1278,0	74128	202	99	2059,0	45,98	143	99	2241,0	19115	134	99	3862,0	52174	226	99
																			Chr3	443404	G	A	68,0	68	99	0,1800	0,80	80	99	2806,0	68122	190	99	1931,0	70118	188	99	1571,0	49,98	147	99	1803,0	22123	145	99	4112,0	78174	252	99
																			Chr3	443921	C	T	73,0	73	99	0,1800	0,97	97	99	3187,0	81132	213	99	2137,0	79174	253	99	3373,0	77105	182	99	1030,0	26133	159	99	4217,0	72250	322	99
																			Chr3	444674	T	C	74,0	74	99	0,1800	0,88	88	99	2818,0	63129	192	99	2655,0	87164	251	99	2839,0	48100	148	99	1887,0	27118	145	99	3485,0	65211	276	99
																			Chr3	447005	A	T	62,0	62	99	0,1800	0,66	66	99	2320,0	49121	170	99	2510,0	69121	190	99	2123,0	49,99	148	99	2023,0	23121	144	99	3729,0	71198	269	99
																			Chr3	450580	T	C	60,0	60	99	0,1800	0,66	66	99	2362,0	70138	208	99	2246,0	63145	210	99	2834,0	48,90	138	99	1352,0	19118	137	99	3462,0	65174	239	99
																			Chr3	457888	C	A	76,0	76	99	0,1800	0,65	65	99	2250,0	61130	191	99	2568,0	56142	198	99	3249,0	37,94	131	99	2187,0	19142	161	99	4621,0	38194	232	99
																			Chr3	461849	C	A	57,0	57	99	0,1800	0,79	79	99	2648,0	60120	180	99	1976,0	53153	206	99	3726,0	31118	149	99	3205,0	24150	174	99	5031,0	36194	230	99
																			Chr3	462840	C	A	75,0	75	99	0,1800	0,72	72	99	2606,0	55122	177	99	2513,0	61169	230	99	4149,0	52,87	139	99	1246,0	17142	159	99	4745,0	50187	237	99
																			Chr3	463049	C	T	81,0	81	99	0,1800	0,80	80	99	2499,0	53118	171	99	2344,0	56142	198	99	3639,0	45,95	140	99	1966,0	17112	129	99	3785,0	55209	264	99
																			Chr3	464255	G	A	74,0	74	99	0,1800	0,87	87	99	2834,0	49131	180	99	3282,0	58158	216	99	3698,0	41116	157	99	2966,0	15142	157	99	4556,0	56222	278	99
																			Chr3	467875	G	A	47,0	47	99	0,1610	0,96	96	99	3373,0	50109	159	99	2300,0	63171	234	99	3794,0	40,92	132	99	2010,0	13117	130	99	3976,0	38227	265	99
																			Chr3	468181	A	G	47,0	47	99	0,1694	0,87	87	99	3122,0	48108	156	99	2325,0	64140	204	99	3025,0	38,92	130	99	2033,0	18136	154	99	4663,0	39226	265	99
																			Chr3	468484	T	G	52,1	53	99	0,1778	0,107	107	99	3565,0	51132	183	99	2789,0	68160	228	99	3600,0	49100	149	99	1999,0	16163	179	99	5347,0	63249	312	99
																			Chr3	473287	T	C	55,0	55	99	0,1800	0,93	93	99	3156,0	47152	199	99	3770,0	62141	203	99	3153,0	49134	183	99	2900,0	18163	181	99	5524,0	27243	270	99
																			Chr3	476288	G	T	63,0	63	99	0,1800	0,80	80	99	2627,0	44120	164	99	2854,0	42148	190	99	3993,0	50105	155	99	2289,0	14120	134	99	4263,0	13238	251	99
																			Chr3	477404	A	G	72,0	72	99	0,1800	0,99	99	99	3367,0	63134	197	99	2710,0	57166	223	99	4236,0	36101	137	99	2402,0	13159	172	99	5447,0	29268	297	99
																			Chr3	479433	T	A	51,0	51	99	0,1800	0,81	81	99	2812,0	60129	189	99	2488,0	64187	251	99	4408,0	48105	153	99	2082,0	16129	145	99	4532,0	26239	265	99
																			Chr3	479542	A	G	52,0	52	99	0,1800	0,85	85	99	3149,0	48138	186	99	3527,0	55157	212	99	4028,0	55,95	150	99	1624,0	15134	149	99	4899,0	29220	249	99
																			Chr3	479672	G	A	56,1	57	99	0,1800	0,80	80	99	3578,0	71140	211	99	2285,0	68173	241	99	634,0	40,87	127	56	0,56	9132	141	99	5177,0	36219	255	99
																			Chr3	479676	A	G	53,0	53	99	0,1800	0,78	78	99	3578,0	67133	200	99	2176,0	66166	232	99	599,0	40,85	125	65	0,65	9124	133	99	5135,0	36210	246	99
																			Chr3	479677	A	G	52,0	52	99	0,1800	0,78	78	99	3578,0	67133	200	99	2126,0	66166	232	99	574,0	40,85	125	90	0,90	9124	133	99	5110,0	36210	246	99
																			Chr3	479950	T	G	53,1	54	99	0,1747	0,95	95	99	3074,0	75160	235	99	2951,0	74190	264	99	3906,0	56122	178	99	2310,0	16143	159	99	4596,0	32279	311	99
																			Chr3	480715	A	G	59,0	59	99	0,1800	0,79	79	99	2787,0	50127	177	99	2937,0	39146	185	99	4085,0	56100	156	99	1837,0	18149	167	99	4929,0	28238	266	99
																			Chr3	484197	C	A	72,0	72	99	0,1800	0,87	87	99	2864,0	64140	204	99	2657,0	61183	244	99	4539,0	48132	180	99	3064,0	15140	155	99	4754,0	25301	326	99
																			Chr3	486226	T	C	60,0	60	99	0,1800	0,100	100	99	3371,0	69123	192	99	1974,0	55172	227	99	4580,0	46125	171	99	2973,0	14131	145	99	4562,0	20256	276	99
																			Chr3	486266	A	G	46,0	46	99	0,1647	0,90	90	99	3034,0	66112	178	99	2145,0	45152	197	99	4362,0	45118	163	99	2835,0	16127	143	99	4220,0	19241	260	99
																			Chr3	486498	A	T	63,0	63	99	0,1800	0,84	84	99	3115,0	60126	186	99	2651,0	53164	217	99	4039,0	50108	158	99	2237,0	18147	165	99	4948,0	27273	300	99
																			Chr3	493023	G	T	83,0	83	99	0,1800	0,91	91	99	3093,0	65134	199	99	2763,0	47183	230	99	4934,0	52125	177	99	3004,0	15148	163	99	4948,0	9253	262	99
																			Chr3	493079	G	A	65,0	65	99	0,1800	0,88	88	99	3066,0	55142	197	99	3248,0	57181	238	99	4752,0	55121	178	99	2475,0	10131	141	99	4741,0	8264	272	99
																			Chr3	496542	T	A	69,0	69	99	0,1800	0,95	95	99	3384,0	61127	188	99	2611,0	41161	202	99	4854,0	43102	145	99	2280,0	24118	142	99	3962,0	22248	270	99
																			Chr3	496752	A	C	59,0	59	99	0,1800	0,75	75	99	2724,0	59141	200	99	2911,0	69161	230	99	3822,0	52114	166	99	2496,0	23147	170	99	5039,0	22257	279	99
																			Chr3	502010	G	C	23,30	53	99	201,0	79,0	79	99	0,1800	148,26	174	99	0,1800	161,25	186	99	0,1800	125,21	146	99	0,1800	125,4	129	99	0,1800	230,5	235	99
																			Chr3	504075	T	C	55,1	56	99	0,1800	0,88	88	99	3117,0	49126	175	99	2975,0	45172	217	99	4809,0	35111	146	99	2839,0	10150	160	99	5568,0	14254	268	99
																			Chr3	508838	T	G	59,0	59	99	0,1800	0,103	103	99	3665,0	41144	185	99	3804,0	28241	269	99	8446,0	35129	164	99	3609,0	11159	170	99	5591,0	28298	326	99
																			Chr3	509606	T	C	65,0	65	99	0,1800	0,86	86	99	2999,0	43157	200	99	4198,0	24192	216	99	6176,0	49116	165	99	2563,0	11163	174	99	5807,0	23278	301	99
																			Chr3	509656	C	G	62,1	63	99	0,1800	0,87	87	99	2896,0	42167	209	99	4992,0	26186	212	99	6114,0	48124	172	99	3017,0	9155	164	99	5940,0	17283	300	99
																			Chr3	516528	T	C	69,0	69	99	0,1800	0,102	102	99	3566,0	19177	196	99	5834,0	16235	251	99	8467,0	19168	187	99	5546,0	3217	220	99	8346,0	15311	326	99
																			Chr3	521961	T	A	64,0	64	99	0,1800	0,92	94	99	3297,0	19178	197	99	6108,0	8230	238	99	8596,0	14136	150	99	4801,0	3183	186	99	7081,0	10314	324	99
																			Chr3	522641	A	G	71,0	71	99	0,1800	0,85	85	99	2979,0	20187	207	99	6148,0	9205	214	99	7375,0	26142	168	99	4304,0	1140	141	99	5446,0	15308	323	99
																			Chr3	524062	T	C	67,0	67	99	0,1800	0,99	99	99	3532,0	17189	206	99	6337,0	9205	214	99	7373,0	15153	168	99	4998,0	6146	152	99	5218,0	22254	276	99
																			Chr3	525935	G	A	39,23	62	99	0,500	0,102	102	99	3523,0	25191	216	99	6297,0	13255	268	99	9538,0	34156	190	99	4897,0	2182	184	99	6880,0	15280	295	99
																			Chr3	526760	C	T	48,1	49	99	0,1608	0,79	79	99	2897,0	15162	177	99	5608,0	11231	242	99	8535,0	34171	205	99	5144,0	3170	173	99	6466,0	21305	326	99
																			Chr3	526936	A	C	42,0	42	99	0,1480	0,100	100	99	3494,0	18198	216	99	6861,0	6247	253	99	9247,0	21157	178	99	5003,0	7179	186	99	6521,0	16285	301	99
																			Chr3	527306	G	A	64,0	64	99	0,1800	0,97	97	99	3370,0	24237	261	99	7457,0	7285	292	99	10216,0	21154	175	99	4958,0	8163	171	99	5959,0	18310	328	99
																			Chr3	529264	A	T	55,0	55	99	0,1752	0,92	92	99	3197,0	15172	187	99	5727,0	3227	230	99	8534,0	21157	178	99	5201,0	3166	169	99	6037,0	21266	287	99
																			Chr3	530186	T	C	9,32	41	99	771,0	84,0	84	99	0,1800	187,2	189	99	0,1800	230,4	234	99	0,1800	167,1	168	99	0,1800	202,4	206	99	0,1800	276,9	285	99
																			Chr3	530715	A	T	63,0	63	99	0,1800	0,77	77	99	2740,0	22178	200	99	5936,0	10214	224	99	7870,0	22144	166	99	4624,0	2159	161	99	6288,0	14276	290	99
																			Chr3	531439	C	A	70,0	70	99	0,1800	0,125	125	99	4367,0	22178	200	99	5837,0	9241	250	99	8850,0	32156	188	99	4583,0	6153	159	99	5799,0	17297	314	99
																			Chr3	535678	A	G	57,0	57	99	0,1800	0,90	90	99	3066,0	14181	195	99	5833,0	8225	233	99	8544,0	22125	147	99	3848,0	8161	169	99	5606,0	7233	240	99
																			Chr3	546071	T	C	49,0	49	99	0,1659	0,87	87	99	3139,0	15153	168	99	5351,0	9202	211	99	7670,0	14142	156	99	4980,0	1111	112	99	4525,0	13245	258	99
																			Chr3	550170	G	T	65,0	65	99	0,1800	0,90	90	99	3117,0	12160	172	99	5422,0	7207	214	99	7867,0	16140	156	99	4790,0	6148	154	99	5848,0	10296	306	99
																			Chr3	555209	A	C	86,0	86	99	0,1800	0,88	88	99	3096,0	12159	171	99	5566,0	8231	239	99	8172,0	14150	164	99	5108,0	4184	188	99	7040,0	6329	335	99
																			Chr3	557277	G	A	54,0	54	99	0,1800	0,79	79	99	2796,0	11167	178	99	6165,0	8205	213	99	8104,0	18132	150	99	4726,0	5133	138	99	5169,0	2286	288	99
																			Chr3	569274	C	T	78,0	78	99	0,1800	0,92	92	99	3256,0	24183	207	99	6181,0	3208	211	99	8210,0	28134	162	99	3989,0	2167	169	99	6549,0	5276	281	99
																			Chr3	570346	A	T	39,0	41	99	0,1185	9,53	65	99	1227,0	35114	173	99	2065,0	35153	199	99	3165,0	23100	127	99	2046,0	17102	127	99	2250,0	20185	229	99
																			Chr3	573685	A	C	74,0	74	99	0,1800	0,95	95	99	3333,0	24182	206	99	5321,0	6254	260	99	8513,0	17138	155	99	4172,0	3187	190	99	6447,0	11316	327	99
																			Chr3	578564	A	G	56,0	56	99	0,1800	0,86	86	99	2972,0	8194	202	99	6771,0	6251	257	99	9425,0	25138	163	99	4340,0	1151	152	99	5873,0	6286	292	99
																			Chr3	578649	A	G	59,0	59	99	0,1800	0,89	89	99	3123,0	8194	202	99	6920,0	5251	256	99	9518,0	26142	168	99	4444,0	4157	161	99	6132,0	4292	296	99
																			Chr3	579269	C	T	42,0	42	99	0,1435	1,61	62	99	2127,0	5127	132	99	4510,0	15135	150	99	4893,0	26105	131	99	2970,0	3102	105	99	3944,0	6213	219	99
																			Chr3	585701	G	A	59,0	59	99	0,1800	0,73	73	99	2661,0	26181	207	99	5615,0	8225	233	99	8296,0	19126	145	99	4385,0	3156	159	99	6111,0	4297	301	99
																			Chr3	591038	A	C	54,0	54	99	0,1800	0,89	89	99	3011,0	10180	190	99	6393,0	6238	244	99	8886,0	20137	157	99	4269,0	2154	156	99	5879,0	7251	258	99
																			Chr3	592489	T	C	48,0	48	99	0,1713	0,33	33	99	1225,0	22,47	69	99	1036,0	12,87	99	99	3073,0	29,46	75	99	845,0	0,47	47	99	1958,0	1,73	74	99
																			Chr3	602210	A	G	52,1	53	99	0,1758	0,68	68	99	2459,0	13196	209	99	7153,0	1250	251	99	9466,0	14157	171	99	5536,0	3149	152	99	5573,0	4277	281	99
																			Chr3	602671	G	A	84,0	84	99	0,1800	0,85	85	99	3114,0	18169	187	99	5423,0	3234	237	99	8881,0	24121	145	99	4005,0	2153	155	99	5917,0	1290	291	99
																			Chr3	604263	A	G	60,1	61	99	0,1800	0,87	87	99	3196,0	11164	175	99	5383,0	2231	233	99	8414,0	23142	165	99	4551,0	3142	145	99	5478,0	2274	276	99
																			Chr3	607373	A	G	60,0	60	99	0,1800	0,72	72	99	2654,0	12168	180	99	6261,0	3224	227	99	8876,0	19138	157	99	4647,0	2155	157	99	6143,0	4274	278	99
																			Chr3	608378	C	A	60,0	60	99	0,1800	1100	101	99	3508,0	12172	184	99	5760,0	4224	228	99	8715,0	24152	176	99	4961,0	3170	173	99	6763,0	1282	283	99
																			Chr3	608684	C	T	46,0	46	99	0,1536	0,90	90	99	3140,0	8175	183	99	6122,0	6200	206	99	7649,0	17143	160	99	4938,0	6136	142	99	5277,0	4271	275	99
																			Chr3	615912	C	A	69,0	69	99	0,1800	0,90	90	99	3137,0	13152	165	99	5497,0	8188	196	99	7538,0	15120	135	99	4216,0	0,144	144	99	5657,0	6204	210	99
																			Chr3	627779	T	A	62,0	62	99	0,1800	0,97	97	99	3507,0	17190	207	99	6593,0	7213	220	99	8242,0	18146	164	99	5016,0	1173	174	99	6710,0	3295	298	99
																			Chr3	635829	A	T	52,0	52	99	0,1800	0,81	81	99	2947,0	11171	182	99	6109,0	2242	244	99	9802,0	10119	129	99	4238,0	4163	167	99	6588,0	8252	260	99
																			Chr3	640240	C	T	68,0	68	99	0,1800	0,84	84	99	3018,0	19168	187	99	5880,0	6222	228	99	8569,0	18132	150	99	4444,0	2174	176	99	6532,0	2291	293	99
																			Chr3	644205	G	A	69,0	69	99	0,1800	0,80	80	99	2863,0	15192	207	99	6721,0	5244	249	99	9504,0	22128	150	99	4169,0	0,160	160	99	6465,0	2307	309	99
																			Chr3	649227	C	T	65,0	65	99	0,1800	0,77	77	99	2623,0	20174	194	99	5855,0	8214	222	99	7866,0	25120	145	99	3989,0	2151	153	99	5805,0	11260	271	99
																			Chr3	649465	A	T	77,0	77	99	0,1800	0,102	102	99	3579,0	24175	199	99	5537,0	3230	233	99	8432,0	23149	172	99	4797,0	1161	162	99	6243,0	8327	335	99
																			Chr3	649794	G	T	78,1	79	99	0,1800	0,90	90	99	3159,0	17167	184	99	5766,0	8233	241	99	8721,0	27119	146	99	3809,0	3159	162	99	5970,0	6238	244	99
																			Chr3	651920	T	C	48,0	48	99	0,1732	0,67	67	99	2338,0	14145	159	99	4949,0	6234	240	99	8813,0	23143	166	99	4709,0	2145	147	99	5783,0	2248	250	99
																			Chr3	656046	A	G	54,0	54	99	0,1800	0,97	97	99	3380,0	16182	198	99	6589,0	8236	244	99	8623,0	27138	165	99	4276,0	3126	129	99	4955,0	6273	279	99
																			Chr3	673954	A	C	86,0	86	99	0,1800	0,78	78	99	2824,0	11132	143	99	4347,0	8193	201	99	7223,0	21138	159	99	4176,0	0,143	143	99	5458,0	3242	245	99
																			Chr3	675152	T	C	53,0	53	99	0,1770	0,80	80	99	2579,0	19164	183	99	5150,0	7247	254	99	8757,0	20132	152	99	4288,0	4139	143	99	5123,0	9308	317	99
																			Chr3	677858	A	G	66,0	66	99	0,1800	0,87	87	99	2962,0	21164	185	99	5481,0	2174	176	99	6712,0	13141	154	99	4839,0	1131	132	99	4903,0	2253	255	99
																			Chr3	679270	C	T	55,0	55	99	0,1800	0,89	89	99	3048,0	21148	169	99	5067,0	4216	220	99	8022,0	21135	156	99	4461,0	7152	159	99	5538,0	5249	254	99
																			Chr3	680372	A	G	54,0	54	99	0,1800	0,82	82	99	2886,0	24155	179	99	4959,0	2205	207	99	8155,0	23135	158	99	4473,0	1143	144	99	5714,0	6262	268	99
																			Chr3	685267	T	C	57,0	57	99	0,1800	0,66	66	99	2390,0	26162	188	99	5268,0	3186	189	99	7022,0	15113	128	99	3656,0	1127	128	99	4680,0	0,245	245	99
																			Chr3	687331	T	C	68,0	68	99	0,1800	0,71	71	99	2462,0	11166	177	99	5674,0	6233	239	99	8714,0	22132	154	99	4126,0	0,155	155	99	5970,0	8297	305	99
																			Chr3	692575	G	A	41,1	42	99	0,1492	0,92	92	99	3188,0	25156	181	99	4655,0	5218	223	99	7974,0	12154	166	99	4986,0	4122	126	99	4357,0	2277	279	99
																			Chr3	693639	A	T	63,0	63	99	0,1800	0,72	72	99	2540,0	16160	176	99	5700,0	12184	196	99	7189,0	19107	126	99	3789,0	3152	155	99	6048,0	4273	277	99
																			Chr3	695090	G	A	75,0	75	99	0,1800	0,83	83	99	3006,0	15171	186	99	5935,0	7216	223	99	8391,0	17137	154	99	4628,0	0,160	160	99	6319,0	3279	282	99
																			Chr3	699281	A	G	51,0	51	99	0,1800	0,96	96	99	3390,0	13154	167	99	5546,0	8211	219	99	8205,0	15146	161	99	5331,0	2145	147	99	5816,0	6265	271	99
																			Chr3	712295	A	T	51,0	51	99	0,1800	0,98	98	99	3381,0	5158	167	99	5515,0	7200	207	99	7246,0	13135	148	99	4564,0	1164	165	99	6099,0	2223	225	99
																			Chr3	712395	T	G	66,0	66	99	0,1800	0,88	88	99	3005,0	12171	183	99	5839,0	8203	211	99	7720,0	20130	150	99	4401,0	1172	173	99	6451,0	3237	240	99
																			Chr3	717990	T	C	73,0	73	99	0,1800	0,84	84	99	3098,0	13179	192	99	6190,0	11234	245	99	8731,0	17136	153	99	4654,0	0,137	137	99	5476,0	4231	235	99
																			Chr3	727639	T	C	62,0	62	99	0,1800	0,69	69	99	2339,0	7188	195	99	6406,0	9205	214	99	7536,0	9136	145	99	4873,0	2179	181	99	6437,0	4269	273	99
																			Chr3	730220	T	A	60,0	60	99	0,1800	0,59	59	99	1973,0	16152	170	99	4146,0	8181	190	99	6573,0	12,87	105	99	2392,0	4110	120	99	3959,0	1252	267	99
																			Chr3	731915	T	C	52,0	52	99	0,1800	0,74	74	99	2584,0	12179	191	99	6269,0	3181	184	99	7056,0	12133	145	99	4535,0	0,139	139	99	5612,0	2245	247	99
																			Chr3	733407	A	G	53,0	53	99	0,1800	0,84	84	99	2884,0	11160	171	99	5512,0	8205	213	99	7694,0	21122	143	99	3779,0	3144	147	99	5689,0	6258	264	99
																			Chr3	736588	G	A	75,0	75	99	0,1800	0,64	64	99	2215,0	16173	189	99	6070,0	8228	236	99	8660,0	9136	145	99	5170,0	0,147	147	99	5803,0	6239	245	99
																			Chr3	740239	T	A	68,0	68	99	0,1800	0,66	66	99	2331,0	9165	174	99	5930,0	5184	189	99	7036,0	18,99	117	99	2999,0	1124	125	99	4857,0	1262	263	99
																			Chr3	746113	G	T	67,0	67	99	0,1800	0,63	63	99	2296,0	18171	189	99	5788,0	5195	200	99	7572,0	15107	122	99	3670,0	1143	144	99	5569,0	6248	254	99
																			Chr3	753937	A	C	61,0	61	99	0,1800	0,77	77	99	2798,0	16154	170	99	5076,0	9221	230	99	8325,0	19114	133	99	3768,0	2144	146	99	5613,0	5208	213	99
																			Chr3	754902	A	G	74,0	74	99	0,1800	0,73	73	99	2456,0	14225	239	99	7494,0	5193	198	99	7329,0	17124	141	99	4061,0	0,151	151	99	5712,0	2266	268	99
																			Chr3	756324	C	A	82,0	82	99	0,1800	0,68	68	99	2368,0	18177	195	99	5965,0	3221	224	99	8090,0	11118	129	99	4070,0	3138	141	99	5262,0	1246	247	99
																			Chr3	757851	G	A	56,0	56	99	0,1800	0,84	84	99	3025,0	9159	168	99	6031,0	2174	176	99	7247,0	12106	118	99	3891,0	2116	118	99	4619,0	3229	232	99
																			Chr3	760658	A	T	79,0	79	99	0,1800	0,78	78	99	2560,0	20176	196	99	5778,0	4198	202	99	7327,0	7133	140	99	4501,0	5124	129	99	4490,0	2250	252	99
																			Chr3	771671	G	A	77,1	78	99	0,1800	0,76	76	99	2636,0	13162	175	99	5843,0	6240	246	99	9096,0	24137	161	99	4288,0	7150	157	99	5858,0	5282	287	99
																			Chr3	773472	A	T	54,0	54	99	0,1800	0,82	82	99	2874,0	19189	208	99	5871,0	6235	241	99	8785,0	9138	147	99	5003,0	0,160	160	99	6196,0	5247	252	99
																			Chr3	774640	A	G	56,0	56	99	0,1800	0,82	82	99	3030,0	12166	178	99	5980,0	10212	222	99	8258,0	17114	131	99	3733,0	3146	149	99	5726,0	3265	268	99
																			Chr3	781667	T	C	83,0	83	99	0,1800	0,79	79	99	2594,0	24174	198	99	5788,0	9214	223	99	7751,0	18145	163	99	5053,0	3154	157	99	5770,0	1291	292	99
																			Chr3	788392	T	C	64,0	64	99	0,1800	0,79	79	99	2869,0	24165	189	99	5372,0	4215	222	99	8075,0	18127	145	99	4173,0	3142	145	99	5583,0	5267	272	99
																			Chr3	793922	C	T	72,0	72	99	0,1800	0,82	82	99	2630,0	20197	217	99	6094,0	7217	224	99	7972,0	18160	178	99	5007,0	3180	183	99	6538,0	7300	307	99
																			Chr3	796483	A	G	63,0	63	99	0,1800	0,89	89	99	3161,0	27163	190	99	5011,0	5247	252	99	9229,0	21155	176	99	5104,0	2195	197	99	7002,0	6303	309	99
																			Chr3	796546	C	T	51,0	51	99	0,1800	0,76	76	99	2780,0	20145	165	99	4679,0	4183	187	99	7176,0	17121	138	99	4276,0	3151	154	99	6037,0	3252	255	99
																			Chr3	797511	T	A	73,0	73	99	0,1800	0,81	81	99	2925,0	18196	214	99	6295,0	7216	223	99	8036,0	12149	161	99	5237,0	1192	193	99	7171,0	1276	277	99
																			Chr3	799650	A	T	50,0	50	99	0,1800	0,84	84	99	2752,0	7164	171	99	6324,0	6194	200	99	7604,0	16116	132	99	4005,0	4121	125	99	4624,0	3207	210	99
																			Chr3	801069	A	C	61,1	62	99	0,1800	0,87	87	99	3092,0	17163	180	99	5360,0	3224	227	99	8208,0	16141	157	99	4815,0	1136	137	99	4951,0	1224	225	99
																			Chr3	806273	C	A	70,0	70	99	0,1800	0,69	69	99	2455,0	16162	178	99	5527,0	2256	258	99	10037,0	23149	172	99	4881,0	0,146	146	99	5670,0	1261	262	99
																			Chr3	807361	T	C	67,0	67	99	0,1800	0,101	101	99	3282,0	11182	193	99	5821,0	5261	266	99	8811,0	19167	186	99	5319,0	0,172	172	99	5951,0	0,289	289	99
																			Chr3	815224	A	C	55,1	56	99	0,1791	0,99	99	99	3426,0	19171	190	99	6151,0	0,218	218	99	8691,0	15136	151	99	4837,0	1153	154	99	5971,0	4269	273	99
																			Chr3	818525	G	T	57,0	57	99	0,1800	0,93	93	99	3093,0	15136	151	99	4830,0	1201	202	99	7926,0	16111	127	99	3901,0	0,138	138	99	5374,0	2200	202	99
																			Chr3	819899	A	C	64,0	64	99	0,1800	0,99	99	99	3356,0	25192	217	99	5863,0	3263	266	99	9889,0	22165	187	99	5561,0	1210	211	99	7976,0	0,369	369	99
																			Chr3	820938	T	C	71,0	71	99	0,1800	0,103	103	99	3493,0	19214	233	99	7315,0	6267	273	99	9967,0	22188	210	99	6335,0	0,203	203	99	7866,0	0,295	295	99
																			Chr3	822503	G	T	46,0	46	99	0,1669	4,48	52	99	1452,0	32124	156	99	3106,0	6143	149	99	4595,0	25,98	123	99	2178,0	10,80	90	99	2291,0	9192	201	99
																			Chr3	827413	C	T	63,0	63	99	0,1800	0,117	117	99	3846,0	25202	227	99	6513,0	11237	248	99	8619,0	24152	176	99	4932,0	5168	173	99	6305,0	0,298	298	99
																			Chr3	830164	C	T	77,0	77	99	0,1800	0,101	101	99	3450,0	15163	178	99	5430,0	6250	256	99	9361,0	21159	180	99	5488,0	3176	179	99	6944,0	1307	308	99
																			Chr3	833323	T	C	52,0	52	99	0,1800	0,99	99	99	3677,0	14155	169	99	5688,0	5188	193	99	7424,0	17130	147	99	4403,0	3129	132	99	5167,0	3216	219	99
																			Chr3	836099	A	G	63,1	64	99	0,1800	0,111	111	99	3797,0	10174	184	99	6023,0	11254	265	99	9248,0	20139	159	99	4442,0	8189	197	99	6893,0	7309	316	99
																			Chr3	836530	C	T	41,0	41	99	0,1469	0,85	85	99	3099,0	16167	183	99	5718,0	20224	244	99	7397,0	32151	183	99	4669,0	2178	180	99	6556,0	5319	324	99
																			Chr3	837844	T	C	60,0	60	99	0,1800	0,92	92	99	3117,0	18154	172	99	5150,0	19204	223	99	7337,0	25135	160	99	4233,0	6145	151	99	5547,0	2248	250	99
																			Chr3	837929	G	A	58,0	58	99	0,1800	0,91	91	99	3183,0	27156	183	99	4894,0	21202	223	99	6994,0	33132	165	99	4295,0	2130	132	99	5138,0	3254	257	99
																			Chr3	838220	C	A	68,0	68	99	0,1800	0,103	103	99	3723,0	20176	196	99	5516,0	12226	238	99	8145,0	18137	155	99	4496,0	6166	172	99	6173,0	2295	297	99
																			Chr3	839846	A	G	77,0	77	99	0,1800	0,94	94	99	3340,0	21168	189	99	5762,0	11239	250	99	8961,0	20156	176	99	5171,0	7156	163	99	6089,0	6288	294	99
																			Chr3	841040	T	G	69,0	69	99	0,1800	0,103	103	99	3604,0	19174	193	99	6210,0	8234	242	99	8834,0	33130	163	99	3990,0	3176	179	99	6811,0	14249	263	99
																			Chr3	841609	C	T	53,0	53	99	0,1800	0,105	105	99	3731,0	16214	230	99	7434,0	16233	249	99	8470,0	35154	189	99	4457,0	3148	151	99	5318,0	9291	300	99
																			Chr3	842127	A	G	64,0	64	99	0,1800	0,83	83	99	2923,0	18161	179	99	5463,0	6212	218	99	8205,0	21147	168	99	4926,0	4157	161	99	6086,0	8275	283	99
																			Chr3	843044	A	G	71,0	71	99	0,1800	0,97	97	99	3250,0	27168	195	99	5401,0	18231	249	99	8518,0	16143	159	99	5029,0	3183	186	99	7230,0	5278	283	99
																			Chr3	843320	C	T	61,0	61	99	0,1800	0,104	104	99	3404,0	36231	267	99	7373,0	15232	247	99	8471,0	27167	194	99	5546,0	5191	196	99	7432,0	2314	316	99
																			Chr3	845346	A	G	73,0	73	99	0,1800	0,90	90	99	3068,0	21208	229	99	6800,0	7240	247	99	8633,0	28137	165	99	4300,0	5201	206	99	7310,0	4286	290	99
																			Chr3	845981	T	A	63,1	64	99	0,1800	0,101	101	99	3529,0	20181	201	99	5726,0	11235	246	99	8716,0	20131	151	99	4365,0	6185	191	99	6642,0	9284	293	99
																			Chr3	847610	A	G	74,0	74	99	0,1800	0,94	94	99	3331,0	16181	197	99	6343,0	10237	247	99	8594,0	30138	168	99	4283,0	2152	154	99	5858,0	9290	299	99
																			Chr3	847696	T	C	80,1	81	99	0,1800	0,84	84	99	2812,0	20177	197	99	6017,0	15251	266	99	8668,0	22126	148	99	3932,0	4174	178	99	6425,0	6269	275	99
																			Chr3	847910	C	T	69,0	69	99	0,1800	0,100	100	99	3467,0	18155	173	99	5085,0	5241	246	99	8649,0	17137	154	99	4748,0	3187	190	99	6953,0	6247	253	99
																			Chr3	847968	A	G	88,1	89	99	0,1800	0,120	120	99	4105,0	22163	185	99	5580,0	9250	259	99	9257,0	27164	191	99	5424,0	6204	210	99	7607,0	6237	243	99
																			Chr3	848300	C	T	77,1	78	99	0,1800	0,100	100	99	3512,0	28135	164	99	4278,0	11221	232	99	8602,0	25130	155	99	4099,0	2136	138	99	5516,0	3234	237	99
																			Chr3	854756	A	G	68,0	68	99	0,1800	0,97	97	99	3136,0	48165	213	99	4036,0	26221	247	99	7280,0	49128	177	99	3111,0	22188	210	99	6378,0	21305	326	99
																			Chr3	856133	G	T	54,0	54	99	0,1800	0,96	96	99	3228,0	34144	178	99	3951,0	12203	215	99	7576,0	35120	155	99	3404,0	10142	152	99	5355,0	15240	255	99
																			Chr3	857798	T	C	68,0	68	99	0,1800	0,101	101	99	4490,0	56160	216	99	4047,0	19245	264	99	9895,0	39106	145	99	2439,0	15146	161	99	5598,0	18293	311	99
																			Chr3	857801	G	C	69,0	69	99	0,1800	0,109	109	99	4778,0	61169	230	99	4152,0	20257	277	99	10220,0	42118	160	99	2706,0	15160	175	99	6068,0	19311	330	99
																			Chr3	858636	C	T	64,0	64	99	0,1800	0,100	100	99	3346,0	46146	192	99	3997,0	25225	250	99	7288,0	32143	175	99	4502,0	15170	185	99	5897,0	30271	301	99
																			Chr3	859074	A	C	67,0	67	99	0,1800	0,84	84	99	3001,0	45174	219	99	4703,0	26244	270	99	8922,0	33133	166	99	4134,0	11132	143	99	4714,0	19281	300	99
																			Chr3	860504	G	C	66,0	66	99	0,1800	0,83	83	99	2979,0	50152	202	99	3889,0	30219	249	99	7563,0	47133	180	99	3496,0	28152	180	99	4957,0	41267	308	99
																			Chr3	861524	G	A	61,0	61	99	0,1800	0,85	85	99	3791,0	55144	199	99	3173,0	31193	224	99	6681,0	49104	153	99	1747,0	20141	161	99	5154,0	26246	272	99
																			Chr3	861525	G	A	62,0	62	99	0,1800	0,86	86	99	3791,0	56147	203	99	3173,0	31196	227	99	6681,0	50105	155	99	1747,0	20141	161	99	5154,0	26248	274	99
																			Chr3	862494	A	G	56,0	56	99	0,1800	0,83	83	99	2921,0	56160	216	99	3758,0	28194	222	99	6349,0	35135	170	99	3419,0	13116	129	99	4129,0	21249	270	99
																			Chr3	862978	T	G	59,1	60	99	0,1800	0,89	89	99	2983,0	50121	171	99	2561,0	17210	227	99	7846,0	40137	177	99	3796,0	11157	168	99	5764,0	20269	289	99
																			Chr3	863781	A	T	54,0	54	99	0,1800	0,89	89	99	2950,0	35152	187	99	4294,0	22196	218	99	6679,0	32115	147	99	3374,0	12130	142	99	4443,0	23224	247	99
																			Chr3	864516	C	T	68,0	68	99	0,1800	0,107	107	99	3753,0	38148	186	99	4036,0	17203	220	99	7056,0	47116	163	99	2709,0	14147	161	99	5186,0	31255	286	99
																			Chr3	867120	C	T	69,0	69	99	0,1800	0,87	87	99	2932,0	39190	229	99	5221,0	20250	270	99	8811,0	30122	152	99	3419,0	19122	141	99	3850,0	35257	292	99
																			Chr3	867514	C	T	64,0	64	99	0,1800	0,87	87	99	3146,0	41142	183	99	4033,0	26208	234	99	7139,0	26143	169	99	4498,0	14131	145	99	4542,0	29274	303	99
																			Chr3	874409	G	A	54,0	54	99	0,1800	0,65	65	99	2212,0	39124	163	99	3365,0	21178	199	99	6257,0	34106	140	99	2903,0	14127	141	99	4618,0	27201	228	99
																			Chr3	874757	C	T	59,0	59	99	0,1800	0,81	81	99	3028,0	47129	176	99	3268,0	29170	199	99	5646,0	35105	140	99	2822,0	14112	126	99	4055,0	32191	223	99
																			Chr3	882998	A	G	47,3	50	99	0,1583	0,74	74	99	2759,0	36163	199	99	4853,0	27169	196	99	5467,0	16104	120	99	3368,0	9127	136	99	4948,0	33179	212	99
																			Chr3	883726	G	A	63,0	63	99	0,1800	0,80	80	99	2839,0	61140	201	99	3095,0	36195	231	99	6494,0	54138	192	99	3274,0	17146	163	99	4962,0	40233	273	99
																			Chr3	896883	G	A	62,0	62	99	0,1800	0,74	74	99	2688,0	65143	208	99	2630,0	66141	207	99	2797,0	36,89	125	99	2257,0	26132	158	99	3885,0	52215	267	99
																			Chr3	901110	T	C	65,0	65	99	0,1800	0,76	76	99	2658,0	73141	214	99	2339,0	74134	208	99	2186,0	59,93	152	99	1610,0	36118	154	99	3143,0	73221	294	99
																			Chr3	902291	G	T	48,0	48	99	0,1684	0,90	90	99	3123,0	44119	163	99	2932,0	56125	181	99	2721,0	41,87	128	99	1944,0	40,73	113	99	1396,0	83159	242	99
																			Chr3	903190	A	G	65,0	65	99	0,1800	0,77	77	99	2774,0	71134	205	99	2193,0	93125	218	99	1035,0	56,85	141	99	1210,0	45113	158	99	2718,0	92213	305	99
																			Chr3	903861	C	A	76,0	76	99	0,1800	0,76	76	99	2256,0	82133	215	99	1629,0	81123	204	99	1678,0	66,94	160	99	1257,0	36101	137	99	2507,0	82152	234	99
																			Chr3	904687	T	C	64,0	64	99	0,1800	0,77	77	99	3357,0	63,85	148	99	957,0	91100	191	99	398,0	55,93	148	99	2086,0	41,98	139	99	2539,0	79157	236	99
																			Chr3	904726	A	G	55,0	55	99	0,1723	0,65	65	99	2214,0	60,75	135	99	551,0	83,88	171	99	342,0	45,88	133	99	1605,0	40,87	127	99	1984,0	76147	223	99
																			Chr3	904760	G	C	65,0	65	99	0,1800	0,71	71	99	2471,0	53,79	132	99	1092,0	85108	193	99	832,0	47,83	130	99	1556,0	40,94	134	99	2172,0	75156	231	99
																			Chr3	905656	C	T	69,0	69	99	0,1800	0,69	69	99	2490,0	68131	199	99	2101,0	73129	202	99	2113,0	47,84	131	99	1788,0	51,94	145	99	1832,0	87173	260	99
																			Chr3	906022	T	A	69,0	69	99	0,1800	0,75	75	99	2699,0	79132	211	99	2044,0	89121	210	99	1296,0	48,88	136	99	1485,0	36110	146	99	2433,0	94172	266	99
																			Chr3	906083	T	C	58,0	58	99	0,1800	0,78	78	99	3422,0	81120	201	99	1604,0	101150	251	99	2055,0	48,89	137	99	1676,0	42107	149	99	2504,0	98181	279	99
																			Chr3	906094	A	G	54,0	54	99	0,1768	0,71	71	99	3189,0	78126	204	99	1665,0	98142	240	99	2048,0	49,96	145	99	1645,0	38101	139	99	2444,0	87181	268	99
																			Chr3	907005	A	G	73,0	73	99	0,1800	0,60	60	99	2107,0	49107	156	99	2231,0	77,95	172	99	683,0	38,69	107	99	1246,0	29,98	127	99	2694,0	60147	207	99
																			Chr3	907260	A	C	59,0	59	99	0,1800	0,62	62	99	2228,0	58,90	148	99	1247,0	85,95	180	99	175,0	36,89	125	99	1950,0	31101	132	99	2870,0	70143	213	99
																			Chr3	907992	G	A	60,0	60	99	0,1800	0,62	62	99	2182,0	52107	159	99	1897,0	82128	210	99	1698,0	37,86	123	99	1979,0	34,77	111	99	1756,0	75148	223	99
																			Chr3	909268	C	A	67,0	67	99	0,1800	0,71	71	99	2519,0	54106	160	99	1775,0	79132	211	99	2051,0	43,79	122	99	1540,0	29,89	118	99	2268,0	76122	198	99
																			Chr3	910012	T	A	50,0	50	99	0,1740	0,79	79	99	3521,0	66116	182	80	80,0	91129	220	99	0,942	47,79	126	99	136,0	44,93	137	99	785,0	94181	275	99
																			Chr3	910017	A	G	51,0	51	99	0,1764	0,78	78	99	3598,0	66112	178	99	164,0	90128	218	99	0,726	47,77	124	99	186,0	43,91	134	99	829,0	95178	273	99
																			Chr3	910270	A	G	54,0	54	99	0,1800	0,75	75	99	2567,0	62103	165	99	1373,0	81125	206	99	1531,0	43,83	126	99	1421,0	37,94	131	99	2095,0	85145	230	99
																			Chr3	910536	A	C	79,0	79	99	0,1800	0,83	83	99	2946,0	58101	159	99	1831,0	87109	196	99	919,0	42,77	119	99	1415,0	41,87	128	99	1760,0	54188	242	99
																			Chr3	910760	T	A	75,0	75	99	0,1800	1,82	83	99	2700,0	57122	179	99	2320,0	94128	222	99	1406,0	54,88	142	99	1117,0	34100	134	99	2378,0	86191	277	99
																			Chr3	911501	G	A	64,0	64	99	0,1800	0,69	69	99	2366,0	58,97	155	99	1461,0	86100	186	99	732,0	38,75	113	99	1460,0	35,88	123	99	1971,0	74157	231	99
																			Chr3	912080	G	A	46,0	46	99	0,1545	0,41	41	99	1410,0	52,67	119	99	730,0	43,69	112	99	946,0	35,69	104	99	1292,0	26,66	92	99	1677,0	52,83	135	99
																			Chr3	912314	G	A	59,0	59	99	0,1800	0,64	64	99	2242,0	60,86	146	99	1057,0	53,98	151	99	1769,0	59,83	142	99	943,0	24,79	103	99	2072,0	85151	236	99
																			Chr3	912995	C	A	64,0	64	99	0,1800	0,77	77	99	2607,0	58131	189	99	2903,0	58103	161	99	1750,0	47,82	129	99	1612,0	42,79	121	99	1368,0	77146	223	99
																			Chr3	914226	G	A	72,0	72	99	0,1800	0,70	70	99	2505,0	55104	159	99	1971,0	75,97	172	99	774,0	50,70	120	99	788,0	41,94	135	99	2165,0	94136	230	99
																			Chr3	915871	C	A	64,2	66	99	0,1800	2,46	48	99	1952,0	56,73	129	99	1066,0	70,81	151	99	886,0	41,53	94	99	818,0	39,67	106	99	304,0	96108	204	99
																			Chr3	915874	C	A	65,0	65	99	0,1800	2,46	48	99	1952,0	58,72	130	99	0,633	78,78	156	99	0,1338	44,52	96	99	0,844	39,67	106	99	231,0	96108	204	99
																			Chr3	918596	C	A	68,0	68	99	0,1800	0,68	68	99	2323,0	52108	160	99	2002,0	95,93	188	99	207,0	34,70	104	99	1286,0	42,83	125	99	1483,0	74139	213	99
																			Chr3	919168	T	A	61,0	61	99	0,1800	0,62	62	99	2150,0	82123	205	99	1830,0	74116	190	99	1543,0	49,77	126	99	997,0	36,85	121	99	2013,0	85162	247	99
																			Chr3	923288	T	C	60,0	60	99	0,1800	0,73	73	99	2648,0	58,92	152	99	1341,0	65,97	162	99	1057,0	44,86	130	99	1694,0	35,76	111	99	1295,0	70144	214	99
																			Chr3	924382	T	A	58,0	58	99	0,1800	0,58	58	99	2105,0	65107	172	99	1591,0	63111	174	99	1771,0	53,71	124	99	679,0	42,94	136	99	2169,0	77138	215	99
																			Chr3	924740	T	C	52,0	52	99	0,1729	0,65	65	99	2267,0	49105	154	99	1940,0	61133	194	99	2940,0	47,62	109	99	471,0	33,62	95	99	1122,0	78173	251	99
																			Chr3	932342	G	A	73,0	73	99	0,1800	0,76	76	99	2765,0	75115	190	99	1572,0	86136	222	99	1933,0	73,89	162	99	506,0	43116	159	99	2555,0	79194	273	99
																			Chr3	938661	A	T	78,0	78	99	0,1800	0,68	68	99	2343,0	65131	196	99	2213,0	95116	211	99	439,0	51111	162	99	1875,0	37,78	115	99	1505,0	90213	303	99
																			Chr3	941876	T	C	57,1	58	99	0,1800	0,77	77	99	2929,0	66,97	163	99	1389,0	97109	206	99	573,0	43,85	128	99	1638,0	29109	138	99	3405,0	82139	221	99
																			Chr3	945214	G	A	57,2	59	99	0,1800	0,94	94	99	3324,0	79115	194	99	1174,0	94117	211	99	1078,0	45100	145	99	2228,0	28,98	126	99	2820,0	92154	246	99
																			Chr3	945970	C	A	80,0	80	99	0,1800	0,81	81	99	2797,0	65129	194	99	2202,0	79128	207	99	1942,0	58,77	135	99	911,0	52100	152	99	1970,0	104130	234	99
																			Chr3	951908	C	T	68,0	68	99	0,1800	0,60	60	99	2141,0	46109	155	99	2476,0	63113	176	99	1896,0	36,65	101	99	1187,0	37,88	125	99	2043,0	63134	197	99
																			Chr3	955954	T	C	39,8	47	99	0,1130	0,65	65	99	2298,0	51125	176	99	2904,0	64,97	161	99	1010,0	50,72	122	99	1039,0	45105	150	99	2053,0	71175	247	99
																			Chr3	957583	T	C	19,2	23	99	0,747	1,14	28	99	1307,0	54,34	99	99	0,1110	45,33	90	99	0,739	34,34	78	99	0,388	23,19	61	99	0,226	69,31	114	99
																			Chr3	957587	T	C	4,19	23	99	497,0	40,7	47	99	0,1203	89,24	113	99	0,2898	65,34	99	99	0,1566	59,23	82	99	0,1622	64,12	76	99	0,2180	86,38	124	99
																			Chr3	957885	G	T	2,53	55	99	1744,0	62,0	62	99	0,1800	133,52	185	99	0,2802	104,68	172	99	0,1286	73,46	119	99	0,1066	85,40	125	99	0,2089	146101	247	99
																			Chr3	959494	C	A	76,0	76	99	0,1800	0,73	73	99	2595,0	92147	239	99	2237,0	82146	228	99	2536,0	64,93	157	99	942,0	45,96	141	99	1743,0	102153	255	99
																			Chr3	961436	A	G	71,0	71	99	0,1800	0,64	64	99	2300,0	65,99	164	99	1037,0	65123	188	99	2177,0	56,77	133	99	967,0	44109	153	99	2596,0	106136	242	99
																			Chr3	962341	A	G	75,0	75	99	0,1800	0,71	71	99	2428,0	64114	178	99	1847,0	77117	194	99	1688,0	44,78	122	99	1386,0	35,78	113	99	1804,0	98118	216	99
																			Chr3	964201	A	T	54,0	54	99	0,1800	0,67	67	99	2329,0	72,95	167	99	746,0	74127	201	99	1993,0	59,62	121	30	30,0	45,92	137	99	1848,0	74112	186	99
																			Chr3	966946	T	C	57,0	57	99	0,1800	0,69	69	99	2491,0	62114	176	99	2116,0	66150	216	99	3212,0	65,74	141	99	239,0	44,79	123	99	1067,0	103124	229	99
																			Chr3	970752	T	C	75,0	75	99	0,1800	0,97	97	99	3424,0	82151	235	99	2945,0	68184	252	99	4028,0	89113	202	99	836,0	68,94	162	99	851,0	126156	282	99
																			Chr3	976211	G	A	75,0	75	99	0,1800	0,89	89	99	2999,0	77135	212	99	2343,0	60159	219	99	3856,0	59119	178	99	2121,0	52,92	144	99	1409,0	109161	270	99
																			Chr3	980637	A	G	77,0	77	99	0,1800	0,67	67	99	2296,0	70136	206	99	2409,0	37165	202	99	4623,0	50,93	143	99	1861,0	64,85	149	99	758,0	105150	255	99
																			Chr3	982184	A	G	68,0	68	99	0,1800	0,83	83	99	3014,0	74149	223	99	2745,0	55216	271	99	6210,0	50110	160	99	2057,0	64,95	159	99	1187,0	126162	288	99
																			Chr3	982507	A	G	65,1	66	99	0,1800	0,94	94	99	3296,0	59123	182	99	2509,0	51178	229	99	4800,0	50120	170	99	2586,0	54,86	140	99	1189,0	129166	295	99
																			Chr3	985709	C	T	50,1	51	99	0,1761	0,70	70	99	2515,0	65133	198	99	2389,0	49161	210	99	4148,0	49,82	131	99	1310,0	56,82	138	99	983,0	115147	262	99
																			Chr3	986850	T	G	76,0	76	99	0,1800	0,117	117	99	4060,0	71124	195	99	2209,0	67217	284	99	5452,0	66107	173	99	1624,0	70119	189	99	1528,0	129186	315	99
																			Chr3	987799	G	A	52,0	52	99	0,1800	0,90	90	99	3075,0	63107	170	99	1517,0	58171	229	99	4567,0	56,86	142	99	1255,0	57118	175	99	2366,0	105167	272	99
																			Chr3	988339	G	T	55,0	55	99	0,1800	0,101	101	99	3578,0	73139	212	99	2612,0	51179	230	99	4661,0	61,84	145	99	1179,0	55113	168	99	2193,0	114148	262	99
																			Chr3	990722	C	T	68,0	68	99	0,1800	0,118	118	99	3827,0	56126	182	99	2494,0	54172	226	99	4737,0	60,94	154	99	1232,0	60117	177	99	1909,0	127159	286	99
																			Chr3	991715	C	T	53,0	53	99	0,1800	0,93	93	99	3230,0	63144	207	99	3081,0	57157	214	99	4175,0	68106	174	99	1509,0	65,98	163	99	1271,0	115166	281	99
																			Chr3	992400	T	C	63,1	64	99	0,1800	0,78	78	99	3484,0	55126	181	99	2164,0	47184	231	99	4858,0	45123	168	99	2397,0	57,94	151	99	272,0	141166	307	99
																			Chr3	992401	C	A	64,0	64	99	0,1800	0,78	78	99	3484,0	55126	181	99	2164,0	47184	231	99	4858,0	45123	168	99	2397,0	59,94	153	99	272,0	143165	308	99
																			Chr3	992909	G	A	61,0	61	99	0,1800	0,111	111	99	3827,0	81134	215	99	2029,0	69189	258	99	4486,0	60111	171	99	1942,0	45,95	140	99	1692,0	102130	232	99
																			Chr3	996740	C	T	72,0	72	99	0,1800	0,103	103	99	3733,0	79115	194	99	1348,0	69187	256	99	4917,0	59124	183	99	2572,0	72118	190	99	1980,0	109167	276	99
																			Chr3	997057	A	G	59,0	59	99	0,1800	0,109	109	99	3698,0	82142	224	99	2515,0	65183	248	99	4415,0	70,95	165	99	902,0	61103	164	99	1543,0	95179	274	99
																			Chr3	997863	T	A	76,0	76	99	0,1800	0,104	104	99	3702,0	83124	207	99	1479,0	47141	188	99	3494,0	61108	169	99	1920,0	57104	161	99	1634,0	112146	258	99
																			Chr3	999959	G	A	83,0	83	99	0,1800	0,95	95	99	3264,0	56103	159	99	1922,0	69148	217	99	3343,0	68,88	156	99	575,0	44103	147	99	2237,0	104162	266	99
																			Chr3	1002815	C	T	57,0	57	99	0,1800	0,89	89	99	3205,0	66133	199	99	2647,0	64191	255	99	5013,0	69,88	157	99	807,0	60,93	153	99	1487,0	113159	272	99
																			Chr3	1007014	T	C	84,4	88	99	0,1800	0,91	91	99	3278,0	45144	189	99	3742,0	69146	215	99	3016,0	67,87	154	99	655,0	49,95	144	99	1604,0	125127	252	99
																			Chr3	1007147	G	T	46,46	92	99	0,1010	0,103	103	99	3451,0	45199	244	99	6068,0	46207	253	99	6359,0	26173	199	99	5701,0	25124	149	99	3935,0	75235	310	99
																			Chr3	1007785	T	C	56,1	57	99	0,1800	0,112	112	99	3962,0	74110	184	99	1390,0	56171	227	99	4502,0	59120	179	99	2249,0	69,99	168	99	1259,0	135139	274	99
																			Chr3	1009080	G	A	67,0	67	99	0,1800	0,91	91	99	3389,0	63127	190	99	3092,0	66144	210	99	3178,0	65,71	136	86	86,0	50,95	145	99	1816,0	98146	244	99
																			Chr3	1009736	G	A	53,0	53	99	0,1800	0,107	107	99	3799,0	61140	201	99	2815,0	55157	212	99	3646,0	54,92	146	99	1323,0	50,84	134	99	1359,0	100167	267	99
																			Chr3	1014812	A	C	62,0	62	99	0,1800	0,89	89	99	3254,0	59144	203	99	3226,0	57155	212	99	3824,0	41,88	129	99	1512,0	56,76	132	99	743,0	114159	273	99
																			Chr3	1015832	T	C	71,0	71	99	0,1800	0,82	82	99	2884,0	79140	219	99	2556,0	71170	241	99	3488,0	51,98	149	99	1740,0	58105	163	99	1777,0	145167	312	99
																			Chr3	1017430	T	C	88,0	88	99	0,1800	0,87	87	99	2964,0	76138	214	99	2368,0	69158	227	99	3351,0	76,97	173	99	844,0	53102	155	99	1961,0	94157	251	99
																			Chr3	1018689	C	T	60,0	60	99	0,1800	0,76	76	99	2727,0	63109	172	99	1738,0	70152	222	99	3215,0	59,72	131	99	606,0	66,84	150	99	886,0	108137	245	99
																			Chr3	1020387	A	C	61,0	61	99	0,1800	0,72	72	99	2636,0	81135	216	99	1826,0	73162	235	99	3390,0	60100	160	99	1556,0	58122	180	99	2602,0	139167	306	99
																			Chr3	1025758	A	G	60,0	60	99	0,1800	0,84	84	99	3004,0	77145	222	99	2611,0	75181	256	99	4342,0	61109	170	99	1851,0	68,81	149	99	487,0	93224	317	99
																			Chr3	1025841	G	A	63,0	63	99	0,1800	0,81	81	99	2972,0	59135	194	99	2953,0	68199	267	99	4878,0	52109	161	99	2078,0	54,84	138	99	1143,0	103221	324	99
																			Chr3	1027754	G	A	75,0	75	99	0,1800	0,91	91	99	3014,0	78139	217	99	2098,0	73183	256	99	3653,0	70112	182	99	1530,0	66106	172	99	1510,0	116208	324	99
																			Chr3	1027921	C	T	72,0	72	99	0,1800	0,79	79	99	2793,0	76127	203	99	1995,0	87193	280	99	3959,0	59,94	153	99	1099,0	74,97	171	99	944,0	107210	317	99
																			Chr3	1030262	A	G	68,0	68	99	0,1800	0,80	80	99	2950,0	77106	183	99	1479,0	77162	239	99	3174,0	62,86	148	99	942,0	67,94	161	99	1039,0	107170	277	99
																			Chr3	1031283	G	A	69,0	69	99	0,1800	0,105	105	99	3428,0	83147	230	99	2120,0	86202	288	99	4039,0	93,90	183	24	24,0	60122	182	99	2406,0	125186	311	99
																			Chr3	1033516	A	G	58,0	58	99	0,1800	0,66	66	99	2316,0	94128	222	99	1432,0	61143	204	99	3498,0	72102	174	99	1197,0	59,97	156	99	1314,0	107175	282	99
																			Chr3	1033720	G	T	58,0	58	99	0,1800	3,34	37	99	1386,0	84,52	136	99	0,840	82,91	173	99	380,0	68,56	124	99	0,1030	61,45	106	99	0,2070	106,72	178	99
																			Chr3	1033721	G	T	61,0	61	99	0,1800	3,33	36	99	1386,0	85,51	136	99	0,901	82,91	173	99	335,0	69,52	121	99	0,1030	62,45	107	99	0,2070	106,71	177	99
																			Chr3	1033724	T	C	62,0	62	99	0,1797	3,33	36	99	1350,0	82,51	133	99	0,787	81,91	172	99	315,0	69,52	121	99	0,1142	61,45	106	99	0,2070	106,71	177	99
																			Chr3	1033729	A	G	63,0	63	99	0,1800	3,33	36	99	1350,0	87,57	144	99	0,814	78,91	169	99	540,0	66,52	118	99	0,1277	59,45	104	99	0,1882	105,71	176	99
																			Chr3	1033730	T	C	62,0	62	99	0,1800	3,33	36	99	1350,0	86,53	139	99	0,864	75,91	166	99	540,0	66,52	118	99	0,1277	59,45	104	99	0,1882	103,71	174	99
																			Chr3	1033732	A	G	63,0	63	99	0,1800	3,33	36	99	1350,0	88,57	145	99	0,799	73,91	164	99	675,0	71,52	123	99	0,1322	58,45	103	99	0,1882	102,71	173	99
																			Chr3	1033737	C	T	68,0	68	99	0,1800	3,33	36	99	1440,0	90,59	149	99	0,783	72,93	165	99	675,0	71,52	123	99	0,1457	63,47	110	99	0,1882	103,78	181	99
																			Chr3	1033740	A	G	70,0	70	99	0,1800	3,35	38	99	2070,0	91,63	154	99	0,2603	76,94	170	99	1395,0	73,54	127	99	0,557	63,50	113	99	0,1252	103,83	186	99
																			Chr3	1033754	A	G	62,0	62	99	0,1800	0,56	56	99	2494,0	82,84	166	99	0,1012	72121	193	99	2140,0	62,75	137	99	164,0	61,67	128	99	0,525	90111	201	99
																			Chr3	1033764	C	T	65,0	65	99	0,1800	0,60	60	99	2637,0	84,94	178	99	0,628	72127	199	99	2454,0	64,78	142	99	245,0	65,65	130	99	0,527	95118	213	99
																			Chr3	1033872	A	G	44,0	44	99	0,1594	0,80	80	99	2768,0	76115	191	99	1311,0	60161	221	99	3808,0	75,81	156	99	216,0	70,97	167	99	1032,0	97144	241	99
																			Chr3	1034022	G	A	63,0	63	99	0,1800	0,85	85	99	2975,0	69148	217	99	2934,0	74163	237	99	3571,0	66,76	142	99	475,0	66,98	164	99	1176,0	98187	285	99
																			Chr3	1034274	A	G	61,0	61	99	0,1800	0,75	75	99	2696,0	51114	165	99	2479,0	60128	188	99	2856,0	53,91	144	99	1570,0	49,77	126	99	1133,0	90158	248	99
																			Chr3	1034450	A	G	63,0	63	99	0,1800	0,71	71	99	2498,0	65,99	164	99	1389,0	75126	201	99	2063,0	55,74	129	99	835,0	56,90	146	99	1351,0	93169	262	99
																			Chr3	1034597	G	A	59,0	59	99	0,1800	0,97	97	99	4308,0	74108	182	99	1437,0	70150	220	99	3392,0	56,89	145	99	1321,0	50100	150	99	1905,0	75155	230	99
																			Chr3	1034666	T	A	58,3	61	99	0,1789	2,90	92	99	2512,0	73106	179	99	1182,0	73137	210	99	2595,0	62,85	147	99	0,516	67,66	133	99	0,692	66133	199	99
																			Chr3	1034973	T	C	55,2	57	99	0,1749	0,81	81	99	2784,0	83,99	182	99	996,0	54119	173	99	2781,0	59,73	132	99	370,0	44101	145	99	2043,0	80144	224	99
																			Chr3	1035196	T	C	67,3	70	99	0,1800	0,83	83	99	2891,0	77108	185	99	931,0	59110	169	99	2474,0	63,86	149	99	925,0	55,62	117	99	434,0	88138	226	99
																			Chr3	1035764	C	A	73,0	73	99	0,1800	0,76	76	99	2599,0	78113	191	99	1294,0	57155	212	99	3644,0	63106	169	99	1535,0	56,95	151	99	1251,0	98178	276	99
																			Chr3	1035872	T	C	71,0	71	99	0,1800	0,79	79	99	2717,0	83118	201	99	1281,0	51148	199	99	3983,0	56,98	154	99	1593,0	50,90	140	99	1511,0	94157	251	99
																			Chr3	1040524	T	G	60,1	61	99	0,1800	0,84	84	99	3188,0	58100	158	99	1824,0	68118	186	99	1951,0	56,67	123	99	461,0	44,67	111	99	1008,0	81150	231	99
																			Chr3	1041769	T	C	66,0	66	99	0,1800	0,93	93	99	3174,0	87133	220	99	1640,0	76134	210	99	2037,0	61,75	136	99	563,0	62,81	143	99	555,0	108169	277	99
																			Chr3	1044491	A	C	62,1	63	99	0,1800	0,68	68	99	2384,0	51114	165	99	2520,0	75123	198	99	2084,0	64,80	144	99	527,0	60,84	144	99	870,0	82183	265	99
																			Chr3	1044559	C	T	63,0	63	99	0,1800	0,57	57	99	2053,0	54110	164	99	2190,0	67136	203	99	2688,0	78,82	160	99	228,0	64,72	136	99	447,0	77164	241	99
																			Chr3	1044750	G	A	51,0	51	99	0,1800	0,79	79	99	2685,0	46,96	142	99	1999,0	63133	196	99	2758,0	70,88	158	99	689,0	58,81	139	99	784,0	73150	223	99
																			Chr3	1045391	G	A	50,0	50	99	0,1742	0,64	64	99	2356,0	75104	179	99	1240,0	71134	205	99	2472,0	67,82	149	99	474,0	72,77	149	99	207,0	89191	280	99
																			Chr3	1045898	A	G	67,0	67	99	0,1800	0,80	80	99	2893,0	74129	203	99	1917,0	94126	220	99	1128,0	95107	202	99	820,0	73,82	155	99	483,0	78190	268	99
																			Chr3	1046665	T	C	70,0	70	99	0,1800	0,94	94	99	3208,0	72118	190	99	1934,0	80156	236	99	2735,0	53,81	134	99	1303,0	56,78	134	99	951,0	104213	317	99
																			Chr3	1046723	A	G	74,0	74	99	0,1800	0,88	88	99	3113,0	72133	205	99	2146,0	85164	249	99	3015,0	60,89	149	99	1343,0	56,88	144	99	1463,0	104198	302	99
																			Chr3	1047178	C	T	64,0	64	99	0,1800	0,93	93	99	3178,0	89120	209	99	1286,0	82139	221	99	2098,0	68,68	136	99	182,0	62,96	158	99	1272,0	102163	265	99
																			Chr3	1047424	G	T	78,0	78	99	0,1800	0,71	71	99	2614,0	90104	194	99	508,0	86134	220	99	1903,0	66,69	135	18	18,0	53,93	146	99	1478,0	100139	239	99
																			Chr3	1048224	G	T	49,0	49	99	0,1706	0,65	65	99	2933,0	68123	191	99	2088,0	75127	202	99	1637,0	57,60	117	99	0,385	42,92	134	99	2311,0	94136	230	99
																			Chr3	1048534	T	A	59,0	59	99	0,1800	0,80	80	99	2860,0	61109	170	99	1563,0	68156	224	99	3251,0	47,84	131	99	1236,0	60,79	139	99	613,0	80154	234	99
																			Chr3	1048621	A	G	65,0	65	99	0,1800	0,72	72	99	3415,0	66113	179	99	2154,0	71136	207	99	1819,0	42,81	123	99	1000,0	71,75	146	99	0,878	97147	244	99
																			Chr3	1048637	G	T	77,0	77	99	0,1800	0,81	81	99	3684,0	68116	184	99	2160,0	68130	198	99	2129,0	47,79	126	99	890,0	74,74	148	99	0,659	107149	256	99
																			Chr3	1048648	C	G	84,0	84	99	0,1800	0,80	80	99	3713,0	68123	191	99	2499,0	75131	206	99	2068,0	56,80	136	99	619,0	79,75	154	99	0,952	120148	268	99
																			Chr3	1049454	T	C	68,0	68	99	0,1800	0,103	103	99	3464,0	80106	186	99	910,0	81129	210	99	1982,0	78,97	175	99	711,0	57,86	143	99	1167,0	83172	255	99
																			Chr3	1049921	G	A	70,0	70	99	0,1800	0,75	75	99	2552,0	80,93	173	99	637,0	60121	181	99	2372,0	55,87	142	99	1203,0	56,88	144	99	1318,0	99149	248	99
																			Chr3	1051421	A	C	67,0	67	99	0,1800	0,74	74	99	2694,0	79100	179	99	958,0	90138	228	99	1603,0	67,94	161	99	970,0	60,72	132	99	700,0	103170	273	99
																			Chr3	1053083	G	T	64,0	64	99	0,1800	0,79	79	99	2954,0	68,96	164	99	1093,0	62150	212	99	3434,0	65,81	146	99	652,0	57,82	139	99	907,0	87154	241	99
																			Chr3	1053505	C	T	87,0	87	99	0,1800	0,96	96	99	3336,0	86126	212	99	1693,0	76158	234	99	2765,0	66,88	154	99	787,0	64,91	155	99	1052,0	113204	317	99
																			Chr3	1055787	C	T	70,0	70	99	0,1800	0,99	99	99	3627,0	70125	195	99	2305,0	69149	218	99	2976,0	65,99	164	99	1240,0	55,85	140	99	1118,0	88172	260	99
																			Chr3	1059721	A	G	52,0	52	99	0,1800	1,59	60	99	2044,0	61103	164	99	1566,0	74107	181	99	1184,0	63,83	148	99	845,0	70,74	144	99	164,0	66135	201	99
																			Chr3	1060004	G	A	59,0	59	99	0,1800	0,80	80	99	2807,0	75109	184	99	1065,0	77111	188	99	1072,0	58,88	146	99	1031,0	79,75	154	99	0,227	95142	237	99
																			Chr3	1060652	T	C	52,0	52	99	0,1800	0,67	67	99	2356,0	61105	166	99	1635,0	71156	227	99	2804,0	59,67	126	99	452,0	48,71	119	99	571,0	78176	254	99
																			Chr3	1061078	G	A	50,0	50	99	0,1800	0,58	58	99	2005,0	65117	182	99	2243,0	66132	198	99	2713,0	68,68	136	51	51,0	56,61	117	99	257,0	78158	236	99
																			Chr3	1062970	C	T	58,0	58	99	0,1800	0,85	85	99	3039,0	77107	184	99	1381,0	73,88	161	99	683,0	54,76	130	99	1012,0	72,80	152	99	463,0	94167	261	99
																			Chr3	1066518	T	A	60,0	60	99	0,1800	0,76	76	99	2516,0	62,89	151	99	854,0	75,90	165	99	400,0	72,72	144	99	278,0	69,67	136	17	17,0	73146	219	99
																			Chr3	1066886	C	A	68,0	68	99	0,1800	0,86	86	99	2846,0	86105	191	99	734,0	86121	207	99	1473,0	77,76	153	99	0,192	73,58	131	99	0,554	105172	277	99
																			Chr3	1067114	T	A	47,0	47	99	0,1657	0,77	77	99	2561,0	45,80	125	99	1427,0	68122	190	99	1944,0	66,51	117	99	0,621	60,63	123	99	227,0	74142	216	99
																			Chr3	1067209	A	G	61,0	61	99	0,1800	0,77	77	99	2814,0	63101	164	99	1317,0	88142	230	99	2208,0	83,81	164	68	0,68	62100	162	99	1234,0	96161	257	99
																			Chr3	1067381	T	C	66,0	66	99	0,1800	0,92	92	99	4240,0	80112	192	99	1353,0	100134	234	99	1439,0	69,86	155	49	49,0	78,80	158	18	0,18	121134	255	99
																			Chr3	1067384	T	G	67,0	67	99	0,1800	0,96	96	99	4240,0	76105	181	99	1303,0	98128	226	99	1434,0	69,79	148	99	0,119	79,76	155	44	0,44	115128	243	99
																			Chr3	1067416	C	T	78,0	78	99	0,1800	0,89	89	99	3825,0	76109	185	99	1366,0	99115	214	99	606,0	72,88	160	99	0,186	77,78	155	2	2,0	110140	250	99
																			Chr3	1067444	T	C	68,0	68	99	0,1800	0,79	79	99	3716,0	70,91	161	99	638,0	88100	188	99	813,0	66,76	142	99	0,366	73,65	138	99	0,269	88123	211	99
																			Chr3	1067488	G	A	64,0	64	99	0,1800	0,93	93	99	3213,0	70,90	160	99	842,0	85104	189	99	928,0	53,78	131	99	1083,0	64,78	142	99	637,0	85148	233	99
																			Chr3	1068362	C	T	57,0	57	99	0,1800	0,69	69	99	2494,0	60,96	156	99	1448,0	77,92	169	99	800,0	63,65	128	99	252,0	60,72	132	99	605,0	86145	231	99
																			Chr3	1068841	G	A	57,0	57	99	0,1800	0,72	72	99	2590,0	59111	170	99	1837,0	88101	189	99	920,0	57,71	128	99	595,0	62,66	128	57	57,0	91130	221	99
																			Chr3	1071095	C	T	66,0	66	99	0,1800	0,66	66	99	2249,0	65,92	157	99	1098,0	80,92	172	99	545,0	55,60	115	99	332,0	45,67	112	99	838,0	68151	219	99
																			Chr3	1071699	A	G	69,0	69	99	0,1800	0,75	75	99	2573,0	77102	179	99	1089,0	82126	208	99	1518,0	73,90	163	99	681,0	51,70	121	99	710,0	89154	243	99
																			Chr3	1072245	A	G	55,0	55	99	0,1800	0,66	66	99	2287,0	73126	199	99	1924,0	100,99	199	99	0,232	64,75	139	99	463,0	82,70	152	99	0,431	83139	222	99
																			Chr3	1072613	C	T	85,0	85	99	0,1800	0,63	63	99	2167,0	62,82	144	99	542,0	79,88	167	99	170,0	51,77	128	99	966,0	55,49	104	26	26,0	80126	206	99
																			Chr3	1072842	A	G	67,0	67	99	0,1800	0,63	63	99	3105,0	49,75	124	99	1620,0	99,65	164	99	0,1513	50,69	119	99	990,0	49,52	101	99	405,0	77,88	165	99
																			Chr3	1072843	A	G	67,0	67	99	0,1800	0,66	66	99	3105,0	49,76	125	99	1620,0	99,65	164	99	0,1513	50,69	119	99	990,0	49,52	101	99	405,0	77,88	165	99
																			Chr3	1072857	T	C	71,0	71	99	0,1800	0,69	69	99	3105,0	51,85	136	99	1518,0	107,71	178	99	0,1087	54,76	130	99	990,0	50,64	114	99	472,0	81,96	177	99
																			Chr3	1072872	G	A	82,0	82	99	0,1800	0,73	73	99	3156,0	56,97	153	99	1682,0	115,87	202	99	0,1168	70,78	148	99	388,0	56,69	125	99	471,0	99107	206	99
																			Chr3	1072953	C	T	56,1	57	99	0,1800	0,58	58	99	2060,0	56,77	133	99	806,0	93,79	172	99	0,577	60,51	111	99	0,401	63,59	122	99	0,105	90,90	180	92
																			Chr3	1072996	T	C	52,2	54	99	0,1790	0,62	62	99	2259,0	57,80	137	99	847,0	73,79	152	99	170,0	60,50	110	99	0,256	58,63	121	89	89,0	81,98	179	99
																			Chr3	1073341	C	T	54,0	54	99	0,1800	0,39	39	99	1310,0	43,40	83	60	0,60	59,35	94	99	0,897	38,35	73	87	0,87	40,25	65	99	0,610	47,75	122	99
																			Chr3	1073403	T	C	62,0	62	99	0,1800	1,46	47	99	1626,0	53,54	107	28	28,0	77,53	130	99	0,1097	41,46	87	99	99,0	55,37	92	99	0,798	58107	165	99
																			Chr3	1076774	C	T	58,0	58	99	0,1800	0,106	106	99	3673,0	76,94	170	99	766,0	104,94	198	99	0,784	72,96	168	99	481,0	64,79	143	99	454,0	108143	251	99
																			Chr3	1076824	T	C	55,0	55	99	0,1800	3,81	84	99	2672,0	56,81	137	99	772,0	92,88	180	99	0,360	64,88	152	99	614,0	66,78	144	99	270,0	96120	216	99
																			Chr3	1077041	C	T	39,0	39	99	0,1434	0,77	77	99	2800,0	41,53	94	99	543,0	64,68	132	99	392,0	40,73	113	99	1233,0	48,52	100	99	280,0	60,94	154	99
																			Chr3	1078782	C	A	66,1	67	99	0,1800	0,99	99	99	3417,0	79109	188	99	723,0	89119	208	99	1305,0	64,86	150	99	688,0	61,77	138	99	628,0	81159	240	99
																			Chr3	1079236	G	A	83,0	83	99	0,1800	0,95	95	99	3160,0	62,97	159	99	1176,0	80102	182	99	661,0	58,76	134	99	530,0	68,72	140	99	316,0	94154	248	99
																			Chr3	1080420	A	T	61,0	61	99	0,1800	0,115	115	99	3829,0	85112	197	99	1119,0	92118	210	99	972,0	78,92	170	99	831,0	78,93	171	99	608,0	102185	287	99
																			Chr3	1080710	A	G	59,0	59	99	0,1800	0,80	80	99	2799,0	68103	171	99	1591,0	79113	192	99	996,0	69,90	159	99	766,0	61,79	140	99	779,0	82162	244	99
																			Chr3	1083351	T	A	71,0	71	99	0,1800	0,75	75	99	2619,0	66,80	146	99	365,0	55,96	151	99	1568,0	52,73	125	99	850,0	49,49	98	99	193,0	58116	177	99
																			Chr3	1086204	T	C	59,0	59	99	0,1800	0,98	98	99	3406,0	81119	200	99	1194,0	103136	239	99	921,0	88,79	167	99	0,395	78,76	154	99	0,148	90175	265	99
																			Chr3	1086598	A	C	78,0	78	99	0,1800	0,81	81	99	2973,0	77110	187	99	1441,0	96,94	190	99	183,0	67,90	157	99	930,0	58,67	125	99	291,0	100156	256	99
																			Chr3	1087076	A	C	61,0	61	99	0,1800	0,68	68	99	2423,0	56,83	139	99	791,0	96105	201	99	499,0	66,76	142	99	262,0	70,85	155	99	692,0	75186	261	99
																			Chr3	1088868	A	C	61,0	61	99	0,1800	0,77	77	99	3481,0	46107	153	99	1398,0	94117	211	99	0,1808	61,46	107	99	0,2783	66,74	140	99	0,1741	99160	259	99
																			Chr3	1088870	A	T	61,0	61	99	0,1800	0,77	77	99	3481,0	46106	152	99	1398,0	94113	207	99	0,1808	61,44	105	99	0,2783	65,73	138	99	0,1741	100160	260	99
																			Chr3	1089499	T	G	55,1	56	99	0,1800	0,67	67	99	2432,0	70,93	163	99	814,0	79118	197	99	1370,0	72,88	160	99	756,0	68,98	166	99	945,0	109178	287	99
																			Chr3	1089527	A	G	60,0	60	99	0,1800	0,69	69	99	2488,0	72,88	160	99	725,0	82113	195	99	1044,0	74,96	170	99	1002,0	63102	165	99	1337,0	102187	289	99
																			Chr3	1089572	C	T	63,0	63	99	0,1800	0,63	63	99	2201,0	78,91	169	99	718,0	84107	191	99	746,0	62,89	151	99	1068,0	66,98	164	99	891,0	98169	267	99
																			Chr3	1089595	A	G	80,0	80	99	0,1800	0,61	61	99	2919,0	85,97	182	99	0,104	100111	211	3	3,0	72,86	158	99	0,177	79112	191	99	406,0	123172	295	99
																			Chr3	1089598	G	A	74,0	74	99	0,1800	0,67	67	99	2888,0	76,91	167	99	0,246	98106	204	99	0,186	69,78	147	99	0,452	79105	184	99	209,0	119165	284	99
																			Chr3	1090055	A	G	74,0	74	99	0,1800	0,61	61	99	2182,0	57,89	146	99	1144,0	75,99	174	99	1108,0	67,68	135	45	45,0	74,68	142	99	0,193	83178	261	99
																			Chr3	1090117	C	T	79,0	79	99	0,1800	0,63	63	99	2165,0	71105	176	99	1258,0	69113	182	99	1475,0	62,75	137	99	277,0	70,79	149	99	225,0	80177	257	99
																			Chr3	1090342	T	C	85,0	85	99	0,1800	0,91	91	99	3087,0	98117	215	99	394,0	109122	231	99	317,0	83111	194	99	762,0	72,81	153	99	465,0	108178	286	99
																			Chr3	1091027	A	T	64,0	64	99	0,1800	0,76	76	99	2274,0	73118	191	99	1709,0	99,88	187	99	0,751	60,99	159	99	1302,0	65,60	125	64	0,64	100125	225	99
																			Chr3	1091266	G	A	65,0	65	99	0,1800	0,60	60	99	2721,0	76104	180	99	134,0	90105	195	99	0,810	53,68	121	61	0,61	72,60	132	99	0,1396	106136	242	99
																			Chr3	1091267	T	G	65,0	65	99	0,1800	0,61	61	99	2721,0	76105	181	99	134,0	90105	195	99	0,810	53,68	121	61	0,61	72,60	132	99	0,1396	106137	243	99
																			Chr3	1091309	T	C	60,1	61	99	0,1800	0,58	58	99	2102,0	66,93	159	99	1160,0	77,98	175	99	773,0	51,72	123	99	829,0	63,59	122	99	0,254	91143	234	99
																			Chr3	1091473	G	A	78,0	78	99	0,1800	0,76	76	99	2605,0	74124	198	99	1694,0	96115	211	99	369,0	62,83	145	99	565,0	65,84	149	99	530,0	92147	239	99
																			Chr3	1091666	A	G	56,0	56	99	0,1800	0,77	77	99	2720,0	74109	183	99	1423,0	66132	198	99	2546,0	86,90	176	99	450,0	71,73	144	99	205,0	101201	302	99
																			Chr3	1092044	C	T	77,0	77	99	0,1800	0,72	72	99	3193,0	82121	203	99	0,2614	82131	213	99	0,2271	68,94	162	99	0,2690	65,78	143	99	0,2560	90152	242	99
																			Chr3	1092065	G	A	76,0	76	99	0,1800	0,86	86	99	4025,0	86126	212	99	0,2825	90135	225	99	0,2784	71,97	168	99	0,2539	0,0	NA	NA	NA	100158	258	99
																			Chr3	1092088	A	G	84,0	84	99	0,1800	0,81	81	99	3587,0	0,0	NA	NA	NA	86123	209	99	0,2764	65,88	153	99	0,2505	65,65	130	99	0,168	86147	233	99
																			Chr3	1092571	G	A	68,2	70	99	0,1800	0,71	71	99	3005,0	51,86	140	99	1150,0	42,96	138	99	2255,0	58,64	122	99	0,153	53,70	123	99	660,0	61161	224	99
																			Chr3	1092924	A	C	67,0	67	99	0,1800	0,70	70	99	2332,0	58,83	141	99	983,0	82126	208	99	1439,0	50,85	135	99	1276,0	57,69	126	99	318,0	94145	239	99
																			Chr3	1093329	T	C	71,0	71	99	0,1800	0,81	81	99	2834,0	69109	178	99	1387,0	78115	193	99	927,0	71,77	148	99	322,0	75,70	145	99	0,158	105187	292	99
																			Chr3	1093615	G	A	68,0	68	99	0,1800	0,85	85	99	3810,0	80,89	169	99	0,106	100,87	187	99	0,2130	41,61	102	99	337,0	72,63	135	99	0,1720	79147	226	99
																			Chr3	1093616	G	A	68,1	69	99	0,1800	0,85	85	99	3810,0	79,89	168	99	0,106	100,87	187	99	0,2130	41,62	103	99	337,0	72,63	135	99	0,1720	80147	227	99
																			Chr3	1093671	G	A	68,0	68	99	0,1800	0,93	93	99	3094,0	71,96	167	99	868,0	86,90	176	99	274,0	43,72	115	99	1078,0	61,57	118	55	55,0	72136	208	99
																			Chr3	1093983	A	C	54,0	54	99	0,1800	0,70	70	99	2461,0	56103	159	99	1416,0	81112	193	99	1238,0	51,91	142	99	1603,0	61,67	128	99	344,0	87135	222	99
																			Chr3	1094266	C	T	65,0	65	99	0,1800	0,67	67	99	2462,0	64103	167	99	1352,0	84,98	182	99	407,0	52,71	123	99	605,0	69,74	143	99	189,0	96149	245	99
																			Chr3	1094426	G	A	63,0	63	99	0,1800	0,80	80	99	2808,0	65106	171	99	1317,0	76112	188	99	1442,0	56,81	137	99	825,0	63,76	139	99	584,0	90155	245	99
																			Chr3	1094456	A	G	65,0	65	99	0,1800	0,85	85	99	3700,0	64,99	163	99	1182,0	79122	201	99	1515,0	63,87	150	99	813,0	64,80	144	99	600,0	106154	260	99
																			Chr3	1094472	T	C	62,0	62	99	0,1800	0,76	76	99	3411,0	59,96	155	99	1190,0	77118	195	99	1373,0	60,84	144	99	763,0	60,78	138	99	656,0	95145	240	99
																			Chr3	1094542	C	T	68,0	68	99	0,1800	0,90	90	99	3954,0	65100	165	99	1440,0	99121	220	99	907,0	68,88	156	99	806,0	66,75	141	99	394,0	105117	222	99
																			Chr3	1094567	T	A	62,0	62	99	0,1800	0,95	95	99	4000,0	65,95	160	99	1060,0	91129	220	99	1477,0	54,80	134	99	842,0	61,83	144	99	819,0	92123	215	99
																			Chr3	1094711	T	C	62,0	62	99	0,1800	1,69	70	99	2494,0	62,83	145	99	878,0	101102	203	99	327,0	46,60	106	99	409,0	55,73	128	99	682,0	95122	217	99
																			Chr3	1094870	G	A	74,0	74	99	0,1800	0,78	78	99	2823,0	71118	189	99	1934,0	73106	179	99	1261,0	54,76	130	99	740,0	82,81	163	46	0,46	96174	270	99
																			Chr3	1094931	C	G	79,0	79	99	0,1800	0,88	88	99	3189,0	72107	179	99	1376,0	76,98	174	99	676,0	70,75	145	65	65,0	90,86	176	99	0,104	102179	281	99
																			Chr3	1095194	G	A	76,0	76	99	0,1800	0,88	88	99	3183,0	82126	208	99	1582,0	110108	218	99	128,0	64,83	147	99	603,0	70,61	131	99	0,180	102205	307	99
																			Chr3	1096421	T	A	57,0	57	99	0,1800	0,73	73	99	3281,0	66105	171	99	1535,0	80106	186	99	1214,0	72,88	160	99	638,0	62,83	145	99	856,0	83168	251	99
																			Chr3	1096436	G	A	63,0	63	99	0,1800	0,70	70	99	3105,0	66,99	165	99	1318,0	82103	185	99	923,0	66,86	152	99	711,0	61,83	144	99	766,0	86163	249	99
																			Chr3	1097423	C	T	59,1	60	99	0,1800	0,71	71	99	2515,0	72107	180	99	959,0	91103	197	99	533,0	56,68	124	54	54,0	67,59	130	99	0,377	83135	218	99
																			Chr3	1097883	T	A	63,1	64	99	0,1800	1,62	63	99	2937,0	64,72	136	99	0,1811	75,65	142	99	0,1249	57,58	115	99	0,1748	64,53	117	99	0,2675	90122	212	99
																			Chr3	1098219	G	A	62,0	62	99	0,1800	0,80	80	99	2845,0	81117	198	99	1625,0	85106	191	99	869,0	56,84	140	99	1021,0	77,86	163	99	269,0	91191	282	99
																			Chr3	1098313	T	G	49,0	49	99	0,1709	0,60	60	99	2096,0	63109	172	99	1686,0	78115	193	99	1231,0	46,69	115	99	860,0	57,68	125	99	323,0	92166	258	99
																			Chr3	1099462	C	A	70,1	71	99	0,1800	0,87	87	99	2986,0	60,90	150	99	942,0	72,80	152	99	305,0	60,76	136	99	439,0	69,82	151	99	631,0	67131	198	99
																			Chr3	1099542	C	T	60,1	61	99	0,1800	0,69	69	99	2466,0	57,72	129	99	975,0	68,77	145	99	627,0	60,54	114	99	0,136	61,76	137	99	771,0	61142	203	99
																			Chr3	1099898	T	A	52,0	52	99	0,1739	0,70	70	99	2360,0	69,86	155	99	793,0	70103	173	99	1229,0	51,67	118	99	791,0	73,71	144	30	30,0	70138	208	99
																			Chr3	1100122	A	T	71,0	71	99	0,1800	0,80	80	99	2736,0	73,83	156	99	618,0	74105	179	99	1132,0	59,80	139	99	1054,0	49,80	129	99	1102,0	79184	263	99
																			Chr3	1100460	A	T	54,0	54	99	0,1800	0,83	83	99	2742,0	66105	171	99	1321,0	60,86	146	99	1041,0	61,64	125	99	515,0	68,58	126	47	0,47	87171	258	99
																			Chr3	1100651	T	C	60,0	60	99	0,1800	1,59	60	99	2123,0	68,86	154	99	629,0	65,73	138	99	246,0	54,74	128	99	779,0	46,61	107	99	583,0	77131	208	99
																			Chr3	1101396	A	G	51,0	51	99	0,1756	0,83	83	99	2905,0	71,99	170	99	1088,0	80,77	157	10	0,10	56,69	125	99	385,0	73,72	145	99	196,0	80121	201	99
																			Chr4	2053	C	T	64,0	64	99	0,1800	0,43	43	99	1508,0	93,40	133	99	0,2014	80,52	132	99	0,681	61,43	104	99	0,500	70,27	97	99	0,1434	104,59	163	99
																			Chr4	3795	T	C	31,17	48	99	0,507	0,43	43	99	1525,0	70,61	131	99	0,485	60,87	147	99	974,0	45,60	105	99	572,0	57,54	111	50	0,50	92102	194	99
																			Chr4	4199	G	T	62,0	62	99	0,1800	0,53	53	99	1786,0	102,49	151	99	0,2172	79,71	150	99	0,614	62,35	97	99	0,1167	62,30	92	99	0,1417	105,83	188	99
																			Chr4	4338	A	T	54,23	77	99	0,2375	2,62	64	99	1817,0	80,80	160	99	253,0	61102	163	99	1864,0	68,59	127	18	0,18	53,59	112	99	406,0	106109	215	99
																			Chr4	6717	C	T	37,14	51	99	0,1259	5,50	55	99	2058,0	87,52	139	99	0,2286	51,82	133	99	1289,0	48,49	97	99	0,525	57,47	104	99	0,752	96111	207	99
																			Chr4	6721	T	A	21,14	35	99	0,1297	0,50	50	99	2472,0	46,52	98	99	0,1817	29,82	111	99	1901,0	27,49	76	99	0,99	32,47	79	99	0,510	59111	170	99
																			Chr4	6807	C	T	37,14	51	99	0,691	0,47	47	99	1674,0	98,46	144	99	0,2047	75,68	143	99	0,443	54,38	92	99	0,808	63,37	100	99	0,1185	118,87	205	99
																			Chr4	11123	T	G	70,0	70	99	0,1800	0,67	67	99	2286,0	140,43	183	99	0,1800	130,63	193	99	0,2586	66,35	101	99	0,1329	68,41	109	99	0,1192	123,86	209	99
																			Chr4	11729	T	A	65,1	66	99	0,1800	3,35	38	99	1419,0	110,32	142	99	0,2726	116,43	159	99	0,2695	45,31	76	99	0,684	64,35	99	99	0,1335	106,70	176	99
																			Chr4	12080	T	C	54,0	54	99	0,1800	0,75	75	99	2660,0	96,54	150	99	0,1661	107,65	172	99	0,1678	69,47	116	99	0,945	72,35	107	99	0,1225	109,77	186	99
																			Chr4	17962	T	G	56,0	56	99	0,1800	1,65	66	99	2029,0	158,45	203	99	0,1800	135,65	200	99	0,2878	84,57	141	99	0,1252	84,41	125	99	0,1552	119,96	215	99
																			Chr4	19937	T	G	69,1	70	99	0,1800	0,76	76	99	2673,0	138,46	184	99	0,1800	107,79	186	99	0,1064	92,48	140	99	0,1692	79,33	112	99	0,1813	121,84	205	99
																			Chr4	20791	A	G	66,0	66	99	0,1800	0,77	77	99	2472,0	156,47	203	99	0,1800	133,44	177	99	0,1800	87,54	141	99	0,1253	83,46	129	99	0,1374	147106	253	99
																			Chr4	22813	A	T	67,0	67	99	0,1800	1,74	75	99	2569,0	135,38	173	99	0,1800	139,76	215	99	0,2266	91,44	135	99	0,1543	63,33	96	99	0,1076	132115	247	99
																			Chr4	22853	G	A	60,0	60	99	0,1800	0,70	70	99	2496,0	125,30	155	99	0,1800	111,66	177	99	0,1743	65,34	99	99	0,989	69,34	103	99	0,1209	119,93	212	99
																			Chr4	24895	C	T	74,1	75	99	0,1800	0,66	66	99	2253,0	134,28	162	99	0,1800	116,59	175	99	0,2310	79,35	114	99	0,1885	77,37	114	99	0,1480	117,93	210	99
																			Chr4	29427	T	A	74,0	74	99	0,1800	0,53	53	99	1926,0	137,41	178	99	0,1800	132,46	178	99	0,1800	83,33	116	99	0,1729	78,44	122	99	0,1519	121,72	193	99
																			Chr4	31565	C	T	56,0	56	99	0,1800	0,64	64	99	2299,0	92,24	116	99	0,2808	107,41	148	99	0,2310	48,31	79	99	0,764	59,33	92	99	0,1109	86,60	146	99
																			Chr4	34274	G	A	58,0	58	99	0,1800	0,59	59	99	1969,0	122,40	162	99	0,1800	122,59	181	99	0,2370	83,50	133	99	0,1438	73,34	109	99	0,1509	116,94	210	99
																			Chr4	37678	G	T	63,0	63	99	0,1800	0,76	76	99	2771,0	159,43	202	99	0,1800	123,67	190	99	0,2637	87,46	133	99	0,1588	92,36	128	99	0,2270	122101	223	99
																			Chr4	43135	G	A	50,0	50	99	0,1737	0,57	57	99	1996,0	158,40	198	99	0,1800	132,57	189	99	0,3005	87,42	129	99	0,1718	92,32	124	99	0,2497	120117	237	99
																			Chr4	49900	A	G	79,0	79	99	0,1800	0,82	82	99	2734,0	163,46	209	99	0,1800	144,62	206	99	0,1800	83,43	126	99	0,1446	69,69	138	51	51,0	121139	260	99
																			Chr4	51977	G	A	70,0	70	99	0,1800	0,86	86	99	3058,0	132,41	173	99	0,1800	166,71	237	99	0,1800	71,25	96	99	0,1799	79,41	120	99	0,1419	120116	236	99
																			Chr4	52053	A	T	62,0	62	99	0,1800	0,87	87	99	3040,0	134,43	177	99	0,1800	140,62	202	99	0,1800	72,34	106	99	0,1588	69,44	113	99	0,1000	133104	237	99
																			Chr4	52134	G	T	66,0	66	99	0,1800	0,81	81	99	2857,0	119,44	163	99	0,2893	127,57	184	99	0,2875	73,50	123	99	0,1024	88,43	131	99	0,1685	123104	227	99
																			Chr4	54392	A	G	78,0	78	99	0,1800	0,66	66	99	2353,0	129,50	179	99	0,1800	124,61	185	99	0,2158	84,43	127	99	0,1641	80,59	139	99	0,794	119107	226	99
																			Chr4	55521	A	G	63,1	64	99	0,1800	0,69	69	99	2486,0	123,35	158	99	0,1800	113,73	186	99	0,1642	75,32	107	99	0,1691	90,54	144	99	0,1362	100111	211	99
																			Chr4	61905	T	C	63,0	63	99	0,1800	0,68	68	99	2478,0	132,33	165	99	0,1800	160,57	217	99	0,1800	94,37	131	99	0,1830	88,49	137	99	0,1360	125124	249	99
																			Chr4	68693	A	G	61,2	63	99	0,1800	0,54	54	99	1943,0	121,60	181	99	0,2493	132,71	203	99	0,2296	90,54	144	99	0,1116	80,46	126	99	0,1215	128,94	222	99
																			Chr4	81313	T	A	55,0	55	99	0,1800	0,68	68	99	2441,0	97,85	182	99	0,393	103107	210	34	0,34	70,79	149	99	128,0	75,62	137	99	0,621	144,88	232	99
																			Chr4	89961	G	A	66,4	70	99	0,1800	0,60	60	99	2039,0	105,59	164	99	0,1748	102102	204	99	102,0	63,66	129	80	80,0	65,57	122	99	0,342	127121	248	99
																			Chr4	92361	C	A	54,2	56	99	0,1755	0,44	44	99	1874,0	75,86	161	99	371,0	78,80	158	53	53,0	57,58	115	5	5,0	51,44	95	99	0,232	100120	220	99
																			Chr4	92890	A	G	52,0	52	99	0,1800	0,60	60	99	2196,0	83,83	166	29	0,29	83100	183	99	548,0	61,55	116	99	0,389	53,57	110	99	251,0	102113	215	99
																			Chr4	95566	T	A	53,1	54	99	0,1800	0,52	52	99	1841,0	92,85	177	99	0,558	72,84	156	99	0,153	48,43	91	99	0,145	56,48	104	99	0,814	112,96	208	99
																			Chr4	95664	G	T	68,1	69	99	0,1800	0,66	66	99	2251,0	89,72	161	99	0,913	93,86	179	99	0,1177	64,56	120	99	0,376	58,51	109	99	0,408	123,82	205	99
																			Chr4	100405	T	A	58,0	65	99	0,1922	7,44	51	99	881,0	89,58	154	99	0,1748	94,63	163	99	0,1669	67,38	111	99	0,1503	72,53	130	99	0,1333	106102	219	99
																			Chr4	100450	T	A	63,0	63	99	0,1800	0,52	52	99	2199,0	96,71	167	99	0,1677	96,61	157	99	0,1833	59,41	100	99	0,821	58,59	117	99	123,0	113,90	203	99
																			Chr4	103024	A	G	61,2	63	99	0,1800	2,42	44	99	1255,0	69,77	146	86	86,0	86,72	158	99	0,1031	74,54	128	99	0,963	86,50	136	99	0,1244	111,90	201	99
																			Chr4	103514	C	A	56,0	56	99	0,1800	1,62	63	99	2131,0	59,81	140	99	928,0	92,78	170	99	0,523	50,50	100	40	0,40	68,60	128	99	0,187	111,82	193	99
																			Chr4	108255	A	C	59,0	59	99	0,1800	0,67	67	99	2395,0	91,87	178	99	0,138	70119	189	99	1754,0	68,48	116	99	0,824	77,45	122	99	0,1072	135100	235	99
																			Chr4	109916	C	T	59,0	59	99	0,1800	0,71	71	99	2559,0	98100	198	99	236,0	88122	210	99	1372,0	91,74	165	99	0,661	82,55	137	99	0,956	166104	270	99
																			Chr4	117374	G	A	55,0	55	99	0,1800	0,80	80	99	2636,0	73,77	150	99	184,0	74129	203	99	2006,0	57,68	125	99	396,0	83,58	141	99	0,1063	137,77	214	99
																			Chr4	117803	A	T	74,0	74	99	0,1800	0,78	78	99	2547,0	74,81	155	99	365,0	81113	194	99	1473,0	80,58	138	99	0,902	83,62	145	99	0,828	130122	252	88
																			Chr4	122361	C	T	62,0	62	99	0,1800	0,91	91	99	3265,0	94114	208	99	518,0	90116	206	99	1138,0	86,79	165	99	0,114	89,67	156	99	0,761	147105	252	99
																			Chr4	128560	T	C	65,0	65	99	0,1800	0,72	72	99	2495,0	100,83	183	99	0,641	63119	182	99	2165,0	85,67	152	99	0,763	69,75	144	99	203,0	134109	243	99
																			Chr4	128985	T	A	56,0	56	99	0,1800	0,63	63	99	2209,0	67,96	163	99	1047,0	83113	196	99	1563,0	56,63	119	99	262,0	83,72	155	99	0,315	129124	253	50
																			Chr4	130527	T	C	61,0	61	99	0,1800	0,83	83	99	2779,0	88115	203	99	913,0	80116	196	99	1408,0	95,73	168	99	0,874	84,67	151	99	0,515	159120	279	99
																			Chr4	131772	T	C	47,1	48	99	0,1346	0,76	76	99	2697,0	90107	197	99	624,0	86145	231	99	2109,0	85,60	145	99	0,826	84,73	157	99	0,284	150137	287	99
																			Chr4	132807	T	A	67,0	67	99	0,1800	0,71	71	99	2672,0	80,97	177	99	488,0	84140	224	99	2218,0	68,66	134	14	0,14	79,82	161	99	262,0	140132	272	99
																			Chr4	139270	T	G	70,0	70	99	0,1800	0,62	62	99	2863,0	93,61	154	99	0,896	98,87	185	99	0,477	80,50	130	99	0,862	80,54	134	99	0,988	127,84	211	99
																			Chr4	139271	C	G	66,0	66	99	0,1800	0,62	62	99	2863,0	94,61	155	99	0,940	96,85	181	99	0,452	79,50	129	99	0,841	80,54	134	99	0,988	126,82	208	99
																			Chr4	139272	C	A	67,0	67	99	0,1800	0,64	64	99	2863,0	90,62	152	99	0,877	94,87	181	99	0,353	79,50	129	99	0,841	80,54	134	99	0,1015	123,84	207	99
																			Chr4	141428	T	C	74,0	74	99	0,1800	0,108	108	99	3640,0	113,98	211	99	0,460	114144	258	99	1369,0	102,77	179	99	0,1001	80,87	167	58	58,0	155122	277	99
																			Chr4	148558	G	A	39,25	64	99	0,508	0,70	70	99	2537,0	56151	207	99	3364,0	79178	257	99	3889,0	40119	159	99	2878,0	43108	151	99	2537,0	64175	239	99
																			Chr4	156457	T	A	53,3	56	99	0,1776	0,96	96	99	3181,0	116,77	193	99	0,1292	109109	218	70	0,70	96,75	171	99	0,740	74,51	125	99	0,1020	161130	291	99
																			Chr4	164375	C	T	66,0	66	99	0,1800	0,101	101	99	3508,0	127,92	219	99	0,1254	119140	259	99	455,0	108,74	182	99	0,1172	97,80	177	99	0,599	179108	287	99
																			Chr4	165211	G	A	55,0	55	99	0,1800	0,87	87	99	3063,0	101,82	183	99	0,622	118128	246	99	758,0	76,68	144	99	0,338	78,51	129	99	0,897	165,92	257	99
																			Chr4	166244	T	A	51,0	51	99	0,1748	0,92	92	99	3204,0	88,85	173	99	0,158	120123	243	99	185,0	95,54	149	99	0,1357	86,52	138	99	0,1137	148102	250	99
																			Chr4	167989	G	A	70,0	70	99	0,1800	0,72	72	99	2487,0	98129	227	99	1135,0	88139	227	99	1959,0	46103	149	99	2087,0	85,61	146	99	0,1053	129,90	219	99
																			Chr4	172613	A	T	56,0	56	99	0,1800	0,68	68	99	2551,0	63,84	147	99	579,0	83,96	181	99	766,0	82,86	168	99	345,0	79,70	149	41	0,41	145101	246	99
																			Chr4	176748	G	T	74,0	74	99	0,1800	0,93	93	99	3264,0	85,96	181	99	0,539	101118	219	99	741,0	64100	164	99	516,0	92,70	162	99	0,761	151117	268	99
																			Chr4	182149	T	C	19,10	29	99	0,308	0,30	30	99	1395,0	31,22	53	99	0,397	11122	133	99	507,0	9,65	74	99	0,1031	7,59	66	99	2229,0	16103	119	99
																			Chr4	184177	C	A	26,51	77	99	872,0	96,0	96	99	0,1800	128,71	199	99	0,1835	164,91	255	99	0,2423	110,58	168	99	0,1888	93,68	161	99	0,943	133133	266	99
																			Chr4	193107	C	A	8,56	64	99	1524,0	81,0	81	99	0,1800	84,75	159	99	0,302	127,95	222	99	0,1356	67,64	131	99	0,191	82,60	142	99	0,735	91148	239	99
																			Chr4	195190	A	G	66,0	66	99	0,1800	0,55	55	99	1955,0	101,80	181	99	0,615	92,95	187	57	0,57	49,71	120	99	439,0	51,56	107	99	190,0	116,98	214	99
																			Chr4	249380	G	A	77,0	77	99	0,1800	0,82	82	99	2983,0	124,84	210	99	0,1457	136126	262	99	0,270	102,52	154	99	0,1539	106,90	200	99	0,562	204106	310	99
																			Chr4	283293	A	G	20,33	53	99	385,0	68,0	68	99	0,1800	77,79	156	36	0,36	112,67	179	99	0,1798	71,49	120	99	0,1024	78,53	131	99	0,895	154110	264	99
																			Chr4	360157	C	T	0,55	55	99	2002,0	79,0	79	99	0,1800	70,92	162	99	825,0	77106	183	99	1178,0	67,54	121	99	0,502	66,71	137	99	182,0	93133	226	99
																			Chr4	363644	G	A	67,0	67	99	0,1800	0,80	80	99	2792,0	111,75	186	99	0,1040	115105	220	99	299,0	90,62	152	99	0,870	67,64	131	98	98,0	141,91	232	99
																			Chr4	461621	C	T	54,0	54	99	0,1800	0,72	72	99	2540,0	108,76	184	99	0,1125	111,70	181	99	0,1629	68,65	133	76	76,0	60,55	115	99	0,253	173,88	261	99
																			Chr4	482562	C	A	9,43	52	99	1111,0	96,1	97	99	0,1800	103,87	190	99	0,487	139,99	238	99	0,1578	88,78	166	99	0,539	120,66	186	99	0,1939	184121	305	99
																			Chr4	558895	T	C	61,0	61	99	0,1800	0,74	74	99	2741,0	93,72	165	99	0,740	101102	203	99	379,0	78,84	162	99	136,0	78,68	146	99	0,306	137108	245	99
																			Chr4	566837	C	T	60,0	60	99	0,1800	0,81	81	99	2862,0	107,76	183	99	0,1179	107,89	196	99	0,318	77,69	146	99	0,188	73,62	135	99	0,458	154113	267	99
																			Chr4	569921	C	T	63,0	63	99	0,1800	1,77	78	99	2653,0	106,87	193	99	0,1049	118,89	207	99	0,1008	71,76	147	92	92,0	78,78	156	6	0,6	115107	222	99
																			Chr4	570343	G	A	72,1	73	99	0,1800	0,86	86	99	2737,0	142,90	232	99	0,1362	150117	267	99	0,985	83,87	170	99	312,0	84,67	151	99	0,633	130157	287	99
																			Chr4	571926	T	G	58,0	58	99	0,1800	0,93	93	99	3403,0	101,72	173	99	0,1072	113,96	209	99	0,376	74,53	127	99	0,492	72,54	126	99	0,657	158107	265	99
																			Chr4	572797	T	G	46,0	46	99	0,1598	0,86	86	99	3006,0	105,88	193	99	0,697	118,91	209	99	0,1067	68,64	132	99	0,250	52,66	118	99	491,0	127113	240	99
																			Chr4	576222	A	G	50,0	50	99	0,1800	0,81	81	99	2896,0	82,68	150	99	0,660	88,86	174	71	71,0	67,62	129	99	0,148	69,54	123	99	0,266	130,68	198	99
																			Chr4	577003	T	C	54,1	55	99	0,1800	0,55	55	99	2035,0	95,63	158	99	0,994	84,85	169	99	0,273	55,71	126	99	296,0	54,62	116	99	123,0	130,95	225	99
																			Chr4	577049	C	T	69,0	69	99	0,1800	0,62	62	99	2181,0	98,82	180	99	0,591	115105	220	99	0,371	63,77	140	99	515,0	75,63	138	99	0,266	156109	265	99
																			Chr4	580352	G	A	59,0	59	99	0,1800	0,64	64	99	2386,0	111,80	191	99	0,1490	94135	229	99	1214,0	77,88	165	99	471,0	80,73	153	99	0,459	156113	269	99
																			Chr4	580679	A	G	51,0	51	99	0,1800	0,78	78	99	2725,0	99,72	171	99	0,942	103,98	201	33	0,33	40,84	124	99	1700,0	64,76	140	99	288,0	123106	229	99
																			Chr4	581518	T	C	70,0	70	99	0,1800	0,64	64	99	2329,0	124,92	216	99	0,1135	114111	225	63	63,0	88,66	154	99	0,858	72,64	136	99	0,515	153121	274	99
																			Chr4	582031	A	G	41,0	41	99	0,1427	0,82	82	99	2886,0	109,86	195	99	0,761	117115	232	99	0,99	75,79	154	99	236,0	83,71	154	99	0,657	146142	288	99
																			Chr4	588384	A	T	50,0	50	99	0,1766	0,69	69	99	2432,0	71,84	155	99	360,0	110,86	196	99	0,1136	70,72	142	50	0,50	55,57	112	99	145,0	123101	224	99
																			Chr4	589404	A	G	61,1	62	99	0,1800	0,88	88	99	3173,0	94107	201	99	167,0	108,88	196	99	0,597	67,89	156	99	818,0	68,60	128	99	0,199	135112	247	99
																			Chr4	589821	A	C	46,1	47	99	0,1563	1,57	58	99	2129,0	112,74	186	99	0,1184	104,95	199	99	0,205	59,95	154	99	1145,0	88,55	144	99	0,1024	167103	270	99
																			Chr4	590664	A	G	43,0	43	99	0,1406	0,82	82	99	2956,0	103,85	188	99	0,490	120118	238	99	0,210	65,91	156	99	915,0	81,61	142	99	0,568	168118	286	99
																			Chr4	590748	A	G	49,0	49	99	0,1713	0,78	78	99	2853,0	98,90	188	99	0,362	116101	219	99	0,636	53108	161	99	1729,0	80,82	162	99	0,219	189117	306	99
																			Chr4	590991	A	G	75,0	75	99	0,1800	0,80	80	99	3091,0	97,83	180	99	0,420	114114	228	99	0,269	72,79	151	99	382,0	91,58	149	99	0,1300	125110	235	99
																			Chr4	591238	A	G	57,0	57	99	0,1800	0,70	70	99	2602,0	79,62	141	99	0,631	114,88	202	99	0,968	69,83	152	99	571,0	72,62	134	99	0,442	129,76	205	99
																			Chr4	598303	A	G	64,0	64	99	0,1800	0,95	95	99	3533,0	85,89	174	27	27,0	130111	241	99	0,768	65,73	138	99	398,0	105,64	169	99	0,1731	162108	270	99
																			Chr4	604492	C	G	63,0	63	99	0,1800	0,95	95	99	3295,0	112,87	199	99	0,842	107151	258	99	1497,0	65111	176	99	2058,0	109,73	182	99	0,1444	142153	295	99
																			Chr4	604775	T	C	63,0	63	99	0,1800	0,114	114	99	3906,0	107,88	195	99	0,767	93128	221	99	1409,0	81,86	167	16	0,16	134,70	204	99	0,2660	161167	328	99
																			Chr4	605478	A	G	83,0	83	99	0,1800	0,98	98	99	3463,0	101107	208	99	442,0	127141	268	99	1317,0	72112	184	99	1527,0	98,61	159	99	0,1232	195152	347	99
																			Chr4	605898	G	A	61,0	61	99	0,1800	0,93	93	99	3220,0	104119	223	99	542,0	112168	280	99	1787,0	67105	172	99	1337,0	94,63	157	99	0,1103	144149	293	99
																			Chr4	606679	G	A	56,1	57	99	0,1800	0,83	83	99	2967,0	114,85	199	99	0,1085	120125	245	99	414,0	79,83	162	21	0,21	98,80	178	99	0,904	157143	300	99
																			Chr4	609834	C	T	59,0	59	99	0,1800	0,91	91	99	3226,0	123,89	212	99	0,1245	105152	257	99	1896,0	85103	188	99	387,0	80,55	135	99	0,863	138158	296	99
																			Chr4	610341	G	A	63,0	63	99	0,1800	0,93	93	99	3157,0	125,85	210	99	0,1421	99131	230	99	1193,0	75,76	151	91	0,91	91,52	143	99	0,1394	126139	265	99
																			Chr4	610514	G	A	56,0	56	99	0,1800	0,87	87	99	2852,0	121,90	211	99	0,1011	111133	244	99	1114,0	70,84	154	99	616,0	93,53	146	99	0,1518	100162	262	99
																			Chr4	611334	A	G	61,0	61	99	0,1800	0,111	111	99	4816,0	145,99	244	99	0,1558	94140	234	99	998,0	77100	177	99	0,544	92,71	163	99	0,2490	139144	283	99
																			Chr4	611343	G	A	63,0	63	99	0,1800	0,103	103	99	4764,0	141100	241	99	0,1466	88135	223	99	1062,0	80,99	179	99	0,378	94,65	159	99	0,2848	137136	273	99
																			Chr4	611361	C	T	54,0	54	99	0,1800	0,98	98	99	4249,0	131,98	229	99	0,2901	94140	234	99	1244,0	78106	184	45	45,0	93,67	160	99	0,2268	127144	271	99
																			Chr4	612306	G	A	66,0	66	99	0,1800	0,100	100	99	3555,0	118103	221	99	0,527	98121	219	99	800,0	92,70	162	99	0,881	121,73	194	99	0,1724	132168	300	99
																			Chr4	616216	A	C	60,0	60	99	0,1800	0,91	91	99	3201,0	136,68	204	99	0,2552	97122	219	99	886,0	89,78	167	99	0,521	88,58	146	99	0,1114	124122	246	14
																			Chr4	619651	G	T	74,0	74	99	0,1800	0,82	82	99	2975,0	137,54	191	99	0,2960	105106	211	99	245,0	72,49	121	99	0,869	81,42	123	99	0,1546	128112	240	99
																			Chr4	620580	G	A	77,1	78	99	0,1800	0,90	93	99	2933,0	172,58	230	99	0,1800	152,91	243	99	0,1878	129,49	178	99	0,1800	84,61	145	99	0,991	138149	287	99
																			Chr4	621618	A	G	54,0	54	99	0,1800	0,85	85	99	3051,0	129,62	191	99	0,2259	110113	223	99	0,203	105,45	150	99	0,2230	94,56	150	99	0,1678	147135	282	99
																			Chr4	621701	G	T	71,0	71	99	0,1800	0,86	86	99	3075,0	93,58	151	99	0,1290	102117	219	99	608,0	105,45	150	99	0,2365	82,62	144	99	0,893	122110	232	99
																			Chr4	622672	T	C	68,0	68	99	0,1800	0,89	89	99	3184,0	122,60	182	99	0,2268	122,96	218	99	0,1088	105,63	168	99	0,1605	75,62	137	99	0,573	117114	231	99
																			Chr4	629110	G	A	55,0	55	99	0,1800	0,110	110	99	3854,0	150,65	215	99	0,1800	129110	239	99	0,726	134,54	188	99	0,1800	81,77	158	99	0,318	152158	310	99
																			Chr4	629314	T	C	46,0	46	99	0,1627	0,94	94	99	3245,0	136,57	193	99	0,1800	120,68	188	99	0,2074	116,55	171	99	0,2528	98,63	161	99	0,1439	144135	279	99
																			Chr4	629827	A	G	72,0	72	99	0,1800	0,113	113	99	3833,0	188,41	229	99	0,1800	146105	251	99	0,1646	147,49	196	99	0,1800	114,76	190	99	0,1371	170142	312	99
																			Chr4	630181	T	C	52,0	52	99	0,1800	0,85	85	99	3078,0	118,46	164	99	0,2953	122,79	201	99	0,1709	102,40	142	99	0,2194	89,66	155	99	0,880	118,98	216	99
																			Chr4	630472	C	T	64,0	64	99	0,1800	0,113	113	99	3719,0	185,55	240	99	0,1800	146104	250	99	0,1570	118,60	178	99	0,2245	91,87	178	99	0,389	148174	322	99
																			Chr4	630503	G	A	62,0	62	99	0,1800	0,106	106	99	3628,0	161,60	221	99	0,1800	136104	240	99	0,1449	121,62	183	99	0,2212	83,77	160	99	0,485	132170	302	99
																			Chr4	630633	C	A	58,0	58	99	0,1800	0,110	110	99	3998,0	163,47	210	99	0,1800	133,94	227	99	0,1562	141,49	190	99	0,1800	91,51	142	99	0,1572	151146	297	59
																			Chr4	631085	A	G	72,0	72	99	0,1800	0,112	112	99	3785,0	147,52	199	99	0,1800	163126	289	99	0,1426	159,66	225	99	0,1800	130,70	200	99	0,2094	208163	371	99
																			Chr4	634073	G	A	60,0	60	99	0,1800	0,112	112	99	3825,0	154,56	210	99	0,1800	148,96	244	99	0,2083	131,78	209	99	0,2050	93,75	168	99	0,874	135148	283	99
																			Chr4	634947	T	C	52,0	52	99	0,1800	0,46	46	99	2063,0	161,41	202	99	0,1800	123,50	173	99	0,1800	115,29	144	99	0,1800	128,32	160	99	0,1800	174,81	255	99
																			Chr4	634951	T	C	56,0	56	99	0,1800	0,45	45	99	2025,0	158,40	198	99	0,1800	121,48	169	99	0,1800	117,26	143	99	0,1800	125,30	155	99	0,1800	180,79	259	99
																			Chr4	634959	C	T	55,0	55	99	0,1800	0,39	39	99	1890,0	167,36	203	99	0,1800	127,42	169	99	0,1800	118,23	141	99	0,1800	136,27	163	99	0,1800	190,69	259	99
																			Chr4	634968	T	C	55,1	56	99	0,1800	0,25	25	99	1350,0	144,23	167	99	0,1800	126,25	151	99	0,1800	111,17	128	99	0,1800	133,14	147	99	0,1800	173,42	215	99
																			Chr4	634969	G	A	57,0	57	99	0,1800	0,25	25	99	1350,0	148,23	171	99	0,1800	129,24	153	99	0,1800	114,17	131	99	0,1800	138,14	152	99	0,1800	179,42	221	99
																			Chr4	634972	T	C	54,0	54	99	0,1800	0,25	25	99	1125,0	150,23	173	99	0,1800	131,24	155	99	0,1800	112,17	129	99	0,1800	137,14	151	99	0,1800	184,42	226	99
																			Chr4	635230	A	G	72,0	72	99	0,1800	0,78	78	99	3245,0	150,57	207	99	0,1800	125,99	224	99	0,2510	123,61	184	99	0,1800	105,66	171	99	0,1289	175183	358	99
																			Chr4	635255	A	G	58,0	58	99	0,1800	0,60	60	99	3024,0	147,54	201	99	0,1800	109,96	205	99	0,2117	122,63	185	99	0,1800	96,62	158	99	0,1266	163166	329	99
																			Chr4	635424	A	G	53,0	53	99	0,1800	1,18	19	99	702,0	207,6	213	99	0,1800	223,17	240	99	0,1800	152,10	162	99	0,1800	137,10	147	99	0,1800	244,31	275	99
																			Chr4	635431	A	G	49,0	49	99	0,1800	1,18	19	99	705,0	207,2	209	99	0,1800	228,2	230	99	0,1800	159,3	162	99	0,1800	137,3	140	99	0,1800	257,5	262	99
																			Chr4	635433	C	T	47,0	47	99	0,1728	1,18	19	99	705,0	205,2	207	99	0,1800	223,0	223	99	0,1800	159,4	163	99	0,1800	139,1	140	99	0,1800	260,3	263	99
																			Chr4	635434	G	A	47,0	47	99	0,1766	1,17	19	99	686,0	203,1	204	99	0,1800	220,0	220	99	0,1800	160,1	161	99	0,1800	140,0	140	99	0,1800	257,2	259	99
																			Chr4	635439	C	T	47,0	47	99	0,1673	1,18	19	99	705,0	209,0	209	99	0,1800	224,0	224	99	0,1800	164,2	166	99	0,1800	142,1	143	99	0,1800	262,0	262	99
																			Chr4	635463	C	A	55,0	55	99	0,1800	1,18	19	99	677,0	227,1	228	99	0,1800	237,1	238	99	0,1800	168,3	171	99	0,1800	154,2	156	99	0,1800	268,3	271	99
																			Chr4	636401	A	T	73,0	73	99	0,1800	0,79	79	99	2850,0	161,57	218	99	0,1800	144,99	243	99	0,1636	113,48	161	99	0,2412	93,66	159	99	0,945	142137	279	99
																			Chr4	636489	T	A	62,0	62	99	0,1800	0,46	46	99	1764,0	145,45	190	99	0,1800	144,84	228	99	0,1800	118,48	166	99	0,1800	115,58	173	99	0,1800	156,99	255	99
																			Chr4	636731	T	C	60,0	60	99	0,1800	0,97	97	99	3344,0	164,71	235	99	0,1800	176104	280	99	0,2664	125,65	190	99	0,2048	147,84	231	99	0,2483	166170	336	99
																			Chr4	637001	G	A	64,0	64	99	0,1800	0,112	112	99	5007,0	167,57	224	99	0,1800	156107	263	99	0,2646	132,63	195	99	0,1800	97,97	194	99	0,439	147154	301	35
																			Chr4	637015	A	G	59,0	59	99	0,1800	0,112	112	99	5150,0	152,58	210	99	0,1800	144106	250	99	0,2438	134,56	190	99	0,1800	94,93	187	99	0,197	147143	290	52
																			Chr4	637039	C	T	60,0	60	99	0,1800	0,103	103	99	4534,0	162,55	217	99	0,1800	147105	252	99	0,2524	129,54	183	99	0,1800	90,88	178	99	0,364	143140	283	99
																			Chr4	637222	T	C	77,0	77	99	0,1800	0,99	99	99	3605,0	159,67	226	99	0,1800	138,98	236	99	0,1357	133,56	189	99	0,2967	79,60	139	99	0,542	117154	271	99
																			Chr4	638624	G	T	67,1	68	99	0,1800	0,113	113	99	3839,0	125,70	195	99	0,2254	135112	247	99	0,1195	112,56	168	99	0,2163	107,68	175	99	0,1857	138179	317	99
																			Chr4	638821	G	T	65,0	65	99	0,1800	0,106	106	99	3592,0	108,55	163	99	0,2091	119,82	201	99	0,1147	106,68	176	99	0,1448	77,60	137	99	0,381	129129	258	21
																			Chr4	638887	A	G	57,1	58	99	0,1800	0,64	64	99	2873,0	107,38	145	99	0,2669	101,67	168	99	0,1350	95,33	128	99	0,2280	76,48	124	99	0,1004	115107	222	10
																			Chr4	639184	G	T	87,0	87	99	0,1800	0,107	107	99	3626,0	176,71	247	99	0,1800	158120	278	99	0,1534	130,53	183	99	0,2593	105,72	177	99	0,1208	141159	300	99
																			Chr4	640083	A	G	59,0	59	99	0,1800	0,116	116	99	4109,0	164,65	229	99	0,1800	133,95	228	99	0,1520	105,72	177	99	0,1213	98,78	176	99	0,654	113120	233	40
																			Chr4	640268	G	A	27,1	28	99	0,848	0,80	80	99	3244,0	75,45	120	99	0,1485	85,79	164	99	0,375	68,44	112	99	0,1195	47,52	99	99	266,0	86129	215	99
																			Chr4	641260	C	A	66,0	66	99	0,1800	0,122	122	99	4008,0	155,73	228	99	0,1800	151127	278	99	0,1092	136,66	202	99	0,2393	128,97	225	99	0,1044	163160	323	41
																			Chr4	641442	G	A	85,0	85	99	0,1800	0,102	102	99	3640,0	173,57	230	99	0,1800	147108	255	99	0,1269	118,52	170	99	0,2270	122,86	208	99	0,1157	175147	322	99
																			Chr4	641745	T	G	80,0	80	99	0,1800	0,122	122	99	4259,0	163,70	233	99	0,1800	146,96	242	99	0,1756	134,56	190	99	0,2746	122,96	218	99	0,1076	165192	357	99
																			Chr4	642184	G	A	66,0	66	99	0,1800	0,99	99	99	3450,0	130,68	198	99	0,2554	128109	237	99	0,750	116,58	174	99	0,2391	110,72	182	99	0,1560	107147	254	99
																			Chr4	643224	A	G	57,2	59	99	0,1652	0,78	78	99	3397,0	133,65	198	99	0,1800	83,57	145	99	0,2599	113,40	153	99	0,1800	75,57	132	99	0,2706	110,91	207	99
																			Chr4	643807	T	A	88,0	88	99	0,1800	0,110	110	99	3980,0	158,48	206	99	0,1800	148110	258	99	0,1076	127,54	181	99	0,2741	113,78	191	99	0,1156	150140	290	99
																			Chr4	643933	A	T	69,0	69	99	0,1800	0,120	120	99	4324,0	128,56	184	99	0,2867	143105	248	99	0,1636	108,50	158	99	0,2275	105,88	193	99	0,647	136152	288	99
																			Chr4	644242	A	G	74,0	74	99	0,1800	0,132	132	99	4439,0	143,65	208	99	0,2870	164128	292	99	0,1428	156,65	221	99	0,1800	87,74	161	99	0,536	176146	322	99
																			Chr4	644943	G	A	58,0	58	99	0,1710	0,101	101	99	3590,0	106,62	170	99	0,1289	121,64	185	99	0,1700	101,50	151	99	0,1866	74,57	131	99	0,526	106105	211	99
																			Chr4	645075	A	G	52,0	52	99	0,1800	0,96	96	99	3431,0	109,58	167	99	0,1876	121,77	198	99	0,1594	107,40	147	99	0,2529	71,66	137	99	0,234	109106	215	99
																			Chr4	645117	G	A	66,0	66	99	0,1800	0,93	93	99	3222,0	103,58	161	99	0,1563	132,84	216	99	0,1776	103,43	146	99	0,2254	77,66	143	99	0,394	115101	216	99
																			Chr4	645415	A	G	79,1	80	99	0,1800	0,97	97	99	3384,0	143,61	204	99	0,1800	137,93	230	99	0,1452	120,53	173	99	0,2407	95,73	168	99	0,968	142146	288	99
																			Chr4	645514	T	G	62,0	62	99	0,1800	0,86	86	99	3153,0	117,45	162	99	0,2571	121,96	217	99	0,1000	114,53	167	99	0,2492	97,59	156	99	0,1298	147156	303	99
																			Chr4	645867	C	T	75,0	75	99	0,1800	0,110	110	99	3920,0	162,74	236	99	0,1800	159,85	244	99	0,2679	133,57	190	99	0,2610	112,87	199	99	0,977	157146	303	99
																			Chr4	646206	A	T	74,0	74	99	0,1800	0,85	85	99	3814,0	154,61	215	99	0,1800	146102	248	99	0,1800	111,60	171	99	0,1800	94,80	174	99	0,575	116144	260	99
																			Chr4	646207	T	G	74,0	74	99	0,1800	0,85	85	99	3814,0	154,62	216	99	0,1800	146102	248	99	0,1800	111,60	171	99	0,1800	94,80	174	99	0,627	116144	260	99
																			Chr4	646391	G	A	73,0	73	99	0,1800	0,100	100	99	3390,0	134,70	204	99	0,2272	133,98	231	99	0,1412	96,56	152	99	0,1835	82,76	158	99	0,258	138128	266	99
																			Chr4	647546	G	A	80,0	80	99	0,1800	0,115	115	99	4111,0	142,71	213	99	0,2524	143103	246	99	0,1678	113,43	156	99	0,2736	112,71	183	99	0,1407	147148	295	47
																			Chr4	647561	T	C	88,0	88	99	0,1800	0,130	130	99	4334,0	157,71	228	99	0,2706	149106	255	99	0,1707	117,51	168	99	0,2412	110,65	175	99	0,1630	148156	304	99
																			Chr4	647709	G	A	70,0	70	99	0,1800	0,85	85	99	3129,0	154,63	217	99	0,1800	141,95	236	99	0,1488	116,43	159	99	0,3005	108,67	175	99	0,1653	144146	290	99
																			Chr4	651277	A	G	75,0	75	99	0,1800	0,87	87	99	3061,0	137,43	180	99	0,1800	126,89	215	99	0,1633	129,64	193	99	0,2661	93,73	166	99	0,922	166138	304	99
																			Chr4	651369	G	A	65,1	66	99	0,1800	0,70	70	99	2282,0	145,37	182	99	0,1800	133,96	229	99	0,1632	130,78	208	99	0,1719	92,75	167	99	0,628	169146	315	99
																			Chr4	651425	C	G	62,0	62	99	0,1800	0,71	71	99	2535,0	139,34	173	99	0,1800	129103	232	99	0,1519	112,61	175	99	0,2106	90,73	163	99	0,761	150129	279	99
																			Chr4	651587	A	G	56,0	56	99	0,1800	0,75	75	99	3300,0	150,45	195	99	0,1800	183,99	282	99	0,1800	135,70	205	99	0,1800	94,81	175	99	0,1201	161137	298	99
																			Chr4	651595	C	T	56,1	57	99	0,1800	0,75	75	99	3348,0	154,48	202	99	0,1800	190106	296	99	0,1800	142,74	216	99	0,1800	96,81	177	99	0,1231	170139	309	99
																			Chr4	651656	T	C	47,0	47	99	0,1691	0,72	72	99	2516,0	141,45	186	99	0,1800	142,87	229	99	0,2205	130,58	188	99	0,2881	89,68	157	99	0,899	126117	243	99
																			Chr4	651697	A	G	48,0	48	99	0,1688	0,85	85	99	3079,0	145,45	190	99	0,1800	154,93	247	99	0,2128	139,55	194	99	0,1800	90,72	162	99	0,683	149113	262	99
																			Chr4	651758	T	C	59,0	59	99	0,1800	0,89	89	99	3087,0	165,51	216	99	0,1800	156,97	253	99	0,2312	140,54	194	99	0,1800	95,76	171	99	0,763	144135	279	99
																			Chr4	651799	A	G	61,0	61	99	0,1800	0,84	84	99	3687,0	166,47	213	99	0,1800	155103	258	99	0,1800	131,54	185	99	0,1800	94,65	159	99	0,1960	150142	292	99
																			Chr4	651816	T	C	59,0	59	99	0,1800	0,91	91	99	3924,0	163,52	215	99	0,1800	153,99	252	99	0,1800	131,50	181	99	0,1800	97,60	157	99	0,2313	142137	279	99
																			Chr4	652258	G	A	67,0	67	99	0,1800	0,75	75	99	2692,0	153,60	213	99	0,1800	142,95	237	99	0,1863	105,69	174	99	0,1436	103,59	162	99	0,1636	129148	277	99
																			Chr4	655444	C	T	57,0	57	99	0,1800	0,79	79	99	2624,0	152,56	208	99	0,1800	153102	255	99	0,2060	122,43	165	99	0,3000	118,70	188	99	0,1852	175133	308	99
																			Chr4	664333	C	T	84,0	84	99	0,1800	0,106	106	99	3918,0	117,49	166	99	0,2922	135,92	227	99	0,1872	98,48	146	99	0,2209	97,64	161	99	0,1288	160134	294	99
																			Chr4	664582	T	A	52,0	52	99	0,1781	0,80	80	99	2855,0	150,45	195	99	0,1800	132,72	204	99	0,2198	110,47	157	99	0,2420	110,66	176	99	0,1755	132118	250	99
																			Chr4	664961	T	C	68,0	68	99	0,1800	0,96	96	99	3280,0	133,53	186	99	0,2999	166,71	237	99	0,1800	109,42	151	99	0,2453	101,77	178	99	0,1286	128134	262	96
																			Chr4	667827	G	T	23,1	24	99	0,808	5,31	36	99	848,0	62,18	80	99	0,1952	60,23	85	99	0,1561	49,13	62	99	0,1656	37,14	54	99	0,964	73,50	123	99
																			Chr4	667981	T	A	65,0	65	99	0,1800	0,80	80	99	2901,0	168,52	220	99	0,1800	134,87	221	99	0,1960	123,34	157	99	0,1800	104,70	174	99	0,1277	182130	312	99
																			Chr4	668724	G	T	59,0	59	99	0,1800	1,92	93	99	2830,0	182,78	260	99	0,1800	149,83	232	99	0,2579	123,53	176	99	0,2748	127,51	178	99	0,2692	163107	270	99
																			Chr4	668799	A	G	58,0	58	99	0,1800	0,96	96	99	3414,0	137,67	204	99	0,2472	134,82	216	99	0,2238	105,50	155	99	0,2401	107,59	166	99	0,1777	164103	267	99
																			Chr4	670251	C	G	60,0	60	99	0,1800	0,81	81	99	2941,0	173,52	225	99	0,1800	148104	252	99	0,1371	122,61	183	99	0,2611	114,76	190	99	0,1477	159143	302	99
																			Chr4	670266	A	G	62,0	62	99	0,1800	0,83	83	99	2987,0	187,55	242	99	0,1800	151101	252	99	0,1609	124,64	188	99	0,2531	118,82	200	99	0,1457	162150	312	99
																			Chr4	670563	A	G	69,1	70	99	0,1800	0,88	88	99	3007,0	151,60	211	99	0,1800	144,92	236	99	0,2334	112,56	168	99	0,2268	103,57	160	99	0,2058	154143	297	99
																			Chr4	670613	A	G	66,0	66	99	0,1800	0,86	86	99	2792,0	154,64	218	99	0,1800	153,89	242	99	0,2593	131,50	181	99	0,1800	106,52	158	99	0,2310	149153	302	54
																			Chr4	674964	G	A	60,0	60	99	0,1800	0,96	96	99	3310,0	167,69	236	99	0,1800	192,76	268	99	0,1800	120,46	166	99	0,1800	131,63	194	99	0,2787	157159	316	99
																			Chr4	675108	C	T	63,0	63	99	0,1800	0,95	95	99	3395,0	176,44	220	99	0,1800	180,65	245	99	0,1800	121,45	166	99	0,2783	96,51	147	99	0,1839	154150	304	57
																			Chr4	675260	A	G	64,0	64	99	0,1800	0,94	94	99	3078,0	169,52	221	99	0,1800	105,45	150	99	0,2656	81,31	112	99	0,2074	81,35	116	99	0,1996	110,83	193	99
																			Chr4	680964	T	C	61,0	61	99	0,1800	0,100	100	99	3398,0	114,43	157	99	0,2555	139,66	205	99	0,2500	114,47	161	99	0,2243	91,33	124	99	0,2201	133126	259	99
																			Chr4	684683	C	A	50,0	50	99	0,1753	0,76	76	99	2697,0	146,36	182	99	0,1800	149,74	223	99	0,2896	110,42	152	99	0,2401	97,49	146	99	0,1768	127146	273	99
																			Chr4	686387	T	A	60,0	60	99	0,1800	0,87	87	99	3043,0	149,31	180	99	0,1800	142,49	191	99	0,1800	84,34	118	99	0,2066	88,46	134	99	0,1645	113118	231	99
																			Chr4	687379	G	A	66,0	66	99	0,1800	0,73	73	99	2664,0	184,45	229	99	0,1800	150,79	229	99	0,2840	117,33	150	99	0,1800	97,53	150	99	0,1644	172133	305	99
																			Chr4	688245	T	C	59,0	59	99	0,1800	0,89	89	99	3228,0	171,43	214	99	0,1800	155,64	219	99	0,1800	103,40	143	99	0,2423	89,49	138	99	0,1600	156155	311	41
																			Chr4	688736	A	G	70,4	74	99	0,1800	0,71	71	99	2510,0	130,61	191	99	0,2842	138,65	203	99	0,2963	79,46	125	99	0,1448	88,47	135	99	0,1591	115131	246	99
																			Chr4	689597	T	C	59,0	59	99	0,1800	0,69	69	99	2384,0	153,33	186	99	0,1800	137,62	199	99	0,2960	102,35	137	99	0,2605	97,44	141	99	0,1813	148135	283	99
																			Chr4	690052	G	A	55,0	55	99	0,1800	0,65	65	99	2348,0	170,29	199	99	0,1800	152,54	206	99	0,1800	95,37	132	99	0,2406	103,41	144	99	0,2194	122,88	210	99
																			Chr4	690928	T	C	77,0	77	99	0,1800	0,71	71	99	2595,0	167,46	213	99	0,1800	161,72	233	99	0,1800	123,42	165	99	0,2948	134,67	201	99	0,2468	149123	272	99
																			Chr4	691710	G	A	66,0	66	99	0,1800	0,79	79	99	2607,0	187,38	225	99	0,1800	155,69	224	99	0,1800	119,70	189	99	0,2181	87,68	155	99	0,918	160153	313	99
																			Chr4	691783	G	A	60,0	60	99	0,1800	0,73	73	99	2690,0	175,49	224	99	0,1800	158,58	216	99	0,1800	130,65	195	99	0,2488	74,55	129	99	0,1088	141129	270	99
																			Chr4	692219	C	T	48,1	49	99	0,1638	0,55	55	99	1945,0	113,44	157	99	0,2954	159,52	211	99	0,1800	106,29	135	99	0,2956	95,62	157	99	0,1434	134121	255	99
																			Chr4	692522	G	A	52,0	52	99	0,1800	0,77	77	99	2508,0	143,37	180	99	0,1800	133,46	179	99	0,1800	93,31	124	99	0,2483	104,63	167	99	0,1703	117111	228	99
																			Chr4	694264	A	T	42,1	43	99	0,1561	0,68	68	99	2488,0	144,42	186	99	0,1800	141,67	208	99	0,3030	107,40	147	99	0,2361	89,46	135	99	0,1545	131124	255	99
																			Chr4	694507	C	T	65,0	65	99	0,1800	0,82	82	99	2804,0	137,39	176	99	0,1800	159,76	235	99	0,1800	88,30	118	99	0,2311	96,52	148	99	0,1657	145130	275	99
																			Chr4	696508	A	G	62,0	62	99	0,1800	0,62	62	99	2215,0	158,34	192	99	0,1800	159,73	232	99	0,1800	101,27	128	99	0,2870	83,43	126	99	0,1450	118,98	216	99
																			Chr4	696691	A	G	54,0	54	99	0,1800	0,59	59	99	2136,0	153,39	192	99	0,1800	152,58	210	99	0,1800	105,35	140	99	0,2713	72,39	111	99	0,1237	128,98	226	99
																			Chr4	697589	C	T	71,0	71	99	0,1800	0,79	79	99	2870,0	157,31	188	99	0,1800	155,61	216	99	0,1800	107,28	135	99	0,1800	87,43	130	99	0,1906	142109	251	99
																			Chr4	703081	G	A	48,0	48	99	0,1718	0,68	68	99	2137,0	148,51	199	99	0,1800	144,62	206	99	0,1800	109,30	139	99	0,1800	71,49	120	99	0,928	167139	306	99
																			Chr4	704961	A	G	78,0	78	99	0,1800	0,79	79	99	2801,0	182,50	232	99	0,1800	146,64	210	99	0,1800	90,39	129	99	0,2119	89,49	138	99	0,1415	182106	288	99
																			Chr4	705028	A	G	79,0	79	99	0,1800	0,66	66	99	2336,0	168,42	210	99	0,1800	128,53	181	99	0,2736	101,35	136	99	0,2381	98,39	137	99	0,2200	159108	267	99
																			Chr4	734326	C	T	55,0	55	99	0,1800	0,79	79	99	2709,0	119,86	205	99	0,1190	130,92	222	99	0,1413	99,89	188	99	0,385	65,84	149	99	611,0	170111	281	99
																			Chr4	736327	T	G	66,0	66	99	0,1800	0,72	72	99	2622,0	122,83	205	99	0,1461	161100	261	99	0,2419	91,51	142	99	0,1663	76,78	154	99	106,0	165,94	259	99
																			Chr4	738610	C	T	51,17	68	99	0,1162	0,76	76	99	2669,0	100,84	184	99	0,630	82123	205	99	1503,0	68,74	142	99	0,233	44,79	123	99	1264,0	107156	263	99
																			Chr4	741154	G	C	55,15	70	99	0,1260	0,82	82	99	2949,0	79104	183	99	548,0	100129	229	99	1226,0	68,86	154	99	333,0	87,73	160	99	0,325	169118	287	99
																			Chr4	749294	G	A	54,0	54	99	0,1800	0,65	65	99	2397,0	102,66	168	99	0,1331	110,78	188	99	0,1243	57,52	109	99	0,251	86,45	131	99	0,1591	143,90	233	99
																			Chr4	751331	T	A	49,0	49	99	0,1681	0,46	46	99	1633,0	122,55	177	99	0,2459	111,63	174	99	0,1840	70,34	104	99	0,1450	91,37	128	99	0,2081	144,93	237	99
																			Chr4	751934	C	T	66,0	66	99	0,1800	0,74	74	99	2589,0	120,43	163	99	0,2525	154,83	237	99	0,2404	86,48	134	99	0,1477	102,41	143	99	0,2130	135,92	227	99
																			Chr4	755867	A	G	74,1	75	99	0,1800	0,100	100	99	3563,0	178,43	221	99	0,1800	192,74	266	99	0,1800	139,59	198	99	0,2908	115,76	191	99	0,1394	172139	311	99
																			Chr4	758793	T	C	54,0	54	99	0,1800	0,71	71	99	2506,0	127,75	202	99	0,2091	156,56	212	99	0,1800	88,63	151	99	0,1105	84,61	145	99	0,821	201104	305	99
																			Chr4	760656	G	A	68,0	68	99	0,1800	0,109	109	99	3764,0	152,61	213	99	0,1800	170,79	249	99	0,1800	114,41	155	99	0,2543	97,73	170	99	0,862	186103	289	99
																			Chr4	764943	A	G	65,0	65	99	0,1800	0,89	89	99	3152,0	145,79	224	99	0,1890	166,68	234	99	0,2723	96,76	172	99	0,608	91,72	163	99	0,226	135119	254	2
																			Chr4	765972	G	A	65,0	65	99	0,1800	0,86	86	99	3055,0	148,67	215	99	0,2861	179,81	260	99	0,1800	116,59	175	99	0,2172	96,56	152	99	0,1315	176124	300	99
																			Chr4	770146	T	C	56,0	56	99	0,1800	0,90	90	99	3044,0	114,73	187	99	0,1542	129,78	207	99	0,1686	93,68	161	99	0,1053	83,53	136	99	0,1203	153113	266	99
																			Chr4	770792	C	T	55,0	55	99	0,1800	0,87	87	99	2949,0	115,68	183	99	0,1704	146,95	241	99	0,1951	110,69	179	99	0,1843	84,76	160	99	0,423	163112	275	99
																			Chr4	770988	T	A	51,0	51	99	0,1800	0,77	77	99	2779,0	83,77	160	99	0,365	115,93	208	99	0,1202	106,64	170	99	0,1806	78,53	131	99	0,960	151,86	237	99
																			Chr4	771315	T	C	47,1	48	99	0,1629	0,88	88	99	2928,0	126,83	209	99	0,1772	133,86	219	99	0,1608	107,70	177	99	0,1425	110,49	159	99	0,2449	169,85	254	99
																			Chr4	772603	A	G	58,0	58	99	0,1800	0,74	74	99	2690,0	113,68	181	99	0,1663	134,76	210	99	0,2039	100,57	157	99	0,1473	79,54	133	99	0,1063	145103	248	99
																			Chr4	773539	T	A	61,0	61	99	0,1800	0,82	82	99	2682,0	127,73	200	99	0,2303	150,78	228	99	0,2932	130,64	194	99	0,2607	90,66	156	99	0,904	155,76	231	99
																			Chr4	774510	C	A	57,4	61	99	0,2754	0,70	70	99	2466,0	85,95	180	99	614,0	95108	203	99	621,0	86,68	154	99	0,564	104,75	179	99	0,959	135,98	233	99
																			Chr4	775769	T	C	71,0	71	99	0,1800	0,83	83	99	3028,0	116,64	180	99	0,2094	118,74	192	99	0,2127	111,52	163	99	0,2383	106,48	154	99	0,2181	170102	272	99
																			Chr4	777693	A	G	67,0	67	99	0,1800	0,90	90	99	3228,0	118,67	185	99	0,1780	121,89	212	99	0,1683	83,62	145	99	0,1148	96,70	166	99	0,1108	168108	276	99
																			Chr4	779375	C	A	65,0	65	99	0,1800	0,94	94	99	3207,0	116,74	190	99	0,1747	121,84	205	99	0,1400	103,70	173	99	0,1221	85,60	145	99	0,1073	169134	303	99
																			Chr4	780487	A	G	77,0	77	99	0,1800	0,97	97	99	3456,0	115,82	197	99	0,1463	133103	236	99	0,1092	93,48	141	99	0,1862	87,59	146	99	0,1318	172,97	269	99
																			Chr4	781953	A	C	74,0	74	99	0,1800	0,90	90	99	3986,0	112,91	203	99	0,949	116,87	203	99	0,1344	86,52	138	99	0,2184	87,63	150	99	0,1133	142102	244	99
																			Chr4	781955	C	T	74,0	74	99	0,1800	0,87	87	99	3986,0	112,88	200	99	0,949	115,82	197	99	0,1344	87,49	136	99	0,2184	88,62	150	99	0,1133	144,99	243	99
																			Chr4	782171	G	T	56,0	56	99	0,1800	0,93	93	99	3291,0	107,98	205	99	0,547	145,83	228	99	0,1968	94,54	148	99	0,1425	85,62	147	99	0,842	162,90	252	99
																			Chr4	782424	A	G	81,0	81	99	0,1800	0,95	95	99	3321,0	120,90	210	99	0,1294	135120	255	99	0,269	87,63	150	99	0,831	112,67	179	99	0,1917	164129	293	99
																			Chr4	782713	A	T	59,0	59	99	0,1800	0,93	93	99	3102,0	106,83	189	99	0,924	104,99	203	25	0,25	95,70	165	99	0,908	76,62	138	99	0,614	144103	247	99
																			Chr4	783892	T	G	65,1	66	99	0,1800	0,95	95	99	3346,0	115,75	190	99	0,1210	133,97	230	99	0,940	70,57	127	99	0,412	98,70	168	99	0,1094	155,97	252	99
																			Chr4	784832	T	G	54,0	54	99	0,1792	0,73	73	99	2664,0	106,59	165	99	0,1730	126,86	212	99	0,1493	103,69	172	99	0,1264	107,56	163	99	0,1645	161102	263	99
																			Chr4	797843	T	C	58,0	58	99	0,1800	0,73	73	99	2634,0	89,73	162	99	0,201	105,96	201	99	0,352	63,59	122	99	0,181	82,69	151	99	0,470	138104	242	99
																			Chr4	798810	G	A	77,0	77	99	0,1800	0,88	88	99	3143,0	131,83	214	99	0,1785	140115	255	99	0,1108	81,87	168	99	298,0	102,75	177	99	0,855	166100	266	99
																			Chr4	802937	A	G	75,0	75	99	0,1800	0,69	69	99	2542,0	79,96	175	99	627,0	142,99	241	99	0,1815	68,69	137	2	0,2	88,52	140	99	0,1274	156117	273	99
																			Chr4	806091	T	G	61,0	61	99	0,1800	0,81	81	99	2785,0	117,92	209	99	0,804	120,85	205	99	0,1272	83,71	154	99	0,549	70,60	130	99	0,558	131101	232	99
																			Chr4	808526	G	A	53,0	53	99	0,1800	0,72	72	99	2667,0	111,70	181	99	0,1479	107,90	197	99	0,635	91,58	149	99	0,1117	62,74	136	99	470,0	144101	245	99
																			Chr4	809273	A	C	55,11	66	99	0,1583	0,80	80	99	2767,0	81,80	161	99	0,208	93102	195	99	421,0	56,84	140	99	1046,0	62,86	148	99	647,0	114128	242	99
																			Chr4	809450	C	T	45,8	53	99	0,1169	0,63	63	99	2321,0	100,84	184	99	0,517	95,95	190	99	114,0	61,83	144	99	772,0	58,95	153	99	1218,0	112108	220	99
																			Chr4	810270	G	A	47,13	60	99	0,1114	0,73	73	99	2514,0	113,89	202	99	0,847	111108	219	99	0,206	60,68	128	99	374,0	54,78	132	99	894,0	130131	261	99
																			Chr4	811354	G	T	69,1	70	99	0,1800	0,65	65	99	2380,0	105,80	185	99	0,989	84,99	183	99	545,0	78,65	143	99	0,575	56,59	115	24	24,0	128112	240	99
																			Chr4	811845	C	A	74,0	74	99	0,1800	0,85	85	99	2820,0	141101	242	99	0,1296	147,94	241	99	0,1602	88,74	162	99	0,349	85,54	139	99	0,928	149141	290	99
																			Chr4	811932	T	C	59,0	59	99	0,1800	0,63	63	99	2132,0	112,83	195	99	0,1069	119,92	211	99	0,970	63,61	124	99	0,247	71,48	119	99	0,859	128104	232	99
																			Chr4	812922	G	A	71,0	71	99	0,1800	0,62	62	99	2759,0	106,72	178	99	0,1246	111,91	202	99	0,828	74,57	131	99	0,2979	70,67	137	99	0,2259	143,87	230	99
																			Chr4	812923	G	A	69,0	69	99	0,1800	0,61	61	99	2759,0	105,72	177	99	0,1201	110,91	201	99	0,811	73,57	130	99	0,2979	70,67	137	99	0,2259	143,86	229	99
																			Chr4	814526	A	C	72,0	72	99	0,1800	0,61	61	99	2022,0	120,69	189	99	0,1945	151100	251	99	0,1977	96,60	156	99	0,1137	77,68	145	99	0,242	141,93	234	99
																			Chr4	814689	C	A	47,0	47	99	0,1589	0,65	65	99	2241,0	114,57	171	99	0,2127	113,80	193	99	0,1181	69,66	135	26	26,0	70,61	131	99	0,614	144,87	231	99
																			Chr4	824328	G	A	69,0	69	99	0,1800	0,70	70	99	2204,0	102,79	181	99	0,665	122,87	209	99	0,1492	56,89	145	99	1183,0	64,59	123	99	0,558	127,89	216	99
																			Chr4	825206	G	A	75,1	76	99	0,1800	0,78	78	99	2519,0	100,64	164	99	0,1264	114,90	204	99	0,813	100,71	171	99	0,831	77,74	151	92	0,92	109123	232	99
																			Chr4	828178	T	C	56,0	56	99	0,1800	0,51	51	99	2267,0	90,55	145	99	0,1355	97,77	174	99	0,993	50,64	114	99	647,0	68,61	129	99	0,587	129103	232	99
																			Chr4	829568	C	T	81,0	81	99	0,1800	0,58	58	99	2137,0	118,92	210	99	0,1001	97,98	195	3	3,0	60,55	115	74	0,74	80,52	132	99	0,1043	142106	248	99
																			Chr4	837261	A	T	62,0	62	99	0,1800	0,68	68	99	2864,0	100,60	160	99	0,1854	97103	200	99	277,0	80,59	139	99	0,1813	61,79	140	99	432,0	124101	225	99
																			Chr4	837283	T	C	63,0	63	99	0,1800	0,58	58	99	2697,0	87,60	147	99	0,1197	93106	199	99	481,0	84,61	145	99	0,1831	51,80	131	99	859,0	113104	217	99
																			Chr4	840398	C	T	58,0	58	99	0,1800	0,66	66	99	2440,0	88,79	167	99	0,416	109,98	207	99	0,443	82,55	137	99	0,1022	69,82	151	99	446,0	102103	205	81
																			Chr4	843421	A	C	62,0	62	99	0,1800	0,87	87	99	3029,0	116,82	198	99	0,732	132120	252	54	54,0	91100	191	99	415,0	74,71	145	99	0,268	149134	283	99
																			Chr4	844318	T	C	63,0	63	99	0,1800	0,61	61	99	2705,0	122,73	195	99	0,1800	122116	238	99	0,2418	89,67	156	99	0,2536	68,67	135	99	0,1394	130145	275	99
																			Chr4	844327	T	C	67,0	67	99	0,1800	0,62	62	99	2743,0	128,73	201	99	0,1800	130117	247	99	0,2652	93,70	163	99	0,2492	67,71	138	99	0,1151	135145	280	99
																			Chr4	847224	C	T	54,0	54	99	0,1800	0,66	66	99	2277,0	83,85	168	99	250,0	96,89	185	99	0,148	56,69	125	99	436,0	71,70	141	99	0,256	101133	234	99
																			Chr4	847573	C	A	61,0	61	99	0,1800	0,64	64	99	2140,0	105,70	175	99	0,1238	111,92	203	99	0,554	89,63	152	99	0,1016	67,68	135	71	0,71	135118	253	99
																			Chr4	847685	G	T	50,0	50	99	0,1800	0,63	63	99	2286,0	124,67	191	99	0,2207	84,90	174	99	236,0	79,40	119	99	0,1565	52,71	123	99	714,0	100100	200	57
																			Chr4	847762	A	G	57,0	57	99	0,1800	0,79	79	99	2801,0	119110	229	99	0,656	90,94	184	99	339,0	66,65	131	73	73,0	53,72	125	99	791,0	111112	223	73
																			Chr4	847912	A	G	56,0	56	99	0,1800	0,73	73	99	2671,0	110,86	196	99	0,755	104,90	194	99	0,539	79,66	145	99	0,336	59,55	114	77	0,77	121133	254	99
																			Chr4	848052	A	G	62,0	62	99	0,1800	0,86	86	99	3050,0	111,94	205	99	0,359	104,93	197	99	0,286	102,70	172	99	0,919	65,74	139	99	229,0	133138	271	96
																			Chr4	848418	T	A	62,0	62	99	0,1800	0,59	59	99	2223,0	125,76	201	99	0,1676	98,86	184	99	0,832	77,63	140	99	0,603	74,78	152	99	337,0	117135	252	99
																			Chr4	850623	T	C	66,1	67	99	0,1800	0,98	98	99	3403,0	117,88	205	99	0,1059	140,97	237	99	0,1454	85,77	162	99	0,506	82,93	175	99	484,0	145136	281	99
																			Chr4	853771	T	C	68,0	68	99	0,1800	0,80	80	99	2814,0	99,71	170	99	0,1225	108,86	194	99	0,513	81,51	132	99	0,870	59,69	128	99	604,0	112113	225	83
																			Chr4	854918	C	A	63,0	63	99	0,1800	0,68	68	99	2475,0	86,64	150	99	0,936	88,62	150	99	0,1145	64,45	109	99	0,428	46,70	116	99	818,0	122109	231	99
																			Chr4	857780	A	T	68,0	68	99	0,1800	0,79	79	99	2822,0	96,60	156	99	0,1426	82,90	172	99	300,0	75,59	134	99	0,629	69,65	134	19	0,19	97131	228	99
																			Chr4	859681	G	T	80,0	80	99	0,1800	0,77	77	99	2518,0	101,82	183	99	0,605	84102	186	99	666,0	84,66	150	99	0,744	50,70	120	99	760,0	123138	261	99
																			Chr4	865207	A	G	55,0	55	99	0,1800	0,82	82	99	2991,0	114,89	203	99	0,1048	138111	249	99	0,1413	90,73	163	99	0,856	60,75	135	99	588,0	116170	286	99
																			Chr4	867810	T	C	60,0	60	99	0,1800	0,86	86	99	3101,0	141,98	239	99	0,1649	94122	216	99	1074,0	86,71	157	99	0,747	63,82	145	99	856,0	111157	268	99
																			Chr4	867881	T	C	58,0	58	99	0,1800	0,77	77	99	2683,0	136108	244	99	0,1244	104118	222	99	626,0	97,75	172	99	0,679	79,98	177	99	668,0	128186	314	99
																			Chr4	868825	T	C	62,0	62	99	0,1800	0,62	62	99	2171,0	84,75	159	99	0,329	90117	207	99	776,0	62,60	122	99	0,331	62,74	136	99	506,0	94143	237	99
																			Chr4	869226	G	A	67,0	67	99	0,1800	0,78	78	99	2680,0	108,71	179	99	0,1636	99,86	185	99	0,216	0,0	NA	NA	NA	57,95	152	99	1235,0	109148	257	99
																			Chr4	869789	T	C	61,0	61	99	0,1800	0,82	82	99	2995,0	129,89	218	99	0,1342	107105	212	99	342,0	79,72	151	99	0,372	76,78	154	53	0,53	133150	283	99
																			Chr4	873152	G	A	55,1	56	99	0,1800	0,79	79	99	2918,0	92,76	168	99	0,444	120109	229	99	0,379	84,71	155	99	0,453	46,97	143	99	1960,0	105169	274	99
																			Chr4	875324	C	A	57,0	57	99	0,1800	0,84	84	99	2623,0	114,72	186	99	0,1778	108,94	202	99	0,557	81,84	165	91	0,91	67,89	156	99	630,0	103142	245	99
																			Chr4	876714	A	G	75,0	75	99	0,1800	0,91	91	99	3051,0	133,88	221	99	0,1320	117119	236	31	31,0	99,78	177	99	0,732	64,92	156	99	985,0	131149	280	99
																			Chr4	878626	C	A	52,0	52	99	0,1800	0,78	78	99	2766,0	135,59	194	99	0,1800	113122	235	99	156,0	70,71	141	42	42,0	59,70	129	99	597,0	125135	260	99
																			Chr4	878837	A	G	61,0	61	99	0,1800	0,78	78	99	2657,0	131,93	224	99	0,1553	118135	253	99	142,0	72,76	148	99	168,0	64,70	134	99	166,0	124141	265	99
																			Chr4	887272	G	A	58,0	58	99	0,1800	0,65	65	99	2333,0	70,69	139	99	0,208	55100	155	99	1947,0	48,60	108	99	448,0	40,61	101	99	932,0	82104	186	99
																			Chr4	890177	G	T	54,0	54	99	0,1800	0,65	65	99	2383,0	74,79	153	99	216,0	61,94	155	99	1173,0	49,59	108	99	214,0	48,65	113	99	639,0	83,86	169	99
																			Chr4	891732	A	T	70,0	70	99	0,1800	0,86	86	99	2842,0	97,78	175	99	0,615	90129	219	99	1572,0	77,79	156	13	13,0	61,81	142	99	956,0	129137	266	99
																			Chr4	896453	G	A	32,14	46	99	0,648	0,81	81	99	2951,0	37119	156	99	3475,0	45,96	141	99	2083,0	38,85	123	99	1778,0	33,67	100	99	1245,0	73112	185	99
																			Chr4	897815	T	C	31,17	48	99	0,1087	0,37	37	99	1634,0	38,75	113	99	1242,0	31,74	105	99	1305,0	28,62	90	99	1092,0	24,59	83	99	762,0	70,72	142	99
																			Chr4	897822	T	C	25,15	40	99	0,1016	0,35	35	99	1598,0	37,69	106	99	1047,0	31,70	101	99	1107,0	24,62	86	99	1170,0	22,47	69	99	699,0	62,74	136	99
																			Chr4	898067	C	T	57,2	59	99	0,1752	0,20	20	99	856,0	56,59	115	39	39,0	65,64	129	99	0,248	50,59	109	99	0,439	45,33	78	99	0,1061	92,64	156	99
																			Chr4	898127	A	G	49,9	58	99	0,2841	0,26	26	99	1155,0	38,77	115	99	1805,0	56,76	134	99	968,0	44,63	107	99	805,0	29,34	63	94	0,94	60,80	140	99
																			Chr4	898129	G	T	48,9	57	99	0,2841	0,26	26	99	1155,0	38,77	115	99	1760,0	60,76	136	99	746,0	44,63	107	99	691,0	30,31	61	99	0,119	61,79	140	99
																			Chr4	915861	T	C	68,0	68	99	0,1800	0,94	94	99	3309,0	80,93	173	99	364,0	92120	212	99	774,0	69,77	146	99	321,0	73,96	169	99	625,0	139117	256	99
																			Chr4	916253	C	A	51,0	51	99	0,1708	0,70	70	99	2367,0	92105	197	99	413,0	99,98	197	99	157,0	60,61	121	29	0,29	70,85	155	99	661,0	132136	268	62
																			Chr4	921034	T	G	59,0	59	99	0,1800	0,79	79	99	2910,0	76110	186	99	1256,0	89142	231	99	1992,0	73114	187	99	1484,0	52,67	119	99	381,0	139130	269	99
																			Chr4	924216	C	G	69,0	69	99	0,1800	0,85	85	99	3036,0	92128	220	99	1377,0	94158	252	99	2398,0	83100	183	99	442,0	80102	182	99	906,0	164148	312	99
																			Chr4	925045	T	C	60,0	60	99	0,990	0,85	85	99	2745,0	86116	202	99	1075,0	81162	243	99	3313,0	75,87	162	99	774,0	81,73	154	44	0,44	155143	298	47
																			Chr4	925114	C	T	50,0	50	99	0,1724	0,86	86	99	3036,0	79,90	169	99	432,0	77138	215	99	2493,0	66,92	158	99	1172,0	68,70	138	23	23,0	129131	260	15
																			Chr4	927470	T	C	68,0	68	99	0,1800	0,81	81	99	2881,0	79129	208	99	1588,0	87148	235	99	2070,0	63,84	147	99	684,0	57,87	144	99	1042,0	138161	299	99
																			Chr4	956983	A	C	76,0	76	99	0,1800	1,97	98	99	3401,0	112123	235	99	170,0	126126	252	99	0,151	96,99	195	99	100,0	91,97	188	99	264,0	163179	342	99
																			Chr4	966756	A	C	58,0	58	99	0,1800	0,89	89	99	3210,0	78113	191	99	1342,0	121109	230	99	0,310	85107	192	99	991,0	83,84	167	99	249,0	125144	269	99
																			Chr4	968780	C	T	63,0	63	99	0,1800	0,101	101	99	3377,0	120106	226	99	0,419	158,97	255	99	0,2327	78108	186	99	1171,0	81100	181	99	567,0	160181	341	99
																			Chr4	995202	A	G	61,0	61	99	0,1800	0,87	87	99	2888,0	104,86	190	99	0,701	130,62	192	99	0,2764	88,67	155	99	0,751	77,95	172	99	519,0	95145	240	99
																			Chr4	1009863	G	A	55,0	55	99	0,1800	0,84	84	99	2976,0	113,66	179	99	0,1977	139,94	233	99	0,1747	106,51	157	99	0,1921	45,88	133	99	1769,0	111115	226	48
																			Chr4	1012012	T	C	59,0	59	99	0,1800	0,90	90	99	3248,0	119,67	186	99	0,1996	127,88	215	99	0,1324	98,61	159	99	0,1313	48,78	126	99	1229,0	126180	306	99
																			Chr4	1012309	T	C	66,0	66	99	0,1800	0,87	87	99	3039,0	115,71	186	99	0,1545	106,83	189	99	0,1072	91,58	149	99	0,1404	49,90	139	99	1496,0	115133	248	99
																			Chr4	1030390	T	C	45,12	57	99	0,2511	0,72	72	99	2478,0	77,67	144	99	0,331	99111	210	99	900,0	55,82	137	99	1238,0	39107	146	99	2559,0	89171	260	99
																			Chr4	1044860	A	G	71,0	71	99	0,1800	0,122	122	99	4184,0	124104	228	99	0,759	139115	254	99	0,1146	85,61	146	99	0,930	71,92	163	99	631,0	151176	327	99
																			Chr4	1046002	T	C	67,0	67	99	0,1800	0,82	82	99	2952,0	122,74	196	99	0,1784	119,95	214	99	0,857	77,72	149	99	0,303	91,78	169	99	0,326	140153	293	99
																			Chr4	1047227	G	A	54,0	54	99	0,1800	0,96	96	99	3461,0	129,61	190	99	0,2437	134103	237	99	0,1366	96,47	143	99	0,1961	103,71	174	99	0,980	141135	276	26
																			Chr4	1049750	C	T	63,0	63	99	0,1800	0,87	87	99	2781,0	121,76	197	99	0,1598	119113	232	99	0,268	90,69	159	99	0,651	82,90	172	99	214,0	134162	296	99
																			Chr4	1050011	T	G	57,0	57	99	0,1800	0,77	77	99	2776,0	121,73	194	99	0,1684	111102	213	99	0,658	93,70	163	99	0,967	71,79	150	99	349,0	134142	276	99
																			Chr4	1051419	T	C	67,0	67	99	0,1800	0,75	75	99	2628,0	120,87	207	99	0,1338	90,94	184	99	0,148	79,52	131	99	0,1274	70,74	144	91	91,0	121108	229	99
																			Chr4	1053209	T	C	27,9	36	99	0,772	2,56	58	99	1826,0	65,90	155	99	531,0	83,85	168	35	0,35	61,81	142	99	767,0	47,68	115	99	513,0	68139	207	99
																			Chr4	1056172	A	G	54,0	54	99	0,1800	0,92	92	99	3203,0	97,83	180	99	0,451	104,85	189	99	0,821	75,49	124	99	0,770	50,74	124	99	818,0	100139	239	99
																			Chr4	1057968	A	C	54,0	54	99	0,1783	0,90	90	99	3221,0	105,99	204	88	0,88	136,97	233	99	0,1410	84,57	141	99	0,995	62,74	136	99	485,0	103164	267	99
																			Chr4	1070783	G	A	65,0	65	99	0,1800	0,73	73	99	2475,0	85112	197	99	1368,0	77102	179	99	1421,0	88,66	154	99	0,473	65,71	136	99	549,0	116155	271	99
																			Chr4	1071171	C	T	70,0	70	99	0,1800	0,74	74	99	2554,0	101,97	198	99	166,0	87,87	174	99	138,0	66,82	148	99	650,0	75,75	150	72	72,0	137133	270	99
																			Chr4	1071425	G	T	64,0	64	99	0,1800	0,86	86	99	2882,0	88,94	182	99	128,0	85,99	184	99	782,0	72,92	164	99	344,0	73,71	144	67	0,67	127144	271	99
																			Chr4	1072794	C	T	48,1	49	99	0,1716	0,67	67	99	2377,0	96101	197	99	364,0	91105	196	99	686,0	58,64	122	99	334,0	63,62	125	63	63,0	109123	232	99
																			Chr4	1072810	A	G	52,0	52	99	0,1759	0,69	69	99	2542,0	92113	205	99	875,0	89118	207	99	1003,0	58,71	129	99	502,0	59,69	128	99	549,0	108135	243	99
																			Chr4	1077254	T	C	66,0	66	99	0,1800	0,62	62	99	2263,0	66,73	139	99	494,0	60,85	145	99	1115,0	50,62	112	99	577,0	56,49	105	99	0,295	76103	179	99
																			Chr4	1081362	C	A	70,0	70	99	0,1800	0,54	54	99	1949,0	54,83	137	99	1270,0	81,99	180	99	782,0	62,63	125	99	178,0	75,61	136	99	0,474	109122	231	99
																			Chr4	1089569	T	C	57,0	57	99	0,1800	0,53	53	99	1800,0	61,93	154	99	1092,0	81,80	161	99	195,0	65,73	138	99	268,0	68,49	117	99	0,779	106105	211	58
																			Chr4	1090198	G	A	71,2	73	99	0,1800	0,67	67	99	2989,0	83,86	169	66	0,66	78,98	176	99	930,0	60,58	118	99	0,310	63,51	114	99	0,755	106124	230	99
																			Chr4	1090199	G	A	68,1	69	99	0,1800	0,66	66	99	2989,0	81,85	166	66	0,66	74,97	171	99	930,0	57,57	114	99	0,310	59,50	109	99	0,755	100122	222	99
																			Chr4	1096019	A	G	44,0	44	99	0,1555	0,73	73	99	2450,0	69,96	165	99	869,0	94,81	175	99	0,399	62,49	111	99	0,306	72,60	132	99	0,527	106120	226	99
																			Chr4	1096099	T	C	66,0	66	99	0,1800	0,78	78	99	2705,0	68,97	165	99	1059,0	102,97	199	99	0,407	44,65	109	99	640,0	69,58	127	99	0,332	100126	226	99
																			Chr4	1099260	C	T	70,0	70	99	0,1800	0,65	65	99	2062,0	57,91	148	99	1071,0	86109	195	99	881,0	58,59	117	99	205,0	61,54	115	99	0,341	118121	239	22
																			Chr4	1099336	G	A	66,0	66	99	0,1800	0,66	66	99	2154,0	67,80	147	99	335,0	76104	180	99	1198,0	73,54	127	99	0,638	50,61	111	99	484,0	113115	228	99
																			Chr4	1099609	A	C	66,0	66	99	0,1800	0,59	59	99	2679,0	81,99	180	99	790,0	66,81	147	99	678,0	53,62	115	99	408,0	88,63	151	99	0,1083	115113	228	99
																			Chr4	1099618	G	A	63,0	63	99	0,1800	0,61	61	99	2724,0	83,99	182	99	630,0	67,81	148	99	677,0	54,65	119	99	495,0	80,65	145	99	0,720	119111	230	99
																			Chr4	1099643	C	G	62,0	62	99	0,1800	0,60	60	99	2745,0	81,90	171	99	495,0	60,85	145	99	1037,0	53,63	116	99	360,0	70,66	136	99	0,180	124107	231	99
																			Chr4	1099657	C	T	66,1	67	99	0,1800	0,60	60	99	2700,0	73,82	155	99	405,0	52,79	131	99	1172,0	50,54	104	99	180,0	63,60	123	99	0,135	120103	223	99
																			Chr4	1099675	A	T	66,0	66	99	0,1800	2,27	29	99	1177,0	65,40	105	99	0,1183	49,36	85	99	0,606	47,23	70	99	0,1329	59,32	91	99	0,1264	116,94	210	99
																			Chr4	1099681	A	G	68,0	68	99	0,1800	2,47	49	99	1949,0	71,45	116	99	0,1094	52,82	134	99	1428,0	52,49	101	66	0,66	60,60	120	99	0,169	122,51	173	99
																			Chr4	1099690	A	G	63,0	63	99	0,1800	2,33	35	99	1394,0	69,53	122	99	0,384	49,46	95	99	0,438	52,26	78	99	0,1202	59,38	97	99	0,1096	118,60	178	99
																			Chr4	1099696	G	A	57,4	61	99	0,1721	2,33	35	99	1744,0	60,47	107	99	0,1738	36,45	85	99	130,0	46,24	70	99	0,1150	45,36	82	99	0,1557	81,58	149	99
																			Chr4	1099705	A	G	63,0	63	99	0,1800	1,33	34	99	1426,0	79,47	126	99	0,1542	56,45	101	99	0,558	52,24	76	99	0,1295	70,36	106	99	0,1513	122,95	217	99
																			Chr4	1099811	C	T	51,0	51	99	0,1782	0,65	65	99	3045,0	0,0	NA	NA	NA	0,0	NA	NA	NA	0,0	NA	NA	NA	51,47	98	99	0,203	119,99	218	99
																			Chr4	1099812	A	G	51,0	51	99	0,1792	0,64	64	99	3045,0	0,0	NA	NA	NA	0,0	NA	NA	NA	0,0	NA	NA	NA	50,48	98	99	0,158	118,99	217	99
																			Chr4	1099819	T	C	54,0	54	99	0,1800	0,78	78	99	3484,0	0,0	NA	NA	NA	0,0	NA	NA	NA	0,0	NA	NA	NA	55,53	108	98	0,98	122111	233	99
																			Chr4	1099826	C	T	51,1	52	99	0,1701	0,79	79	99	3548,0	0,0	NA	NA	NA	0,0	NA	NA	NA	0,0	NA	NA	NA	0,0	NA	NA	NA	125118	243	65
																			Chr4	1099914	G	T	52,0	52	99	0,1800	0,69	69	99	2939,0	59,74	133	99	618,0	76,65	141	99	0,493	40,47	87	99	433,0	66,44	110	99	0,988	101103	204	99
																			Chr4	1099933	C	T	65,0	65	99	0,1800	0,66	66	99	3117,0	59,73	132	99	674,0	76,76	152	65	0,65	48,51	99	99	175,0	73,44	117	99	0,1211	97109	206	99
																			Chr4	1099953	A	C	71,1	72	99	0,1800	0,69	69	99	3105,0	62,81	143	99	899,0	73,73	146	45	0,45	50,55	105	99	288,0	77,44	121	99	0,1485	89119	208	99
																			Chr4	1099961	A	G	70,1	71	99	0,1800	0,68	68	99	3095,0	61,80	141	99	948,0	68,75	143	99	282,0	51,58	109	99	284,0	78,46	124	99	0,1458	88124	212	99
																			Chr4	1100009	G	A	75,0	75	99	0,1800	0,55	55	99	1980,0	72,73	145	99	173,0	66,69	135	99	217,0	47,59	106	99	481,0	65,48	113	99	0,616	78116	194	99
																			Chr4	1100049	A	G	79,0	79	99	0,1800	0,59	59	99	2015,0	72,77	149	99	200,0	65,75	140	99	476,0	51,58	109	99	232,0	63,51	114	99	0,421	85114	199	99
																			Chr4	1100102	A	C	70,0	70	99	0,1800	0,53	53	99	2385,0	80,81	161	80	0,80	74,56	130	99	0,765	52,41	93	99	0,429	46,38	84	99	0,450	99111	210	99
																			Chr4	1100110	A	T	71,0	71	99	0,1800	0,51	51	99	2424,0	80,80	160	99	135,0	75,53	128	99	0,830	52,37	89	99	0,475	43,35	78	99	0,254	99106	205	99
																			Chr4	1100173	T	A	63,0	63	99	0,1800	0,46	46	99	2160,0	71,86	157	99	507,0	92,95	187	78	78,0	55,42	97	99	0,476	45,48	93	99	245,0	114109	223	99
																			Chr4	1100184	T	C	66,0	66	99	0,1800	0,44	44	99	2141,0	70,77	147	99	519,0	94,89	183	99	0,111	53,40	93	99	0,411	42,48	90	99	355,0	109109	218	99
																			Chr4	1100204	A	C	66,0	66	99	0,1800	0,48	48	99	2250,0	78,81	159	99	0,147	106100	206	99	0,225	60,49	109	99	0,973	44,55	99	99	585,0	117124	241	99
																			Chr4	1100224	A	G	56,0	56	99	0,1800	0,43	43	99	1980,0	63,67	130	99	0,176	92,76	168	99	0,675	50,38	88	99	0,1232	43,44	87	45	45,0	96101	197	99
																			Chr4	1100243	C	T	56,0	56	99	0,1800	0,28	28	99	2025,0	80,35	115	99	0,1774	102,42	144	99	0,1170	55,29	84	99	0,2474	48,31	79	99	0,180	112,66	178	99
																			Chr4	1100244	T	C	55,0	55	99	0,1800	0,28	28	99	2025,0	79,35	114	99	0,1729	101,42	143	99	0,1170	55,29	84	99	0,2474	46,31	77	99	0,180	110,65	175	99
																			Chr4	1100246	T	C	55,0	55	99	0,1800	0,28	28	99	1305,0	80,35	115	99	0,1734	99,42	141	99	0,2610	56,29	85	99	0,2924	46,31	77	99	0,630	110,65	175	99
																			Chr4	1100249	G	A	53,0	53	99	0,1800	0,31	31	99	1440,0	78,36	114	99	0,1680	96,43	139	99	0,2520	57,29	86	99	0,1053	46,33	79	99	0,585	114,65	179	99
																			Chr4	1100255	A	C	50,0	50	99	0,1738	0,35	35	99	1575,0	75,39	114	99	0,1512	93,46	139	99	0,2160	56,35	91	99	0,864	44,36	80	99	0,360	108,73	181	99
																			Chr4	1100259	A	G	50,0	50	99	0,1651	0,36	36	99	1800,0	78,41	119	99	0,1456	93,47	140	99	0,1710	56,37	93	99	0,2890	43,36	79	99	0,315	106,82	188	99
																			Chr4	1100266	A	G	61,0	61	99	0,1800	0,42	42	99	2115,0	90,67	157	99	0,982	104,72	176	99	0,1755	69,63	132	99	0,117	54,52	106	99	0,180	124114	238	99
																			Chr4	1100271	C	G	65,0	65	99	0,1800	0,47	47	99	2205,0	94,70	164	99	0,914	109,79	188	99	0,1530	75,65	140	99	0,247	56,53	109	99	0,225	129116	245	99
																			Chr4	1100282	C	A	58,0	58	99	0,1800	0,48	48	99	2250,0	92,68	160	99	0,846	99,74	173	99	0,1350	72,65	137	99	0,137	53,50	103	99	0,270	0,0	NA	NA
																			Chr4	1100290	A	C	55,0	55	99	0,1800	0,45	45	99	2115,0	88,66	154	99	0,809	92,74	166	99	0,810	70,62	132	99	0,198	50,47	97	90	0,90	0,0	NA	NA
																			Chr4	1100296	T	C	51,0	51	99	0,1742	0,43	43	99	2025,0	86,63	149	99	0,865	89,71	160	99	0,675	67,59	126	99	0,238	51,47	98	99	0,180	108103	211	99
																			Chr4	1100298	A	C	50,0	50	99	0,1734	0,41	41	99	1935,0	83,59	142	99	0,886	88,66	154	99	0,810	66,58	124	99	0,226	51,45	96	99	0,180	105,98	203	99
																			Chr4	1100301	G	A	48,0	48	99	0,1652	0,41	41	99	1890,0	81,59	140	99	0,724	83,66	149	99	0,810	61,58	119	99	0,118	46,45	91	99	0,135	0,0	NA	NA
																			Chr4	1100304	G	A	46,0	46	99	0,1569	0,42	42	99	1935,0	77,61	138	99	0,565	83,66	149	99	0,720	0,0	NA	NA	NA	0,0	NA	NA	NA	0,0	NA	NA
																			Chr4	1100313	C	A	48,0	48	99	0,1624	0,49	49	99	2200,0	81,68	149	99	0,501	91,72	163	99	0,891	64,64	128	96	0,96	52,50	102	99	0,119	103105	208	11
																			Chr4	1100318	C	A	46,0	46	99	0,1671	0,49	49	99	2200,0	82,67	149	99	0,567	89,69	158	99	0,756	64,64	128	99	0,104	52,49	101	74	0,74	105102	207	90
																			Chr4	1100350	A	C	44,0	44	99	0,1586	0,12	12	99	540,0	83,24	107	99	0,2654	83,27	110	99	0,2475	62,16	78	99	0,2025	57,11	68	99	0,2070	0,0	NA	NA
																			Chr4	1100354	G	A	44,0	44	99	0,1555	0,12	12	99	540,0	82,25	107	99	0,2699	83,29	112	99	0,2385	64,18	82	99	0,2070	57,11	68	99	0,2025	104,38	142	99
																			Chr4	1100368	T	A	45,0	45	99	0,1543	0,13	13	99	630,0	81,25	106	99	0,2520	79,31	110	99	0,2115	57,20	77	99	0,1665	53,12	65	99	0,1845	94,38	132	99
																			Chr4	1100379	A	T	55,0	55	99	0,1800	0,17	17	99	810,0	94,30	124	99	0,2700	88,37	125	99	0,2115	61,22	83	99	0,1620	57,14	71	99	0,1800	104,39	143	99
																			Chr4	1100383	A	C	55,0	55	99	0,1800	0,19	19	99	855,0	91,35	126	99	0,2655	94,42	136	99	0,2340	63,26	89	99	0,1665	59,18	77	99	0,1845	103,47	150	99
																			Chr4	1100391	A	G	53,0	53	99	0,1800	0,20	20	99	900,0	84,39	123	99	0,2025	86,46	132	99	0,1755	60,29	89	99	0,1485	56,21	77	99	0,1620	95,54	149	99
																			Chr4	1100394	A	C	52,0	52	99	0,1800	0,20	20	99	990,0	77,40	117	99	0,1665	80,48	128	99	0,1395	60,29	89	99	0,1395	55,21	76	99	0,1530	91,54	145	99
																			Chr4	1100407	T	A	63,0	63	99	0,1800	0,24	24	99	1584,0	88,40	128	99	0,1545	95,49	144	99	0,1022	71,29	100	99	0,1189	71,23	94	99	0,1504	109,54	163	99
																			Chr4	1100408	A	T	63,0	63	99	0,1800	0,24	24	99	1584,0	88,40	128	99	0,1618	96,49	145	99	0,1136	71,29	100	99	0,1189	71,23	94	99	0,1618	109,54	163	99
																			Chr4	1100419	A	G	52,0	52	99	0,1800	0,38	38	99	1623,0	65,59	124	99	0,399	81,80	161	99	0,326	56,48	104	99	0,424	60,42	102	99	0,874	80,77	157	99
																			Chr4	1100452	G	A	51,0	51	99	0,1800	0,39	39	99	2070,0	64,65	129	99	180,0	76,81	157	99	245,0	45,51	96	99	180,0	56,45	101	99	0,389	76,86	162	99
																			Chr4	1100455	A	T	54,0	54	99	0,1800	0,46	46	99	2070,0	69,73	142	99	135,0	83,88	171	99	245,0	50,54	104	99	180,0	59,52	111	99	0,364	83,99	182	99
																			Chr4	1100464	A	G	53,0	53	99	0,1799	0,50	50	99	2430,0	67,74	141	99	270,0	76,89	165	99	585,0	51,57	108	45	45,0	55,55	110	99	0,135	82102	184	99
																			Chr4	1100481	A	G	60,0	60	99	0,1800	0,53	53	99	2610,0	67,77	144	99	585,0	77,90	167	99	855,0	57,58	115	90	90,0	57,62	119	99	225,0	93,98	191	99
																			Chr4	1100485	G	A	60,0	60	99	0,1800	0,58	58	99	2700,0	67,74	141	99	495,0	76,87	163	99	720,0	63,57	120	99	0,225	57,61	118	99	225,0	95,98	193	99
																			Chr4	1100490	T	C	59,0	59	99	0,1800	0,58	58	99	2835,0	66,65	131	99	270,0	74,79	153	99	630,0	62,54	116	99	0,180	55,57	112	99	180,0	93,92	185	99
																			Chr4	1100513	G	A	56,0	56	99	0,1800	0,64	64	99	2996,0	72,69	141	99	0,180	81,84	165	79	79,0	64,57	121	99	0,270	64,56	120	99	0,474	109,97	206	99
																			Chr4	1100516	C	T	68,0	68	99	0,1800	0,67	67	99	2996,0	78,72	150	99	0,267	87,89	176	81	81,0	68,59	127	99	0,402	71,58	129	99	0,566	120105	225	99
																			Chr4	1100554	A	G	70,0	70	99	0,1800	0,71	71	99	3006,0	71,79	150	99	439,0	85,97	182	99	386,0	62,70	132	99	280,0	72,58	130	99	0,667	124116	240	99
																			Chr4	1100560	C	T	59,0	59	99	0,1800	0,57	57	99	2937,0	63,63	126	99	502,0	74,75	149	99	686,0	50,52	102	99	482,0	59,42	101	99	0,238	107,97	204	49
																			Chr4	1100561	C	T	59,0	59	99	0,1800	0,57	57	99	2610,0	61,63	124	90	90,0	71,75	146	45	45,0	51,52	103	90	90,0	56,42	98	99	0,716	107,97	204	99
																			Chr4	1100564	C	A	60,1	61	99	0,1800	0,58	58	99	2790,0	59,64	123	99	184,0	71,76	147	99	453,0	50,52	102	45	45,0	56,44	100	99	0,471	108,97	205	99
																			Chr4	1100580	A	T	66,0	66	99	0,1800	0,68	68	99	2978,0	68,79	147	99	475,0	74,96	170	99	823,0	54,61	115	99	341,0	62,52	114	99	0,553	123114	237	99
																			Chr4	1100623	T	A	72,0	72	99	0,1800	0,63	63	99	2835,0	77,71	148	99	0,245	62,92	154	99	1350,0	50,57	107	99	0,222	56,45	101	99	0,520	119103	222	99
																			Chr4	1100624	T	A	73,0	73	99	0,1800	0,63	63	99	2835,0	77,72	149	99	0,245	62,92	154	99	1350,0	50,57	107	99	0,222	57,45	102	99	0,520	119103	222	99
																			Chr4	1100656	C	T	88,0	88	99	0,1800	0,71	71	99	2377,0	80,66	146	99	0,374	73,80	153	99	378,0	55,64	119	99	262,0	61,45	106	99	0,711	128,89	217	99
																			Chr4	1100717	T	C	69,0	69	99	0,1800	0,61	61	99	2160,0	67,49	116	99	0,819	59,41	100	99	0,857	55,63	118	99	216,0	52,32	84	99	0,1083	104,50	154	99
																			Chr4	1101085	T	C	70,0	70	99	0,1800	0,50	50	99	2250,0	59,63	122	99	180,0	67,65	132	99	0,438	52,43	95	99	0,450	52,30	82	99	0,1035	101106	207	99
																			Chr4	1101091	G	T	69,0	69	99	0,1800	0,50	50	99	2340,0	60,61	121	99	135,0	66,62	128	99	0,490	51,43	94	99	0,270	51,30	81	99	0,945	102106	208	99
																			Chr4	1101117	T	C	82,0	82	99	0,1800	0,56	56	99	2790,0	82,86	168	99	315,0	84,69	153	99	0,559	63,58	121	99	0,180	53,35	88	99	0,720	122106	228	99
																			Chr4	1101149	T	G	57,0	57	99	0,1800	0,57	57	99	2565,0	70,77	147	99	225,0	76,55	131	99	0,990	51,52	103	99	0,135	40,35	75	99	0,315	110,84	194	99
																			Chr4	1101157	T	C	57,0	57	99	0,1800	0,56	56	99	2565,0	66,78	144	99	495,0	70,55	125	99	0,675	47,52	99	99	135,0	36,35	71	45	0,45	110,84	194	99
																			Chr4	1101158	C	T	57,0	57	99	0,1800	0,56	56	99	2565,0	66,78	144	99	540,0	70,56	126	99	0,585	48,52	100	99	180,0	36,35	71	45	0,45	110,85	195	99
																			Chr4	1101185	G	A	60,0	60	99	0,1800	0,55	55	99	2790,0	67,67	134	90	90,0	76,50	126	99	0,1047	42,52	94	99	540,0	36,29	65	99	0,315	102,76	178	99
																			Chr4	1101203	A	T	61,0	61	99	0,1800	0,70	70	99	3150,0	62,82	144	99	675,0	75,53	128	99	0,1283	49,63	112	99	540,0	34,34	68	99	0,270	97,88	185	99
																			Chr4	1101207	C	T	68,0	68	99	0,1800	0,73	73	99	3330,0	63,82	145	99	855,0	81,50	131	99	0,1375	51,64	115	99	675,0	42,33	75	99	0,450	106,83	189	99
																			Chr4	1101212	T	C	64,0	64	99	0,1800	0,72	72	99	3240,0	57,79	139	99	1077,0	79,49	128	99	0,1350	47,64	111	99	855,0	40,33	73	99	0,360	101,82	183	99
																			Chr4	1101218	A	G	62,0	62	99	0,1800	0,72	72	99	3240,0	58,82	140	99	1080,0	76,46	122	99	0,1444	47,66	113	99	785,0	41,34	75	99	0,315	97,84	181	99
																			Chr4	1101226	A	G	65,0	65	99	0,1800	0,70	70	99	3240,0	60,85	145	99	1113,0	86,46	132	99	0,1702	51,68	119	99	785,0	41,34	75	99	0,315	102,90	192	99
																			Chr4	1101658	T	A	65,0	65	99	0,1800	0,60	60	99	2679,0	63,71	134	99	0,416	75,76	151	99	0,1806	46,59	105	99	0,203	58,51	109	99	0,1517	82,97	179	99
																			Chr4	1101668	G	T	65,0	65	99	0,1800	0,58	58	99	2628,0	63,78	141	99	0,308	79,77	156	99	0,1986	50,56	106	99	0,386	58,51	109	99	0,1513	82,97	179	99
																			Chr4	1101715	G	A	63,0	63	99	0,1800	0,59	59	99	2001,0	73,94	167	99	614,0	87,96	183	99	431,0	44,63	107	99	746,0	64,60	124	99	0,193	85105	190	99
																			Chr4	1101801	T	A	66,0	66	99	0,1800	0,52	52	99	2385,0	93,94	187	45	0,45	86,97	183	99	540,0	45,71	116	99	1170,0	72,60	132	99	0,450	91117	208	99
																			Chr4	1101814	T	C	63,1	64	99	0,1800	0,50	50	99	2250,0	95,88	183	99	0,270	88,94	182	99	180,0	43,70	113	99	1170,0	70,61	131	99	0,450	85117	202	99
																			Chr4	1101827	T	A	60,0	60	99	0,1800	0,55	55	99	2475,0	78,76	154	99	0,225	79,94	173	99	630,0	44,68	112	99	1080,0	59,53	112	99	0,360	78103	181	99
																			Chr4	1101864	C	T	59,0	59	99	0,1800	0,45	45	99	2115,0	74,54	128	99	0,945	76,63	139	99	0,495	38,35	73	99	0,180	66,45	111	99	0,990	86,67	153	99
																			Chr4	1101873	C	T	59,0	59	99	0,1800	0,49	49	99	2385,0	75,56	131	99	0,765	72,68	140	99	180,0	39,37	76	99	180,0	67,47	114	99	0,765	87,71	158	99
																			Chr4	1101874	G	A	59,0	59	99	0,1800	0,49	49	99	2385,0	75,56	131	99	0,720	72,68	140	99	180,0	39,37	76	99	180,0	67,48	115	99	0,855	87,71	158	99
																			Chr4	1101881	A	C	59,0	59	99	0,1800	0,53	53	99	2385,0	74,62	136	99	0,590	71,77	148	99	225,0	37,43	80	99	180,0	70,54	124	99	0,810	88,76	164	99
																			Chr4	1101885	C	A	58,0	58	99	0,1800	0,53	53	99	2385,0	77,62	139	99	0,623	68,77	145	99	269,0	38,43	81	99	225,0	69,54	123	99	0,675	89,77	166	99
																			Chr4	1101913	T	A	59,0	59	99	0,1800	0,61	61	99	2256,0	69,69	138	99	116,0	64,90	154	99	1034,0	32,49	81	99	676,0	72,56	128	99	0,597	85,79	164	99
																			Chr4	1101943	G	A	60,0	60	99	0,1800	0,32	32	99	1468,0	60,41	101	99	0,941	69,86	155	99	679,0	32,25	57	99	0,497	66,41	107	99	0,982	93,43	136	99
																			Chr4	1101964	G	A	61,0	61	99	0,1800	0,37	37	99	1556,0	53,44	97	99	0,658	70,84	154	99	555,0	30,27	57	99	0,338	60,41	101	99	0,790	88,55	143	99
																			Chr4	1101991	A	G	64,0	64	99	0,1800	0,47	47	99	2115,0	69,59	128	99	0,615	69,82	151	99	595,0	40,41	81	69	0,69	63,51	114	99	0,585	107,69	176	99
																			Chr4	1101994	A	G	65,0	65	99	0,1800	0,47	47	99	2115,0	71,63	134	99	0,590	70,84	154	99	559,0	42,42	84	99	0,147	66,50	116	99	0,675	111,70	181	99
																			Chr4	1102042	T	C	67,1	68	99	0,1800	0,60	60	99	2674,0	77,68	145	99	0,560	75,80	155	99	146,0	47,61	108	99	555,0	59,55	114	99	0,170	107,99	206	99
																			Chr4	1102154	T	C	56,0	56	99	0,1800	0,62	62	99	2747,0	69,79	148	73	0,73	77,86	163	99	0,1179	46,64	110	99	320,0	57,48	105	99	0,1349	89135	224	99
																			Chr4	1102164	A	C	58,0	58	99	0,1800	0,60	60	99	2665,0	69,86	155	99	174,0	86,92	178	99	0,1292	46,63	109	99	277,0	57,45	102	99	0,1432	94130	224	99
																			Chr4	1102206	C	T	62,0	62	99	0,1800	0,53	53	99	1817,0	64,81	145	99	407,0	81,84	165	66	66,0	41,57	98	99	572,0	59,44	103	99	0,471	92128	220	99
																			Chr4	1102257	T	C	62,0	62	99	0,1800	0,52	52	99	1853,0	0,0	NA	NA	NA	77,84	161	99	177,0	36,52	88	98	98,0	64,37	101	99	0,1032	88108	196	99
																			Chr4	1102269	A	G	64,0	64	99	0,1800	0,55	55	99	2475,0	0,0	NA	NA	NA	76,74	150	99	0,1163	42,51	93	7	0,7	64,36	100	99	0,1338	102,94	196	99
																			Chr4	1102274	T	C	63,0	63	99	0,1800	0,52	52	99	2327,0	0,0	NA	NA	NA	74,63	137	99	0,1214	44,46	90	99	0,326	66,32	98	99	0,1514	105,80	185	99
																			Chr4	1102311	G	A	62,0	62	99	0,1800	0,49	49	99	1761,0	69,73	142	99	295,0	80,54	134	99	0,946	50,45	95	99	0,141	76,29	105	99	0,1877	112,70	182	99
																			Chr4	1102340	G	A	52,0	52	99	0,1800	0,49	49	99	2146,0	57,73	130	99	741,0	70,46	116	99	0,1103	51,41	92	99	0,564	65,28	93	99	0,1530	94,69	163	99
																			Chr4	1102357	T	A	60,0	60	99	0,1800	0,48	48	99	2283,0	64,76	140	99	585,0	82,49	131	99	0,1440	62,49	111	99	0,516	70,30	100	99	0,1800	111,75	186	99
																			Chr4	1102364	T	C	58,0	58	99	0,1800	0,51	51	99	2295,0	63,77	140	99	655,0	78,47	125	99	0,1485	63,45	108	99	0,765	67,33	100	99	0,1530	112,79	191	99
																			Chr4	1102366	T	A	55,0	55	99	0,1800	0,50	50	99	2295,0	62,73	135	99	655,0	73,44	117	99	0,1395	63,44	107	99	0,810	65,33	98	99	0,1530	105,75	180	99
																			Chr4	1102404	A	G	61,0	61	99	0,1800	0,59	59	99	2522,0	70,88	158	99	880,0	80,54	134	99	0,1173	67,53	120	99	0,674	64,47	111	99	0,753	123,96	219	99
																			Chr4	1102423	C	T	68,0	68	99	0,1800	0,63	63	99	2869,0	70,92	162	99	949,0	91,64	155	99	0,1190	69,61	130	99	0,405	65,51	116	99	0,630	133112	245	99
																			Chr4	1102431	A	C	70,0	70	99	0,1800	0,56	56	99	3055,0	72,90	162	99	990,0	87,55	142	99	0,1260	70,57	127	99	0,405	59,50	109	99	0,540	139108	247	99
																			Chr4	1102437	A	G	73,0	73	99	0,1800	0,63	63	99	2970,0	70,94	164	99	1125,0	90,62	152	99	0,1080	71,62	133	99	0,180	60,54	114	99	0,405	144113	257	99
																			Chr4	1102455	T	G	73,0	73	99	0,1800	0,72	72	99	3274,0	71,88	159	99	855,0	93,66	159	99	0,1170	68,67	135	99	0,135	63,57	120	99	0,405	143122	265	99
																			Chr4	1102479	G	A	63,0	63	99	0,1800	0,76	76	99	3409,0	66,77	143	99	495,0	83,58	141	99	0,1215	63,65	128	45	45,0	58,55	113	99	0,135	140114	254	99
																			Chr4	1102497	A	G	65,1	66	99	0,1800	0,71	71	99	3268,0	60,76	136	99	589,0	83,58	141	99	0,1029	52,62	114	99	385,0	68,52	120	99	0,661	129105	234	99
																			Chr4	1102527	A	G	53,0	53	99	0,1800	0,63	63	99	2152,0	63,65	128	71	71,0	75,64	139	99	0,265	47,58	105	99	365,0	67,49	116	99	0,680	125,89	214	99
																			Chr4	1102568	C	T	53,0	53	99	0,1710	0,67	67	99	2968,0	0,0	NA	NA	NA	0,0	NA	NA	NA	48,71	119	99	0,2058	74,53	127	99	0,780	125,79	204	99
																			Chr4	1102581	A	G	43,0	43	99	0,1583	0,65	65	99	2964,0	0,0	NA	NA	NA	0,0	NA	NA	NA	48,66	114	99	0,2334	76,52	128	99	0,930	106,77	183	99
																			Chr4	1102605	G	A	42,0	42	99	0,1612	0,58	58	99	2527,0	0,0	NA	NA	NA	0,0	NA	NA	NA	49,54	103	99	0,2554	83,47	130	99	0,1115	100,81	181	99
																			Chr4	1102664	C	T	61,0	61	99	0,1800	0,68	68	99	2964,0	101,88	189	99	0,318	85,95	180	99	375,0	55,78	133	99	0,2238	91,59	150	99	0,1036	122103	225	99
																			Chr4	1102677	G	A	70,0	70	99	0,1800	0,69	69	99	3105,0	104,90	194	99	0,522	90100	190	99	491,0	56,78	134	99	0,2536	87,55	142	99	0,1040	126107	233	99
																			Chr4	1102694	T	C	76,0	76	99	0,1800	0,70	70	99	3044,0	104,94	198	99	0,327	95,98	193	99	153,0	54,78	132	99	0,2104	90,54	144	99	0,1102	126112	238	99
																			Chr4	1102742	C	T	64,1	65	99	0,1800	0,58	58	99	2814,0	91,83	174	99	0,318	80,75	155	99	0,424	46,62	108	99	647,0	76,41	117	99	0,1376	106,97	203	99
																			Chr4	1102761	G	A	68,0	68	99	0,1800	0,67	67	99	3097,0	87,88	175	99	0,2599	76,80	156	99	0,103	46,68	114	99	967,0	69,44	113	99	0,1117	116,89	205	99
																			Chr4	1102785	A	G	62,0	62	99	0,1800	0,65	65	99	2817,0	78,85	163	99	0,2149	74,70	144	99	0,462	52,48	100	98	0,98	58,41	99	99	0,872	104,84	188	99
																			Chr4	1102832	T	C	53,0	53	99	0,1745	0,66	66	99	2998,0	60,72	132	99	582,0	62,59	121	99	0,348	40,45	85	99	274,0	57,33	90	99	0,990	82,70	152	99
																			Chr4	1102838	T	C	58,0	58	99	0,1800	0,71	71	99	3145,0	60,78	138	99	627,0	70,62	132	99	0,574	41,47	88	99	255,0	56,37	93	99	0,917	87,74	161	99
																			Chr4	1102943	A	G	63,0	63	99	0,1800	0,68	68	99	2988,0	85,93	178	99	222,0	88,95	183	99	0,505	56,53	109	73	0,73	75,44	119	99	0,1343	111105	216	99
																			Chr4	1102953	G	A	62,0	62	99	0,1800	0,68	68	99	3215,0	80,90	170	99	425,0	79,87	166	99	0,471	53,50	103	99	0,297	74,39	113	99	0,1400	112104	216	99
																			Chr4	1102965	A	G	61,0	61	99	0,1800	0,68	68	99	3094,0	81,87	168	99	470,0	80,86	166	99	0,421	53,50	103	99	0,110	78,41	119	99	0,1639	114103	217	99
																			Chr4	1102966	T	C	61,0	61	99	0,1800	0,68	68	99	3094,0	83,88	171	99	470,0	79,87	166	99	0,421	52,50	102	99	0,110	78,43	121	99	0,1639	113105	218	99
																			Chr4	1102996	A	T	54,0	54	99	0,1800	0,68	68	99	2349,0	83,87	170	12	12,0	74,94	168	99	724,0	51,54	105	40	40,0	77,39	116	99	0,1448	111112	223	16
																			Chr4	1103025	T	A	65,0	65	99	0,1800	0,70	70	99	3147,0	103,91	194	99	0,329	87101	188	11	11,0	66,72	138	99	276,0	82,42	124	99	0,1756	143123	266	99
																			Chr4	1103033	C	T	45,1	46	99	0,1541	0,73	73	99	3224,0	87,88	175	45	45,0	82,97	179	99	281,0	63,73	136	99	515,0	75,44	119	99	0,1370	118121	239	99
																			Chr4	1103106	T	C	51,0	51	99	0,1776	0,68	68	99	2998,0	77,69	146	99	0,396	81,74	155	22	0,22	54,66	120	99	504,0	60,38	98	99	0,760	115,90	205	99
																			Chr4	1103120	T	C	51,0	51	99	0,1790	0,65	65	99	2921,0	73,68	141	99	0,367	74,72	146	99	130,0	51,64	115	99	463,0	53,39	92	99	0,655	114,86	200	99
																			Chr4	1103177	A	G	51,0	51	99	0,1800	0,72	72	99	3299,0	61,67	128	99	0,899	76,61	137	99	0,709	42,46	88	44	0,44	61,64	125	34	0,34	111,91	202	99
																			Chr4	1103193	C	T	47,0	47	99	0,1748	0,66	66	99	3009,0	56,62	118	99	0,1243	72,60	132	99	0,722	41,39	80	99	0,213	66,62	128	99	0,197	106,89	195	99
																			Chr4	1103247	A	T	58,0	58	99	0,1800	0,54	54	99	1645,0	49,77	126	99	0,283	74,67	141	99	0,409	33,34	67	42	42,0	68,76	144	99	0,122	107,98	205	99
																			Chr4	1103288	A	G	66,0	66	99	0,1800	0,67	67	99	3043,0	55,90	145	99	223,0	81,80	161	99	0,248	41,39	80	99	0,135	86,76	162	99	0,410	118104	222	99
																			Chr4	1103302	T	C	60,0	60	99	0,1800	0,60	60	99	2773,0	54,93	147	99	693,0	77,80	157	25	0,25	47,42	89	99	0,182	89,67	156	99	0,1111	120,98	218	99
																			Chr4	1103357	T	C	55,0	55	99	0,1800	0,57	57	99	2412,0	49,84	133	99	1430,0	75,74	149	99	132,0	44,46	90	99	301,0	67,51	118	99	0,1023	112,94	206	99
																			Chr4	1103368	G	A	50,0	50	99	0,1788	0,47	47	99	2104,0	46,75	121	99	1221,0	65,70	135	99	307,0	40,46	86	99	377,0	61,45	106	99	0,1040	99,80	179	99
																			Chr4	1103439	G	A	55,0	55	99	0,1800	0,60	60	99	2131,0	62,67	129	99	312,0	78,67	145	99	0,396	54,61	115	99	412,0	69,52	125	99	0,137	103110	213	99
																			Chr4	1103509	T	A	59,1	60	99	0,1760	0,61	61	99	2096,0	63,77	140	99	583,0	80,75	155	58	58,0	56,58	114	99	0,115	65,46	111	99	0,700	88120	208	99
																			Chr4	1103593	A	G	58,0	58	99	0,1800	0,60	62	99	2212,0	54,78	132	99	1071,0	76,84	160	99	324,0	46,50	96	99	180,0	47,55	102	99	476,0	98105	203	99
																			Chr4	1103613	T	C	50,0	50	99	0,1717	0,62	62	99	2714,0	49,66	115	99	679,0	67,74	141	99	340,0	41,48	89	99	230,0	44,54	98	99	405,0	92,96	188	99
																			Chr4	1103776	T	C	70,0	70	99	0,1800	0,76	76	99	3266,0	91,72	163	99	0,691	76103	179	99	849,0	69,57	126	99	0,440	51,49	100	43	43,0	96130	226	99
																			Chr4	1103796	G	A	64,0	64	99	0,1800	0,70	70	99	3115,0	93,68	161	99	0,822	68,97	165	99	951,0	59,52	111	99	0,301	45,46	91	99	171,0	97112	209	10
																			Chr4	1103829	A	G	53,0	53	99	0,1800	0,68	68	99	2498,0	83,63	146	99	0,645	72,91	163	99	592,0	60,43	103	99	0,702	47,48	95	99	147,0	89112	201	99
																			Chr4	1104004	C	A	65,0	65	99	0,1800	0,71	71	99	3343,0	83,83	166	99	0,1059	77,88	165	99	0,208	50,57	107	99	0,629	73,40	113	99	0,2348	115,95	210	99
																			Chr4	1104010	G	A	65,0	65	99	0,1800	0,75	75	99	3335,0	79,84	163	99	0,966	70,93	163	39	39,0	45,53	98	99	0,521	68,38	106	99	0,2250	109,96	206	99
																			Chr4	1104049	C	G	65,0	65	99	0,1800	0,64	64	99	2857,0	71,76	147	99	0,2517	66,83	149	99	0,379	43,42	85	99	0,1114	67,25	92	99	0,2942	100,83	183	99
																			Chr4	1104052	A	G	65,0	65	99	0,1800	0,64	64	99	2930,0	71,76	147	99	0,2651	67,82	149	99	0,404	43,41	84	99	0,1114	68,25	93	99	0,2967	100,82	182	99
																			Chr4	1104077	T	C	66,0	66	99	0,1800	0,66	66	99	2320,0	71,78	149	99	0,2233	62,87	149	99	1016,0	46,44	90	53	0,53	64,27	91	99	0,1365	86,88	174	48
																			Chr4	1104181	T	C	61,0	61	99	0,1800	0,77	77	99	3426,0	75,99	174	99	1064,0	50,96	146	99	2002,0	59,39	98	99	0,900	60,50	110	99	0,430	88112	200	99
																			Chr4	1104194	G	A	60,0	60	99	0,1800	0,74	74	99	3330,0	72,93	165	99	949,0	49,92	141	99	2029,0	61,39	100	99	0,900	61,50	111	99	0,560	87108	195	99
																			Chr4	1104209	G	T	59,0	59	99	0,1800	0,75	75	99	3477,0	68,91	159	99	1010,0	53,96	149	99	2035,0	64,41	105	99	0,811	58,50	108	99	0,364	94107	201	99
																			Chr4	1104214	C	T	59,0	59	99	0,1800	0,75	75	99	3342,0	69,92	161	99	1017,0	52,96	148	99	1950,0	62,41	103	99	0,901	61,53	114	99	0,363	95107	202	99
																			Chr4	1104248	A	G	62,0	62	99	0,1800	0,71	71	99	2593,0	68,95	163	99	1043,0	60,93	153	99	1367,0	58,51	109	99	0,157	58,48	106	99	0,337	99101	200	99
																			Chr4	1104443	C	T	66,1	67	99	0,1800	3,54	57	99	1384,0	80,61	141	99	0,1204	73,59	132	99	0,949	48,54	102	99	0,417	56,53	109	99	0,468	86,64	150	99
																			Chr4	1104566	T	C	68,0	68	99	0,1800	0,48	48	99	2199,0	63,63	126	99	0,1923	77,95	172	99	0,1502	42,58	100	99	0,607	41,55	96	99	0,735	82,95	177	99
																			Chr4	1104573	C	T	76,0	76	99	0,1800	0,56	56	99	2454,0	73,74	147	99	0,1862	86114	200	99	0,1169	46,65	111	99	0,494	45,62	107	99	0,577	97107	204	99
																			Chr4	1104733	T	C	72,0	72	99	0,1800	0,48	48	99	1634,0	78,70	148	99	0,297	74,91	165	99	978,0	65,50	115	99	0,507	43,55	98	99	311,0	93107	200	99
																			Chr4	1104871	A	G	67,0	67	99	0,1800	0,60	60	99	2172,0	72,60	132	99	0,443	72,87	159	99	493,0	52,48	100	99	0,364	50,62	112	99	600,0	101114	215	99
																			Chr4	1104949	G	A	51,0	51	99	0,1755	0,47	47	99	1636,0	76,55	131	99	0,785	68,75	143	99	143,0	56,49	105	99	0,294	50,55	105	99	239,0	102,92	194	99
																			Chr4	1104990	C	T	44,0	44	99	0,1614	0,47	47	99	2316,0	68,56	124	99	0,902	67,88	155	99	762,0	50,56	106	99	290,0	53,64	117	99	461,0	101,88	189	99
																			Chr4	1105007	A	G	54,0	54	99	0,1800	0,54	54	99	2299,0	77,62	139	99	0,438	75,89	164	99	672,0	49,54	103	99	311,0	58,67	125	99	259,0	115,88	203	99
																			Chr4	1105200	G	A	44,0	44	99	0,1597	0,48	48	99	2160,0	51,49	100	99	0,349	63,59	122	99	0,180	42,46	88	99	180,0	54,42	96	99	0,867	77,74	151	90
																			Chr4	1105205	A	G	42,0	42	99	0,1508	0,48	48	99	2199,0	50,51	101	99	0,214	64,61	125	41	0,41	42,47	89	99	339,0	54,43	97	99	0,732	76,78	154	99
																			Chr4	1105213	G	T	43,0	43	99	0,1554	0,52	52	99	2301,0	48,54	102	10	10,0	59,70	129	99	452,0	43,54	97	99	489,0	51,48	99	99	0,499	75,85	160	99
																			Chr4	1105245	G	A	54,0	54	99	0,1800	0,52	52	99	2277,0	60,65	125	99	255,0	65,89	154	99	1123,0	48,60	108	99	518,0	43,49	92	99	282,0	88,88	176	17
																			Chr4	1105250	G	A	50,3	53	99	0,1682	0,46	46	99	2236,0	54,60	114	99	213,0	63,80	143	99	944,0	48,56	104	99	521,0	37,44	81	99	298,0	81,81	162	55
																			Chr4	1105405	T	A	60,0	60	99	0,1800	0,56	56	99	1896,0	47,71	118	99	916,0	94,74	168	99	0,764	57,55	112	99	0,124	33,48	81	99	638,0	92,98	190	28
																			Chr4	1105517	C	T	65,0	65	99	0,1800	0,51	51	99	2354,0	77,87	164	99	486,0	90,81	171	99	0,372	65,58	123	99	0,352	59,56	115	99	0,224	114,97	211	99
																			Chr4	1105524	A	G	63,0	63	99	0,1800	0,51	51	99	2334,0	70,81	151	99	564,0	82,71	153	99	0,381	60,56	116	99	0,111	57,49	106	99	0,246	108,90	198	99
																			Chr4	1105540	G	A	55,5	60	99	0,1671	0,55	55	99	2401,0	79,82	161	99	206,0	79,75	154	99	0,117	64,60	124	99	0,180	57,47	104	99	0,367	113,96	209	99
																			Chr4	1105580	C	T	71,0	71	99	0,1800	0,62	62	99	2725,0	92,89	181	99	0,155	82,89	171	99	243,0	69,71	140	99	209,0	62,52	114	99	0,318	127112	239	99
																			Chr4	1105590	A	G	67,0	67	99	0,1800	0,62	62	99	2758,0	90,88	178	21	0,21	83,83	166	94	94,0	65,74	139	99	348,0	59,54	113	99	0,135	120116	236	99
																			Chr4	1105607	A	C	70,0	70	99	0,1800	0,57	57	99	2610,0	76,83	159	99	225,0	75,78	153	99	135,0	58,69	127	99	496,0	53,47	100	99	0,270	114106	220	99
																			Chr4	1105628	T	C	62,0	62	99	0,1800	0,51	51	99	2808,0	70,64	134	99	225,0	66,58	124	45	45,0	58,58	116	99	449,0	55,36	91	99	0,360	108,93	201	99
																			Chr4	1105630	T	C	62,0	62	99	0,1800	0,53	53	99	2358,0	70,64	134	99	0,270	67,57	124	99	0,405	58,59	117	89	89,0	55,36	91	99	0,855	107,94	201	99
																			Chr4	1105691	A	G	64,0	64	99	0,1800	0,61	61	99	2117,0	57,71	128	99	0,113	77,66	143	43	0,43	58,58	116	99	227,0	55,48	103	99	0,364	103100	203	99
																			Chr4	1105715	G	A	77,0	77	99	0,1800	0,65	65	99	2189,0	70,82	152	18	18,0	92,70	162	99	0,607	68,62	130	32	0,32	61,58	119	99	0,223	103104	207	99
																			Chr4	1105760	G	T	68,0	68	99	0,1800	0,60	60	99	2680,0	65,79	144	48	48,0	88,75	163	99	0,1063	72,49	121	99	0,1289	61,56	117	99	0,337	117111	228	99
																			Chr4	1105763	T	C	66,0	66	99	0,1800	0,59	59	99	2680,0	65,78	143	7	7,0	86,75	161	99	0,1026	69,49	118	99	0,1207	61,57	118	99	0,299	116111	227	99
																			Chr4	1105780	G	C	68,0	68	99	0,1800	0,59	59	99	2131,0	64,76	140	38	38,0	86,81	167	99	143,0	66,54	120	99	0,177	59,62	121	73	0,73	119114	233	99
																			Chr4	1105791	G	C	69,0	69	99	0,1800	0,55	55	99	1997,0	66,75	141	99	0,323	92,78	172	99	0,222	71,53	127	99	0,338	66,63	129	99	0,566	119109	228	99
																			Chr4	1105846	T	A	71,0	71	99	0,1800	0,57	57	99	1895,0	63,80	143	99	440,0	82,80	162	99	0,105	72,57	129	99	0,665	78,59	137	99	0,666	130116	246	99
																			Chr4	1105877	A	G	65,1	66	99	0,1800	0,47	47	99	1619,0	60,76	136	99	459,0	77,70	147	99	0,387	72,58	130	99	0,309	82,54	136	99	0,1108	137100	237	99
																			Chr4	1105905	T	C	78,0	78	99	0,1800	0,50	50	99	2240,0	75,85	160	99	450,0	84,72	156	99	0,523	81,64	145	99	0,810	89,58	147	99	0,1440	147104	251	99
																			Chr4	1105907	A	G	77,1	78	99	0,1800	0,50	50	99	2240,0	76,86	162	99	405,0	84,73	157	99	0,478	82,64	146	99	0,900	90,58	148	99	0,1440	149104	253	99
																			Chr4	1105917	T	G	72,0	72	99	0,1800	0,41	41	99	2284,0	72,79	151	99	495,0	83,64	147	99	0,495	81,56	137	99	0,900	88,49	137	99	0,1485	136,93	229	99
																			Chr4	1105918	C	A	74,0	74	99	0,1800	0,41	41	99	2295,0	72,79	151	99	495,0	83,64	147	99	0,450	81,56	137	99	0,945	88,49	137	99	0,1530	136,92	228	99
																			Chr4	1105921	A	C	72,0	72	99	0,1800	0,42	42	99	2115,0	72,81	153	99	763,0	83,66	149	99	0,581	82,57	139	99	0,1170	90,51	141	99	0,1665	136,92	228	99
																			Chr4	1105929	A	G	71,0	71	99	0,1800	0,50	50	99	2250,0	73,90	163	99	763,0	81,71	152	99	0,581	82,58	140	99	0,1010	88,53	141	99	0,1620	135100	235	99
																			Chr4	1105940	A	G	71,0	71	99	0,1800	0,51	51	99	2283,0	67,86	153	99	414,0	73,68	141	99	241,0	75,52	127	99	0,1010	82,51	133	99	0,915	126100	226	99
																			Chr4	1105994	G	A	74,0	74	99	0,1800	0,49	49	99	2176,0	83,94	177	99	477,0	76,83	159	99	302,0	76,56	132	99	0,905	74,59	133	99	0,641	109106	215	99
																			Chr4	1105999	T	C	70,0	70	99	0,1800	0,48	48	99	2160,0	85,91	176	99	416,0	78,81	159	99	180,0	74,54	128	99	0,945	66,60	126	99	0,342	112108	220	99
																			Chr4	1106014	G	A	67,0	67	99	0,1800	0,48	48	99	2113,0	83,90	173	25	0,25	83,79	162	52	0,52	78,50	128	99	0,1076	64,57	121	35	35,0	112103	215	99
																			Chr4	1106041	T	A	57,0	57	99	0,1800	0,50	50	99	1827,0	70,78	148	99	187,0	76,75	151	5	0,5	64,56	120	99	0,172	61,52	113	99	0,114	85,91	176	99
																			Chr4	1106100	C	A	52,0	52	99	0,1793	0,57	57	99	2020,0	71,89	160	99	726,0	92,93	185	7	0,7	74,63	137	99	0,191	69,62	131	99	0,257	102110	212	99
																			Chr4	1106320	A	G	60,0	60	99	0,1800	0,43	43	99	1605,0	67,87	154	99	703,0	80110	190	99	994,0	43,45	88	99	0,165	70,42	112	99	0,1257	83104	190	99
																			Chr4	1106640	C	G	58,1	59	99	0,1800	0,45	45	99	1585,0	73,80	153	99	312,0	56,71	127	99	719,0	58,36	94	99	0,731	60,41	101	99	0,643	78,74	152	99
																			Chr5	854	T	C	42,0	42	99	0,1363	0,12	12	99	540,0	14,24	38	99	466,0	13,23	36	7	0,7	11,8	19	99	0,129	5,17	22	99	546,0	10,32	42	86
																			Chr5	856	A	T	42,0	42	99	0,1341	0,12	12	99	675,0	12,24	36	99	646,0	11,23	34	99	173,0	10,8	18	39	0,39	4,17	21	99	771,0	10,31	41	99
																			Chr5	862	T	A	41,0	41	99	0,1449	0,16	16	99	900,0	12,32	44	99	1125,0	13,31	44	99	790,0	9,11	20	70	70,0	4,25	29	99	879,0	10,38	48	99
																			Chr5	881	C	T	40,0	40	99	0,1354	0,22	22	99	1010,0	12,48	60	99	1620,0	13,47	60	99	1163,0	9,17	26	99	358,0	5,34	39	99	1086,0	11,56	67	99
																			Chr5	905	A	G	45,0	45	99	0,1504	0,30	30	99	1267,0	14,67	81	99	2239,0	16,70	86	99	1938,0	9,29	38	99	895,0	6,50	56	99	1606,0	14,85	99	99
																			Chr5	953	A	T	32,0	32	99	0,1104	0,40	40	99	1789,0	9,80	89	99	3198,0	11,97	108	99	3918,0	6,37	43	99	1481,0	8,59	67	99	2300,0	13111	124	99
																			Chr5	954	A	C	32,0	32	99	0,1156	0,40	40	99	1789,0	9,80	89	99	3198,0	10,99	109	99	3918,0	6,39	45	99	1481,0	7,59	66	99	2300,0	13113	126	99
																			Chr5	1037	A	C	29,0	29	99	0,1004	0,38	38	99	1800,0	7,62	69	99	2523,0	11,91	102	99	3645,0	9,53	62	99	2160,0	7,48	55	99	1890,0	9,92	101	99
																			Chr5	1038	G	A	29,0	29	99	0,1004	0,38	38	99	1800,0	7,62	69	99	2523,0	11,90	101	99	3645,0	9,53	62	99	2160,0	7,48	55	99	1890,0	9,92	101	99
																			Chr5	1045	T	C	26,0	26	99	0,887	0,42	42	99	1890,0	5,70	75	99	2818,0	12100	112	99	3919,0	9,60	69	99	2340,0	7,53	60	99	2115,0	11106	117	99
																			Chr5	1053	A	G	25,0	25	99	0,885	0,40	40	99	1884,0	5,67	72	99	2801,0	9,92	101	99	3722,0	9,58	67	99	2142,0	7,50	57	99	1980,0	10106	116	99
																			Chr5	1064	A	G	29,1	30	99	0,1008	0,45	45	99	1975,0	4,64	68	99	1958,0	9,95	104	99	3354,0	10,59	69	99	1674,0	5,45	50	99	1488,0	11107	118	99
																			Chr5	1135	C	T	33,0	33	99	0,1117	0,44	44	99	1541,0	5,76	81	99	2377,0	12,98	110	99	3400,0	6,51	57	99	1683,0	4,54	58	99	1965,0	7117	124	99
																			Chr5	1156	C	T	40,0	40	99	0,1274	0,42	42	99	1890,0	6,78	84	99	3194,0	13104	117	99	4071,0	6,56	62	99	2238,0	4,55	59	99	2291,0	7114	121	99
																			Chr5	1157	C	A	40,0	40	99	0,1282	0,42	42	99	1890,0	6,77	83	99	3194,0	13102	115	99	4071,0	5,55	60	99	2238,0	4,54	58	99	2291,0	7113	120	99
																			Chr5	1189	T	C	33,0	33	99	0,1139	0,51	51	99	1841,0	4107	111	99	3378,0	17132	149	99	4262,0	5,70	75	99	2435,0	4,76	80	99	2638,0	10135	145	99
																			Chr5	1204	C	T	35,0	35	99	0,1164	0,53	53	99	1931,0	5109	114	99	3506,0	17130	147	99	4170,0	9,66	75	99	2160,0	4,86	90	99	2933,0	13137	150	99
																			Chr5	1219	A	G	30,0	30	99	0,921	0,49	49	99	2198,0	6102	108	99	4300,0	16122	138	99	4713,0	8,61	69	99	2384,0	4,84	88	99	3562,0	12134	146	99
																			Chr5	1223	A	T	30,0	30	99	0,1028	0,48	48	99	2160,0	6,98	104	99	4184,0	16119	135	99	4660,0	8,60	68	99	2340,0	4,81	85	99	3490,0	12132	144	99
																			Chr5	1230	T	C	30,0	30	99	0,899	0,34	34	99	2160,0	6,75	81	99	4140,0	16,87	103	99	4635,0	8,51	59	99	2340,0	4,65	69	99	3420,0	12100	112	99
																			Chr5	1234	C	A	31,0	31	99	0,1090	0,33	33	99	1530,0	6,74	80	99	3105,0	16,86	102	99	3195,0	8,50	58	99	1890,0	4,64	68	99	2745,0	12,98	110	99
																			Chr5	1236	A	G	31,0	31	99	0,1035	0,33	33	99	1485,0	6,74	80	99	3015,0	15,86	101	99	3060,0	8,50	58	99	1890,0	4,64	68	99	2700,0	12,98	110	99
																			Chr5	1240	A	G	36,0	36	99	0,1260	0,33	33	99	1485,0	7,74	81	99	3015,0	16,86	102	99	3105,0	8,50	58	99	1927,0	3,64	67	99	2700,0	12,99	111	99
																			Chr5	1242	A	T	36,0	36	99	0,1215	0,33	33	99	1485,0	7,74	81	99	3015,0	16,86	102	99	3150,0	8,51	59	99	1927,0	3,64	67	99	2745,0	12,99	111	99
																			Chr5	1282	T	C	23,0	23	99	0,855	0,47	47	99	2188,0	4,93	97	99	3984,0	12109	121	99	4405,0	7,67	74	99	2684,0	5,94	99	99	3977,0	13125	138	99
																			Chr5	1291	T	A	21,0	21	99	0,810	0,52	52	99	2266,0	4,97	101	99	4135,0	15113	128	99	4467,0	9,70	79	99	2703,0	6,97	103	99	4062,0	13127	140	99
																			Chr5	1319	G	A	18,0	18	99	0,642	0,63	63	99	2303,0	3110	113	99	3634,0	19126	145	99	3899,0	10,72	82	99	2163,0	7105	112	99	3705,0	12159	171	99
																			Chr5	1390	A	G	18,1	19	99	0,665	0,63	63	99	2192,0	5106	111	99	3467,0	19116	135	99	3522,0	11,66	77	99	2099,0	12,90	102	99	2851,0	9146	155	99
																			Chr5	1423	A	G	23,0	23	99	0,825	0,54	54	99	2430,0	5105	110	99	4272,0	18108	126	99	4029,0	9,64	73	99	2070,0	9,78	87	99	3105,0	6129	135	99
																			Chr5	1429	G	A	25,0	25	99	0,903	0,54	54	99	2520,0	5106	111	99	4562,0	20106	126	99	4140,0	9,62	71	99	2521,0	9,78	87	99	3465,0	7128	135	99
																			Chr5	1438	A	T	28,0	28	99	0,872	0,53	53	99	2430,0	5106	111	99	4517,0	20105	125	99	4005,0	10,68	78	99	2362,0	9,82	91	99	3510,0	7129	136	99
																			Chr5	1441	C	T	27,0	27	99	0,908	0,53	53	99	2379,0	5104	109	99	4292,0	16103	119	99	3940,0	8,67	75	99	2272,0	10,80	90	99	3162,0	8128	136	99
																			Chr5	1468	G	A	35,0	35	99	0,1035	0,49	49	99	2046,0	6103	109	99	4204,0	14,96	110	99	3581,0	8,70	78	99	2746,0	11,77	88	99	2984,0	11106	117	99
																			Chr5	1477	T	A	34,0	34	99	0,1052	0,35	35	99	1640,0	8,81	89	99	3359,0	14,67	81	99	2435,0	8,58	66	99	2300,0	7,66	73	99	2630,0	12,75	87	99
																			Chr5	1484	C	T	37,0	37	99	0,1140	0,26	26	99	1170,0	8,71	79	99	2835,0	14,56	70	99	1890,0	7,53	60	99	2070,0	6,55	61	99	2205,0	12,59	71	99
																			Chr5	1509	T	C	34,0	34	99	0,1141	0,23	23	99	1126,0	6,67	73	99	2883,0	11,55	66	99	2067,0	6,51	57	99	2117,0	6,55	61	99	2208,0	8,55	63	99
																			Chr5	1544	T	A	29,0	29	99	0,1038	0,30	30	99	1070,0	3,84	87	99	3108,0	15,79	94	99	2365,0	3,63	66	99	2405,0	8,76	84	99	2464,0	0,0	NA	NA
																			Chr5	2407	G	T	52,0	52	99	0,1767	0,35	35	99	1614,0	29,68	97	18	0,18	20,80	100	99	1289,0	21,53	74	99	255,0	20,42	62	99	0,274	22132	154	99
																			Chr5	2420	C	T	48,0	48	99	0,1588	0,36	36	99	1659,0	29,75	104	99	233,0	24,89	113	99	1286,0	19,65	84	99	794,0	20,50	70	57	57,0	20145	165	99
																			Chr5	2440	C	T	49,0	49	99	0,1635	0,42	42	99	1790,0	25,93	118	99	1149,0	25106	131	99	1992,0	19,72	91	99	1271,0	21,64	85	99	685,0	26173	199	99
																			Chr5	2486	A	G	56,0	56	99	0,1800	0,54	54	99	1689,0	26126	152	99	3029,0	29131	160	99	3617,0	25,82	107	99	1932,0	21,94	115	99	2722,0	26192	218	99
																			Chr5	2552	A	G	51,0	51	99	0,1773	0,39	39	99	1792,0	23103	126	99	2335,0	30,96	126	99	2487,0	29,60	89	99	925,0	20,75	95	99	1711,0	27157	184	99
																			Chr5	2559	A	G	49,0	49	99	0,1646	0,39	39	99	1755,0	22104	126	99	2435,0	28,98	126	99	2577,0	26,60	86	99	946,0	17,75	92	99	1145,0	26157	183	99
																			Chr5	2560	G	A	49,0	49	99	0,1707	0,39	39	99	1755,0	22104	126	99	2435,0	28,98	126	99	2622,0	27,60	87	99	1036,0	17,75	92	99	1235,0	26157	183	99
																			Chr5	2590	T	A	54,0	54	99	0,1800	0,37	37	99	1697,0	21,86	107	99	2252,0	25,78	103	99	1998,0	27,50	77	99	686,0	17,64	81	99	1554,0	24135	159	99
																			Chr5	2591	T	A	55,0	55	99	0,1800	0,37	37	99	1697,0	21,86	107	99	2252,0	26,78	104	99	2008,0	27,50	77	99	686,0	17,64	81	99	1554,0	24134	158	99
																			Chr5	2592	C	G	55,0	55	99	0,1800	0,38	38	99	1697,0	21,92	113	99	2243,0	26,80	106	99	2008,0	28,51	79	99	686,0	17,64	81	99	1554,0	26138	164	99
																			Chr5	2634	C	T	55,0	55	99	0,1800	0,18	18	99	648,0	22,53	75	53	0,53	26,53	79	99	809,0	22,30	52	99	270,0	13,51	64	99	555,0	27,91	118	99
																			Chr5	2664	G	A	67,0	67	99	0,1800	0,19	19	99	855,0	24,44	68	99	172,0	34,41	75	99	318,0	26,28	54	99	110,0	13,46	59	99	1225,0	27,75	102	99
																			Chr5	2666	G	A	67,0	67	99	0,1800	0,19	19	99	890,0	26,44	70	99	172,0	33,41	74	99	330,0	25,28	53	99	146,0	13,46	59	99	1200,0	25,75	100	99
																			Chr5	2668	C	T	65,0	65	99	0,1800	0,20	20	99	890,0	26,44	70	99	329,0	33,42	75	99	371,0	25,29	54	99	170,0	11,46	57	99	1200,0	26,80	106	99
																			Chr5	2679	A	G	67,0	67	99	0,1800	0,18	18	99	612,0	23,44	67	77	77,0	31,40	71	99	216,0	20,28	48	99	271,0	12,45	57	99	749,0	23,79	102	99
																			Chr5	3985	A	G	63,0	63	99	0,1800	0,23	23	99	833,0	25,58	83	99	1356,0	31,57	88	99	959,0	19,33	52	99	596,0	6,54	60	99	1942,0	20,80	100	99
																			Chr5	4047	A	C	60,0	60	99	0,1800	0,37	37	99	1701,0	29,93	122	99	2799,0	35,87	122	99	2208,0	29,55	84	99	1189,0	8,76	84	99	3030,0	15122	137	99
																			Chr5	4086	A	C	48,0	48	99	0,1713	0,55	55	99	2024,0	34127	161	99	3525,0	36129	165	99	3811,0	27,78	105	99	2063,0	11,95	106	99	3189,0	17156	173	99
																			Chr5	4119	A	G	51,0	51	99	0,1800	0,57	57	99	2586,0	35128	163	99	3926,0	33128	161	99	4282,0	28,81	109	99	2392,0	11,95	106	99	3651,0	16164	180	99
																			Chr5	4130	C	T	56,0	56	99	0,1800	0,51	51	99	2562,0	34,95	129	99	3593,0	31104	135	99	4102,0	25,61	86	99	2159,0	11,68	79	99	3356,0	20121	141	99
																			Chr5	4133	A	T	55,1	56	99	0,1800	0,51	51	99	2520,0	32,92	124	99	3420,0	30103	133	99	3602,0	26,59	85	99	2115,0	10,68	78	99	2876,0	20119	139	99
																			Chr5	4135	T	G	56,0	56	99	0,1800	0,56	56	99	2734,0	32105	137	99	3555,0	31112	143	99	3825,0	26,72	98	99	2250,0	11,76	87	99	3150,0	21130	151	99
																			Chr5	4143	G	C	51,0	51	99	0,1800	0,64	64	99	2947,0	32111	143	99	3645,0	31121	152	99	4185,0	25,79	104	99	2475,0	11,81	92	99	3195,0	21141	162	99
																			Chr5	4154	C	T	60,0	60	99	0,1800	0,68	68	99	3057,0	35115	150	99	3518,0	34125	159	99	4114,0	26,78	104	99	2409,0	12,85	97	99	3286,0	28149	177	99
																			Chr5	4241	T	C	55,0	55	99	0,1800	0,56	56	99	2111,0	16,79	95	99	2496,0	24122	146	99	3724,0	13,65	78	99	1943,0	19,74	93	99	2341,0	27137	164	99
																			Chr5	4286	T	A	61,0	61	99	0,1800	0,52	52	99	2343,0	23,87	110	99	2971,0	23119	142	99	4365,0	14,69	83	99	2472,0	24,85	109	99	2819,0	27141	168	99
																			Chr5	4292	G	T	62,0	62	99	0,1800	0,51	51	99	2343,0	23,89	112	99	3015,0	22114	136	99	4504,0	14,66	80	99	2479,0	24,86	110	99	2819,0	29139	168	99
																			Chr5	4307	A	G	59,1	60	99	0,1800	0,49	49	99	2340,0	21,89	110	99	3060,0	22119	141	99	4455,0	17,70	87	99	2430,0	23,84	107	99	2790,0	23141	164	99
																			Chr5	4315	C	T	60,0	60	99	0,1800	0,58	58	99	2655,0	25101	126	99	3465,0	27127	154	99	4545,0	22,79	101	99	2610,0	23,89	112	99	2970,0	25159	184	99
																			Chr5	4334	G	T	58,0	58	99	0,1800	0,54	54	99	2430,0	26,92	118	99	2924,0	29112	141	99	3735,0	19,74	93	99	2516,0	23,83	106	99	2674,0	23143	166	99
																			Chr5	4370	A	G	50,0	50	99	0,1800	0,53	53	99	2508,0	21,88	109	99	2863,0	25102	127	99	3693,0	20,74	94	99	2450,0	17,70	87	99	2605,0	21134	155	99
																			Chr5	4387	A	G	53,0	53	99	0,1800	0,61	61	99	2745,0	27,89	116	99	2790,0	28108	136	99	3600,0	22,76	98	99	2450,0	15,75	90	99	2745,0	19143	162	99
																			Chr5	4396	A	G	59,0	59	99	0,1800	0,62	62	99	2956,0	30,90	120	99	2770,0	34115	149	99	3714,0	28,82	110	99	2540,0	15,81	96	99	3317,0	24150	174	99
																			Chr5	4415	C	T	58,0	58	99	0,1800	0,64	64	99	2807,0	27,85	112	99	2466,0	34113	147	99	3590,0	33,75	108	99	2059,0	14,78	92	99	3000,0	29148	177	99
																			Chr5	4443	A	T	60,0	60	99	0,1800	0,62	62	99	2199,0	26,77	103	99	2045,0	36122	158	99	3506,0	34,80	114	99	1826,0	16,87	103	99	2763,0	29156	185	99
																			Chr5	4471	G	A	65,0	65	99	0,1800	0,57	57	99	2605,0	27,81	108	99	2571,0	45118	163	99	2028,0	27,75	102	99	2169,0	15,88	103	99	3285,0	33148	181	99
																			Chr5	4628	T	C	59,0	59	99	0,1800	0,52	52	99	2409,0	24121	145	99	4600,0	26125	151	99	4452,0	28,76	104	99	2413,0	16,78	94	99	2740,0	36152	188	99
																			Chr5	4653	T	C	69,0	69	99	0,1170	0,44	44	99	2160,0	33120	153	99	4152,0	30113	143	99	4082,0	35,81	116	99	2372,0	26,72	98	99	2288,0	44141	185	99
																			Chr5	4655	T	A	68,0	68	99	0,855	0,41	41	99	1980,0	32112	144	99	4004,0	30108	138	99	3735,0	35,78	113	99	2070,0	26,67	93	99	2115,0	43136	179	99
																			Chr5	4656	T	C	68,0	68	99	0,810	0,41	41	99	1890,0	32114	146	99	3779,0	30108	138	99	3645,0	35,78	113	99	1935,0	26,68	94	99	1980,0	43137	180	99
																			Chr5	4701	T	C	61,0	61	99	0,1800	0,66	66	99	2779,0	28136	164	99	4616,0	29113	142	99	3712,0	31,92	123	99	2664,0	29,79	108	99	2291,0	37145	182	99
																			Chr5	4766	G	T	67,0	67	99	0,1800	0,66	66	99	2752,0	28135	163	99	4251,0	28,99	127	99	2843,0	27,88	115	99	1761,0	20,78	98	99	0,289	28147	175	99
																			Chr5	4789	G	T	69,0	69	99	0,1800	0,49	49	99	2565,0	23104	127	99	4013,0	22,68	90	99	2534,0	25,59	84	99	1336,0	17,59	76	99	0,697	27103	130	99
																			Chr5	4791	T	C	68,1	69	99	0,1800	0,49	49	99	2250,0	24104	128	99	3278,0	23,68	91	99	1695,0	25,59	84	99	695,0	17,59	76	99	0,1313	28103	131	99
																			Chr5	4798	G	C	66,0	66	99	0,1800	0,45	45	99	2385,0	20102	122	99	3445,0	17,69	86	99	2206,0	18,57	75	99	803,0	16,57	73	99	0,1965	24101	125	99
																			Chr5	4802	G	A	72,0	72	99	0,1800	0,49	49	99	2205,0	23111	134	99	3445,0	21,79	100	99	2207,0	20,61	81	99	668,0	17,62	79	99	0,1840	27110	137	99
																			Chr5	4804	T	G	70,0	70	99	0,1800	0,49	49	99	2835,0	23112	135	99	4525,0	21,81	102	99	3782,0	20,61	81	99	1253,0	17,62	79	99	0,782	27111	138	99
																			Chr5	4815	T	G	65,0	65	99	0,1800	0,58	58	99	2880,0	22129	151	99	4840,0	21114	135	99	3917,0	17,67	84	99	1304,0	16,76	92	99	0,569	25138	163	99
																			Chr5	4837	T	A	65,0	65	99	0,1800	0,62	62	99	2790,0	22130	152	99	4325,0	22126	148	99	4185,0	14,73	87	99	1750,0	13,82	95	99	185,0	28140	168	99
																			Chr5	4855	T	C	64,0	64	99	0,1800	0,55	55	99	2469,0	21123	144	99	4009,0	22120	142	99	4008,0	11,73	84	99	2143,0	11,75	86	99	491,0	26148	174	99
																			Chr5	4975	T	G	59,0	59	99	0,1800	0,53	53	99	2360,0	24101	125	99	3458,0	29121	150	99	4112,0	28,69	97	99	1844,0	12,69	81	99	2564,0	30128	158	99
																			Chr5	4983	C	A	58,0	58	99	0,1800	0,50	50	99	2268,0	24,96	120	99	3226,0	29117	146	99	3958,0	28,67	95	99	1793,0	12,67	79	99	2544,0	30122	152	99
																			Chr5	5064	G	T	62,0	62	99	0,1800	0,66	66	99	2347,0	21,98	119	99	2717,0	23127	150	99	3796,0	18,79	97	99	2329,0	14,69	83	99	2182,0	35143	178	99
																			Chr5	5100	G	A	52,0	52	99	0,1700	0,57	57	99	2045,0	20,88	108	99	2702,0	15125	140	99	4029,0	19,84	103	99	2492,0	9,63	72	99	2138,0	34142	176	99
																			Chr5	5133	A	G	55,0	55	99	0,1800	0,60	60	99	2670,0	20,91	111	99	3167,0	16126	142	99	4948,0	23,82	105	99	2623,0	13,77	90	99	2803,0	31162	193	99
																			Chr5	5147	T	G	52,0	52	99	0,1720	0,59	59	99	2670,0	19,86	105	99	3008,0	21130	151	99	4871,0	23,85	108	99	2786,0	14,73	87	99	2697,0	29160	189	99
																			Chr5	5254	G	A	57,0	57	99	0,1800	0,62	62	99	2656,0	19113	132	99	4042,0	31145	176	99	4920,0	26,93	119	99	2807,0	22,83	105	99	2667,0	25135	160	99
																			Chr5	5480	T	C	66,0	66	99	0,1800	0,77	77	99	2552,0	20127	147	99	3979,0	28141	169	99	4174,0	31,88	119	99	2218,0	19,80	99	99	2341,0	24175	199	99
																			Chr5	5507	C	T	65,0	65	99	0,855	0,62	62	99	2584,0	18102	120	99	3646,0	14117	131	99	4552,0	33,76	109	99	1889,0	18,67	85	99	2168,0	22145	167	99
																			Chr5	5529	C	A	57,0	57	99	0,315	0,51	51	99	2309,0	20,95	115	99	3378,0	15105	120	99	3967,0	29,73	102	99	1917,0	19,64	83	99	2065,0	18128	146	99
																			Chr5	5626	A	T	62,0	62	99	0,1800	0,62	62	99	2737,0	36,86	122	99	2188,0	31,90	121	99	2545,0	18,78	96	99	2658,0	17,72	89	99	2434,0	27145	172	99
																			Chr5	5641	C	T	60,0	60	99	0,1800	0,58	58	99	2610,0	37,81	118	99	1980,0	33,86	119	99	2609,0	18,72	90	99	2544,0	18,72	90	99	2520,0	27133	160	99
																			Chr5	5751	A	T	63,0	63	99	0,1800	0,62	62	99	2133,0	22,95	117	99	2542,0	29110	139	99	3114,0	16,73	89	99	2332,0	10,80	90	99	2534,0	24149	173	99
																			Chr5	5809	C	T	62,0	62	99	0,1800	0,63	63	99	2750,0	23102	125	99	2797,0	25117	142	99	3646,0	16,70	86	99	2305,0	10,68	78	99	2381,0	24135	159	99
																			Chr5	5831	A	T	70,0	70	99	0,1800	0,71	71	99	3163,0	29108	137	99	3052,0	22142	164	99	4515,0	14,69	83	99	2433,0	8,85	93	99	3019,0	26149	175	99
																			Chr5	5866	T	G	69,0	69	99	0,1800	0,70	70	99	2419,0	36109	145	99	2361,0	26145	171	99	4412,0	20,83	103	99	2659,0	8,97	105	99	3358,0	25163	188	99
																			Chr5	5899	T	C	71,0	71	99	0,1800	0,58	58	99	2588,0	38106	144	99	3008,0	26132	158	99	4798,0	21,76	97	99	2468,0	9,99	108	99	4047,0	23150	173	99
																			Chr5	5905	T	C	72,0	72	99	0,1800	0,56	56	99	2559,0	39107	146	99	3015,0	26132	158	99	4770,0	24,76	100	99	2340,0	9,97	106	99	4005,0	24146	170	99
																			Chr5	5928	C	T	76,0	76	99	0,1800	0,57	57	99	2565,0	41107	148	99	3105,0	30135	165	99	4905,0	27,82	109	99	2520,0	10,96	106	99	3915,0	22151	173	99
																			Chr5	5929	A	T	76,1	77	99	0,1800	0,57	57	99	2565,0	41108	149	99	3105,0	30135	165	99	4905,0	27,82	109	99	2520,0	11,96	107	99	3870,0	22153	175	99
																			Chr5	5947	T	C	74,0	74	99	0,1800	0,52	52	99	2385,0	39,98	137	99	2790,0	28124	152	99	4359,0	23,78	101	99	2590,0	8,91	99	99	3768,0	21148	169	99
																			Chr5	6004	G	A	79,0	79	99	0,1800	0,51	51	99	2295,0	29,86	115	99	2569,0	26114	140	99	4095,0	20,75	95	99	2430,0	10,90	100	99	3555,0	18140	158	99
																			Chr5	6028	C	T	76,0	76	99	0,1800	0,57	57	99	2565,0	24,83	107	99	2610,0	23114	137	99	4095,0	23,75	98	99	2340,0	12,93	105	99	3645,0	21134	155	99
																			Chr5	6044	G	T	72,0	72	99	0,1800	0,67	67	99	2892,0	25,91	116	99	2886,0	26124	150	99	4366,0	23,83	106	99	2620,0	10104	114	99	4124,0	20152	172	99
																			Chr5	6088	T	C	67,0	67	99	0,1800	0,66	66	99	2300,0	21108	129	99	3293,0	24131	155	99	4345,0	22,92	114	99	2524,0	12108	120	99	3537,0	23146	169	99
																			Chr5	6175	T	A	44,1	45	99	0,1573	1,56	57	99	2282,0	18102	120	99	3292,0	31114	145	99	3540,0	23,83	106	99	2494,0	11,94	105	99	3373,0	25142	167	99
																			Chr5	6258	G	A	51,0	51	99	0,1748	0,61	61	99	2835,0	22119	141	99	4198,0	40131	171	99	4365,0	27,72	99	99	2023,0	15102	117	99	4023,0	31169	200	99
																			Chr5	6262	T	A	52,2	54	99	0,1570	0,61	61	99	2790,0	22120	142	99	4198,0	42138	180	99	4455,0	26,74	100	99	2023,0	15108	123	99	4068,0	31175	206	99
																			Chr5	6268	C	T	58,0	58	99	0,1800	0,62	62	99	2790,0	22116	138	99	4019,0	42138	180	99	4545,0	28,75	103	99	2087,0	13109	122	99	4248,0	29174	203	99
																			Chr5	6274	T	C	60,0	60	99	0,1800	0,62	62	99	2790,0	21117	138	99	3994,0	41140	181	99	4500,0	31,78	109	99	1997,0	13114	127	99	4363,0	28182	210	99
																			Chr5	6282	A	G	64,0	64	99	0,1800	0,64	64	99	3003,0	24122	146	99	4226,0	46152	198	99	4881,0	32,80	112	99	2062,0	15125	140	99	4710,0	28201	229	99
																			Chr5	6302	A	C	56,0	56	99	0,1800	0,52	52	99	2255,0	15120	135	99	4050,0	38150	188	99	4564,0	27,68	95	99	1591,0	16106	122	99	3603,0	25178	203	99
																			Chr5	6344	G	A	45,0	45	99	0,1644	0,49	49	99	1825,0	19104	123	99	3516,0	25142	167	99	4680,0	24,59	83	99	1614,0	15,89	104	99	3209,0	28165	193	99
																			Chr5	6373	G	A	49,0	49	99	0,1771	0,55	55	99	2464,0	16,97	113	99	3645,0	25144	169	99	5348,0	29,61	90	99	1440,0	12,86	98	99	3330,0	27158	185	99
																			Chr5	6376	G	A	49,0	49	99	0,1737	0,55	55	99	2464,0	16,97	113	99	3645,0	25143	168	99	5348,0	29,61	90	99	1440,0	12,86	98	99	3330,0	25159	184	99
																			Chr5	6411	T	G	47,0	47	99	0,1630	0,51	51	99	2295,0	19,97	116	99	3510,0	28136	164	99	4860,0	29,63	92	99	1530,0	14,80	94	99	2970,0	25172	197	99
																			Chr5	6413	C	T	47,0	47	99	0,1623	0,51	51	99	2400,0	19,97	116	99	3619,0	28136	164	99	4931,0	29,63	92	99	1481,0	14,80	94	99	3168,0	25172	197	99
																			Chr5	6415	C	A	49,0	49	99	0,1685	0,54	54	99	2400,0	19100	119	99	3619,0	29139	168	99	4931,0	30,63	93	99	1481,0	14,85	99	99	3168,0	25183	208	99
																			Chr5	6452	T	A	56,0	56	99	0,1800	0,60	60	99	2726,0	28114	142	99	3893,0	37147	184	99	4877,0	32,85	117	99	2364,0	17106	123	99	4099,0	34198	232	99
																			Chr5	6460	A	G	56,0	56	99	0,1741	0,60	60	99	2835,0	26111	137	99	3939,0	39143	182	99	4844,0	33,84	117	99	2340,0	16106	122	99	4189,0	34190	224	99
																			Chr5	6464	C	G	59,0	59	99	0,1800	0,65	65	99	2925,0	27114	141	99	4050,0	39147	186	99	5580,0	34,83	117	99	2520,0	17109	126	99	4320,0	35189	224	99
																			Chr5	6481	G	C	58,0	58	99	0,1800	0,57	57	99	2700,0	25107	132	99	4050,0	36159	195	99	5580,0	35,91	126	99	2610,0	19116	135	99	4365,0	30190	220	99
																			Chr5	6493	T	C	57,0	57	99	0,1800	0,59	59	99	2700,0	22104	126	99	3645,0	36156	192	99	5400,0	34,92	126	99	2610,0	16114	130	99	4410,0	29186	215	99
																			Chr5	6504	C	G	56,0	56	99	0,1800	0,51	51	99	2430,0	19,99	118	99	3555,0	33145	178	99	5130,0	34,84	118	99	2295,0	17108	125	99	4095,0	29182	211	99
																			Chr5	6529	A	C	52,0	52	99	0,1800	0,52	52	99	2324,0	22107	129	99	3825,0	39140	179	99	4725,0	30,84	114	99	2565,0	14,98	112	99	3960,0	25179	204	99
																			Chr5	6530	A	T	52,0	52	99	0,1800	0,52	52	99	2324,0	22102	124	99	3825,0	38136	174	99	4725,0	30,81	111	99	2565,0	14,96	110	99	3960,0	25174	199	99
																			Chr5	6573	C	T	50,0	50	99	0,1762	0,57	57	99	2530,0	21108	129	99	3916,0	37139	176	99	4610,0	38,81	119	99	1915,0	15,99	114	99	3783,0	28163	191	99
																			Chr5	6577	A	T	48,0	48	99	0,1654	0,54	54	99	2469,0	20106	126	99	3863,0	36136	172	99	4531,0	38,81	119	99	1939,0	14,98	112	99	3745,0	28161	189	99
																			Chr5	6618	C	A	53,0	53	99	0,1800	0,49	49	99	1634,0	19107	126	99	3347,0	33120	153	99	3356,0	33,98	131	99	2577,0	14,85	99	99	2740,0	28172	200	99
																			Chr5	6646	C	A	54,0	54	99	0,1800	0,56	56	99	1980,0	23123	146	99	3667,0	35129	164	99	3339,0	31100	131	99	2559,0	16,86	102	99	2596,0	31185	216	99
																			Chr5	6660	T	A	57,0	57	99	0,1800	0,62	62	99	1997,0	22127	149	99	3698,0	38133	171	99	3555,0	29110	139	99	2846,0	17,90	107	99	2739,0	34182	216	99
																			Chr5	6747	A	G	54,0	54	99	0,1800	0,62	62	99	2076,0	27117	144	99	3264,0	27124	151	99	3817,0	23,76	99	99	2105,0	18,88	106	99	2701,0	36164	200	99
																			Chr5	6862	T	C	67,0	67	99	0,1800	0,58	58	99	2564,0	26111	137	99	3654,0	29141	170	99	4950,0	27,81	108	99	2415,0	19,87	106	99	2825,0	25172	197	99
																			Chr5	6884	A	T	65,0	65	99	0,1800	0,56	56	99	2583,0	24107	131	99	3726,0	28137	165	99	4774,0	29,79	108	99	2188,0	18,71	89	99	2339,0	26167	193	99
																			Chr5	6899	T	C	66,0	66	99	0,1800	0,58	58	99	2610,0	23103	126	99	3435,0	30132	162	99	4595,0	26,71	97	99	1946,0	19,79	98	99	2559,0	28159	187	99
																			Chr5	6934	T	C	53,0	53	99	0,1800	0,44	44	99	2007,0	21,79	100	99	2585,0	25117	142	99	4019,0	24,54	78	99	1184,0	17,68	85	99	2136,0	23128	151	99
																			Chr5	6996	A	G	51,0	51	99	0,1800	0,53	53	99	2424,0	18103	121	99	3848,0	30111	141	99	3154,0	25,58	83	99	952,0	20,81	101	99	2289,0	38142	180	99
																			Chr5	6997	T	G	51,0	51	99	0,1800	0,54	54	99	2424,0	18104	122	99	3848,0	30113	143	99	3154,0	25,58	83	99	952,0	20,81	101	99	2289,0	38148	186	99
																			Chr5	7028	C	A	50,0	50	99	0,1682	0,50	50	99	2211,0	19110	129	99	4013,0	30115	145	99	3195,0	24,56	80	99	860,0	18,86	104	99	2463,0	39148	187	99
																			Chr5	7044	G	T	44,0	44	99	0,1577	0,48	48	99	2147,0	22109	131	99	3908,0	30114	144	99	3130,0	24,55	79	99	771,0	18,77	95	99	2176,0	36147	183	99
																			Chr5	7090	C	A	46,0	46	99	0,1655	0,54	54	99	2475,0	22132	154	99	4950,0	36125	161	99	3342,0	23,55	78	99	308,0	19,79	98	99	1724,0	42160	202	99
																			Chr5	7124	G	A	47,0	47	99	0,1577	0,47	47	99	2385,0	24115	139	99	4545,0	23117	140	99	4815,0	13,55	68	99	1931,0	16,72	88	99	2586,0	35146	181	99
																			Chr5	7146	T	C	57,1	58	99	0,1790	0,49	49	99	2250,0	26119	145	99	4365,0	27128	155	99	4763,0	15,52	67	99	1755,0	15,76	91	99	2676,0	35145	180	99
																			Chr5	7161	C	A	60,0	60	99	0,1800	0,50	50	99	2295,0	25116	141	99	4365,0	31129	160	99	4392,0	17,58	75	99	1845,0	17,80	97	99	2891,0	36152	188	99
																			Chr5	7178	T	C	54,0	54	99	0,1683	0,49	49	99	2165,0	25120	145	99	4156,0	30128	158	99	4468,0	18,65	83	99	2033,0	18,78	96	99	2664,0	31150	183	99
																			Chr5	7238	G	A	58,0	58	99	0,1800	0,57	57	99	2601,0	25123	148	99	4439,0	33121	154	99	3938,0	16,73	89	99	2526,0	21,81	102	99	2754,0	31174	205	99
																			Chr5	7244	A	G	57,0	57	99	0,1800	0,59	59	99	2694,0	25124	149	99	4399,0	33119	152	99	3923,0	17,74	91	99	2512,0	21,83	104	99	2790,0	30172	202	99
																			Chr5	7257	G	A	47,0	47	99	0,1649	0,54	54	99	2468,0	26105	131	99	3125,0	30109	139	99	3305,0	17,64	81	99	1821,0	20,83	103	99	2817,0	25149	174	99
																			Chr5	7285	A	G	44,0	44	99	0,1539	0,45	45	99	2340,0	29103	132	99	3285,0	34102	136	99	3056,0	19,66	85	99	2062,0	22,84	106	99	3371,0	23134	157	99
																			Chr5	7286	C	T	45,0	45	99	0,1620	0,45	45	99	2340,0	29103	132	99	3285,0	34101	135	99	3011,0	19,64	83	99	2062,0	22,83	105	99	3371,0	23134	157	99
																			Chr5	7310	C	A	37,0	37	99	0,1340	0,52	52	99	2302,0	34101	135	99	2471,0	35116	151	99	3003,0	20,72	92	99	1927,0	24,92	116	99	3019,0	21144	165	99
																			Chr5	7347	C	T	42,0	42	99	0,1385	0,61	61	99	2659,0	44110	154	99	2931,0	45141	186	99	4320,0	27,88	115	99	2725,0	23103	126	99	3605,0	17159	176	99
																			Chr5	7356	A	G	42,0	42	99	0,1430	0,57	57	99	2565,0	43108	151	99	2879,0	45140	185	99	4254,0	27,89	116	99	2790,0	22107	129	99	3870,0	16155	171	99
																			Chr5	7367	A	G	42,0	42	99	0,1423	0,56	56	99	2520,0	44107	151	99	2858,0	45145	190	99	4544,0	26,89	115	99	2681,0	22110	132	99	4005,0	16159	175	99
																			Chr5	7373	A	G	46,1	47	99	0,1526	0,56	56	99	2520,0	47106	153	99	2680,0	48148	196	99	4500,0	30,90	120	99	2681,0	25110	135	99	3915,0	17159	176	99
																			Chr5	7412	C	T	58,0	58	99	0,1800	0,53	53	99	1867,0	44127	171	99	3141,0	53145	198	99	3794,0	31,83	114	99	1825,0	25103	128	99	3112,0	15168	183	99
																			Chr5	7445	G	A	54,0	54	99	0,1800	0,45	45	99	1887,0	36116	152	99	2977,0	39122	161	99	3237,0	23,65	88	99	1497,0	18,82	100	99	2531,0	16144	160	99
																			Chr5	7468	A	G	60,0	60	99	0,1800	0,43	43	99	1940,0	33120	153	99	3232,0	42120	162	99	3166,0	23,62	85	99	1383,0	23,80	103	99	2354,0	15163	178	99
																			Chr5	7494	G	A	55,0	55	99	0,1800	0,56	56	99	2423,0	34150	184	99	4544,0	43130	173	99	3715,0	20,79	99	99	2449,0	19,92	111	99	3182,0	20181	201	99
																			Chr5	7518	C	T	55,0	55	99	0,1788	0,60	60	99	2476,0	39146	185	99	4334,0	41133	174	99	3747,0	23,74	97	99	2073,0	17,82	99	99	2758,0	23171	194	99
																			Chr5	7592	T	A	54,0	54	99	0,1546	0,62	62	99	2141,0	37130	167	99	3206,0	40139	179	99	4104,0	31,96	129	99	2227,0	21,96	117	99	2875,0	33180	213	99
																			Chr5	7619	T	C	55,0	55	99	0,1800	0,71	71	99	2474,0	35133	168	99	3646,0	43158	201	99	4695,0	29100	129	99	2399,0	21107	128	99	3351,0	35182	217	99
																			Chr5	7682	A	G	55,0	55	99	0,1800	0,56	56	99	2538,0	33103	136	99	3189,0	41146	187	99	4773,0	29,84	113	99	2519,0	23,81	104	99	2634,0	26160	186	99
																			Chr5	7692	G	A	50,0	50	99	0,1800	0,59	59	99	2602,0	30102	132	99	3219,0	36141	177	99	4702,0	25,80	105	99	2519,0	23,79	102	99	2540,0	25154	179	99
																			Chr5	7735	T	C	65,0	65	99	0,1800	0,60	60	99	1981,0	36120	156	99	3183,0	35154	189	99	4486,0	27,78	105	99	2043,0	18,87	105	99	2767,0	24182	206	99
																			Chr5	7765	T	A	69,0	69	99	0,1800	0,51	51	99	2298,0	38119	157	99	3743,0	38145	183	99	4817,0	30,85	115	99	2421,0	16,87	103	99	3354,0	25192	217	99
																			Chr5	7776	A	G	71,0	71	99	0,1800	0,49	49	99	2142,0	40127	167	99	3887,0	41152	193	99	4848,0	32,85	117	99	2466,0	14,85	99	99	3171,0	23204	227	99
																			Chr5	7835	A	G	78,0	78	99	0,1800	0,43	43	99	1895,0	32128	160	99	4304,0	44145	189	99	4599,0	35,78	113	99	1954,0	11,70	81	99	2654,0	31195	226	99
																			Chr5	7849	T	C	72,0	72	99	0,1800	0,39	39	99	1740,0	30132	162	99	4483,0	43152	195	99	4816,0	33,76	109	99	1982,0	11,70	81	99	2769,0	29195	224	99
																			Chr5	7966	T	C	69,0	69	99	0,1800	0,57	57	99	1857,0	26122	148	99	3359,0	42138	180	99	3488,0	29,81	110	99	1996,0	17,83	100	99	2387,0	29213	242	99
																			Chr5	8000	C	T	65,0	65	99	0,1800	0,60	60	99	2724,0	27113	140	99	2927,0	42117	159	99	2129,0	33,75	108	99	957,0	15,76	91	99	2393,0	25197	222	99
																			Chr5	8149	T	G	61,1	62	99	0,1800	0,51	51	99	2359,0	33128	161	99	4410,0	21116	137	99	4369,0	28,74	102	99	2115,0	7,86	93	99	3634,0	32149	181	99
																			Chr5	8159	A	T	67,0	67	99	0,1800	0,61	61	99	2760,0	34143	177	99	4905,0	21128	149	99	4815,0	29,83	112	99	2455,0	8,97	105	99	4113,0	34164	198	99
																			Chr5	8170	A	T	74,0	74	99	0,1800	0,61	61	99	2676,0	36154	190	99	5107,0	25137	162	99	5045,0	28,85	113	99	2504,0	9,99	108	99	4047,0	34173	207	99
																			Chr5	8228	A	C	0,63	63	99	2193,0	66,0	66	99	0,360	131,32	163	99	0,1800	89,31	120	99	0,2775	75,27	102	99	0,2306	85,18	103	99	0,1125	158,34	192	99
																			Chr5	8279	A	T	65,0	65	99	0,1800	0,37	37	99	1665,0	21,73	94	99	1834,0	31,74	105	99	1605,0	23,73	96	99	1878,0	18,80	98	99	2505,0	26,85	111	99
																			Chr5	8318	G	A	59,0	59	99	0,1800	0,60	60	99	2600,0	14112	126	99	4458,0	32141	173	99	4737,0	32,77	109	99	1819,0	19,82	101	99	2760,0	21165	186	99
																			Chr5	8341	T	A	58,1	59	99	0,1800	0,59	59	99	2702,0	16116	132	99	4904,0	29143	172	99	5199,0	25,72	97	99	2139,0	17,85	102	99	3130,0	30173	203	99
																			Chr5	8350	T	G	56,0	56	99	0,1395	0,53	53	99	2459,0	15117	132	99	4635,0	26138	164	99	5254,0	26,75	101	99	2279,0	12,82	94	99	3305,0	28161	189	99
																			Chr5	8374	G	A	52,0	52	99	0,135	0,52	52	99	2430,0	13105	118	99	4166,0	25125	150	99	4428,0	25,71	96	99	2008,0	10,78	88	99	3003,0	26158	184	99
																			Chr5	8406	C	T	53,0	53	99	0,405	0,49	49	99	2385,0	14106	120	99	4202,0	30122	152	99	4007,0	23,72	95	99	2229,0	16,72	88	99	2568,0	22150	172	99
																			Chr5	8441	C	T	56,0	56	99	0,1800	0,42	42	99	1890,0	13107	120	99	4038,0	33121	154	99	3878,0	22,74	96	99	2271,0	16,72	88	99	2354,0	19151	170	99
																			Chr5	8459	C	T	53,0	53	99	0,1800	0,47	47	99	2188,0	13104	117	99	4185,0	31109	140	99	3671,0	21,73	94	99	2355,0	16,60	76	99	2085,0	18131	149	99
																			Chr5	8521	A	G	50,0	50	99	0,1800	0,40	40	99	1463,0	17,96	113	99	2680,0	25106	131	99	2969,0	22,66	88	99	1925,0	15,58	73	99	1734,0	12116	128	99
																			Chr5	8576	T	C	56,0	56	99	0,1800	0,40	40	99	1791,0	22,86	108	99	2855,0	29101	130	99	3232,0	31,66	97	99	1520,0	16,62	78	99	2074,0	17113	130	99
																			Chr5	8579	T	C	56,0	56	99	0,1800	0,39	39	99	1755,0	22,78	102	99	2722,0	29100	129	99	3194,0	32,64	96	99	1482,0	15,62	77	99	2115,0	18112	130	99
																			Chr5	8632	T	C	50,0	50	99	0,450	0,46	46	99	1965,0	17104	121	99	3723,0	26110	136	99	3565,0	22,71	93	99	2221,0	19,78	97	99	2650,0	18148	166	99
																			Chr5	8693	C	T	42,1	43	99	0,270	0,42	42	99	1932,0	21,94	115	99	3319,0	26109	135	99	3758,0	20,61	81	99	1942,0	15,78	93	99	2919,0	15153	168	99
																			Chr5	8769	A	C	52,0	52	99	0,1800	0,46	46	99	2070,0	23104	127	99	3690,0	29116	145	99	3595,0	24,73	97	99	2212,0	20,98	118	99	3530,0	22159	181	99
																			Chr5	8787	G	A	50,0	50	99	0,1790	0,51	51	99	2295,0	17103	120	99	3870,0	27118	145	99	3820,0	23,72	95	99	2077,0	17,97	114	99	3599,0	23146	169	99
																			Chr5	8792	T	C	49,0	49	99	0,1727	0,52	52	99	2333,0	17106	123	99	4004,0	24124	148	99	4146,0	23,71	94	99	2032,0	17101	118	99	3743,0	24144	168	99
																			Chr5	8819	C	T	57,0	57	99	0,1800	0,53	53	99	1931,0	16109	125	99	3494,0	35120	155	99	3347,0	27,71	98	99	1732,0	19,92	111	99	2870,0	26140	166	99
																			Chr5	8951	C	T	66,0	66	99	0,1800	0,39	39	99	1743,0	28102	130	99	3107,0	29,97	126	99	2924,0	28,68	96	99	1885,0	9,82	91	99	3036,0	29132	161	99
																			Chr5	8959	C	A	70,0	70	99	0,1800	0,38	38	99	1884,0	29,97	126	99	2839,0	25,94	119	99	2726,0	26,68	94	99	1845,0	9,84	93	99	3416,0	30133	163	99
																			Chr5	8962	C	T	71,0	71	99	0,1800	0,41	41	99	1845,0	31100	131	99	2929,0	27,97	124	99	2906,0	27,68	95	99	1890,0	8,91	99	99	3551,0	33134	167	99
																			Chr5	8969	C	T	70,0	70	99	0,1800	0,42	42	99	2070,0	33101	134	99	2964,0	32100	132	99	2858,0	27,69	96	99	2160,0	10,89	99	99	3433,0	34135	169	99
																			Chr5	8987	A	C	64,0	64	99	0,1800	0,40	40	99	1890,0	36,96	132	99	2600,0	33,91	124	99	2459,0	24,65	89	99	2250,0	10,78	88	99	3298,0	33126	159	99
																			Chr5	9066	A	G	72,0	72	99	0,1800	0,46	46	99	2101,0	37,87	124	99	2105,0	33,96	129	99	2472,0	26,69	95	99	1935,0	14,82	96	99	2913,0	34140	174	99
																			Chr5	9068	A	C	71,1	72	99	0,1800	0,47	47	99	2101,0	37,87	124	99	2105,0	33,96	129	99	2472,0	26,69	95	99	1935,0	15,82	97	99	2913,0	34140	174	99
																			Chr5	9216	A	G	62,0	62	99	0,1800	0,26	26	99	1142,0	32,80	112	99	1549,0	28,90	118	99	2157,0	29,39	68	11	0,11	8,59	67	99	2275,0	18141	159	99
																			Chr5	9325	T	A	70,0	70	99	0,1800	0,48	48	99	2294,0	36,82	118	99	2349,0	40100	140	99	2633,0	20,51	71	99	1425,0	10,94	104	99	3873,0	26152	178	99
																			Chr5	9334	G	A	60,0	60	99	0,1800	0,50	50	99	2250,0	30,83	113	99	2405,0	46,97	143	99	2250,0	20,49	69	99	1305,0	11,93	104	99	3784,0	26146	172	99
																			Chr5	9340	A	G	50,0	50	99	0,1717	0,50	50	99	2250,0	26,81	107	99	2520,0	35,98	133	99	2700,0	19,50	69	99	1440,0	11,93	104	99	3690,0	25145	170	99
																			Chr5	9344	C	A	50,0	50	99	0,1701	0,50	50	99	2295,0	26,81	107	99	2475,0	35,98	133	99	2925,0	19,52	71	99	1620,0	11,94	105	99	3870,0	25147	172	99
																			Chr5	9357	T	C	46,4	50	99	0,1407	0,48	48	99	2295,0	16,80	101	99	2744,0	32106	140	99	3566,0	18,53	71	99	1575,0	9,97	108	99	4106,0	26136	164	99
																			Chr5	9422	A	T	64,0	64	99	0,1800	0,49	49	99	2250,0	25,81	106	99	1278,0	47,99	146	99	771,0	14,76	90	99	2916,0	14,85	99	99	1825,0	40134	174	99
																			Chr5	9425	T	C	67,0	67	99	0,1800	0,52	52	99	2430,0	23,94	117	99	3420,0	44104	148	99	2745,0	14,79	93	99	2960,0	13,91	104	99	3645,0	37142	179	99
																			Chr5	9435	G	T	67,0	67	99	0,1800	0,56	56	99	2649,0	21103	124	99	3735,0	45110	155	99	2969,0	15,86	101	99	3050,0	13,93	106	99	3735,0	36150	186	99
[truncated: 2,577 more rows]
[truncated: 5 more columns]

## Sheet: Allele frequencies
CHROM	POS	REF	ALT	CFZ_1.filter	CFZ_2.filter	CFZ_3.filter	Vehicle_1.filter	Vehicle_2.filter	Vehicle_3.filter	CFZ_1.tricube	CFZ_2.tricube	CFZ_3.tricube	Vehicle_1.tricube	Vehicle_2.tricube	Vehicle_3.tricube
Chr1	6064	T	G	0.273973	0.444444	0.288462	0.289157	0.37037	0.284615	0.273973	0.444444	0.288462	0.289157	0.37037	0.284615
Chr1	121750	C	T	0.419355	0.321429	0.506494	0.38756	0.391892	0.549091	0.425811	0.456327	0.463656	0.459301	0.44953	0.611509
Chr1	125637	C	A	0.393939	0.451456	0.458101	0.436464	0.357143	0.539062	0.426996	0.456689	0.462371	0.460574	0.450422	0.610413
Chr1	130103	T	C	0.273333	0.348101	0.427136	0.393333	0.331034	0.526531	0.428357	0.457105	0.460895	0.462037	0.451446	0.609154
Chr1	142099	C	T	0.487013	0.467213	0.520913	0.434599	0.431138	0.557377	0.432014	0.458221	0.45693	0.465965	0.454198	0.605773
Chr1	156679	G	A	0.390728	0.446429	0.349754	0.494444	0.520325	0.615063	0.43646	0.459577	0.45211	0.47074	0.457542	0.601663
Chr1	156929	T	C	0.340909	0.503145	0.484536	0.414201	0.481203	0.651376	0.436536	0.4596	0.452027	0.470822	0.457599	0.601593
Chr1	156954	A	C	0.373418	0.468085	0.49763	0.429952	0.503268	0.635246	0.436543	0.459603	0.452019	0.47083	0.457605	0.601585
Chr1	157027	G	A	0.387597	0.467005	0.497382	0.442105	0.478873	0.629758	0.436566	0.459609	0.451995	0.470854	0.457622	0.601565
Chr1	157029	A	G	0.376923	0.464286	0.492228	0.439791	0.478873	0.628866	0.436566	0.45961	0.451994	0.470855	0.457622	0.601564
Chr1	157150	G	A	0.489209	0.484211	0.554404	0.357576	0.455782	0.618474	0.436603	0.459621	0.451954	0.470895	0.45765	0.60153
Chr1	157289	A	G	0.469512	0.399015	0.465686	0.436842	0.493506	0.645522	0.436645	0.459634	0.451908	0.47094	0.457682	0.601491
Chr1	157626	T	A	0.463087	0.381188	0.522936	0.451456	0.454545	0.631579	0.436748	0.459665	0.451797	0.47105	0.457759	0.601396
Chr1	157653	A	T	0.465753	0.446328	0.57868	0.434389	0.46988	0.617188	0.436756	0.459668	0.451788	0.471059	0.457765	0.601388
Chr1	159128	C	T	0.45614	0.432927	0.485149	0.494118	0.496296	0.655462	0.437206	0.459805	0.4513	0.471542	0.458104	0.600973
Chr1	159281	G	A	0.427481	0.526882	0.52657	0.525714	0.496503	0.6	0.437253	0.459819	0.45125	0.471592	0.458139	0.60093
Chr1	163110	C	A	0.433333	0.47549	0.37766	0.52381	0.483871	0.640496	0.43842	0.460175	0.449984	0.472846	0.459017	0.59985
Chr1	163181	A	C	0.390411	0.485437	0.394737	0.489899	0.462585	0.631148	0.438442	0.460182	0.449961	0.47287	0.459033	0.59983
Chr1	163194	C	T	0.379562	0.527363	0.445714	0.514124	0.475177	0.640693	0.438446	0.460183	0.449956	0.472874	0.459036	0.599827
Chr1	163278	A	T	0.384615	0.504587	0.454545	0.473934	0.437908	0.590551	0.438471	0.460191	0.449929	0.472901	0.459056	0.599803
Chr1	163452	T	C	0.457143	0.463277	0.429268	0.445498	0.535484	0.554167	0.438524	0.460207	0.449871	0.472958	0.459096	0.599754
Chr1	163650	T	G	0.514925	0.497409	0.425121	0.446237	0.45	0.564593	0.438585	0.460226	0.449806	0.473023	0.459141	0.599698
Chr1	164013	T	G	0.488889	0.474886	0.421941	0.485981	0.390411	0.588679	0.438695	0.460259	0.449686	0.473142	0.459224	0.599596
Chr1	164103	C	A	0.503356	0.459016	0.435407	0.547771	0.423077	0.622951	0.438723	0.460268	0.449656	0.473172	0.459245	0.59957
Chr1	164458	A	C	0.4	0.445498	0.44856	0.434066	0.368056	0.692	0.438831	0.460301	0.449538	0.473288	0.459326	0.59947
Chr1	164545	G	A	0.384615	0.455696	0.463687	0.462025	0.404959	0.706215	0.438858	0.460309	0.44951	0.473316	0.459346	0.599446
Chr1	164546	T	C	0.381356	0.455696	0.456044	0.453416	0.409836	0.703911	0.438858	0.460309	0.449509	0.473317	0.459347	0.599445
Chr1	174209	C	T	0.410256	0.486188	0.473934	0.52193	0.430464	0.60274	0.441804	0.461208	0.446315	0.476481	0.461563	0.596722
Chr1	174682	A	G	0.455696	0.429864	0.489451	0.435185	0.459459	0.65529	0.441948	0.461252	0.446159	0.476636	0.461671	0.596588
Chr1	174717	T	C	0.474684	0.444934	0.51417	0.431193	0.469613	0.633333	0.441959	0.461255	0.446147	0.476648	0.461679	0.596578
Chr1	180490	G	T	0.438202	0.525253	0.423077	0.556	0.449735	0.613208	0.44451	0.461049	0.444146	0.478368	0.462347	0.591014
Chr1	184726	T	G	0.439716	0.458333	0.408867	0.465438	0.429448	0.537217	0.446768	0.460534	0.442633	0.479548	0.462516	0.585008
Chr1	186509	T	C	0.566434	0.429293	0.395349	0.50885	0.463576	0.63141	0.447719	0.460317	0.441996	0.480044	0.462587	0.58248
Chr1	189131	T	G	0.376812	0.514563	0.4	0.439024	0.394366	0.555133	0.449117	0.459999	0.44106	0.480774	0.462691	0.578763
Chr1	191783	A	G	0.457627	0.466667	0.518692	0.476852	0.357664	0.594203	0.45053	0.459676	0.440112	0.481513	0.462797	0.575003
Chr1	195949	A	G	0.470199	0.453488	0.393782	0.47027	0.578947	0.577406	0.452751	0.45917	0.438624	0.482673	0.462963	0.569096
Chr1	197015	G	C	0.471831	0.516667	0.457447	0.559748	0.571429	0.490909	0.45332	0.45904	0.438243	0.482969	0.463005	0.567585
Chr1	201128	T	A	0.527397	0.570513	0.296875	0.533333	0.480769	0.590517	0.455512	0.458541	0.436774	0.484115	0.463169	0.561754
Chr1	201185	A	G	0.514925	0.520833	0.338542	0.496599	0.440367	0.605381	0.455543	0.458534	0.436754	0.484131	0.463171	0.561673
Chr1	203141	C	T	0.375	0.387097	0.396907	0.47561	0.522124	0.544643	0.456585	0.458296	0.436055	0.484675	0.463249	0.5589
Chr1	205137	G	A	0.556604	0.402516	0.4375	0.567251	0.588235	0.619469	0.45765	0.458053	0.435342	0.485231	0.463329	0.55607
Chr1	208418	G	A	0.488372	0.484663	0.377358	0.460317	0.574713	0.61413	0.459399	0.457655	0.43417	0.486145	0.46346	0.551418
Chr1	209186	C	T	0.477064	0.449275	0.477157	0.488722	0.431579	0.490476	0.459808	0.457561	0.433896	0.486358	0.46349	0.550329
Chr1	211438	T	A	0.360656	0.483146	0.370166	0.549708	0.444444	0.59276	0.461009	0.457288	0.433091	0.486986	0.46358	0.547136
Chr1	211507	T	C	0.304762	0.429577	0.445946	0.567164	0.480769	0.612745	0.461045	0.457279	0.433067	0.487005	0.463583	0.547038
Chr1	217362	G	T	0.566038	0.479532	0.379121	0.427673	0.415254	0.5375	0.464167	0.456568	0.430975	0.488635	0.463816	0.538737
Chr1	218638	T	C	0.55	0.427632	0.440678	0.578947	0.438095	0.553922	0.464847	0.456413	0.430519	0.48899	0.463867	0.536928
Chr1	221847	G	T	0.537879	0.424242	0.431138	0.461078	0.508772	0.57438	0.466558	0.456023	0.429373	0.489884	0.463995	0.532378
Chr1	236241	C	T	0.519685	0.47561	0.529412	0.544118	0.531034	0.442308	0.474828	0.454936	0.424576	0.492341	0.463778	0.511182
Chr1	250375	G	A	0.412698	0.353933	0.389163	0.533742	0.460432	0.421801	0.486146	0.457414	0.421711	0.486449	0.459335	0.486148
Chr1	250438	G	A	0.38	0.41	0.42	0.48	0.44	0.39	0.486196	0.457425	0.421698	0.486423	0.459315	0.486037
Chr1	251033	G	A	0.51	0.46	0.37	NA	0.57	0.42	0.486673	0.45753	0.421577	0.486175	0.459128	0.484983
Chr1	251385	A	G	0.49	0.43	0.38	0.47	0.48	0.39	0.486955	0.457591	0.421506	0.486028	0.459017	0.484359
Chr1	252269	C	T	0.39	0.45	0.33	0.47	0.42	0.39	0.487662	0.457746	0.421327	0.48566	0.458739	0.482793
Chr1	252615	C	A	0.45	0.4	0.39	0.56	0.37	0.42	0.48794	0.457807	0.421257	0.485515	0.45863	0.482181
Chr1	260195	C	T	0.46	0.43	0.34	0.5	0.4	0.44	0.494009	0.459136	0.41972	0.482355	0.456247	0.468755
Chr1	260838	G	A	0.47	0.4	0.37	0.54	0.51	0.33	0.494524	0.459249	0.41959	0.482087	0.456045	0.467616
Chr1	268300	G	T	0.54	0.56	0.45	0.5	0.46	0.46	0.500499	0.460558	0.418077	0.478977	0.453699	0.454399
Chr1	274287	A	G	0.57	0.43	0.43	0.5	0.37	0.49	0.505293	0.461607	0.416864	0.476481	0.451817	0.443795
Chr1	274717	T	C	0.49	0.41	0.47	0.46	0.48	0.41	0.505637	0.461683	0.416776	0.476302	0.451682	0.443034
Chr1	275852	T	A	0.46	0.38	0.49	0.46	0.52	0.39	0.506546	0.461882	0.416546	0.475828	0.451325	0.441023
Chr1	278386	T	A	0.53	0.36	0.5	0.53	0.41	0.43	0.508575	0.462326	0.416033	0.474772	0.450528	0.436535
Chr1	287661	T	C	0.46	0.56	0.56	0.49	0.43	0.4	0.516002	0.463953	0.414153	0.470906	0.447613	0.420107
Chr1	295535	T	C	0.48	0.45	0.43	0.46	0.48	0.49	0.52051	0.466588	0.412363	0.468036	0.445969	0.412922
Chr1	297126	A	C	0.56	0.42	0.39	0.53	0.35	0.41	0.521154	0.467307	0.411972	0.467517	0.445761	0.412474
Chr1	302717	T	A	0.51	0.45	0.46	0.37	0.44	0.45	0.523418	0.469834	0.4106	0.465695	0.445028	0.410902
Chr1	303452	A	T	0.55	0.46	0.42	0.43	0.46	0.43	0.523715	0.470166	0.410419	0.465455	0.444932	0.410695
Chr1	303471	T	C	0.54	0.48	0.45	0.45	0.48	0.44	0.523723	0.470175	0.410415	0.465449	0.444929	0.410689
Chr1	304827	T	G	0.61	0.5	0.42	0.43	0.46	0.37	0.524272	0.470788	0.410082	0.465007	0.444752	0.410308
Chr1	304944	A	G	0.66	0.5	0.43	0.37	0.4	0.38	0.524319	0.470841	0.410053	0.464969	0.444736	0.410275
Chr1	305177	G	A	0.59	0.45	0.42	0.48	0.4	0.49	0.524414	0.470946	0.409996	0.464893	0.444706	0.41021
Chr1	305338	C	G	0.52	0.51	0.44	0.49	0.41	0.33	0.524479	0.471019	0.409956	0.464841	0.444685	0.410164
Chr1	306296	G	A	0.6	0.47	0.45	0.5	0.53	0.41	0.524867	0.471452	0.409721	0.464528	0.444559	0.409895
Chr1	306590	G	C	0.51	0.48	0.46	0.39	0.53	0.5	0.524986	0.471585	0.409649	0.464433	0.444521	0.409812
Chr1	310888	T	G	0.53	0.54	0.41	0.5	0.39	0.4	0.526725	0.473527	0.408594	0.463032	0.443958	0.408603
Chr1	333334	C	T	0.65	0.57	0.38	0.48	0.37	0.32	0.535812	0.483671	0.403085	0.455716	0.441017	0.40229
Chr1	334081	T	C	0.57	0.44	0.31	0.51	0.47	0.39	0.536114	0.484009	0.402902	0.455472	0.440919	0.40208
Chr1	334400	C	T	0.56	0.47	0.36	0.42	0.4	0.38	0.536243	0.484153	0.402823	0.455368	0.440877	0.401991
Chr1	338544	G	A	0.44	0.45	0.38	0.35	0.33	0.35	0.537921	0.486026	0.401806	0.454018	0.440335	0.400825
Chr1	338945	A	G	0.52	0.5	0.36	0.44	0.47	0.41	0.538083	0.486207	0.401708	0.453887	0.440282	0.400712
Chr1	339026	T	G	0.59	0.51	0.43	0.46	0.46	0.43	0.538116	0.486244	0.401688	0.453861	0.440271	0.400689
Chr1	339367	T	G	0.48	0.47	0.33	0.42	0.51	0.39	0.538254	0.486398	0.401604	0.453749	0.440227	0.400594
Chr1	340073	G	A	0.49	0.57	0.3	0.47	0.45	0.36	0.53854	0.486717	0.401431	0.453519	0.440134	0.400395
Chr1	346414	G	A	0.39	0.48	0.41	0.5	0.45	0.34	0.541107	0.489583	0.399875	0.451453	0.439303	0.398612
Chr1	346660	G	A	0.49	0.47	0.37	0.41	0.5	0.28	0.541206	0.489694	0.399814	0.451372	0.439271	0.398542
Chr1	347455	T	C	0.5	0.52	0.36	0.48	0.43	0.37	0.541528	0.490053	0.399619	0.451113	0.439167	0.398319
Chr1	348126	A	G	0.56	0.46	0.41	0.44	0.36	0.4	0.541769	0.490392	0.39945	0.450933	0.439092	0.398157
Chr1	348586	T	C	0.63	0.42	0.38	0.43	0.45	0.47	0.541854	0.490716	0.399322	0.450907	0.439074	0.398115
Chr1	356365	A	G	0.61	0.64	0.39	0.43	0.47	0.38	0.543306	0.496187	0.397153	0.450464	0.438766	0.397408
Chr1	364699	T	G	0.59	0.56	0.37	0.47	0.41	0.43	0.544861	0.502049	0.39483	0.449991	0.438436	0.39665
Chr1	441464	C	T	0.63	0.67	0.45	0.47	0.4	0.44	0.588349	0.596532	0.416957	0.43841	0.461596	0.427259
Chr1	473023	C	T	0.6	0.61	0.43	0.39	0.54	0.46	0.59827	0.622966	0.428836	0.436198	0.486792	0.441726
Chr1	541288	A	G	0.51	0.54	0.37	0.49	0.55	0.39	0.537722	0.563399	0.388481	0.464876	0.540072	0.40939
Chr1	683882	C	T	NA	0.58	0.45	0.43	0.51	0.47	0.574942	0.57873	0.438744	0.428934	0.428983	0.392979
Chr1	688436	C	A	0.58	0.59	0.41	0.38	0.39	0.44	0.572765	0.57695	0.437689	0.428953	0.42699	0.390072
Chr1	690058	T	C	0.63	0.66	0.48	0.48	0.43	0.43	0.571979	0.576174	0.437246	0.428911	0.426271	0.389067
Chr1	691547	A	G	0.64	0.61	0.49	0.36	0.5	0.48	0.571175	0.574224	0.436245	0.428452	0.425535	0.388415
Chr1	707597	G	A	0.58	0.61	0.5	0.4	0.38	0.37	0.562506	0.553205	0.425459	0.423503	0.417603	0.381391
Chr1	708001	A	G	0.56	0.57	0.39	0.42	0.39	0.44	0.562288	0.552676	0.425188	0.423378	0.417403	0.381214
Chr1	708585	A	T	0.61	0.53	0.44	0.43	0.44	0.37	0.561973	0.551911	0.424795	0.423198	0.417115	0.380959
Chr1	708830	G	A	0.66	0.58	0.4	0.38	0.46	0.43	0.561841	0.55159	0.424631	0.423123	0.416994	0.380852
Chr1	709877	T	C	0.63	0.61	0.49	0.38	0.46	0.3	0.561275	0.550219	0.423927	0.4228	0.416476	0.380393
Chr1	710063	A	C	0.6	0.58	0.45	0.37	0.36	0.35	0.561175	0.549975	0.423802	0.422742	0.416384	0.380312
Chr1	710893	C	T	0.56	0.61	0.41	0.35	0.4	0.34	0.560726	0.548888	0.423244	0.422486	0.415974	0.379949
Chr1	712172	C	T	NA	0.53	NA	0.55	0.52	NA	0.560036	0.547213	0.422385	0.422092	0.415342	0.379389
Chr1	712178	C	T	NA	0.54	0.51	0.54	0.51	NA	0.560032	0.547205	0.422381	0.42209	0.415339	0.379386
Chr1	712184	T	C	0.57	0.62	NA	0.54	0.5	NA	0.560029	0.547198	0.422377	0.422088	0.415336	0.379384
Chr1	712194	G	A	0.56	0.64	NA	0.54	0.52	NA	0.560024	0.547185	0.42237	0.422085	0.415331	0.379379
Chr1	712200	G	A	0.57	0.63	NA	0.53	0.52	NA	0.56002	0.547177	0.422366	0.422083	0.415328	0.379377
Chr1	712202	T	C	0.57	0.68	NA	0.49	0.49	0.52	0.560019	0.547174	0.422365	0.422083	0.415327	0.379376
Chr1	714409	G	A	0.55	0.61	0.48	0.39	0.44	0.33	0.558827	0.544284	0.420882	0.421402	0.414237	0.37841
Chr1	716258	A	G	0.58	0.59	0.41	0.48	0.34	0.38	0.557829	0.541862	0.419639	0.420832	0.413323	0.377601
Chr1	719668	G	A	0.59	0.48	0.41	0.46	0.41	0.36	0.555987	0.537396	0.417347	0.419781	0.411638	0.376108
Chr1	719907	C	T	0.52	0.5	0.33	0.39	0.34	0.39	0.555858	0.537083	0.417187	0.419707	0.411519	0.376004
Chr1	742132	C	T	0.56	0.53	0.35	0.43	0.35	0.35	0.543854	0.507977	0.402251	0.412853	0.400536	0.366277
Chr1	742855	G	A	0.51	0.51	0.4	0.41	0.33	0.41	0.543463	0.50703	0.401766	0.41263	0.400179	0.36596
Chr1	746399	G	A	0.39	0.51	0.45	0.39	0.34	0.31	0.541549	0.502389	0.399384	0.411537	0.398427	0.364409
Chr1	746865	G	T	0.5	0.56	0.46	0.34	0.47	0.38	0.541298	0.501779	0.399071	0.411394	0.398197	0.364205
Chr1	747431	C	A	0.58	0.47	0.4	0.33	0.36	0.25	0.540988	0.501186	0.398947	0.411221	0.39794	0.363929
Chr1	750255	C	T	0.48	0.49	0.41	0.4	0.39	0.41	0.539441	0.498263	0.398392	0.410361	0.396666	0.362541
Chr1	751230	A	C	0.54	0.51	0.52	0.38	0.3	0.38	0.538907	0.497254	0.3982	0.410064	0.396226	0.362061
Chr1	753785	A	G	0.45	0.52	0.49	0.37	0.43	0.41	0.537508	0.49461	0.397698	0.409285	0.395073	0.360806
Chr1	753997	T	C	0.45	0.55	0.47	0.38	0.35	0.3	0.537391	0.494391	0.397656	0.409221	0.394978	0.360701
Chr1	756310	T	C	0.52	0.56	0.49	0.46	0.37	0.39	0.536125	0.491997	0.397202	0.408516	0.393934	0.359565
Chr1	756368	C	T	0.52	0.6	0.43	0.39	0.36	0.37	0.536093	0.491937	0.39719	0.408498	0.393908	0.359536
Chr1	756397	A	T	0.6	0.66	0.4	0.42	0.36	0.38	0.536077	0.491907	0.397184	0.408489	0.393895	0.359522
Chr1	756651	C	T	0.65	0.55	0.37	0.39	0.43	0.38	0.535938	0.491645	0.397135	0.408412	0.39378	0.359397
Chr1	756769	G	C	0.67	0.6	0.38	0.41	0.43	0.4	0.535873	0.491522	0.397111	0.408376	0.393727	0.359339
Chr1	756797	T	G	0.7	0.6	0.44	0.4	0.42	0.37	0.535858	0.491493	0.397106	0.408368	0.393714	0.359325
Chr1	770289	G	A	0.59	0.51	0.39	0.37	0.39	0.37	0.528468	0.477531	0.394453	0.404257	0.387626	0.352694
Chr1	770609	G	A	0.54	0.63	0.46	0.4	0.34	0.39	0.528293	0.4772	0.394391	0.404159	0.387482	0.352537
Chr1	771201	C	T	0.55	0.51	0.49	0.34	0.4	0.34	0.527968	0.476588	0.394274	0.403979	0.387215	0.352246
Chr1	780351	G	A	0.55	0.53	0.37	0.37	0.38	0.43	0.522957	0.467119	0.392475	0.401191	0.383086	0.347749
Chr1	781958	T	C	0.65	0.47	0.4	0.46	0.44	0.37	0.522076	0.465456	0.392159	0.400702	0.382361	0.346959
Chr1	782570	T	A	0.63	0.45	0.35	0.44	0.4	0.39	0.521741	0.464822	0.392039	0.400515	0.382085	0.346658
Chr1	783273	C	T	0.58	0.56	0.38	0.46	0.39	0.36	0.521356	0.464095	0.391901	0.400301	0.381767	0.346313
Chr1	785220	C	T	0.56	0.41	0.34	0.41	0.33	0.33	0.52029	0.46208	0.391518	0.399708	0.380889	0.345356
Chr1	786080	T	C	0.54	0.45	0.34	0.42	0.37	0.33	0.519819	0.46119	0.391349	0.399446	0.380501	0.344933
Chr1	786768	C	T	0.48	0.41	0.37	0.4	0.36	0.32	0.519442	0.460478	0.391214	0.399236	0.38019	0.344595
Chr1	787010	T	C	0.43	0.42	0.37	0.32	0.37	0.41	0.519309	0.460228	0.391166	0.399162	0.380081	0.344476
Chr1	787096	G	A	0.45	0.36	0.39	0.37	0.42	0.44	0.519262	0.460139	0.391149	0.399136	0.380042	0.344434
Chr1	787681	C	T	0.47	0.34	0.34	0.38	0.39	0.33	0.518942	0.459533	0.391034	0.398958	0.379778	0.344146
Chr1	788168	C	T	0.54	0.4	0.3	0.41	0.4	0.28	0.518675	0.459029	0.390939	0.39881	0.379559	0.343907
Chr1	790251	C	T	0.46	0.42	0.33	0.42	0.42	0.37	0.517534	0.456874	0.390529	0.398175	0.378619	0.342883
Chr1	791198	T	C	0.57	0.29	0.28	0.41	0.32	0.32	0.517015	0.455894	0.390343	0.397886	0.378191	0.342418
Chr1	793300	A	G	0.48	0.39	0.33	0.42	0.4	0.34	0.515864	0.453719	0.38993	0.397246	0.377243	0.341385
Chr1	793326	T	A	0.45	0.32	0.29	0.41	0.36	0.34	0.51585	0.453692	0.389925	0.397238	0.377231	0.341372
Chr1	793338	T	A	0.47	0.35	0.3	0.46	0.39	0.37	0.515843	0.453679	0.389922	0.397234	0.377226	0.341366
Chr1	793402	G	T	0.54	0.35	0.29	0.42	0.39	0.32	0.515808	0.453613	0.38991	0.397215	0.377197	0.341334
Chr1	794018	G	A	0.55	0.36	0.37	0.32	0.37	0.36	0.515471	0.452976	0.389789	0.397027	0.376919	0.341032
Chr1	794086	A	G	0.49	0.4	0.34	0.36	0.41	0.37	0.515434	0.452905	0.389775	0.397006	0.376888	0.340998
Chr1	794189	G	A	0.46	0.35	0.32	0.38	0.42	0.34	0.515377	0.452799	0.389755	0.396975	0.376842	0.340948
Chr1	795860	T	C	0.49	0.37	0.37	0.33	0.31	0.33	0.514462	0.451069	0.389426	0.396466	0.376088	0.340126
Chr1	796030	G	A	0.5	0.42	0.4	0.36	0.4	0.32	0.514369	0.450894	0.389393	0.396414	0.376011	0.340043
Chr1	796266	C	T	0.42	0.4	0.36	0.41	0.38	0.35	0.51424	0.450649	0.389347	0.396342	0.375904	0.339927
Chr1	796346	T	C	0.39	0.39	0.34	0.4	0.41	0.27	0.514196	0.450567	0.389331	0.396318	0.375868	0.339888
Chr1	796914	A	T	0.58	0.5	0.38	0.49	0.43	0.39	0.513885	0.449979	0.389219	0.396145	0.375612	0.339608
Chr1	796917	A	T	0.58	0.44	0.39	0.5	0.37	0.33	0.513883	0.449976	0.389219	0.396144	0.375611	0.339607
Chr1	796923	T	A	0.58	0.49	0.39	0.49	0.4	0.39	0.51388	0.449969	0.389217	0.396142	0.375608	0.339604
Chr1	796932	T	A	0.5	0.41	0.33	0.43	0.37	0.44	0.513875	0.44996	0.389216	0.396139	0.375604	0.3396
Chr1	797400	A	T	0.55	0.35	0.35	0.38	0.36	0.33	0.513618	0.449476	0.389124	0.395997	0.375393	0.339369
Chr1	798651	G	A	0.48	0.32	0.34	0.35	0.43	0.35	0.512933	0.448181	0.388878	0.395616	0.374828	0.338755
Chr1	816102	A	G	0.42	0.46	0.41	0.33	0.29	0.25	0.499808	0.436655	0.390865	0.394091	0.371643	0.331327
Chr1	817786	T	G	0.39	0.36	0.45	0.41	0.4	0.23	0.498394	0.435812	0.391281	0.3941	0.371529	0.330657
Chr1	818368	C	T	0.47	0.37	0.45	0.43	0.35	0.27	0.497906	0.435521	0.391424	0.394103	0.37149	0.330426
Chr1	819622	A	G	0.56	0.49	0.41	0.3	0.32	0.28	0.496853	0.434893	0.391734	0.39411	0.371405	0.329927
Chr1	820656	A	C	0.48	0.42	0.4	0.35	0.3	0.19	0.495985	0.434376	0.391989	0.394116	0.371335	0.329516
Chr1	822140	A	G	0.53	0.55	0.39	0.41	0.24	0.23	0.494739	0.433633	0.392355	0.394124	0.371235	0.328927
Chr1	831692	G	A	0.47	0.38	0.44	0.35	0.26	0.2	0.48672	0.428852	0.394711	0.394176	0.370589	0.32513
Chr1	835174	G	T	0.39	0.38	0.46	0.41	0.36	0.3	0.483797	0.42711	0.39557	0.394196	0.370354	0.323746
Chr1	839875	A	G	0.43	0.4	0.43	0.32	0.34	0.25	0.479851	0.424757	0.396729	0.394221	0.370036	0.321877
Chr1	841332	G	A	0.59	0.51	0.45	0.28	0.38	0.3	0.478628	0.424028	0.397088	0.39423	0.369937	0.321298
Chr1	843315	G	A	0.42	0.39	0.39	0.28	0.3	0.29	0.476963	0.423036	0.397578	0.39424	0.369803	0.320509
Chr1	843956	C	A	0.5	0.42	0.55	0.44	0.37	0.34	0.476425	0.422715	0.397736	0.394244	0.36976	0.320255
Chr1	858627	C	T	0.39	0.37	0.4	0.38	0.31	0.28	0.464108	0.415372	0.401354	0.394325	0.368768	0.314423
Chr1	859147	G	A	0.45	0.45	0.48	0.47	0.42	0.31	0.463672	0.415112	0.401483	0.394328	0.368733	0.314216
Chr1	874894	T	C	0.31	0.51	0.46	0.52	0.45	0.33	0.437512	0.41314	0.405666	0.404022	0.383103	0.326444
Chr1	905793	G	A	0.36	0.4	0.41	0.46	0.49	0.41	0.383072	0.410689	0.413947	0.425353	0.415009	0.354878
Chr1	905799	T	G	0.35	0.39	0.4	0.44	0.49	0.42	0.383062	0.410688	0.413948	0.425357	0.415015	0.354884
Chr1	917851	C	T	0.26	0.35	0.35	0.42	0.42	0.43	0.361828	0.409732	0.417178	0.433677	0.42746	0.365974
Chr2	3934	T	G	0.74	0.73	0.58	0.7	0.73	0.71	0.729465	0.699044	0.585025	0.698144	0.683934	0.717224
Chr2	4350	A	C	0.72	0.8	0.59	0.72	0.67	0.73	0.729008	0.698719	0.585154	0.69764	0.683408	0.716997
Chr2	7397	A	T	0.81	0.77	0.61	0.73	0.73	0.7	0.725658	0.696336	0.586096	0.693948	0.679557	0.715336
Chr2	8342	C	T	0.79	0.8	0.62	0.71	0.73	0.72	0.724619	0.695597	0.586388	0.692803	0.678362	0.714821
Chr2	8433	T	G	0.77	0.73	0.57	0.72	0.66	0.73	0.724519	0.695526	0.586416	0.692693	0.678247	0.714771
Chr2	9225	T	G	0.79	0.73	0.53	0.72	0.73	0.73	0.723648	0.694906	0.586661	0.691733	0.677246	0.714339
Chr2	9345	A	G	0.76	0.72	0.48	0.71	0.73	0.72	0.723516	0.694812	0.586698	0.691588	0.677094	0.714274
Chr2	11898	G	A	0.8	0.78	0.55	0.68	0.7	0.8	0.72071	0.692816	0.587488	0.688494	0.673867	0.712882
Chr2	12647	C	T	0.75	0.73	0.58	0.67	0.73	0.68	0.719886	0.69223	0.587719	0.687587	0.672921	0.712474
Chr2	13172	A	T	0.76	0.76	0.6	0.74	0.75	0.68	0.719309	0.691819	0.587882	0.686951	0.672257	0.712188
Chr2	13339	T	A	0.78	0.75	0.6	0.7	0.7	0.73	0.719126	0.691689	0.587933	0.686748	0.672046	0.712097
Chr2	13523	A	C	0.76	0.72	0.58	0.73	0.79	0.69	0.718923	0.691545	0.58799	0.686525	0.671813	0.711996
Chr2	13641	T	C	0.74	0.67	0.56	0.72	0.74	0.61	0.718794	0.691453	0.588027	0.686383	0.671664	0.711932
Chr2	13789	G	A	0.79	0.71	0.55	0.75	0.79	0.73	0.718631	0.691337	0.588073	0.686203	0.671477	0.711851
Chr2	13842	T	C	0.78	0.72	0.54	0.73	0.75	0.71	0.718573	0.691295	0.588089	0.686139	0.67141	0.711823
Chr2	13962	A	G	0.77	0.65	0.6	0.75	0.7	0.66	0.718441	0.691202	0.588126	0.685994	0.671259	0.711757
Chr2	15802	A	G	0.83	0.77	0.68	0.82	0.83	0.84	0.716418	0.689763	0.588695	0.683764	0.668933	0.710754
Chr2	15893	A	T	0.82	0.63	0.56	0.71	0.71	0.75	0.716318	0.689691	0.588723	0.683654	0.668818	0.710704
Chr2	16989	C	A	0.74	0.77	0.6	0.68	0.69	0.72	0.715113	0.688834	0.589062	0.682326	0.667432	0.710107
Chr2	17994	A	G	0.83	0.73	0.58	0.68	0.7	0.71	0.714008	0.688048	0.589373	0.681108	0.666162	0.709559
Chr2	20992	G	T	0.69	0.69	0.61	0.69	0.67	0.69	0.710712	0.685704	0.5903	0.677475	0.662373	0.707925
Chr2	21909	C	T	0.8	0.68	0.55	0.71	0.7	0.76	0.709704	0.684986	0.590584	0.676364	0.661213	0.707425
Chr2	24317	G	A	0.7	0.7	0.57	0.7	0.8	0.8	0.707057	0.683103	0.591328	0.673447	0.65817	0.706112
Chr2	26399	A	T	0.67	0.73	0.56	0.75	0.63	0.75	0.704768	0.681475	0.591972	0.670924	0.655538	0.704977
Chr2	26414	G	A	0.67	0.73	0.55	0.74	0.63	0.74	0.704752	0.681463	0.591977	0.670906	0.655519	0.704969
Chr2	26419	G	A	0.66	0.74	0.54	0.74	0.65	0.75	0.704746	0.681459	0.591978	0.6709	0.655513	0.704966
Chr2	28922	A	G	0.71	0.63	0.59	0.73	0.71	0.74	0.701994	0.679502	0.592752	0.667867	0.652349	0.703602
Chr2	31078	T	C	0.7	0.69	0.53	0.72	0.64	0.7	0.699624	0.677816	0.593419	0.665254	0.649624	0.702427
Chr2	34583	C	T	0.68	0.71	0.57	0.76	0.64	0.71	0.695771	0.675074	0.594503	0.661007	0.645193	0.700516
Chr2	40379	T	C	0.69	0.66	0.55	0.66	0.73	0.72	0.689399	0.670541	0.596296	0.653985	0.637867	0.697356
Chr2	41644	C	A	0.67	0.65	0.59	0.72	0.69	0.74	0.688008	0.669552	0.596687	0.652452	0.636268	0.696667
Chr2	43461	T	C	0.8	0.64	0.58	0.77	0.73	0.69	0.686011	0.668131	0.597249	0.65025	0.633971	0.695676
Chr2	43684	A	T	0.74	0.64	0.61	0.68	0.69	0.65	0.685766	0.667957	0.597318	0.64998	0.63369	0.695555
Chr2	47987	G	A	0.74	0.65	0.54	0.63	0.57	0.7	0.681035	0.664591	0.598648	0.644766	0.628251	0.693209
Chr2	50977	T	C	0.69	0.56	0.64	0.74	0.65	0.7	0.677748	0.662253	0.599573	0.641143	0.624471	0.691579
Chr2	56314	A	G	0.59	0.67	0.7	0.63	0.58	0.75	0.671881	0.658079	0.601223	0.634676	0.617725	0.688669
Chr2	59356	T	C	0.67	0.65	0.67	0.68	0.5	0.75	0.668537	0.6557	0.602164	0.63099	0.61388	0.687011
Chr2	59742	T	C	0.6	0.65	0.62	0.58	0.59	0.68	0.668112	0.655398	0.602283	0.630523	0.613392	0.686801
Chr2	63316	G	A	0.64	0.68	0.65	0.59	0.54	0.66	0.664183	0.652603	0.603389	0.626192	0.608875	0.684852
Chr2	63708	G	A	0.54	0.65	0.62	0.61	0.6	0.66	0.663752	0.652296	0.60351	0.625717	0.608379	0.684639
Chr2	64797	T	C	0.74	0.66	0.6	0.58	0.52	0.7	0.662555	0.651445	0.603847	0.624398	0.607003	0.684045
Chr2	66124	G	A	0.64	0.63	0.67	0.61	0.53	0.78	0.660675	0.650004	0.603456	0.62208	0.604545	0.682377
Chr2	69604	T	C	0.7	0.64	0.65	0.6	0.58	0.7	0.653823	0.644388	0.598772	0.612763	0.594538	0.67369
Chr2	76369	G	T	0.61	0.54	0.65	0.53	0.53	0.68	0.640502	0.633472	0.589667	0.594652	0.575086	0.656803
Chr2	76883	A	T	0.56	0.56	0.61	0.54	0.56	0.66	0.63949	0.632642	0.588975	0.593276	0.573608	0.65552
Chr2	76977	C	T	0.58	0.56	0.63	0.48	0.49	0.64	0.639305	0.632491	0.588849	0.593025	0.573337	0.655285
Chr2	77003	T	C	0.58	0.55	0.62	0.46	0.49	0.65	0.639254	0.632449	0.588814	0.592955	0.573263	0.65522
Chr2	77174	T	C	0.56	0.58	0.64	0.47	0.48	0.66	0.638917	0.632173	0.588584	0.592497	0.572771	0.654793
Chr2	78059	T	C	0.55	0.59	0.63	0.51	0.51	0.66	0.637174	0.630744	0.587393	0.590128	0.570226	0.652584
Chr2	78910	T	A	0.53	0.58	0.65	0.49	0.57	0.72	0.635499	0.629371	0.586247	0.58785	0.567779	0.65046
Chr2	96193	C	A	0.43	0.56	0.64	0.49	0.43	0.7	0.601467	0.601481	0.562987	0.54158	0.518082	0.607317
Chr2	105343	T	C	0.61	0.62	0.74	0.57	0.51	0.57	0.58345	0.586716	0.550672	0.517084	0.491772	0.584476
Chr2	108224	T	C	0.54	0.63	0.68	0.53	0.42	0.65	0.577777	0.582067	0.546795	0.509371	0.483488	0.577284
Chr2	108302	T	G	0.53	0.6	0.63	0.56	0.39	0.58	0.577624	0.581941	0.54669	0.509162	0.483263	0.57709
Chr2	108760	T	C	0.54	0.55	0.66	0.42	0.54	0.59	0.576722	0.581202	0.546073	0.507936	0.481946	0.575946
Chr2	108900	T	C	0.57	0.58	0.7	0.41	0.53	0.59	0.576446	0.580976	0.545885	0.507561	0.481544	0.575597
Chr2	108928	T	G	0.54	0.6	0.67	0.44	0.54	0.56	0.576391	0.580931	0.545847	0.507486	0.481463	0.575527
Chr2	109008	C	T	0.61	0.6	0.6	0.49	0.5	0.58	0.576234	0.580802	0.54574	0.507272	0.481233	0.575327
Chr2	109025	G	A	0.62	0.61	0.6	0.5	0.5	0.59	0.5762	0.580774	0.545717	0.507226	0.481184	0.575285
Chr2	129298	T	C	0.43	0.54	0.57	0.46	0.44	0.42	0.537366	0.547512	0.515839	0.455995	0.425746	0.52448
Chr2	129427	C	A	0.5	0.56	0.6	0.38	0.41	0.5	0.537183	0.547268	0.515494	0.455851	0.425564	0.524145
Chr2	129660	T	C	0.51	0.56	0.46	0.45	0.35	0.52	0.536854	0.546827	0.514871	0.45559	0.425235	0.523539
Chr2	130189	C	T	0.52	0.5	0.44	0.4	0.37	0.52	0.536106	0.545825	0.513457	0.454999	0.424488	0.522165
Chr2	130679	A	C	0.46	0.53	0.49	0.49	0.4	0.54	0.535413	0.544897	0.512147	0.454451	0.423796	0.520892
Chr2	138476	G	A	0.52	0.54	0.53	0.43	0.35	0.5	0.524391	0.53013	0.4913	0.445729	0.412782	0.500635
Chr2	151292	A	G	0.53	0.53	0.39	0.41	0.32	0.46	0.506274	0.505858	0.457034	0.431394	0.394678	0.467339
Chr2	159942	G	A	0.46	0.42	0.39	0.39	0.34	0.5	0.494046	0.489476	0.433907	0.421719	0.382459	0.444866
Chr2	162840	T	C	0.56	0.58	0.39	0.46	0.41	0.43	0.489949	0.483987	0.426159	0.418478	0.378365	0.437337
Chr2	162887	C	T	0.57	0.55	0.43	0.46	0.4	0.42	0.489883	0.483898	0.426033	0.418425	0.378298	0.437215
Chr2	163781	G	A	0.43	0.44	0.37	0.41	0.4	0.42	0.488619	0.482205	0.423643	0.417425	0.377036	0.434893
Chr2	164072	A	G	0.47	0.6	0.36	0.38	0.39	0.37	0.488208	0.481654	0.422865	0.4171	0.376624	0.434137
Chr2	165209	T	A	0.59	0.59	0.47	0.37	0.32	0.45	0.4866	0.479501	0.419825	0.415828	0.375018	0.431183
Chr2	166525	C	T	0.6	0.55	0.41	0.41	0.35	0.46	0.48474	0.477008	0.416306	0.414356	0.373159	0.427764
Chr2	166578	T	C	0.56	0.58	0.39	0.4	0.34	0.43	0.484665	0.476908	0.416165	0.414297	0.373085	0.427626
Chr2	166904	A	T	0.65	0.53	0.41	0.39	0.33	0.48	0.484204	0.47629	0.415293	0.413932	0.372624	0.426779
Chr2	167299	G	A	0.57	0.57	0.39	0.46	0.27	0.48	0.483646	0.475542	0.414237	0.41349	0.372066	0.425753
Chr2	171331	A	G	0.63	0.55	0.42	0.45	0.47	0.48	0.477946	0.467906	0.403457	0.40898	0.36637	0.415278
Chr2	171717	G	T	0.67	0.68	0.5	0.54	0.43	0.59	0.4774	0.467175	0.402425	0.408549	0.365825	0.414275
Chr2	172881	C	T	0.55	0.63	0.39	0.34	0.39	0.48	0.475755	0.46497	0.399312	0.407247	0.364181	0.411251
Chr2	181525	C	T	0.43	0.42	0.32	0.36	0.39	0.33	0.463535	0.4486	0.376201	0.397578	0.35197	0.388793
Chr2	181805	G	A	0.41	0.45	0.4	0.33	0.3	0.36	0.46314	0.448069	0.375453	0.397265	0.351575	0.388066
Chr2	184074	A	C	0.48	0.41	0.36	0.36	0.34	0.31	0.459932	0.443772	0.369386	0.394727	0.34837	0.382171
Chr2	186768	A	G	0.38	0.37	0.4	0.34	0.31	0.32	0.456124	0.43867	0.362183	0.391714	0.344564	0.375172
Chr2	186772	A	G	0.39	0.38	0.39	0.35	0.31	0.33	0.456118	0.438662	0.362172	0.391709	0.344558	0.375162
Chr2	186799	A	G	0.42	0.38	0.36	0.37	0.33	0.32	0.45608	0.438611	0.3621	0.391679	0.34452	0.375092
Chr2	195431	A	T	0.38	0.34	0.34	0.32	0.26	0.26	0.44985	0.429716	0.350847	0.386322	0.33891	0.362248
Chr2	197849	C	T	0.39	0.35	0.29	0.39	0.34	0.37	0.448696	0.427962	0.348864	0.385247	0.337989	0.359598
Chr2	197850	C	T	0.39	0.35	0.29	0.39	0.34	0.37	0.448695	0.427961	0.348863	0.385246	0.337989	0.359597
Chr2	206513	G	A	0.47	0.25	0.31	0.41	0.34	0.31	0.444559	0.421674	0.341759	0.381393	0.334691	0.350103
Chr2	208448	T	C	0.37	0.32	0.27	0.37	0.31	0.28	0.443635	0.42027	0.340172	0.380533	0.333954	0.347982
Chr2	211310	A	G	0.33	0.29	0.23	0.35	0.3	0.31	0.442268	0.418194	0.337825	0.37926	0.332865	0.344846
Chr2	211936	T	G	0.36	0.3	0.29	0.39	0.28	0.37	0.44197	0.417739	0.337312	0.378981	0.332626	0.34416
Chr2	215627	T	C	0.31	0.24	0.27	0.4	0.31	0.24	0.440207	0.415061	0.334285	0.377339	0.331221	0.340114
Chr2	217610	T	C	0.29	0.3	0.27	0.33	0.3	0.25	0.43926	0.413622	0.332659	0.376457	0.330466	0.337941
Chr2	218313	A	G	0.32	0.27	0.29	0.39	0.35	0.27	0.438925	0.413112	0.332082	0.376145	0.330199	0.337171
Chr2	219703	G	T	0.31	0.23	0.22	0.32	0.25	0.26	0.438261	0.412103	0.330942	0.375527	0.329669	0.335647
Chr2	229253	C	A	0.3	0.39	0.21	0.37	0.34	0.23	0.433701	0.405173	0.32311	0.371279	0.326034	0.325181
Chr2	229892	T	C	0.34	0.29	0.28	0.41	0.33	0.23	0.433396	0.404709	0.322586	0.370995	0.32579	0.32448
Chr2	230371	G	A	0.43	0.34	0.26	0.38	0.29	0.24	0.433167	0.404362	0.322194	0.370782	0.325608	0.323955
Chr2	230618	T	C	0.34	0.3	0.24	0.3	0.36	0.26	0.43305	0.404182	0.321991	0.370672	0.325514	0.323685
Chr2	231786	A	G	0.51	0.44	0.31	0.48	0.47	0.37	0.432492	0.403335	0.321033	0.370152	0.325069	0.322405
Chr2	232659	A	G	0.37	0.35	0.22	0.4	0.25	0.24	0.432075	0.402701	0.320317	0.369764	0.324737	0.321448
Chr2	234294	A	G	0.27	0.3	0.24	0.41	0.33	0.26	0.431294	0.401515	0.318976	0.369037	0.324114	0.319656
Chr2	236756	A	G	0.32	0.27	0.29	0.29	0.3	0.31	0.430119	0.399728	0.316957	0.367942	0.323177	0.316958
Chr2	237538	T	G	0.39	0.36	0.23	0.36	0.26	0.29	0.429745	0.399161	0.316316	0.367594	0.322879	0.316101
Chr2	246421	A	T	0.38	0.46	0.36	0.32	0.28	0.37	0.425504	0.392715	0.309031	0.363643	0.319497	0.306365
Chr2	254769	A	C	0.49	0.53	0.34	0.32	0.29	0.26	0.427716	0.394223	0.308591	0.36079	0.318933	0.303193
Chr2	254847	G	A	0.59	0.57	0.32	0.3	0.33	0.29	0.427799	0.394313	0.308651	0.360772	0.318954	0.303223
Chr2	257761	T	C	0.62	0.53	0.33	0.38	0.28	0.28	0.430909	0.397693	0.310914	0.3601	0.319744	0.304371
Chr2	257848	T	C	0.62	0.56	0.32	0.39	0.31	0.33	0.431002	0.397794	0.310981	0.36008	0.319767	0.304405
Chr2	259094	G	A	0.52	0.52	0.39	0.39	0.29	0.3	0.432332	0.39924	0.311949	0.359793	0.320105	0.304895
Chr2	259609	C	T	0.55	0.52	0.36	0.29	0.3	0.27	0.432881	0.399837	0.312349	0.359674	0.320244	0.305098
Chr2	300638	T	A	0.55	0.43	0.35	0.32	0.3	0.31	0.476668	0.44743	0.344203	0.35022	0.331355	0.321248
Chr2	303533	A	G	0.4	0.43	0.42	0.29	0.41	0.33	0.479757	0.450788	0.346451	0.349552	0.332139	0.322388
Chr2	311534	T	C	0.53	0.46	0.32	0.35	0.35	0.4	0.488296	0.460069	0.352663	0.347709	0.334305	0.325537
Chr2	314473	G	A	0.48	0.4	0.39	0.35	0.36	0.35	0.488846	0.46104	0.353824	0.34817	0.335194	0.325901
Chr2	318247	A	G	0.52	0.47	0.37	0.39	0.3	0.34	0.48802	0.46084	0.35465	0.349436	0.336389	0.325899
Chr2	319239	T	C	0.53	0.48	0.33	0.32	0.36	0.38	0.487803	0.460788	0.354867	0.349769	0.336703	0.325898
Chr2	326469	T	C	0.42	0.44	0.32	0.32	0.35	0.3	0.48622	0.460405	0.356449	0.352196	0.338994	0.325894
Chr2	334007	A	G	0.45	0.44	0.35	0.32	0.32	0.27	0.484569	0.460007	0.358099	0.354726	0.341382	0.325889
Chr2	335218	C	T	0.44	0.45	0.38	0.38	0.34	0.34	0.484304	0.459943	0.358364	0.355133	0.341765	0.325888
Chr2	338172	G	A	0.51	0.43	0.42	0.38	0.4	0.37	0.483658	0.459786	0.35901	0.356124	0.342701	0.325887
Chr2	341520	G	A	0.47	0.52	0.38	0.39	0.35	0.37	0.482924	0.459609	0.359743	0.357248	0.343761	0.325884
Chr2	395718	C	G	0.45	0.48	0.38	0.42	0.39	0.28	0.477663	0.460395	0.3646	0.377775	0.351059	0.315556
Chr2	410514	A	G	0.49	0.41	0.35	0.38	0.34	0.26	0.478958	0.46212	0.363028	0.384345	0.348968	0.308479
Chr2	422809	A	C	0.47	0.52	0.37	0.42	0.38	0.32	0.480035	0.463554	0.361723	0.389804	0.347231	0.302599
Chr2	451397	T	C	0.51	0.46	0.34	0.38	0.28	0.32	0.482291	0.460405	0.360644	0.386781	0.33961	0.30013
Chr2	509811	A	G	0.48	0.42	0.38	0.33	0.34	0.3	0.479172	0.448159	0.362944	0.364637	0.327992	0.31925
Chr2	585674	T	A	0.4	0.43	0.3	0.36	0.34	0.41	0.448868	0.450215	0.381776	0.377011	0.350931	0.359265
Chr2	586056	T	G	0.38	0.44	0.36	0.39	0.36	0.31	0.448806	0.450148	0.381967	0.376949	0.350937	0.359383
Chr2	586305	G	A	0.48	0.47	0.38	0.41	0.32	0.35	0.448765	0.450105	0.382092	0.376909	0.350942	0.35946
Chr2	586507	G	A	0.45	0.48	0.32	0.37	0.34	0.34	0.448732	0.450069	0.382194	0.376877	0.350945	0.359523
Chr2	586851	T	C	0.42	0.51	0.32	0.36	0.28	0.33	0.448676	0.450009	0.382367	0.376821	0.350951	0.35963
Chr2	588616	A	T	0.42	0.52	0.35	0.44	0.36	0.31	0.448388	0.449699	0.383253	0.376538	0.350981	0.360176
Chr2	616492	T	C	0.61	0.46	0.44	0.41	0.36	0.39	0.443835	0.444808	0.39725	0.372054	0.351455	0.368807
Chr2	616524	C	T	0.59	0.46	0.44	0.38	0.34	0.38	0.44383	0.444803	0.397266	0.372049	0.351455	0.368817
Chr2	616772	C	T	0.5	0.53	0.36	0.38	0.34	0.37	0.443789	0.444759	0.397391	0.372009	0.351459	0.368894
Chr2	617001	A	C	0.49	0.52	0.3	0.29	0.38	0.31	0.443752	0.444719	0.397506	0.371972	0.351463	0.368965
Chr2	617126	T	C	0.51	0.49	0.4	0.34	0.34	0.33	0.443731	0.444697	0.397569	0.371952	0.351465	0.369004
Chr2	618969	T	A	0.61	0.44	0.44	0.4	0.41	0.38	0.44343	0.444374	0.398494	0.371656	0.351497	0.369574
Chr2	618977	A	G	0.62	0.44	0.44	0.4	0.39	0.35	0.443429	0.444372	0.398498	0.371655	0.351497	0.369577
Chr2	624051	C	T	0.47	0.49	0.39	0.38	0.32	0.4	0.445512	0.446973	0.402645	0.371645	0.352054	0.371787
Chr2	624283	G	A	0.41	0.4	0.33	0.47	0.33	0.32	0.445695	0.447197	0.402882	0.371669	0.352093	0.371907
Chr2	626056	C	T	0.4	0.49	0.4	0.38	0.36	0.34	0.447092	0.448909	0.404699	0.371851	0.352396	0.372826
Chr2	626230	T	C	0.43	0.48	0.43	0.45	0.42	0.4	0.447229	0.449077	0.404877	0.371869	0.352426	0.372916
Chr2	628636	T	A	0.37	0.43	0.34	0.36	0.35	0.34	0.449125	0.4514	0.407342	0.372116	0.352837	0.374164
Chr2	629174	T	C	0.36	0.42	0.35	0.38	0.37	0.34	0.449549	0.451919	0.407893	0.372171	0.352929	0.374442
Chr2	630854	A	G	0.33	0.28	0.36	0.36	0.37	0.34	0.450873	0.453541	0.409615	0.372343	0.353216	0.375313
Chr2	631294	C	T	0.27	0.4	0.35	0.39	0.39	0.35	0.45122	0.453966	0.410065	0.372389	0.353291	0.375541
Chr2	634231	A	G	0.41	0.42	0.36	0.37	0.36	0.35	0.453534	0.456802	0.413075	0.37269	0.353793	0.377064
Chr2	634286	T	G	0.41	0.39	0.35	0.38	0.42	0.37	0.453578	0.456855	0.413131	0.372696	0.353802	0.377092
Chr2	636096	A	C	0.43	0.35	0.47	0.36	0.41	0.38	0.455004	0.458602	0.414985	0.372882	0.354112	0.378031
Chr2	636401	G	A	0.4	0.38	0.33	0.42	0.35	0.43	0.455244	0.458897	0.415298	0.372913	0.354164	0.378189
Chr2	637911	A	G	0.48	0.39	0.47	0.38	0.37	0.37	0.456434	0.460354	0.416845	0.373068	0.354422	0.378972
Chr2	640522	T	C	0.38	0.38	0.4	0.35	0.3	0.39	0.458492	0.462875	0.41952	0.373336	0.354868	0.380325
Chr2	640909	T	C	0.42	0.37	0.41	0.41	0.34	0.35	0.458797	0.463249	0.419916	0.373376	0.354934	0.380526
Chr2	642025	G	T	0.42	0.44	0.37	0.4	0.39	0.37	0.459677	0.464326	0.42106	0.373491	0.355124	0.381104
Chr2	642205	A	G	0.34	0.4	0.39	0.45	0.39	0.38	0.459818	0.4645	0.421244	0.373509	0.355155	0.381198
Chr2	642435	G	A	0.37	0.35	0.4	0.38	0.39	0.4	0.46	0.464722	0.42148	0.373533	0.355195	0.381317
Chr2	642688	G	A	0.36	0.39	0.35	0.32	0.36	0.41	0.460199	0.464966	0.421739	0.373559	0.355238	0.381448
Chr2	642749	A	G	0.38	0.39	0.36	0.34	0.3	0.4	0.460247	0.465025	0.421802	0.373565	0.355248	0.38148
Chr2	642819	G	A	0.32	0.4	0.4	0.31	0.35	0.39	0.460302	0.465093	0.421873	0.373572	0.35526	0.381516
Chr2	646955	G	C	0.41	0.35	0.39	0.29	0.25	0.39	0.463562	0.469086	0.426111	0.373997	0.355967	0.38366
Chr2	647172	T	A	0.4	0.4	0.42	0.37	0.31	0.37	0.463733	0.469295	0.426333	0.374019	0.356004	0.383772
Chr2	647640	A	G	0.37	0.33	0.36	0.31	0.34	0.4	0.464102	0.469747	0.426813	0.374067	0.356084	0.384015
Chr2	647835	A	G	0.34	0.38	0.4	0.32	0.41	0.37	0.464255	0.469935	0.427013	0.374087	0.356117	0.384116
Chr2	651304	A	G	0.44	0.47	0.48	0.39	0.32	0.35	0.466989	0.473285	0.430567	0.374443	0.35671	0.385914
Chr2	654688	T	G	0.43	0.5	0.46	0.33	0.28	0.35	0.469656	0.476552	0.434034	0.374791	0.357288	0.387669
Chr2	658901	A	G	0.42	0.47	0.4	0.34	0.36	0.38	0.472976	0.480619	0.43835	0.375224	0.358008	0.389853
Chr2	660681	T	C	0.38	0.44	0.39	0.31	0.34	0.38	0.474379	0.482337	0.440174	0.375406	0.358312	0.390775
Chr2	662601	T	C	0.52	0.44	0.5	0.28	0.39	0.4	0.475892	0.484191	0.442141	0.375604	0.35864	0.391771
Chr2	664077	C	T	0.39	0.37	0.45	0.44	0.33	0.4	0.477055	0.485616	0.443653	0.375755	0.358892	0.392536
Chr2	672964	G	A	0.56	0.5	0.47	0.42	0.33	0.32	0.484059	0.494196	0.452759	0.376668	0.36041	0.397143
Chr2	674154	A	G	0.54	0.52	0.45	0.37	0.37	0.42	0.484997	0.495345	0.453978	0.37679	0.360613	0.39776
Chr2	677873	A	C	0.45	0.49	0.44	0.32	0.3	0.35	0.487927	0.498935	0.457788	0.377172	0.361249	0.399687
Chr2	679225	C	T	0.49	0.57	0.41	0.41	0.32	0.39	0.488993	0.500241	0.459173	0.377311	0.36148	0.400388
Chr2	680528	T	C	0.54	0.56	0.51	0.33	0.33	0.38	0.49002	0.501498	0.460508	0.377444	0.361702	0.401064
Chr2	682982	A	G	0.58	0.57	0.46	0.31	0.26	0.41	0.492044	0.50403	0.463183	0.377936	0.362333	0.402513
Chr2	683423	C	A	0.52	0.54	0.47	0.35	0.3	0.44	0.492531	0.504707	0.463884	0.37835	0.362736	0.403016
Chr2	683625	T	C	0.61	0.53	0.47	0.38	0.3	0.42	0.492754	0.505017	0.464205	0.37854	0.36292	0.403247
Chr2	685127	C	T	0.5	0.56	0.46	0.38	0.34	0.38	0.494413	0.507322	0.46659	0.379953	0.364291	0.404959
Chr2	685738	G	A	0.49	0.57	0.44	0.35	0.33	0.36	0.495088	0.508259	0.46756	0.380528	0.364849	0.405656
Chr2	690300	T	C	0.49	0.56	0.52	0.36	0.32	0.41	0.500127	0.51526	0.474806	0.384819	0.369014	0.410858
Chr2	690501	A	T	0.71	0.86	NA	NA	0.59	NA	0.500349	0.515568	0.475125	0.385008	0.369197	0.411087
Chr2	690510	T	A	0.7	NA	NA	NA	NA	NA	0.500359	0.515582	0.475139	0.385016	0.369205	0.411098
Chr2	691023	T	G	0.57	0.58	0.57	0.36	0.29	0.43	0.500926	0.516369	0.475954	0.385499	0.369674	0.411683
Chr2	696842	C	G	0.71	0.65	0.65	0.38	0.42	0.39	0.507354	0.525299	0.485195	0.390972	0.374986	0.418318
Chr2	704026	C	T	0.61	0.67	0.63	0.46	0.47	0.42	0.515289	0.536323	0.496605	0.397729	0.381544	0.42651
Chr2	704517	C	T	0.55	0.66	0.66	0.35	0.36	0.43	0.515831	0.537077	0.497385	0.398191	0.381992	0.42707
Chr2	706536	A	T	0.61	0.68	0.58	0.39	0.41	0.47	0.518061	0.540175	0.500591	0.40009	0.383835	0.429372
Chr2	713186	A	T	0.67	0.66	0.59	0.44	0.37	0.48	0.525407	0.55038	0.511152	0.406345	0.389906	0.436955
Chr2	714556	T	C	0.62	0.58	0.6	0.43	0.38	0.37	0.52692	0.552482	0.513328	0.407633	0.391157	0.438518
Chr2	722084	G	A	0.58	0.66	0.56	0.41	0.46	0.45	0.535235	0.564034	0.525284	0.414714	0.398029	0.447102
Chr2	731737	C	G	0.58	0.64	0.55	0.41	0.37	0.45	0.545898	0.578848	0.540615	0.423793	0.406841	0.458109
Chr2	734001	A	T	0.61	0.61	0.56	0.43	0.38	0.53	0.548399	0.582322	0.54421	0.425923	0.408908	0.460691
Chr2	737339	T	A	0.56	0.59	0.55	0.34	0.36	0.56	0.552086	0.587444	0.549511	0.429062	0.411955	0.464497
Chr2	738105	T	C	0.55	0.53	0.53	0.44	0.45	0.52	0.552932	0.58862	0.550728	0.429783	0.412654	0.465371
Chr2	747264	T	C	0.5	0.56	0.49	0.41	0.4	0.51	0.560757	0.59947	0.561972	0.43708	0.42072	0.471593
Chr2	747680	A	G	0.54	0.56	0.59	0.38	0.29	0.47	0.560883	0.599642	0.562152	0.43728	0.421056	0.471454
Chr2	749045	G	A	0.6	0.58	0.51	0.37	0.38	0.45	0.561298	0.600208	0.562745	0.437935	0.422161	0.470997
Chr2	749090	T	C	0.52	0.6	0.5	0.38	0.41	0.45	0.561312	0.600227	0.562764	0.437957	0.422198	0.470982
Chr2	749420	C	T	0.51	0.65	0.56	0.44	0.41	0.47	0.561412	0.600364	0.562908	0.438115	0.422465	0.470871
Chr2	749544	G	A	0.51	0.63	0.59	0.54	0.43	0.54	0.561449	0.600415	0.562961	0.438175	0.422565	0.47083
Chr2	749549	A	G	0.51	0.63	0.59	0.54	0.42	0.54	0.561451	0.600417	0.562964	0.438177	0.422569	0.470828
Chr2	749606	T	A	0.55	0.62	0.55	0.47	0.47	0.52	0.561468	0.600441	0.562988	0.438204	0.422615	0.470809
Chr2	749864	T	C	0.6	0.58	0.58	0.41	0.4	0.49	0.561547	0.600548	0.5631	0.438328	0.422824	0.470723
Chr2	750790	A	G	0.46	0.61	0.54	0.37	0.39	0.5	0.561828	0.600932	0.563502	0.438773	0.423574	0.470413
Chr2	753657	C	T	0.53	0.47	0.48	0.4	0.33	0.48	0.562699	0.602121	0.564747	0.44015	0.425894	0.469453
Chr2	763978	G	A	0.59	0.51	0.62	0.51	0.42	0.54	0.565834	0.6064	0.569228	0.445105	0.434249	0.465996
Chr2	764523	G	A	0.59	0.61	0.62	0.5	0.5	0.51	0.566	0.606626	0.569465	0.445367	0.43469	0.465814
Chr2	765785	A	C	0.42	0.61	0.55	0.45	0.5	0.51	0.566383	0.60715	0.570013	0.445973	0.435711	0.465391
Chr2	766039	C	T	0.52	0.52	0.57	0.58	0.47	0.45	0.56646	0.607255	0.570123	0.446095	0.435917	0.465306
Chr2	767150	A	G	0.45	0.5	0.62	0.56	0.47	0.54	0.566798	0.607716	0.570605	0.446628	0.436816	0.464934
Chr2	771029	A	G	0.55	0.61	0.62	0.49	0.44	0.54	0.567976	0.609324	0.572289	0.448491	0.439956	0.463635
Chr2	772356	T	C	0.64	0.59	0.48	0.55	0.45	0.52	0.568379	0.609874	0.572865	0.449128	0.44103	0.463191
Chr2	772499	C	T	0.54	0.59	0.53	0.45	0.49	0.45	0.568423	0.609934	0.572928	0.449197	0.441146	0.463143
Chr2	772634	A	G	0.62	0.65	0.47	0.41	0.55	0.49	0.568464	0.60999	0.572986	0.449262	0.441255	0.463098
Chr2	774712	A	T	0.52	0.52	0.53	0.43	0.47	0.53	0.569095	0.610851	0.573888	0.450259	0.442937	0.462402
Chr2	784191	A	G	0.56	0.61	0.67	0.51	0.44	0.47	0.571974	0.614782	0.578004	0.454811	0.45061	0.459228
Chr2	784199	C	T	0.53	0.6	0.67	0.51	0.44	0.47	0.571977	0.614785	0.578007	0.454815	0.450617	0.459225
Chr2	784576	C	T	0.57	0.61	0.57	NA	0.57	0.56	0.572091	0.614942	0.578171	0.454996	0.450922	0.459099
Chr2	794136	G	A	0.56	0.75	0.66	0.47	0.51	0.43	0.574995	0.618906	0.582321	0.459586	0.45866	0.455898
Chr2	795162	C	A	0.7	0.69	0.71	0.55	0.58	0.42	0.575307	0.619331	0.582767	0.460079	0.459491	0.455554
Chr2	821695	C	A	0.54	0.63	0.74	0.45	0.46	0.34	0.587271	0.630214	0.595195	0.462835	0.475686	0.443054
Chr2	822467	A	T	0.65	0.69	0.68	0.46	0.47	0.4	0.587699	0.630528	0.595575	0.462711	0.47605	0.442616
Chr2	823048	G	A	0.57	0.66	0.62	0.48	0.5	0.41	0.588021	0.630764	0.595861	0.462617	0.476323	0.442287
Chr2	824085	C	T	0.67	0.61	0.68	0.49	0.46	0.44	0.588595	0.631186	0.596372	0.462451	0.476811	0.441699
Chr2	829421	G	A	0.57	0.68	0.61	0.42	0.48	0.34	0.591553	0.633358	0.598999	0.461595	0.479322	0.438675
Chr2	832484	C	T	0.64	0.63	0.68	0.48	0.51	0.39	0.59325	0.634604	0.600507	0.461104	0.480764	0.436939
Chr2	835883	A	G	0.63	0.65	0.56	0.49	0.45	0.36	0.595134	0.635988	0.602181	0.460559	0.482363	0.435012
Chr2	838173	A	G	0.59	0.59	0.49	0.47	0.45	0.38	0.596403	0.63692	0.603309	0.460191	0.483441	0.433714
Chr2	842675	A	G	0.6	0.65	0.54	0.44	0.44	0.43	0.598898	0.638752	0.605526	0.459469	0.48556	0.431162
Chr2	844431	A	C	0.53	0.64	0.5	0.46	0.51	0.44	0.599872	0.639466	0.606391	0.459187	0.486386	0.430167
Chr2	852562	T	C	0.54	0.65	0.55	0.42	0.41	0.4	0.604378	0.642776	0.610395	0.457883	0.490213	0.425558
Chr2	852676	A	T	0.65	0.61	0.57	0.51	0.56	0.42	0.604441	0.642822	0.610451	0.457865	0.490266	0.425494
Chr2	854118	T	A	0.55	0.7	0.55	0.47	0.58	0.38	0.60524	0.643409	0.611161	0.457634	0.490945	0.424676
Chr2	854659	A	G	0.51	0.58	0.6	0.49	0.47	0.42	0.60554	0.643629	0.611427	0.457547	0.4912	0.42437
Chr2	861402	G	C	0.69	0.7	0.57	0.48	0.57	0.39	0.609277	0.646373	0.614748	0.456465	0.494373	0.420548
Chr2	864094	C	T	0.73	0.73	0.64	0.4	0.44	0.36	0.610769	0.647469	0.616073	0.456033	0.49564	0.419022
Chr2	866569	A	C	0.72	0.79	0.61	0.4	0.45	0.46	0.612141	0.648476	0.617292	0.455636	0.496805	0.417619
Chr2	867489	T	C	0.64	0.71	0.58	0.43	0.55	0.42	0.612651	0.648851	0.617745	0.455489	0.497238	0.417098
Chr2	868529	C	T	0.65	0.69	0.62	0.42	0.57	0.41	0.612571	0.648197	0.617816	0.455309	0.497439	0.416959
Chr2	869297	C	T	0.71	0.71	0.58	0.43	0.49	0.38	0.612291	0.647354	0.61772	0.455171	0.497491	0.417009
Chr2	872976	G	T	0.72	0.71	0.6	0.43	0.42	0.37	0.610953	0.643314	0.61726	0.454512	0.49774	0.417244
Chr2	873575	A	G	0.65	0.77	0.59	0.47	0.46	0.39	0.610735	0.642657	0.617185	0.454404	0.497781	0.417283
Chr2	883511	A	T	0.61	0.56	0.51	0.47	0.55	0.45	0.607121	0.631747	0.615945	0.452624	0.498454	0.417919
Chr2	886964	T	C	0.62	0.59	0.57	0.51	0.53	0.46	0.605865	0.627956	0.615513	0.452005	0.498687	0.418141
Chr2	887526	A	G	0.62	0.55	0.58	0.46	0.45	0.46	0.605661	0.627339	0.615443	0.451905	0.498725	0.418177
Chr2	892941	A	T	0.49	0.61	0.72	0.44	0.51	0.45	0.603691	0.621394	0.614767	0.450934	0.499092	0.418524
Chr2	904590	C	G	0.66	0.68	0.73	0.49	0.53	0.46	0.599454	0.608603	0.613312	0.448847	0.499881	0.41927
Chr2	906577	C	A	0.61	0.66	0.75	0.46	0.51	0.49	0.598731	0.606422	0.613064	0.448491	0.500016	0.419398
Chr2	913125	G	A	0.59	0.64	0.7	0.42	0.56	0.44	0.59635	0.599232	0.612246	0.447318	0.500459	0.419817
Chr2	914195	C	T	0.61	0.69	0.65	0.44	0.44	0.42	0.59596	0.598057	0.612113	0.447126	0.500532	0.419886
Chr2	918060	A	T	0.55	0.62	0.74	0.43	0.56	0.39	0.594554	0.593814	0.61163	0.446434	0.500794	0.420133
Chr2	918488	G	A	0.64	0.56	0.71	0.44	0.43	0.47	0.594399	0.593344	0.611577	0.446357	0.500823	0.420161
Chr2	920647	T	G	0.54	0.69	0.71	0.46	0.56	0.39	0.593614	0.590973	0.611307	0.44597	0.500969	0.420299
Chr2	926410	A	G	0.61	0.59	0.71	0.47	0.48	0.47	0.591517	0.584646	0.610587	0.444938	0.501359	0.420668
Chr2	927033	T	C	0.62	0.54	0.65	0.45	0.56	0.47	0.591291	0.583962	0.610509	0.444826	0.501401	0.420708
Chr2	927037	G	A	0.61	0.54	0.65	0.45	0.55	0.47	0.591289	0.583957	0.610509	0.444825	0.501402	0.420709
Chr2	933135	T	G	0.53	0.55	0.59	0.42	0.53	0.45	0.589838	0.577977	0.608415	0.443925	0.500831	0.42008
Chr2	935401	T	C	0.54	0.65	0.64	0.4	0.43	0.47	0.589494	0.575938	0.607297	0.443639	0.500368	0.419587
Chr2	937703	G	A	0.5	0.6	0.66	0.51	0.54	0.46	0.589145	0.573866	0.606161	0.443349	0.499898	0.419086
Chr2	943836	C	T	0.49	0.53	0.57	0.46	0.52	0.47	0.588215	0.568346	0.603135	0.442577	0.498645	0.41775
Chr2	945770	C	T	0.56	0.48	0.48	0.42	0.52	0.28	0.587922	0.566605	0.602181	0.442333	0.49825	0.417329
Chr2	954215	C	A	0.57	0.39	0.5	0.5	0.49	0.38	0.586641	0.559004	0.598014	0.441269	0.496524	0.415491
Chr2	956638	A	T	0.54	0.53	0.53	0.46	0.51	0.41	0.586274	0.556823	0.596818	0.440964	0.496029	0.414963
Chr2	958629	T	C	0.49	0.52	0.55	0.44	0.48	0.35	0.585972	0.555031	0.595836	0.440713	0.495623	0.41453
Chr2	959615	G	A	0.53	0.53	0.5	0.42	0.54	0.39	0.585822	0.554143	0.595349	0.440588	0.495421	0.414315
Chr2	962404	T	C	0.54	0.48	0.47	0.43	0.5	0.39	0.585399	0.551633	0.593973	0.440237	0.494851	0.413708
Chr2	970909	G	A	0.6	0.53	0.58	0.36	0.54	0.35	0.58411	0.543978	0.589777	0.439165	0.493114	0.411856
Chr2	978535	A	T	0.62	0.58	0.55	0.46	0.42	0.46	0.582953	0.537114	0.586014	0.438205	0.491556	0.410195
Chr2	984097	A	G	0.72	0.49	0.55	0.44	0.45	0.44	0.58211	0.532108	0.58327	0.437504	0.49042	0.408984
Chr2	984235	G	A	0.67	0.44	0.61	0.38	0.56	0.34	0.582089	0.531984	0.583202	0.437486	0.490391	0.408954
Chr2	984590	C	T	0.65	0.57	0.6	0.4	0.5	0.38	0.582035	0.531664	0.583026	0.437442	0.490319	0.408877
Chr2	984832	C	G	0.63	0.47	0.58	0.39	0.49	0.39	0.581998	0.531446	0.582907	0.437411	0.490269	0.408824
Chr2	984884	T	G	0.6	0.46	0.58	0.44	0.48	0.37	0.58199	0.531399	0.582881	0.437405	0.490259	0.408813
Chr2	986112	C	T	0.62	0.57	0.51	0.43	0.39	0.43	0.581804	0.530294	0.582275	0.43725	0.490008	0.408546
Chr2	989670	C	A	0.52	0.63	0.53	0.51	0.38	0.42	0.581264	0.527092	0.58052	0.436802	0.489281	0.407771
Chr2	990339	T	C	0.56	0.49	0.62	0.43	0.47	0.42	0.581163	0.52649	0.58019	0.436717	0.489144	0.407625
Chr2	990376	A	G	0.57	0.5	0.62	0.42	0.49	0.43	0.581157	0.526456	0.580171	0.436713	0.489137	0.407617
Chr2	991225	A	T	0.56	0.47	0.68	0.47	0.49	0.43	0.581029	0.525692	0.579753	0.436606	0.488963	0.407432
Chr3	1937	T	C	0.37	0.39	NA	0.38	0.53	0.51	0.421031	0.413525	0.489864	0.423887	0.481959	0.513818
Chr3	7500	T	C	0.46	0.39	0.47	0.43	0.52	0.53	0.426982	0.419471	0.493845	0.429009	0.485014	0.520605
Chr3	15899	C	T	0.46	0.43	0.47	0.44	0.46	0.54	0.435967	0.428449	0.499856	0.436741	0.489626	0.530851
Chr3	17389	C	T	0.41	0.44	0.5	0.42	0.42	0.53	0.437561	0.430042	0.500923	0.438113	0.490445	0.532669
Chr3	21977	G	A	NA	0.34	0.46	NA	0.42	0.59	0.442469	0.434947	0.504206	0.442337	0.492964	0.538266
Chr3	26543	G	C	0.38	0.34	0.55	0.42	0.43	0.47	0.447353	0.439827	0.507474	0.44654	0.495472	0.543837
Chr3	27617	C	T	0.47	0.42	0.42	0.36	0.47	0.43	0.448502	0.440976	0.508243	0.447529	0.496062	0.545147
Chr3	29255	G	T	0.39	0.35	0.45	0.45	0.55	0.5	0.450254	0.442726	0.509415	0.449037	0.496961	0.547145
Chr3	29359	T	C	0.37	0.41	NA	0.44	0.52	0.52	0.450365	0.442838	0.50949	0.449133	0.497018	0.547272
Chr3	31377	T	G	0.39	0.36	0.54	0.44	0.42	0.52	0.452524	0.444995	0.510934	0.450991	0.498127	0.549734
Chr3	44856	T	C	0.44	0.46	0.45	0.45	0.53	0.47	0.466943	0.459403	0.520581	0.4634	0.505529	0.566178
Chr3	46370	G	A	0.41	0.45	0.49	0.45	0.41	0.5	0.468562	0.461022	0.521664	0.464794	0.506361	0.568025
Chr3	47368	A	T	0.46	0.48	0.48	0.41	0.46	0.45	0.46963	0.462089	0.522378	0.465713	0.506909	0.569243
Chr3	48400	A	G	0.45	0.42	0.47	0.4	0.53	0.48	0.470734	0.463192	0.523117	0.466663	0.507475	0.570502
Chr3	52857	T	A	0.44	0.48	0.52	0.39	0.5	0.52	0.475502	0.467956	0.526307	0.470766	0.509923	0.575939
Chr3	77116	A	G	0.41	0.51	0.62	0.53	0.56	0.66	0.504662	0.495655	0.543017	0.48807	0.517371	0.597726
Chr3	79483	A	T	0.5	0.5	0.63	NA	0.64	0.65	0.50837	0.498833	0.543476	0.488407	0.516519	0.597754
Chr3	79577	T	C	0.54	0.67	0.68	NA	NA	0.76	0.508517	0.498959	0.543494	0.48842	0.516485	0.597755
Chr3	80451	C	G	0.32	0.57	0.59	0.6	0.65	0.66	0.509886	0.500132	0.543663	0.488545	0.516171	0.597766
Chr3	94563	G	A	0.42	0.38	0.6	0.51	0.58	0.68	0.531991	0.519076	0.546396	0.490554	0.511092	0.597932
Chr3	104829	C	A	0.51	0.43	0.48	0.54	0.55	0.68	0.548072	0.532856	0.548384	0.492015	0.507398	0.598052
Chr3	104999	C	T	0.49	0.46	0.47	0.54	0.54	0.64	0.548339	0.533085	0.548417	0.492039	0.507337	0.598054
Chr3	105155	T	C	0.48	0.59	0.53	0.58	0.62	0.65	0.548583	0.533294	0.548447	0.492061	0.507281	0.598056
Chr3	105406	C	A	0.49	0.46	0.51	0.51	0.61	0.69	0.548976	0.533631	0.548496	0.492097	0.50719	0.598059
Chr3	110866	G	A	0.52	0.44	0.57	0.56	NA	0.68	0.557529	0.54096	0.549553	0.492874	0.505225	0.598124
Chr3	116898	T	C	0.51	0.43	0.6	NA	NA	0.65	0.566977	0.549058	0.550721	0.493733	0.503055	0.598195
Chr3	117064	T	C	0.44	0.5	0.55	NA	NA	0.64	0.567237	0.54928	0.550753	0.493757	0.502995	0.598196
Chr3	118980	C	A	0.46	0.43	0.58	0.58	0.62	0.7	0.570239	0.551852	0.551124	0.49403	0.502306	0.598219
Chr3	119623	G	A	0.57	0.42	0.59	0.57	NA	0.71	0.571246	0.552716	0.551249	0.494121	0.502074	0.598227
Chr3	126873	C	T	0.56	0.51	0.58	0.58	0.52	0.68	0.582603	0.562448	0.552653	0.495153	0.499465	0.598312
Chr3	136158	G	T	0.56	0.6	0.56	0.53	0.49	0.62	0.597147	0.574912	0.554451	0.496475	0.496124	0.598421
Chr3	136170	T	C	0.56	0.61	0.56	0.54	0.48	0.61	0.597166	0.574928	0.554453	0.496477	0.49612	0.598421
Chr3	136218	A	G	0.6	0.56	0.58	0.53	0.46	0.56	0.597241	0.574992	0.554462	0.496483	0.496102	0.598422
Chr3	136574	C	T	0.55	0.56	0.53	0.46	0.43	0.63	0.597798	0.57547	0.554531	0.496534	0.495974	0.598426
Chr3	136757	C	T	0.64	0.53	0.58	0.47	0.54	0.56	0.598085	0.575716	0.554567	0.49656	0.495908	0.598428
Chr3	136758	C	T	0.63	0.54	0.58	0.47	0.55	0.56	0.598087	0.575717	0.554567	0.49656	0.495908	0.598428
Chr3	137263	T	C	0.58	0.49	0.49	0.58	0.4	0.57	0.598878	0.576395	0.554665	0.496632	0.495726	0.598434
Chr3	139675	T	C	0.58	0.51	0.56	0.44	0.48	0.59	0.601931	0.579184	0.555132	0.496666	0.494692	0.59794
Chr3	140235	A	C	0.55	0.57	0.55	0.5	0.48	0.67	0.60148	0.579114	0.55524	0.496177	0.494185	0.596988
Chr3	140261	A	G	0.52	0.57	0.55	0.5	0.5	0.69	0.601459	0.57911	0.555245	0.496155	0.494161	0.596944
Chr3	140312	A	G	0.51	0.56	0.56	0.51	0.51	0.62	0.601418	0.579104	0.555255	0.49611	0.494115	0.596857
Chr3	141142	C	T	0.59	0.58	0.65	0.49	0.47	0.65	0.600749	0.578999	0.555416	0.495387	0.493364	0.595447
Chr3	141194	T	A	0.65	0.65	NA	0.59	0.55	0.76	0.600707	0.578993	0.555426	0.495341	0.493317	0.595358
Chr3	141200	T	A	0.69	0.68	0.56	NA	0.57	0.63	0.600702	0.578992	0.555427	0.495336	0.493312	0.595348
Chr3	141206	T	A	0.73	0.69	0.58	NA	0.58	0.63	0.600698	0.578991	0.555428	0.495331	0.493306	0.595338
Chr3	141212	T	A	0.74	0.71	NA	NA	0.6	NA	0.600693	0.57899	0.555429	0.495326	0.493301	0.595328
Chr3	141218	T	A	0.77	0.73	0.59	NA	0.63	0.63	0.600688	0.57899	0.55543	0.49532	0.493296	0.595318
Chr3	141224	T	A	0.78	0.59	0.6	0.58	NA	0.66	0.600683	0.578989	0.555432	0.495315	0.49329	0.595307
Chr3	141274	A	G	0.64	0.62	0.53	NA	NA	0.62	0.600643	0.578983	0.555441	0.495272	0.493245	0.595222
Chr3	141521	T	C	0.68	0.54	0.52	0.44	0.53	0.57	0.600444	0.578951	0.555489	0.495056	0.493021	0.594803
Chr3	141899	A	G	0.62	0.55	0.52	0.5	0.45	0.63	0.600139	0.578904	0.555562	0.494727	0.492679	0.59416
Chr3	144933	T	C	0.62	0.56	0.55	0.51	0.49	0.63	0.597695	0.578521	0.555618	0.492082	0.489934	0.589005
Chr3	144992	T	A	0.66	0.52	0.54	0.49	0.46	0.57	0.597648	0.578514	0.555584	0.492031	0.489881	0.588904
Chr3	145105	C	A	0.64	0.52	0.56	0.54	0.53	0.62	0.597557	0.5785	0.55552	0.491932	0.489779	0.588712
Chr3	148102	T	C	0.67	0.58	0.57	0.46	0.37	0.59	0.595142	0.578122	0.55381	0.489319	0.487067	0.583619
Chr3	148599	C	T	0.56	0.63	0.53	0.45	0.51	0.61	0.594742	0.578059	0.553527	0.488886	0.486617	0.582775
Chr3	149771	T	C	0.59	0.58	0.53	0.47	0.44	0.55	0.593798	0.577912	0.552858	0.487865	0.485557	0.580783
Chr3	151667	A	G	0.58	0.6	0.58	0.45	0.49	0.58	0.59227	0.577673	0.551777	0.486212	0.483842	0.577561
Chr3	153738	T	C	0.6	0.59	0.52	0.47	0.42	0.5	0.590602	0.577412	0.550596	0.484406	0.481968	0.574042
Chr3	158417	A	C	0.64	0.65	0.6	0.44	0.47	0.66	0.586832	0.576822	0.547927	0.480327	0.477734	0.566091
Chr3	158422	G	T	0.65	0.64	0.59	0.44	0.46	0.66	0.586828	0.576821	0.547924	0.480323	0.47773	0.566082
Chr3	159343	T	C	0.69	0.61	0.59	0.51	0.48	0.53	0.586086	0.576705	0.547399	0.47952	0.476897	0.564517
Chr3	159880	T	C	0.59	0.64	0.52	0.45	0.5	0.64	0.585654	0.576637	0.547092	0.479052	0.476411	0.563605
Chr3	165254	C	T	0.72	0.61	0.61	0.47	0.47	0.62	0.581324	0.57596	0.544027	0.474367	0.471549	0.554473
Chr3	169691	T	C	0.7	0.64	0.57	0.46	0.49	0.54	0.57775	0.575401	0.541496	0.4705	0.467534	0.546933
Chr3	170011	T	C	0.67	0.65	0.58	0.45	0.47	0.61	0.577492	0.57536	0.541314	0.470221	0.467245	0.546389
Chr3	173303	C	T	0.66	0.58	0.61	0.44	0.47	0.53	0.57484	0.574945	0.539436	0.467351	0.464266	0.540795
Chr3	175149	A	G	0.67	0.66	0.54	0.44	0.41	0.57	0.573353	0.574713	0.538383	0.465742	0.462596	0.537658
Chr3	180662	C	T	0.55	0.6	0.55	0.52	0.41	0.49	0.568912	0.574018	0.535239	0.460936	0.457608	0.528289
Chr3	184222	A	G	0.66	0.57	0.54	0.48	0.45	0.52	0.566044	0.573569	0.533208	0.457832	0.454387	0.52224
Chr3	185615	G	A	0.57	0.59	0.54	0.48	0.46	0.51	0.564922	0.573393	0.532413	0.456618	0.453126	0.519873
Chr3	187506	A	T	0.57	0.54	0.52	0.46	0.43	0.47	0.563398	0.573155	0.531335	0.45497	0.451416	0.516659
Chr3	189140	C	T	0.65	0.62	0.56	0.47	0.45	0.53	0.562082	0.572949	0.530403	0.453545	0.449937	0.513882
Chr3	189346	T	C	0.57	0.66	0.55	0.46	0.46	0.48	0.561916	0.572923	0.530285	0.453366	0.449751	0.513532
Chr3	190280	T	C	0.66	0.58	0.58	0.52	0.46	0.54	0.561163	0.572805	0.529753	0.452551	0.448906	0.511945
Chr3	190363	G	A	0.63	0.67	0.59	0.56	0.5	0.53	0.561097	0.572795	0.529705	0.452479	0.448831	0.511804
Chr3	190734	T	A	0.56	0.63	0.51	0.51	0.41	0.57	0.560798	0.572748	0.529494	0.452156	0.448495	0.511174
Chr3	192170	A	T	0.58	0.6	0.57	0.42	0.37	0.57	0.559641	0.572567	0.528675	0.450904	0.447196	0.508734
Chr3	192355	A	T	0.61	0.58	0.55	0.49	0.5	0.57	0.559492	0.572544	0.528569	0.450742	0.447028	0.508419
Chr3	194212	G	A	0.53	0.63	0.51	0.44	0.57	0.48	0.557996	0.57231	0.52751	0.449124	0.445348	0.505263
Chr3	194952	T	C	0.6	0.55	0.51	0.5	0.47	0.45	0.5574	0.572217	0.527088	0.448479	0.444679	0.504006
Chr3	195083	T	C	0.56	0.61	0.48	0.5	0.43	0.53	0.557294	0.5722	0.527013	0.448364	0.44456	0.503783
Chr3	195178	A	C	0.6	0.63	0.48	0.5	0.44	0.51	0.557218	0.572188	0.526959	0.448282	0.444474	0.503622
Chr3	195196	C	A	0.69	0.67	0.54	0.53	0.51	0.56	0.557203	0.572186	0.526949	0.448266	0.444458	0.503591
Chr3	195199	T	C	0.69	0.67	0.54	0.53	0.51	0.55	0.557201	0.572185	0.526947	0.448263	0.444455	0.503586
Chr3	195202	A	G	0.66	0.66	0.51	0.51	0.5	0.55	0.557198	0.572185	0.526945	0.448261	0.444452	0.503581
Chr3	195275	A	T	0.79	0.73	0.62	0.57	0.57	0.62	0.55714	0.572176	0.526903	0.448197	0.444386	0.503457
Chr3	195355	A	T	NA	NA	NA	NA	NA	NA	0.557075	0.572166	0.526858	0.448127	0.444314	0.503321
Chr3	195794	A	G	0.57	0.54	0.55	0.45	0.51	0.55	0.556721	0.57211	0.526607	0.447745	0.443917	0.502575
Chr3	195871	C	T	0.64	0.59	0.55	0.45	0.49	0.54	0.556659	0.572101	0.526564	0.447677	0.443847	0.502444
Chr3	197003	G	A	0.65	0.59	0.55	0.48	0.42	0.55	0.555747	0.571958	0.525918	0.446691	0.442823	0.500521
Chr3	201594	C	G	0.58	0.55	0.51	0.45	0.46	0.46	0.552049	0.571379	0.523299	0.442689	0.438669	0.492719
Chr3	203008	A	G	0.67	0.63	0.52	0.43	0.5	0.51	0.55091	0.571201	0.522493	0.441456	0.43739	0.490316
Chr3	203290	T	C	0.66	0.58	0.5	0.47	0.42	0.49	0.550683	0.571166	0.522332	0.44121	0.437135	0.489837
Chr3	203895	C	T	0.62	0.61	0.54	0.38	0.46	0.53	0.550195	0.571089	0.521987	0.440683	0.436587	0.488809
Chr3	204741	G	A	0.57	0.6	0.54	0.5	0.46	0.57	0.549514	0.570983	0.521504	0.439945	0.435822	0.487371
Chr3	205363	A	G	0.57	0.66	0.49	0.49	0.48	0.52	0.549013	0.570904	0.521149	0.439403	0.435259	0.486314
Chr3	209289	G	A	0.61	0.63	0.59	0.44	0.44	0.48	0.545133	0.569196	0.51891	0.436076	0.432229	0.480244
Chr3	219215	A	C	0.63	0.69	0.59	0.43	0.39	0.44	0.531226	0.557932	0.509906	0.428209	0.427553	0.468338
Chr3	219351	C	T	0.64	0.67	0.57	0.39	0.41	0.48	0.531036	0.557778	0.509759	0.428102	0.427488	0.468175
Chr3	220477	C	T	0.64	0.71	0.67	0.46	0.42	0.55	0.529458	0.5565	0.508548	0.427209	0.426958	0.466824
Chr3	223472	C	T	0.61	0.7	0.58	0.42	0.38	0.5	0.525262	0.553102	0.505324	0.424836	0.425547	0.463232
Chr3	227700	A	T	0.6	0.75	0.61	0.46	0.43	0.52	0.519338	0.548304	0.500775	0.421485	0.423555	0.45816
Chr3	232584	A	G	0.54	0.61	0.56	0.38	0.35	0.4	0.512496	0.542762	0.495519	0.417614	0.421254	0.452302
Chr3	232699	T	C	0.52	0.59	0.51	0.34	0.41	0.45	0.512335	0.542632	0.495395	0.417523	0.4212	0.452164
Chr3	233054	G	A	0.52	0.52	0.56	0.42	0.45	0.4	0.511837	0.542229	0.495013	0.417242	0.421033	0.451738
Chr3	233737	C	T	0.54	0.5	0.61	0.51	0.51	0.49	0.51088	0.541454	0.494278	0.4167	0.420711	0.450919
Chr3	234610	A	G	0.55	0.55	0.56	0.48	0.37	0.4	0.509657	0.540463	0.493338	0.416009	0.4203	0.449871
Chr3	234815	T	G	0.53	0.66	0.59	0.48	0.46	0.43	0.50937	0.540231	0.493118	0.415846	0.420203	0.449625
Chr3	235075	T	C	0.51	0.59	0.62	0.41	0.37	0.46	0.509006	0.539936	0.492838	0.41564	0.420081	0.449314
Chr3	235919	T	C	0.5	0.52	0.56	0.38	0.38	0.62	0.507823	0.538978	0.49193	0.414971	0.419683	0.448301
Chr3	236326	A	G	0.52	0.56	0.59	0.41	0.4	0.48	0.507253	0.538516	0.491492	0.414649	0.419491	0.447813
Chr3	236336	G	A	0.53	0.57	0.57	0.42	0.4	0.48	0.507239	0.538505	0.491481	0.414641	0.419487	0.447801
Chr3	237708	T	C	0.46	0.53	0.58	0.46	0.47	0.5	0.505317	0.536948	0.490005	0.413553	0.41884	0.446155
Chr3	238585	A	G	0.58	0.64	0.56	0.46	0.42	0.54	0.504088	0.535953	0.489061	0.412858	0.418427	0.445103
Chr3	238645	C	T	0.64	0.76	0.66	0.56	0.51	0.61	0.504004	0.535885	0.488996	0.412811	0.418399	0.445031
Chr3	238648	C	T	0.64	0.77	0.66	0.57	0.51	0.62	0.504	0.535881	0.488993	0.412808	0.418397	0.445028
Chr3	238651	T	C	0.63	0.76	0.66	0.56	0.49	0.61	0.503996	0.535878	0.48899	0.412806	0.418396	0.445024
Chr3	241507	T	A	0.59	0.61	0.62	0.47	NA	0.53	0.499994	0.532637	0.485916	0.410543	0.41705	0.441598
Chr3	249676	T	C	0.34	0.49	0.44	0.39	0.35	0.44	0.488549	0.523368	0.477125	0.404069	0.413202	0.4318
Chr3	249799	T	C	0.36	0.45	0.45	0.3	0.37	0.42	0.488377	0.523228	0.476993	0.403971	0.413144	0.431652
Chr3	250027	T	A	0.4	0.47	0.47	0.34	0.29	0.37	0.488057	0.522969	0.476748	0.40379	0.413037	0.431379
Chr3	251759	G	A	0.33	0.46	0.42	0.38	0.39	0.38	0.485631	0.521004	0.474884	0.402418	0.412221	0.429301
Chr3	252403	C	T	0.42	0.36	0.42	0.3	0.32	0.39	0.484728	0.520273	0.474191	0.401907	0.411917	0.428528
Chr3	253696	T	A	0.34	0.51	0.47	0.43	0.48	0.36	0.482917	0.518806	0.472799	0.400883	0.411308	0.426978
Chr3	253699	T	A	0.34	0.51	0.46	0.43	0.48	0.36	0.482913	0.518803	0.472796	0.40088	0.411307	0.426974
Chr3	256269	C	T	0.41	0.53	0.45	0.38	0.33	0.39	0.479312	0.515886	0.47003	0.398843	0.410096	0.423891
Chr3	256847	T	G	0.4	0.49	0.38	0.37	0.35	0.33	0.478502	0.515231	0.469408	0.398385	0.409824	0.423198
Chr3	257819	T	C	0.51	0.57	0.42	0.44	0.46	0.31	0.47714	0.514128	0.468362	0.397615	0.409366	0.422032
Chr3	258308	C	T	0.43	0.51	0.43	0.37	0.3	0.3	0.476455	0.513573	0.467836	0.397228	0.409135	0.421445
Chr3	258462	G	A	0.51	0.46	0.46	0.33	0.31	0.32	0.476239	0.513398	0.46767	0.397105	0.409063	0.421261
Chr3	259872	T	A	0.3	0.43	0.47	0.36	0.4	0.44	0.474264	0.511798	0.466153	0.395988	0.408398	0.419569
Chr3	260372	G	A	0.43	0.41	0.42	0.39	0.42	0.32	0.473563	0.511231	0.465615	0.395592	0.408163	0.41897
Chr3	260898	G	A	0.44	0.5	0.49	0.38	0.37	0.34	0.472826	0.510634	0.465049	0.395175	0.407915	0.418339
Chr3	262042	C	T	0.44	0.46	0.48	0.41	0.42	0.39	0.471224	0.509336	0.463818	0.394268	0.407376	0.416966
Chr3	262125	C	T	0.45	0.48	0.47	0.38	0.36	0.4	0.471107	0.509242	0.463729	0.394203	0.407337	0.416867
Chr3	262130	C	T	0.47	0.48	0.48	0.38	0.36	0.4	0.4711	0.509236	0.463723	0.394199	0.407335	0.416861
Chr3	262202	T	C	0.52	0.44	0.47	0.39	0.34	0.37	0.470999	0.509154	0.463646	0.394141	0.407301	0.416774
Chr3	262878	T	A	0.45	0.51	0.49	0.33	0.37	0.33	0.470052	0.508387	0.462918	0.393606	0.406982	0.415964
Chr3	263012	C	T	0.39	0.5	0.45	0.34	0.38	0.36	0.469865	0.508235	0.462774	0.3935	0.406919	0.415803
Chr3	263249	C	T	0.38	0.5	0.4	0.39	0.33	0.41	0.469533	0.507966	0.462519	0.393312	0.406808	0.415519
Chr3	263306	T	C	0.38	0.48	0.41	0.42	0.33	0.43	0.469453	0.507901	0.462458	0.393267	0.406781	0.41545
Chr3	263950	T	C	0.54	NA	0.58	0.5	0.49	0.52	0.46855	0.507171	0.461765	0.392756	0.406477	0.414678
Chr3	267131	T	G	0.4	0.46	0.4	0.29	0.36	0.31	0.464094	0.503561	0.458341	0.390235	0.404979	0.410862
Chr3	268373	C	T	0.39	0.44	0.39	0.27	0.37	0.33	0.462354	0.502152	0.457005	0.389251	0.404394	0.409372
Chr3	268857	A	G	0.39	0.46	0.42	0.33	0.39	0.34	0.461675	0.501603	0.456484	0.388867	0.404166	0.408792
Chr3	269350	C	T	0.46	0.44	0.35	0.38	0.31	0.32	0.460985	0.501043	0.455953	0.388477	0.403933	0.4082
Chr3	269789	G	A	0.37	0.47	0.43	0.35	0.33	0.35	0.46037	0.500545	0.455481	0.388129	0.403726	0.407674
Chr3	270425	G	C	0.47	0.43	0.39	0.38	0.4	0.3	0.459479	0.499823	0.454797	0.387625	0.403427	0.406911
Chr3	270433	T	C	0.46	0.41	0.39	0.37	0.41	0.31	0.459467	0.499814	0.454788	0.387618	0.403423	0.406901
Chr3	270632	A	C	0.36	0.49	0.39	0.36	0.4	0.36	0.459189	0.499589	0.454574	0.387461	0.403329	0.406663
Chr3	271407	T	C	0.36	0.47	0.47	0.34	0.46	0.32	0.458103	0.498709	0.45374	0.386846	0.402964	0.405733
Chr3	271519	A	T	0.42	0.48	0.44	0.38	0.39	0.43	0.457946	0.498582	0.453619	0.386758	0.402911	0.405599
Chr3	271840	G	C	0.41	0.42	0.46	0.36	0.34	0.38	0.457496	0.498218	0.453274	0.386503	0.40276	0.405214
Chr3	271984	C	T	0.43	0.44	0.43	0.39	0.37	0.38	0.457294	0.498054	0.453119	0.386389	0.402692	0.405041
Chr3	272185	G	A	0.41	0.54	0.48	0.34	0.34	0.38	0.457013	0.497826	0.452903	0.38623	0.402598	0.4048
Chr3	273900	A	G	0.37	0.47	0.48	0.35	0.37	0.33	0.45461	0.49588	0.451057	0.384871	0.40179	0.402743
Chr3	274213	T	G	0.39	0.55	0.46	0.37	0.41	0.37	0.454171	0.495525	0.45072	0.384623	0.401642	0.402367
Chr3	274702	C	A	0.47	0.49	0.47	0.36	0.37	0.39	0.453486	0.49497	0.450194	0.384235	0.401412	0.401781
Chr3	275221	C	T	0.44	0.44	0.41	0.31	0.38	0.27	0.452759	0.494381	0.449635	0.383824	0.401167	0.401158
Chr3	275398	A	T	0.45	0.5	0.49	0.31	0.44	0.31	0.452511	0.49418	0.449445	0.383683	0.401084	0.400946
Chr3	275514	T	C	0.47	0.49	0.42	0.37	0.4	0.34	0.452349	0.494049	0.44932	0.383592	0.401029	0.400807
Chr3	275525	G	A	0.47	0.49	0.43	0.42	0.41	0.36	0.452333	0.494036	0.449308	0.383583	0.401024	0.400793
Chr3	275562	T	G	0.51	0.48	0.42	0.4	0.37	0.34	0.452281	0.493994	0.449269	0.383553	0.401007	0.400749
Chr3	275608	A	G	0.49	0.46	0.43	0.35	0.41	0.33	0.452217	0.493942	0.449219	0.383517	0.400985	0.400694
Chr3	275776	G	A	0.43	0.47	0.46	0.29	0.35	0.34	0.451982	0.493752	0.449038	0.383384	0.400906	0.400492
Chr3	275863	C	T	0.41	0.52	0.46	0.35	0.29	0.3	0.45186	0.493653	0.448945	0.383315	0.400865	0.400388
Chr3	276192	C	T	0.37	0.51	0.47	0.35	0.37	0.38	0.451399	0.493279	0.448591	0.383054	0.40071	0.399993
Chr3	276283	G	A	0.43	0.54	0.43	0.32	0.42	0.42	0.451271	0.493176	0.448493	0.382982	0.400667	0.399884
Chr3	277436	G	A	0.48	0.44	0.49	0.33	0.4	0.3	0.450465	0.49228	0.447252	0.382435	0.400436	0.39929
Chr3	277925	T	G	0.43	0.47	0.51	0.34	0.36	0.44	0.450404	0.492043	0.446726	0.38233	0.400446	0.399312
Chr3	278150	T	C	0.4	0.48	0.42	0.35	0.39	0.39	0.450376	0.491934	0.446483	0.382282	0.40045	0.399323
Chr3	278447	C	T	0.39	0.45	0.5	0.34	0.41	0.3	0.450339	0.49179	0.446164	0.382219	0.400457	0.399336
Chr3	279983	A	G	0.46	0.49	0.43	0.43	0.46	0.39	0.450147	0.491046	0.444511	0.38189	0.400488	0.399405
Chr3	280139	A	G	0.41	0.44	0.47	0.34	0.4	0.35	0.450127	0.490971	0.444343	0.381856	0.400492	0.399412
Chr3	282148	A	C	0.44	0.49	0.45	0.33	0.45	0.36	0.449876	0.489997	0.442467	0.381426	0.400533	0.399503
Chr3	282373	G	A	0.36	0.42	0.46	0.3	0.41	0.37	0.449848	0.489888	0.44228	0.381378	0.400538	0.399513
Chr3	282563	A	G	0.46	0.46	0.4	0.36	0.33	0.29	0.449824	0.489796	0.442122	0.381337	0.400542	0.399521
Chr3	282679	G	A	0.5	0.38	0.41	0.38	0.36	0.31	0.449809	0.48974	0.442026	0.381312	0.400544	0.399526
Chr3	283058	T	C	0.43	0.45	0.41	0.37	0.34	0.35	0.449762	0.489556	0.44171	0.381231	0.400552	0.399544
Chr3	283217	A	C	0.4	0.43	0.42	0.34	0.4	0.31	0.449742	0.489479	0.441578	0.381197	0.400555	0.399551
Chr3	283972	C	T	0.45	0.47	0.43	0.31	0.45	0.37	0.449648	0.489113	0.44095	0.381035	0.400571	0.399585
Chr3	284362	C	T	0.42	0.52	0.45	0.4	0.48	0.33	0.449599	0.488924	0.440625	0.380952	0.400579	0.399602
Chr3	284675	C	A	0.42	0.51	0.49	0.44	0.41	0.4	0.44956	0.488773	0.440365	0.380885	0.400585	0.399616
Chr3	285407	G	A	0.45	0.41	0.46	0.37	0.27	0.42	0.449468	0.488418	0.439755	0.380728	0.4006	0.399649
Chr3	285461	T	C	0.43	0.44	0.5	0.38	0.3	0.38	0.449461	0.488392	0.43971	0.380717	0.400602	0.399652
Chr3	286016	T	A	0.41	0.5	0.39	0.45	0.35	0.32	0.449392	0.488123	0.439249	0.380598	0.400613	0.399677
Chr3	286404	A	G	0.52	0.52	0.53	0.44	NA	0.44	0.449343	0.487935	0.438926	0.380515	0.400621	0.399694
Chr3	288341	C	T	0.48	0.48	0.45	0.35	0.35	0.42	0.449101	0.486997	0.437314	0.3801	0.400661	0.399781
Chr3	289650	A	G	0.44	0.47	0.42	0.36	0.4	0.41	0.448937	0.486362	0.436224	0.37982	0.400688	0.39984
Chr3	290043	A	G	0.32	0.42	0.42	0.41	0.36	0.36	0.448888	0.486172	0.435897	0.379735	0.400696	0.399858
Chr3	291070	G	T	0.42	0.44	0.42	0.34	0.42	0.33	0.44876	0.485674	0.435043	0.379515	0.400717	0.399904
Chr3	291372	G	A	0.36	0.47	0.44	0.34	0.38	0.35	0.448722	0.485528	0.434791	0.379451	0.400724	0.399918
Chr3	291423	A	G	0.37	0.44	0.43	0.38	0.39	0.36	0.448716	0.485503	0.434749	0.37944	0.400725	0.39992
Chr3	291554	C	A	0.35	0.4	0.39	0.35	0.43	0.34	0.448699	0.48544	0.43464	0.379412	0.400727	0.399926
Chr3	291589	G	A	0.36	0.42	0.4	0.33	0.43	0.37	0.448695	0.485423	0.434611	0.379404	0.400728	0.399928
Chr3	291757	A	G	0.32	0.46	0.38	0.41	0.42	0.34	0.448674	0.485341	0.434471	0.379368	0.400732	0.399935
Chr3	291912	G	T	0.41	0.44	0.39	0.43	0.39	0.34	0.448655	0.485266	0.434342	0.379335	0.400735	0.399942
Chr3	292767	T	C	0.43	0.41	0.35	0.35	0.41	0.36	0.448548	0.484852	0.43363	0.379152	0.400752	0.399981
Chr3	293048	G	A	0.35	0.49	0.39	0.33	0.31	0.39	0.448512	0.484716	0.433397	0.379092	0.400758	0.399993
Chr3	293638	G	C	0.43	0.41	0.49	0.37	0.42	0.35	0.448439	0.48443	0.432906	0.378965	0.40077	0.40002
Chr3	294045	C	T	0.4	0.47	0.42	0.43	0.33	0.41	0.448388	0.484233	0.432567	0.378878	0.400779	0.400038
Chr3	295214	C	T	0.37	0.39	0.37	0.36	0.43	0.34	0.448242	0.483666	0.431594	0.378628	0.400803	0.400091
Chr3	295230	T	C	0.37	0.43	0.39	0.36	0.45	0.36	0.44824	0.483659	0.431581	0.378625	0.400803	0.400091
Chr3	295281	C	T	0.39	0.46	0.43	0.31	0.44	0.39	0.448233	0.483634	0.431538	0.378614	0.400804	0.400094
Chr3	295821	A	G	0.39	0.42	0.4	0.39	0.34	0.4	0.448166	0.483372	0.431089	0.378498	0.400816	0.400118
Chr3	295985	G	A	0.4	0.37	0.42	0.4	0.38	0.33	0.448145	0.483293	0.430952	0.378463	0.400819	0.400125
Chr3	296007	G	T	0.4	NA	0.43	0.38	0.38	0.36	0.448142	0.483282	0.430934	0.378458	0.400819	0.400126
Chr3	296802	T	A	0.39	0.52	0.42	0.33	0.44	0.33	0.448043	0.482897	0.430272	0.378288	0.400836	0.400162
Chr3	296898	A	G	0.48	0.45	0.39	0.36	0.43	0.33	0.448031	0.48285	0.430193	0.378267	0.400838	0.400167
Chr3	298611	G	A	0.44	0.48	0.42	0.38	0.38	0.39	0.447817	0.48202	0.428767	0.3779	0.400873	0.400244
Chr3	299197	G	T	0.49	0.47	0.41	0.4	0.37	0.37	0.447743	0.481737	0.428279	0.377775	0.400885	0.40027
Chr3	299413	T	C	0.51	0.54	0.48	0.4	0.37	0.39	0.447716	0.481632	0.4281	0.377729	0.40089	0.40028
Chr3	299562	T	C	0.43	0.46	0.51	0.4	0.4	0.35	0.447698	0.48156	0.427976	0.377697	0.400893	0.400287
Chr3	299614	C	T	0.45	0.51	0.48	0.37	0.41	0.35	0.447691	0.481535	0.427932	0.377686	0.400894	0.400289
Chr3	300140	A	T	0.45	0.49	0.39	0.4	0.37	0.36	0.447625	0.48128	0.427495	0.377573	0.400905	0.400313
Chr3	301432	A	G	0.41	0.48	0.4	0.38	0.38	0.43	0.447464	0.480654	0.426419	0.377296	0.400931	0.400371
Chr3	301498	G	T	0.37	0.49	0.41	0.36	0.33	0.46	0.447456	0.480622	0.426364	0.377282	0.400933	0.400374
Chr3	302110	T	C	0.43	0.44	0.46	0.41	0.4	0.46	0.447379	0.480325	0.425855	0.377151	0.400945	0.400401
Chr3	303175	G	A	0.47	0.51	0.37	NA	0.43	0.44	0.447246	0.479809	0.424969	0.376923	0.400967	0.400449
Chr3	304375	G	A	0.49	0.42	0.45	0.37	0.43	0.42	0.447096	0.479228	0.42397	0.376666	0.400992	0.400503
Chr3	305633	T	C	0.46	0.52	0.46	NA	0.45	0.47	0.446938	0.478618	0.422923	0.376397	0.401018	0.40056
Chr3	307676	T	C	0.38	0.52	0.4	0.37	0.36	0.42	0.446683	0.477628	0.421223	0.375959	0.40106	0.400652
Chr3	307894	T	C	0.36	0.48	NA	0.4	0.44	0.37	0.446656	0.477523	0.421042	0.375913	0.401065	0.400662
Chr3	308697	G	A	0.38	0.54	0.48	0.34	0.53	0.37	0.446555	0.477134	0.420373	0.375741	0.401082	0.400698
Chr3	308774	A	T	0.45	0.58	NA	0.37	NA	0.42	0.446546	0.477096	0.420309	0.375724	0.401083	0.400701
Chr3	310766	G	A	0.46	0.48	0.44	0.37	0.34	0.38	0.446296	0.476131	0.418652	0.375297	0.401124	0.400791
Chr3	312332	C	T	0.43	0.45	0.46	0.37	0.46	0.44	0.4461	0.475372	0.417348	0.374962	0.401157	0.400861
[truncated: 3,641 more rows]

## Sheet: BSA vehicle1 vs CFZ1
CHROM	POS	REF	ALT	AD_REF.LOW	AD_ALT.LOW	DP.LOW	GQ.LOW	PL.LOW	SNPindex.LOW	AD_REF.HIGH	AD_ALT.HIGH	DP.HIGH	GQ.HIGH	PL.HIGH	SNPindex.HIGH	REF_FRQ	deltaSNP	nSNPs	tricubeDeltaSNP	minDP	tricubeDP	CI_95	CI_99	G	Gprime	pvalue	negLog10Pval	qvalue
[truncated: 4,232 more rows]

[truncated: 3 more sheets: BSA vehicle2 vs CFZ2, BSA vehicle3 vs CFZ3 , G-values and Gprime]
