# Supplementary material for: Genomic heterogeneity of NAD(P)H dehydrogenase predisposes Cryptosporidium to clofazimine resistance
Source: Nat Microbiol. 2026 May 13;11(6):1559–72. doi: 10.1038/s41564-026-02331-5 (PMC13236581; doi:10.1038/s41564-026-02331-5)
Supplement: Supplementary file 5 — List of oligos used in this study. [file 41564_2026_2331_MOESM5_ESM.xlsx]

## Sheet: Genotyping
Name	Original name	Sequence
P1	7_1900_5'_span	TCAAGTGGGGTCTCGGATG
P2	3810_Nluc_int_r	CTTTGGATCGGAGTTACGGACAC
P3	3809_Nluc_int_f	CACTATGGCACACTGGTAATCGAC
P4	7_1900_3'_span	CCCCACCCAGTACCTAAGATG
P5	7_1900_recodon_5'_int	AGTACCGAGGATGAGCACTT
P6	pheRSmut_100bp_upstr	CCTGCATTTAACCCTTATACTGAGC
P7	7_1900_qPCR_F	GCACTTGGAGATTGCGCTTT
P8	BW 256	TGTGCGTGTATCGGGAGTC
P9	8_380_5'_span	ATTTCCCAGCCTAATAGTGG
P10	8_380_3'_span	GACTCAAGCTCTAGTTCGG

## Sheet: Guide_Repair templates
NDH2 KO	Sequence	Remarks
7_1900_guide_F	GTTG GGTCGCTTTGTTCGTAATTG	Guide
7_1900_guide_R	AAAC CAATTACGAACAAAGCGACC
NDH2KO_F	TCCGGACTTGTTCTTCGGTATTTGCTGAAGATGAGAAAAAGAATGTCTCAggaagtggaggacgggaattc	Repair template
NDH2KO_R	CCTAAAGATAGAAAATATACTCTTTGTTAATGAGGTCGCTTTGTTCGTAACGCGTTTAAACtgattggtACTA
NDH2 tdNeon KVI	Sequence	Remarks
7_1900_guide_F	GTTG GGTCGCTTTGTTCGTAATTG	Guide
7_1900_guide_R	AAAC CAATTACGAACAAAGCGACC
mNG_Cfz_F	TCCGGACTTGTTCTTCGGTATTTGCTGAAGATGAGAAAAAGAATGTCTCAtggggaaactaaatatactgaaattcgg	Repair template
mNG_Cfz_R	CCTAAAGATAGAAAATATACTCTTTGTTAATGAGGTCGCTTTGTTCGTAACGCGTTTAAACtgattggtACTAGT
NDH2 +AA in situ	Sequence	Remarks
7_1900_guide_F	GTTG GGTCGCTTTGTTCGTAATTG	Guide
7_1900_guide_R	AAAC CAATTACGAACAAAGCGACC
7_1900_repair_+AA_F	TCCGGACTTGTTCTTCGGTATTTGCTGAAGATGAGAAAAAGAATGTCTCAAATACCTTTTCGACAATCACCAACA	Repair template
7_1900_repair_R	CCTAAAGATAGAAAATATACTCTTTGTTAATGAGGTCGCTTTGTTCGTAACGCGTTTAAACtgattggtACTA
NDH2 -AA in situ	Sequence	Remarks
NDH2_guide_2_F	GTTG G CAAATACCGAAGAACAAGTC	Guide
NDH2_guide_2_R	AAAC GACTTGTTCTTCGGTATTTG C
NDH2_-AA_2_F	AAACTTTAAATTATGTCTAACTCTGAAAAGAATACTTCCAATATACGGACT TGC TCC TCT GTG TTC GCC GAG GAT GAA AAG AAA AAT GTT TCG T ACCTTTTCGACAATCACCAACA	Repair template
7_1900_repair_R	CCTAAAGATAGAAAATATACTCTTTGTTAATGAGGTCGCTTTGTTCGTAACGCGTTTAAACtgattggtACTA
NDH2 complements (plus and minus are same)	Sequence	Remarks
PheSF_guide_New_SV	GTTGGGCAATCACAACGATGTCAG	Guide
PheSR_guide_New_SV	AAACCTGACATCGTTGTGATTGCC
lift_NDH2_aldo3utr_F_new	TAGGTCGATAAACTTTACTTTATTTTCAAGTGGGGTCTCGGATG	Repair template
lift_NDH2_3xHA_R	TTAGGCATAATCTGGAACATCGTAAGGATACGCATAATCGGGCACATCATAGGGATAGCCAGCGTAGTCCGGGACGTCGTACGGGTACCTAGGGTGAGAAACGTTCATTTTGTAGATTTC
