# Supplementary material for: Genomic heterogeneity of NAD(P)H dehydrogenase predisposes Cryptosporidium to clofazimine resistance
Source: Nat Microbiol. 2026 May 13;11(6):1559–72. doi: 10.1038/s41564-026-02331-5 (PMC13236581; doi:10.1038/s41564-026-02331-5)
Supplement: Supplementary file 6 — Source data. [file 41564_2026_2331_MOESM6_ESM.xlsx]

## Sheet: Fig. 1b
Clofazimine (µM)	BG Iowa II*					ST Iowa II*					KVI*					INRA*
0.0005	8100000	9210000	9530000	10200000	7160000	3090000	4110000	4250000	3010000	3800000	17200000	13500000	23100000	19900000	9040000	1380000	1670000	1580000	1630000	1700000
0.001	8440000	10600000	11000000	7730000	6610000	3010000	3330000	3520000	2770000	3350000	19600000	13000000	25000000	16200000	22400000	1250000	1230000	1310000	1570000	1260000
0.005	10200000	10200000	9550000	6430000	9540000	1430000	1590000	1790000	1600000	1690000	6900000	8640000	10700000	9900000	10100000	464000	615000	434000	452000	517000
0.01	8520000	11800000	12800000	9970000	4100000	1240000	1390000	1190000	713000	1010000	4530000	7670000	7280000	7470000	6300000	247000	262000	280000	393000	339000
0.05	3790000	6210000	5800000	5350000	6080000	780000	789000	904000	592000	358000	2770000	2420000	1970000	1130000	406000	73700	34100	12700	16000	86300
0.1	3280000	4400000	2820000	3390000	3340000	491000	523000	702000	592000	305000	1460000	669000	525000	462000	337000	27400	21900	14100	22300	46300
0.5	640000	515000	369000	457000	453000	638000	297000	361000	321000	187000	294000	188000	176000	156000	192000	16000	14800	10400	11000	14200
1	481000	370000	209000	256000	217000	172000	56100	117000	95200	84400	116000	104000	151000	120000	107000	18800	14700	8900	8650	19900
5	56900	60400	61300	58200	59200	11900	19400	14800	15600	19000	62100	70300	66600	63500	69000	7610	7880	6930	8740	7730
0	8540000	8210000	7320000	7050000	7440000	3760000	4380000	3690000	3450000	3340000	23900000	24400000	19700000	22300000	19500000	1090000	1540000	2000000	1060000	1670000
	*values are luminescence of one 96-well

## Sheet: Fig. 1c
Clofazimine (µM)	BG Iowa II*					KVI*
0.0005	20600000	28200000	32800000	29500000	28900000	31100000	36400000	30500000	29400000	30700000
0.001	25000000	27200000	27000000	28500000	27800000	26300000	29800000	27400000	27700000	30000000
0.005	23600000	28500000	27000000	23900000	31000000	16000000	13500000	16400000	15400000	17200000
0.01	21700000	19400000	23200000	25000000	23000000	10500000	10400000	12300000	10900000	9660000
0.05	17600000	12800000	17200000	12400000	12700000	3990000	4800000	5460000	4220000	3060000
0.1	8790000	10700000	9990000	10400000	12000000	4380000	3650000	3280000	2470000	1820000
0.5	2560000	1810000	1570000	1440000	1720000	1740000	1020000	1050000	1210000	915000
1	1660000	651000	832000	972000	1630000	180000	135000	214000	130000	180000
5	102000	115000	112000	114000	123000	76900	85800	92100	94900	95600
0	17200000	24800000	23500000	23800000	25400000	26300000	28700000	24800000	29100000	31200000
	*values are luminescence of one 96-well

## Sheet: Fig. 1e
Clofazimine (µM)	/+CFZ*					/-CFZ*
0.0005	23500000	26700000	26300000	29400000	25600000	31700000	30800000	32800000	32100000	30500000
0.001	22600000	29400000	29100000	28300000	25500000	27600000	33500000	35700000	31300000	34900000
0.005	25700000	26700000	24500000	25400000	21500000	19100000	19600000	18900000	19000000	15400000
0.01	22600000	20000000	19200000	23000000	17000000	11200000	12600000	12200000	10900000	10300000
0.05	12800000	10900000	13200000	13400000	10500000	2090000	3390000	1500000	1180000	1240000
0.1	6510000	7410000	7170000	7660000	6210000	1020000	772000	1040000	531000	906000
0.5	2140000	2210000	2320000	2130000	1970000	282000	357000	318000	318000	323000
1	1310000	1210000	1240000	1310000	1190000	213000	221000	259000	231000	248000
5	282000	313000	320000	302000	306000	174000	181000	170000	164000	168000
0	25900000	20800000	22100000	24800000	20800000	27400000	27300000	32300000	29500000	30800000
	*values are luminescence of one 96-well

## Sheet:  Fig. 1f
Day	vehicle-treated cross
1	250	260	320		*values are luminescence of one 96-well
2	5390	5080	5240
3	28700	25600	27900
4	190000	160000	164000
5	267000	213000	244000
6	2990000	2980000	2940000
7	1770000	1870000	1940000
8	6270000	6000000	6140000
9	12600000	11800000	12500000
10	44600000	44700000	43600000
11	82600000	77500000	79900000
12	73800000	73000000	72700000
13	82900000	86800000	87500000
14	97100000	102000000	102000000
15	105000000	109000000	109000000
16	71700000	71200000	66600000
17	46600000	47700000	47200000
19	50600000	48300000	53700000
21	95400000	88500000	85800000
24	117000000	113000000	104000000
25	67000000	74100000	65400000
26	92100000	93000000	87900000
27	91000000	92000000	93400000
28	54400000	52300000	54400000
29	77300000	76400000	72800000
30	15000000	12000000	13400000
31	6320000	5510000	5900000
32	12000000	11000000	10700000
33	9330000	8840000	9500000
34	8900000	8640000	8750000
35	5210000	4970000	4930000

## Sheet: Fig. 1g
Day	Clofazimine-treated cross
1	280	310	290		*values are luminescence of one 96-well
2	1400	1490	1520
3	2840	2870	2720
4	14300	13800	13400
5	46300	39500	40300
6	301000	273000	281000
7	504000	521000	525000
8	1650000	1550000	1630000
9	2640000	2670000	2700000
10	8170000	8610000	8030000
11	20200000	20600000	20600000
12	33900000	32400000	32400000
13	35600000	33100000	33400000
14	23800000	24400000	22400000
15	20400000	21200000	19200000
16	19500000	17100000	17800000
17	20200000	20400000	21200000
19	55000000	52500000	52300000
21	27200000	24300000	23700000
24	56700000	52900000	51100000
25	40000000	40400000	40400000
26	43100000	43400000	44000000
27	36200000	36900000	36600000
28	63700000	62100000	64500000
29	51500000	47200000	51000000
30	49000000	46200000	45300000
31	41900000	44900000	44200000
32	83000000	75000000	77700000
33	71500000	75900000	74000000
34	60200000	57200000	58900000
35	33700000	33700000	32000000

## Sheet: Fig. 4c
Clofazimine (µM)	BG Iowa II*					KVI*					NDH2 KO*
5e-05	0	0	0	0	0	30700000	24700000	26000000	24300000	26900000	0	0	0	0	0
0.0001	0	0	0	0	0	24600000	25800000	26100000	20000000	24100000	0	0	0	0	0
0.0005	13400000	17300000	16800000	11000000	11200000	24400000	27900000	29900000	23500000	25300000	2920000	4090000	4110000	3800000	3580000
0.001	18300000	10700000	10700000	9010000	10100000	27100000	21800000	26900000	20600000	25200000	3330000	4060000	3490000	4380000	4440000
0.005	13400000	11900000	12800000	7600000	8950000	8260000	7900000	10200000	7470000	9600000	3630000	4350000	4470000	4650000	4190000
0.01	12600000	16200000	12600000	9940000	8330000	4720000	6910000	6800000	7910000	6900000	3990000	4640000	4950000	3750000	3780000
0.05	9410000	8630000	9760000	11200000	8390000	329000	234000	276000	234000	225000	4220000	4430000	4520000	4650000	3990000
0.1	9050000	9160000	8010000	8250000	5440000	167000	165000	189000	150000	175000	5300000	5200000	6020000	6100000	4720000
0.5	2250000	2180000	2300000	2340000	1570000	218000	194000	179000	176000	116000	6280000	7160000	8420000	7260000	7080000
1	841000	952000	876000	876000	522000	0	0	0	0	0	4410000	4230000	5090000	5610000	4630000
5	105000	120000	114000	119000	119000	0	0	0	0	0	23500	27400	27300	28500	27200
0	13400000	10900000	9590000	10900000	16000000	23700000	26800000	25000000	22000000	22100000	2850000	3540000	3610000	3390000	3660000
	*values are luminescence of one 96-well
	0 value indicates that this drug concentration was not measured

## Sheet: Fig. 4f
Day	KVI tdNG*
1	0	0	0		*values are luminescence of one 96-well
2	0	0	0		0 value indicates no reading was taken that day
3	0	0	0
4	310	230	250
6	1480	1380	1300
8	21200	23200	22900
11	2020000	2460000	2070000
18	21300000	21300000	21500000
25	26900000	26500000	25800000

## Sheet: Fig. 4i
Substrate (μM)	Menadione			MK4			CoQ2			CFZ
0.1	0	0	0	0	0	0	0	0	0	0	0	0		*values are velocity (nmol/min/mg)
5	0.0901764	0.0772941	0.0772941
10	0.180353	0.163176	0.171765
20	0.236176	0.236176	0.253353
40	0.382176	0.373588	0.365
50	0.708529	0.725706	0.768647
100	0.996235	1.00482	1.00912
200	1.16371	1.10788	1.17659
400	1.54588	1.55018	1.59741
800	1.76059	1.77347	1.71335
12.5				0.0592588	0.0592588	0.0515294
25				0.221576	0.1752	0.202253
50				0.264088	0.252494	0.2409
100				0.322059	0.325923	0.329788
400				0.646694	0.642829	0.666017
800				0.677612	0.69307	0.7008
3.125							0.0033494	0.0450882	0.0334941
6.25							0.14557	0.106924	0.106924
12.5							0.215135	0.195812	0.195812
25							0.269241	0.234459	0.230594
50							0.265376	0.2847	0.249918
100							0.257647	0.288565	0.249918
1.95	0.0343529	0.0300588	0.0300588							0.0343529	0.0300588	0.0300588
3.9	0.0515294	0.0515294	0.0687059							0.0515294	0.0515294	0.0687059
7.8	0.0944706	0.0901764	0.0987647							0.0944706	0.0901764	0.0987647
15.6	0.347823	0.334941	0.330647							0.347823	0.334941	0.330647
31.25	0.502412	0.506706	0.472353							0.502412	0.506706	0.472353
62.5	0.772941	0.699941	0.781529							0.772941	0.699941	0.781529

## Sheet: Fig. 4j
Clofazimine (μM)	NDH2 Inhibition (%)
0	5.3653	-0.79909	-4.56621
1.95	18.0365	13.242	19.7489
3.9	28.9954	25.9132	30.7078
7.8	36.8721	34.1324	36.8721
15.6	35.8447	32.0776	35.5023
31.2	43.0365	42.0091	42.3516
62.5	46.4612	44.4064	47.1461

## Sheet: Fig. 6f
WT-no HA*	NDH2-HA*	NDH2 ΔAA-HA*
6.546	128.872	6.01019		*values are total fluorescence intensity
7.38	12.1032	9.96611
4.64156	17.4929	40.7736
5.775	9.19841	6.18367
4.557	54.6783	7.25232
6.483	35.1559	6.07435
6.225	12.753	7.7004
3.21	45.7918	4.557
5.262	27.5107	6.59005
3.273	23.719	5.712
3.21	39.5434	4.25718
6.675	136.057	4.044
4.491	36.9948	25.7585
19.5747	41.0452	8.10543
4.812	72.7253	3.402
3.594	33.9895	7.95846
4.491	45.9507	5.49913
3.21	66.8324	3.273
4.812	154.793	7.99986
6.225	48.9663	4.04165
4.107	31.1912	5.73097
5.775	64.7136	3.531
6.096	115.197	4.365
3.594	84.1621	7.70028
16.686	24.3321	7.16598
3.015	47.2596	3.89134
12.771	109.731	4.23613
4.299	36.701	7.37952
5.454	77.5051	6.77898
5.391	45.3337	3.657
6.096	63.4156	6.28897
3.915	77.7377	7.08015
5.007	39.9648	8.61946
4.686	106.003	6.867
4.365	117.592	7.72087
10.7374	140.028	3.7441
3.531	115.146	9.3895
5.007	77.9502	6.13867
4.557	70.6625	19.2747
4.62	70.3184	8.21398
4.044	120.672	9.37033
7.572	52.3379	8.7506
5.133	69.8803	4.53441
5.967	45.154	28.9025
4.812	42.0002	6.7162
9.435	94.387	6.35287
5.262	20.2658	7.87336
4.941	105.229	28.8347
3.849	39.1948	7.97916
4.236	138.691	5.58328
4.428	402.171	6.11851
3.336	122.7	13.8182
5.86242	371.229	5.37057
32.323	361.358	4.77116
17.8402	189.301	6.096
10.332	196.401	9.77588
21.948	113.159	4.87616
9.435	81.7796	5.9043
6.609	102.304	18.8886
4.941	54.5282	4.36182
13.9046	95.9565	5.73294
3.015	27.9501	4.299
8.535	18.2906	5.8597
4.428	22.9732	8.3429
21.8626	20.7028	5.00645
3.978	67.1765	4.749
5.391	42.9998	8.92002
7.443	42.849	5.32463
11.358	43.5417	13.2871
5.07	20.4481	4.53669
4.299	52.0699	4.70549
5.904	55.0884	9.64779
11.55	17.7051	5.41256
7.701	46.0881	5.41016
10.716	29.2665	19.5304
9.02748	143.479	29.3891
8.214	29.2545	5.69112
8.151	76.5503	9.13353
5.775	30.8531	4.34199
11.956	101.645	22.567
25.9433	33.7941	3.849
3.786	85.1168	4.79174
4.236	78.1641	6.37487
3.273	29.5263	16.5797
6.867	54.5736	7.95676
5.391	29.2659	5.53861
5.73294	47.139	6.52622
17.262	37.6438	4.85782
4.17	55.5853	6.483
3.594	40.2612	10.2052
5.52	62.7237	4.365
3.402	127.738	3.978
4.236	91.6522	10.9741
9.114	29.1193	4.107
21.8845	41.6031	18.0114
3.144	44.4415	6.43872
7.317	64.4934	5.07042
3.531	81.7246	6.14084
8.10753	131.792	5.08949
3.978	40.6624	9.5189
10.8455	50.681	6.48117
8.022	22.6577	5.17647
4.17	49.3823	3.4454
11.616	41.114	13.9266
4.428	150.304	4.236
6.22567	19.8982	5.325
4.236	20.148	3.786
4.557	69.6134	9.75536
5.6258	37.9621	7.40236
8.343	25.6893	5.00523
8.727	60.9931	6.5458
3.978	52.8819	12.5371
8.406	25.8343	4.59953
4.749	66.1692	3.70062
5.646	22.2238	4.92028
10.332	44.1496	13.1334
42.3192	19.9019	17.6931
8.214	65.2108	5.69196
5.07	54.5704	13.3505
6.675	17.5583	7.99951
6.675	57.9573	5.73344
9.498	23.2452	10.9765
6.804	188.678	6.483
7.443	33.3714	6.804
16.299	31.0498	12.3853
6.225	157.824	6.26669
5.841	62.4821	31.8976
7.38	57.8708	4.365
4.812	95.4475	8.25781
5.583	35.5454	5.90194
5.775	29.0679	6.867
4.749	14.8609	26.1174
5.646	21.3567	19.3344
11.232	32.9949	5.00545
5.325	139.81	11.8275
7.509	168.181	4.17134
4.941	115.045	7.76382
7.59219	70.2858	3.594
6.354	103.488	3.91315
20.088	68.9845	28.3642
5.841	97.8313	3.273
3.849	34.1526	3.915
14.0123	45.3033	25.9681
4.236	43.8144	3.93588
5.262	50.5746	3.402
5.262	215.845	5.28305
9.306	86.9048	3.14467
3.03611	46.1298	11.508
6.354	65.597	13.0069
4.236	52.9844	11.6392
4.044	42.637	3.91506
3.336	132.663	9.60489
4.878	159.549	8.10757
5.325	10.5903	7.68012
7.443	3.915	4.107
4.365	46.6868	5.9887
4.686	22.42	8.79107
4.365	4.1056	3.95763
13.155	24.9704	3.72075
3.978	47.739	4.57909
6.288	99.7792	3.273
4.62	113.951	10.333
6.162	45.6132	3.10042
4.491	78.621	3.29482
4.428	74.118	5.199
11.745	56.271	3.2314
4.557	41.7496	7.84964
7.701	45.7816	6.45973
3.723	28.494	3.67906
3.723	315.758	3.7441
4.878	68.4352	6.69604
4.17	34.0055	3.82891
5.454	74.5106	4.12753
3.849	42.9081	26.0341
7.251	69.5768	6.95199
6.804	42.7657	4.51196
3.336	86.5348	5.47637
4.812	39.2078	5.54208
3.144	30.6964	13.2421
8.343	15.3623	4.299
6.738	136.963	4.91996
7.188	51.3897	33.4807
6.225	36.6259	3.465
5.007	48.8249	5.71197
8.919	44.7309	11.1477
3.915	44.5243	3.44509
7.059	59.6255	3.144
7.509	103.178	7.74408
8.919	173.667	3.336
3.594	46.5802	4.72626
7.85088	132.393	4.23524
6.483	11.6821	24.3673
5.11195	23.9363	3.20793
3.336	47.4351	5.41118
6.996	42.7632	7.0811
8.793	36.6509	7.8494
3.402	63.851	4.62
3.594	10.9725	6.9088
3.015	73.4219	3.531
6.738	21.6261	5.37057
5.07	78.8069	8.90082
15.081	124.284	3.65869
3.723	58.667	3.89235
6.096	79.5384	8.66237
7.188	54.4481	3.2314
4.299	23.1055	7.16488
4.107	92.1481	21.2673
5.583	28.5391	4.02073
4.686	27.196	11.7877
12	72.9389	4.55641
3.402	195.888	15.5097
4.491	8.3817	13.0481
3.144	43.0625	3.78753
5.454	82.6215	3.3598
8.38738	17.0711	19.6156
4.557	39.7294	3.87081
4.491	30.6195	4.1088
5.841	8.10628	4.76944
5.325	50.9081	24.3624
3.081	43.3145	3.657
5.52	85.1209	4.06293
8.085	86.9145	3.55219
8.214	25.9432	7.50712
7.893	3.402	6.33248
3.594	20.4741	3.12413
9.561	18.8705	6.50357
9.819	59.2443	3.9773
7.65837	38.749	5.2395
7.509	43.4901	4.64228
6.288	86.6687	3.35713
9.048	285.847	5.712
10.011	41.2712	3.42355
5.262	54.6959	4.08714
8.664	62.828	8.17189
6.033	44.0492	4.299
5.54208	33.1014	25.8613
9.819	49.6582	3.978
6.546	74.3401	3.87194
7.059	23.6588	3.63713
6.675	145.714	5.92454
3.015	46.4841	7.5949
5.712	102.79	6.88746
3.336	86.8822	6.31217
6.354	161.028	10.0137
6.288	158.446	6.82306
6.354	178.49	6.39744
6.546	88.416	8.06563
3.723	154.094	3.31555
8.085	44.6007	4.04289
7.959	24.1349	5.7132
7.38	35.336	5.43426
5.775	34.7603	8.42796
4.878	15.188	4.107
3.144	22.3375	8.26006
21.819	61.4169	3.67894
3.915	25.1846	6.92952
8.727	92.2955	8.6652
4.299	102.657	5.53861
19.5916	89.8098	7.42483
5.199	16.0632	5.41307
6.43839	107.748	5.32798
5.52	72.0374	8.70799
7.959	14.552	13.1116
7.893	21.8764	7.95724
4.044	96.8767	4.19085
3.336	129.045	3.69962
5.262	58.928	4.23524
4.812	52.208	6.22478
6.162	145.837	6.417
5.712	41.5627	4.30012
6.162	27.8672	8.92069
9.39086	118.408	8.85561
3.336	77.1089	6.89018
5.775	161.487	7.03672
4.878	54.9111	7.50826
3.594	153.598	7.1861
4.557	135.714	9.66848
4.428	157.917	7.63584
4.941	18.2756	5.712
6.162	22.8436	7.78821
3.594	22.5027	4.42797
6.162	107.532	28.1048
4.62	131.889	4.49304
9.06911	70.2976	5.09197
4.44866	109.19	9.96867
4.557	19.9369	5.199
5.646	51.7311	5.49763
4.686	104.1	5.34687
5.712	72.3174	12.2989
7.85088	103.637	4.55582
6.996	122.231	25.412
9.177	173.095	13.9501
4.236	82.9239	8.19504
6.162	86.2579	5.09263
6.738	97.0554	17.9269
4.557	237.577	6.01027
9.39086	63.7578	12.192
8.343	32.6298	6.22484
3.849	91.5573	3.336
5.841	36.093	3.144
3.657	15.512	4.686
10.203	21.1716	3.18697
8.28	138.736	3.55169
8.793	103.342	4.51416
6.86532	17.6895	5.19999
5.775	10.9935	5.30645
10.911	42.326	8.93977
4.686	107.415	4.87722
8.83534	17.962	5.26394
9.498	38.124	4.942
10.395	84.2211	6.63029
12.513	41.0221	4.91996
9.39086	74.1495	3.72161
7.38	39.9048	3.59573
5.712	31.5998	18.0339
3.849	62.9987	17.238
8.472	37.8349	7.55219
10.974	31.3169	4.81459
4.17	49.6366	3.87182
4.62	118.458	6.61183
3.723	37.9986	3.081
8.28	16.8741	3.786
6.033	26.4145	9.73351
18.417	56.3841	15.2271
4.299	105.073	7.27351
8.151	30.391	3.99922
8.664	80.6023	6.22504
5.583	15.0331	3.05822
5.325	26.75	9.86135
6.996	83.3664	5.73097
5.646	126.822	5.41216
4.365	80.1391	3.5952
3.531	41.5802	3.57337
15.3595	55.2788	3.402
4.428	39.2252	30.8636
5.646	12.4309	7.63818
3.849	80.3075	6.31089
4.236	134.013	3.46502
3.336	15.8237	8.3833
20.4325	174.91	3.95819
3.015	62.2478	4.06552
14.118	4.364	5.43335
5.47582	134.722	6.56511
7.509	24.8335	6.39572
7.059	36.0133	3.80694
3.786	47.4993	23.5514
6.867	59.8706	3.16624
15.66	35.1258	6.076
5.262	218.421	3.48694
4.17	45.8844	4.1289
3.273	31.6234	5.79617
5.007	31.7139	5.0287
6.546	52.2438	9.77568
4.878	114.638	4.21378
5.646	23.4284	7.48725
4.83572	47.5139	3.99911
4.62	36.5104	4.66384
4.812	33.2081	6.93
4.878	36.0868	12.0663
3.594	66.2801	8.15229
5.47768	90.9605	6.07522
4.428	66.3688	3.7441
4.3852	14.2504	3.95763
3.723	128.689	4.0232
4.06557	53.4397	7.23082
4.365	66.7735	4.68343
3.144	8.87551	5.92565
3.978	20.6392	7.2917
5.007	71.5055	5.36899
4.236	40.556	5.6667
5.712	33.668	18.1431
5.07	248.368	5.96711
11.0149	23.6018	8.21278
4.236	105.073	12.364
5.583	115.198	5.86003
4.044	36.4627	6.1605
3.915	43.5543	4.68343
4.236	59.1069	4.96404
3.594	14.1849	8.83492
4.941	65.8268	3.35713
3.531	99.6719	3.14467
3.55219	45.0042	5.99104
5.583	20.7644	6.932
3.144	31.2148	3.57337
3.015	38.6703	3.7441
9.69	37.5145	3.87081
4.686	32.964	7.55114
3.402	67.6075	7.55114
4.66413	10.7784	14.3294
3.402	90.8629	4.1087
3.786	70.1011	4.8767
8.598	53.4533	9.00685
5.967	42.7895	6.41572
5.646	88.7216	9.62647
26.0778	142.251	9.26274
9.882	45.6959	5.02789
3.336	20.2444	14.4585
5.967	76.6442	5.62705
8.64099	15.1412	6.9511
8.28	14.2234	6.09843
3.273	43.8882	6.24637
20.601	44.658	6.86756
8.343	60.3794	5.04717
17.262	64.6962	9.58404
10.911	18.8219	17.0039
4.812	46.8912	7.9581
6.07365	28.8623	3.78499
4.557	54.5096	40.4666
4.044	19.4068	4.70549
11.037	32.2903	6.58774
7.893	23.858	7.08009
5.454	83.0789	9.13693
6.417	51.5827	7.40241
5.904	54.7178	8.74784
9.369	39.4889	5.73294
12.708	67.6882	3.89235
3.786	130.158	4.107
4.044	101.756	6.97435
7.38	19.1593	8.34186
14.118	37.9559	10.5052
5.583	40.7618	7.40018
4.491	44.2417	8.8349
3.594	106.375	6.65061
4.62	37.6694	5.88058
3.273	8.57567	6.26706
5.325	48.6735	4.17027
5.2198	183.96	6.80405
5.646	9.32854	3.55219
6.354	63.5253	3.723
4.878	12.1687	5.70999
7.959	51.2937	11.937
3.465	26.3936	17.8201
15.594	22.302	14.2469
6.288	101.515	11.8085
3.849	12.7518	3.273
5.07	7.99815	4.59953
3.273	10.4805	15.896
8.919	55.5428	13.5851
4.044	18.5038	13.1365
	13.8655	7.87217
	57.7889	4.75004
	13.9423	4.878
	12.8599	3.465
	75.5479	6.22567
	13.9074	12.1287
	4.77273	5.9043
	61.8686	4.68612
	11.2498	6.11835
	31.307	4.236
	43.6079	10.9542
	27.9753	7.61616
	101.202	21.7117
	77.0073	6.50461
	176.096	4.17027
	76.1229	3.594
	110.736	4.557
	4.04325	5.98888
	15.515	24.2616
	88.0243	6.3329
	127.781	3.723
	19.4857	4.76938
	71.852	6.35287
	3.74241	5.133
	130.592	5.88383
	58.1825	5.26336
	21.6904	4.02043
	80.4214	9.62667
	14.1028	4.00113
	115.831	9.19846
	137.085	7.10241
	20.2547	6.39636
	50.0553	12.835
	18.3953	7.8287
	43.4227	9.99131
	14.2654	8.08437
	22.1352	4.428
	23.8102	3.594
	37.6939	10.0538
	56.91	4.87616
	124.364	60.7503
	40.809	7.57201
	12.8088	4.83285
	19.0421	5.583
	47.1421	3.081
	164.215	9.90398
	40.6888	11.2723
	11.7466	23.959
	33.1934	28.495
	69.6288	4.70787
	18.0386	7.16488
	36.0211	5.15524
	15.7466	32.4082
	21.3572	6.3949
	42.8456	20.346
	20.8802	5.81735
	19.2668	6.37518
	100.382	4.59953
	13.0238	9.92836
	44.9896	6.096
	50.9914	7.6155
	64.516	5.81802
	73.8264	4.51361
	25.3308	10.2477
	80.6926	7.35745
	208.686	9.81893
	28.8942	18.5238
	64.1322	29.4114
	37.6883	7.33887
	37.6924	3.44275
	24.4445	5.58308
	74.1554	12.3033
	14.8252	3.015
	31.3235	6.26739
	38.9062	4.66384
	108.388	5.2845
	183.897	6.33171
	59.7167	11.1883
	25.3077	6.58886
	29.604	5.1337
	51.7768	4.01964
	94.3451	21.7098
	4.96117	4.64156
	31.9951	3.594
	6.24724	7.57376
	38.1058	4.45023
	45.8997	5.64785
	9.97063	5.88242
	17.46	28.5328
	99.8046	3.48694
	30.7796	12.4283
	12.941	35.9148
	11.6828	5.11225
	66.9142	5.60602
	15.405	5.69112
	32.7083	3.317
	28.1917	9.53873
	15.1278	3.59321
	26.3332	5.262
	41.3729	3.80688
	99.0278	8.10562
	44.3691	28.0656
	55.4773	3.87194
	48.2803	10.0741
	61.4629	4.6208
	27.1221	3.465
	24.82	3.594
	29.6586	7.7026
	47.1341	17.0733
	33.2398	20.148
	17.7833	5.79656
	17.3665	26.0134
	30.1959	3.531
	29.3394	19.4022
	9.63021	3.7441
	19.7673	5.43335
	10.8224	4.64206
	34.1628	8.85684
	37.8785	5.36899
	55.954	3.081
	8.72863	5.00523
	10.8877	4.12784
	39.3196	3.9773
	22.1408	8.57683
	28.6708	4.02043
	30.5942	3.849
	26.1531	4.27813
	86.6569	6.45828
	86.7617	6.43964
	21.5886	3.85036
	9.98568	3.65929
	7.35783	3.20938
	26.7645	3.72403
	51.5345	4.491
	27.8161	5.62601
	29.2075	6.05299
	31.2005	15.4465
	12.0626	4.10662
	6.03102	19.1014
	48.8738
	14.0539
	45.8354
	31.5075
	22.6599
	23.2809
	104.862
	28.3507
	54.5853
	28.3577
	170.968
	67.8221
	101.342
	13.2358
	20.6468
	38.4327
	52.6366
	15.8659
	25.7953
	103.207
	31.8777
	25.2582
	19.9759
	44.6232
	19.0115
	14.5877
	24.1491
	107.932
	77.5504
	14.7133
	36.8272
	43.2661
	46.796
	19.9812
	101.775
	26.0612
	25.3019
	17.3927
	58.1303
	96.9479
	14.6551
	25.7934
	27.5078
	5.26194
	8.76991
	56.2323
	51.1757
	25.8358
	25.0858
	31.5771
	47.4704
	19.3402
	15.5075
	57.8663
	237.515
	83.1702
	42.0011
	75.8724
	28.8969
	14.262

[truncated: 8 more sheets: Fig. 6g, Fig. 6h, Fig. 6i, Fig. 6j, Extended Data 1b, Extended Data 2b, Extended Data 2c 2g, Extended Data 2e]
