# Supplementary material for: Genomic heterogeneity of NAD(P)H dehydrogenase predisposes Cryptosporidium to clofazimine resistance
Source: Nat Microbiol. 2026 May 13;11(6):1559–72. doi: 10.1038/s41564-026-02331-5 (PMC13236581; doi:10.1038/s41564-026-02331-5)
Supplement: Supplementary file 7 — Source Data Fig. 6 [file 41564_2026_2331_MOESM7_ESM.zip]

Archive with 8 entries (8 files):
- 2416290_NDH2_compl_minus.fastq
- __MACOSX/._2416290_NDH2_compl_minus.fastq
- 2416290_NDH2_compl_plus.fastq
- __MACOSX/._2416290_NDH2_compl_plus.fastq
- ndh2_compl_minus_5_367_PREMIX_CZKR34_2.ab1
- __MACOSX/._ndh2_compl_minus_5_367_PREMIX_CZKR34_2.ab1
- ndh2_compl_plus_5_367_PREMIX_CZKR33_1.ab1
- __MACOSX/._ndh2_compl_plus_5_367_PREMIX_CZKR33_1.ab1
