# Supplementary material for: Genomic heterogeneity of NAD(P)H dehydrogenase predisposes Cryptosporidium to clofazimine resistance
Source: Nat Microbiol. 2026 May 13;11(6):1559–72. doi: 10.1038/s41564-026-02331-5 (PMC13236581; doi:10.1038/s41564-026-02331-5)
Supplement: Supplementary file 7 — Source Data Fig. 6 [file 41564_2026_2331_MOESM7_ESM.zip › 2416290_NDH2_compl_minus.fastq]

@120c556d-7ca0-45e7-a6b8-08d756cc83e4 runid=615b655584623c08cdef24ecaddfdaffc95be13c ch=109 start_time=2025-08-20T08:48:20.565792-04:00 flow_cell_id=FBD58360 basecall_gpu=Quadro_GV100 protocol_group_id=SDF_08202025_064710 sample_id=SDF_08202025_064710 barcode=barcode14 barcode_alias=barcode14 parent_read_id=120c556d-7ca0-45e7-a6b8-08d756cc83e4 basecall_model_version_id=dna_r10.4.1_e8.2_400bps_hac@v4.3.0
GTTGTGTAACTTACTTGGTTCGGTTATGGGGCCCCGTGCTAACCGACGAGCTCTTGGGACCCATAGAGTTTTCGCATTTATCGTGAAACGCTTTCGCGTTTTTCGTGCGCCCTTCACTCTAATGCTTCGGAATGTCACTCATCATAGTCGGGCGCTCCAGCGAAACACCCCATGCAATCACAACGATGTCAGATGGAAACCCGAGTGGTCTAAGCATTTCTGGTCTAAATAAGCCGGAATTTCCAACTTCGATCCACTTTTTTAGGGTAGTGTGGTATCCAAAGATTTCCATAGAAGGCTCAGTATAAATG
+
#$'%$%&%$%%'',*)%%%%4+**++*'%$#"#%%%#"#$#$%%$%%%%$$$$$&%(*+5479;=<<=KCHQGFJEFSMGGDCCEELLE:999JJ>><=B@?<----::9;=FA88999:'&&&&%%$$((-./.+*)(&')*//--.++*+/,,,.4489:==>@6555@=>>>8889ABACEBBBCIHFFOJJMFNKHKA;;;<CBF9888DGC=EBBS10016*))2(((&&&++++50-71@@CE?;;;=CCDECSSSSD@FJIGEGCFEED>>>>@AFF@>AGFD??-----4/.*&%$$&%%&%%
@459f3f41-106c-4372-887c-13c4992686ac runid=615b655584623c08cdef24ecaddfdaffc95be13c ch=296 start_time=2025-08-20T10:27:33.565792-04:00 flow_cell_id=FBD58360 basecall_gpu=Quadro_GV100 protocol_group_id=SDF_08202025_064710 sample_id=SDF_08202025_064710 barcode=barcode14 barcode_alias=barcode14 parent_read_id=459f3f41-106c-4372-887c-13c4992686ac basecall_model_version_id=dna_r10.4.1_e8.2_400bps_hac@v4.3.0
TTATGTTTGGTTCTTCGTTCAGTTTTATGCCATTGGGTGTTTAACCAACGAGTCTCTTGGGACCCATAGAGTTTTCGCATTTATCGTGAAACGCTTTCGCGTTTTTCATTGTGCACTTTCATCTTGCAGGGATTAGATTTGTCAGAGAAACTTTCATTCTATGCCAAAGATCATATTAGAAATATGCTTGATACTTTACTATTTTAAATTCGACCTCTTCATCAAGGACACCGATTGGCATAACAAAGTGGGTTTTGGCGCCAACCAAATAATAATATCAGTCGAGATTGAATTCATTTTTCATTCATTAGAAATTAATTTCAAAAAAGAAATTCTTAGTAAATAAACTTTAAATTATGTCTAACTCTGAAAAGAATACTTCCAATATCCGGACTTGTTCTTCGGTATTTGCTGAAGATGAGAAAAAGAATGTCTCATACATTTTCCACAATTACGAACAAAGCGACCTCATTAACAAAGAGTATATTTTCTATCTTTAGGTTGTGTTCCCCTTTCAAAACAGATGCGAGCTTGGGACAGCAAAGGTTCTCATCTTAGGGGTG
+
$&%%%&&'%$#$$%&$%&'+((()(&&&$$$#"#$%')+***,:CEDDD;;:<BABAF?CEPBLKJS-,,,612446CGSKIMH????IIMMFED@A@@DBDDAAF5))'&)(()),,,'-.(''%&2133BEC>><<<1/1/-..6<SIEJISIHHH@A??IGJGFSLKQSSLMIQFOJSSKOSHEHIEJIGBDCGGFGSFIKSMOIHJB>?>BGDDI@IGMKKHISSSMPIHLEFKSFGIGMIEHKIMKLKHLSMIFGIM6556FFDCGDELHQNSIBEB>@>?GIIBA@@EC?@AEDJFCGIGLSJHKPOIOSLLHF-.8<?DC?;8:=?;;;:::<:9EADMOHPHMIGIRNMSSLSNGISIMGSHJSKDINSHHHGGEJHHLSIGBGLEKSISJSLIM@?@<<<985))*@HHQ;::EFLSSEFMIISIJLOSJHJKSLNIGGQKJSFHGBAGF=<<<EA@A>A<;=@9IFEDCGSDBCANFHHNLN665555>@GHOOIJKF@CDA::EFFEHNSIEDDDDCDA:::66::?))('(/:BCC@AAAE@<8(%$%'%%
@02b52cf5-b270-4cb1-a84b-7b3e983d912b runid=615b655584623c08cdef24ecaddfdaffc95be13c ch=445 start_time=2025-08-20T10:27:30.565792-04:00 flow_cell_id=FBD58360 basecall_gpu=Quadro_GV100 protocol_group_id=SDF_08202025_064710 sample_id=SDF_08202025_064710 barcode=barcode14 barcode_alias=barcode14 parent_read_id=02b52cf5-b270-4cb1-a84b-7b3e983d912b basecall_model_version_id=dna_r10.4.1_e8.2_400bps_hac@v4.3.0
TATGTTGTGCCTGTACTTCGTTCAGTTGTGAACCGGTGTTTAACCAACGAGTCTCTTGGGACCCATAGAGTTTTCGCATTTATCGTGAAACGCTTTCGCGTTTTTCGTGCGCCGCTTCAAACTCATTACAAAGGTTTGTAATCTGAATTTCTGAATAAATAACAGACAATACTATCCGTATAATTAAAAAAGATATTTGGTTCCCGCCATCCGAGACCCCACTTGAAAATAAAGTAAAGTTTATCGACCTAAGATACTAAATGAAGATGCATCTACGAGAAAATCTTCGCCTTGAAACTGAACAGGTCTCTAATGTTCGGAATGTTGTAGCTGATCATAGTCGGGCGCTCCAGCGAAACACCCCATGCAATCACAACGATGTCAGAGGGAAACCCGAGTGGTCTAAGCATTTCTGGTCTAAATAAGCCGGAATTTCCAACTTCGATCCACTTTTTTAGGGTAGTGTGGTATCCAAAGATTTCCATAGAAGGCTCAGTATAAGGG
+
(((+,,&%%(*'*+**22*())2,+++)'%###%&*+/..148;>000&&&-&'++8/23A>ABBK8666=4;;<ACDCBFDCBCBCHLKIBKDHIHEA?==7CF?>?>A?=<4793++++;;9:AEGFQHKJBGFLKSHMIKHHQLSSGNSIIJIMOSSSPLSEEIGJKJJGGIHIKKJSIGHC=<=NSEG=66732112232/)68:>>BEFDD@DGGLCGKHNKJISJJSLNSKHSGLKJGIFEGJHFJJSIISGHSHL@LLIPLFRJLMHJHJHHDACCCGKB@???@D?@GDDGECFHJSGSJKLRPQJKSG@SFGKGMSSIGHJDBBAD>997687<=>E;;;<IILMIJIJSIEBEIGGDDEGHDDDDIH>===SE978?FGDPNJRFGFEGPNGSFIGJPFI;GLD86654358>BA@>>:=ABLGKHFC=DFEC?>>?BCA@9DGKLGHCDDDGDCDD>>=>CB<;?JED=SHHEHGCDCADCD<7555964.)&
@1d84160a-36c9-4377-8671-653a5bb1bf5a runid=615b655584623c08cdef24ecaddfdaffc95be13c ch=378 start_time=2025-08-20T10:27:16.565792-04:00 flow_cell_id=FBD58360 basecall_gpu=Quadro_GV100 protocol_group_id=SDF_08202025_064710 sample_id=SDF_08202025_064710 barcode=barcode14 barcode_alias=barcode14 parent_read_id=1d84160a-36c9-4377-8671-653a5bb1bf5a basecall_model_version_id=dna_r10.4.1_e8.2_400bps_hac@v4.3.0
ATGTTTTTGTACCTTTGGTTGGTTGTGCGGCCATGCGGTGCTTAACCAACGAGTCTCTGGGACCCATAGAGTTTTCGCATTTATCGTGAAACGCTTTCGCGTTTTTCGTGCGCCGCTTTTAATCCGTATAATTAAAAAAGATATTGGTTCCCGCCATCCGAGACCCCACTTGAAAATAAAGTAAAGTTTATCGACCTAAGATACTAAATGAAGATGATGCATCTACGAGAAAATCTTCGCCTTGAAACTGAACAGGTCTCTAATGTTGGGAATGTCCTTGGTCATCATCGGGCGCTCCAGCGAAACACCCCATGCAATCACAACGATGTCAGATCGAAACCCAAGATGGTCTAAGCATTTCTCGTCTAAATAAGGCAAATTCCAACTTCGATCCACTTTTTTAGGGTAGTGTGGTATCCAAAGATTTCCATAGAAGGCTCAGTATTGAGGGGGGT
+
$%&'*()*)&$#$$$)%&&('((+*)((&$###""""$'*(&'&1?A777++++./('$$&)%%%)*0---;>CJEFDEESHGF9999GIEH>=>>SSSGGBA@AK><=<<873&(**211:==>=@?BGHBFBABBB>:43267+5666741:==DDC???FEFLPHHB5/0BHJH???AM?>??>>B@GGCFGFMFISHGDHS::::>,++*((''+0451//1669BCCDGISFB@>>?G:;/:.../DLKGHIKIECDFSEB/))*-61%$#$&,'''&&''')&%&&/0000<;;@EHGMLGFIFHLIRSLJQIJGLGQDFCFMEA>>>,*)).&%%###&$$'(++++9:897++2'(+,50+**)('&&'('))'/*48<>=BEGKSISDFQHKSNDFLMLEEKHGFHGHIEEOFKJGGFFJAI?>==:9572/0/.,(&&')++,+)
@9a507c87-43da-47c8-9d61-395628d939e4 runid=615b655584623c08cdef24ecaddfdaffc95be13c ch=478 start_time=2025-08-20T10:27:17.565792-04:00 flow_cell_id=FBD58360 basecall_gpu=Quadro_GV100 protocol_group_id=SDF_08202025_064710 sample_id=SDF_08202025_064710 barcode=barcode14 barcode_alias=barcode14 parent_read_id=1c68e370-2431-4e51-b6e7-8844e0c7c5a1 basecall_model_version_id=dna_r10.4.1_e8.2_400bps_hac@v4.3.0
GTGTTGTGTAGCGCCTTCGTTCGGTTTTCAGCCGATATTAACAACAGGTCTTTGGGACCCATAGAGTTTTCGCATTTATCGTGAAACGCTTTCGCGTTTTTCGTGCGCCGCTTCATAAACTTTGCTTCTTTAAGTGGGGTCTCGGATGGCGGGAACCAAATATCTTTTTTAATTATACGGATAGTATTGTCTGTTATTTATTCAGAAATTCAGATTACAAACCTTTGTAATGAGTTCTAACAATCATTATGGGTATTGCAATTCATAAACCGATTGTTCTATAGCCAGGCTTTTAAAATTGTGTATGAATAACGCTTACATGTTACATTTAGGTACATTTTTATTAATTTTTCTCGAATAATTTTCGAATCCAAAAAAAAAAAGGAATCATACTATACTTGAAAGAATTTTTGGTTTTAGTTGATGTCTCTGCAGGGATTAGATTTGTCAGAGAAACTTTCATTCTATGCCAAAGATCATATTAGAAATATGCTTGATACTTTACTATTTTAAATTCGACCTCTTCATCAAGGACACCGATTGGCATAACAAAGTGGGTTTTGGCGCCAACCAAATAATAATATCAGTCGAGATTGAATTCATTTTTCATTCATTAGAAATTAATTTCAAAAAAGAAATTCTTAGTAAATAAACTTTAAATTATGTCTAACTCTGAAAAGAATACTTCCAATATCCGGACTTGTTCT
+
$$%(*&&&'%$$##$%&%&&&&%%%(((%#"#$$%&&('$$%##%%%&&&(*+(,,/4495@310168BDCDEESS<;;;<HFIJPJLLJLOJHFFFBAASB@AAKHEFIBDDGEGFFBAC>:00/0-((45422112441//4DBCAAB>GCCA?@211221/.*24<==DDFFKLGKIIRNIIHFJJSPJGSQMHHLEHINLSGISMGOSGGIHJKJSISGJSHLKNLKDEDDSSSSINHSLJKFHJSLFHLHSFGJJISJJGSNJSJFLIHRLSRSJKIJJFJDDK?BBCB:47@97787799<:9;ESGAA@AFEHIGHFILIJFIINIMMHEDFLSSKJEOJSOSSSHIB???AIJJ>SF4,+,0@FC>@<GSSSSSKLBFMHJQLEIFGJDGDD?AFIISMMKSSSLEGGHSJKSSIKGLGMMSSMHHESJFSIKKSDSLJIEHDDEBSIHJSIA@@?9998::DDJGKSSJGSHSNGKEISHGIIKHLLOMSKKSSMSGHHLSSISFLGKRJHLDDHGHIGJIOJJSSLNIIIJHHIJKHGGKFJNINKFNKOSHHRPGIJSJJEJJLHQGPKNKHHHOSMGKFNHFHFOHESGEEDKSK4333@AAF@FIJSLLDDDG>>ABDHIEKBFIKHRSKINKKFSCOHKKGHJDDCNSMRHKJHJHKJINJCHSNQ??=/--.6:9:<>>/,+*&&03134+$
@241d6889-3359-4658-9b72-d2dea1735d58 runid=615b655584623c08cdef24ecaddfdaffc95be13c ch=92 start_time=2025-08-20T10:27:23.565792-04:00 flow_cell_id=FBD58360 basecall_gpu=Quadro_GV100 protocol_group_id=SDF_08202025_064710 sample_id=SDF_08202025_064710 barcode=barcode14 barcode_alias=barcode14 parent_read_id=241d6889-3359-4658-9b72-d2dea1735d58 basecall_model_version_id=dna_r10.4.1_e8.2_400bps_hac@v4.3.0
TTGTCGTCTACTTCGTTCAGTTGTGCAGAACGATTCAGCAACGAGTCTCTTGGGACCCATAGAGTTTTCGCATTTATCGTGAAACGCTTTCGCGTTTTTCGTGCGCCGCTTCGTGGATGTATTCCTTGATACTTTACTATTTTAAATTCGACCTCTTCATCAAGGACACCGATTGGCATAACAAAGTGGGTTTTGGCGCCAACCAAATAATAATATCAGTCGAGATTGAATTCATTTTTCATTCATGCCAAATTAATTTCAAAAAAGAAATTCTTCGTAAATAAACTTTAAATTATGTCTAACTCTGAAAAGAATACTTCCAATATCCGGACTTGTTCTTCGGTATTTGCTGAAGATGAGAAAAAGAATGTCTCATACATTTTCCACAATTACGAACAAAGCGACCTCATTAACAAAGAGTATATTTTCTATCTTTAGGTTGTGTTCCCTTTCAAAACAGATGCGAGCTTGGGACGGCCAAAGGTTCTCATCTTAGGT
+
'(''$##$&'(--(((),'''))(%$#######$%%%$$%(0.--.311066?FFS@JEJE==EELFHHGLOLQIMLIHJFFGIFB=<;?::;<::==B87766322.----&&$%&&()'''%(--05BDFFESESHHDFISIAA?S@6666GCCB4ACCCEMGOSKJKGFDFPSRHSHISMQJKISLHSKKSHKGCDC?@@?GNHLJSJLSPMKJJGKGISSJHOHLEKH=<=<?AB??@?100,,,(()AA>>?9C=>?AHSFJBDHLE@?:('');SCDNJFCDJCBABECS@?:9::>?;99:BHIFOJRSGSJKIHJKGNFDCGHGGJKNMHQIIGHKHSJFCKC@ADJ>=***43377./01-,,+++--333779:856GJFFJF;;;;DAAAHEGEDEIDSO@SKHKJIDGHGFOLISJKIHGIGKIBJNFLHI>87*?>;DC>@>@OM::9:?NGMDDEE<=<@D<<;;778<<D:77566,(($$$$
@27d1ba4a-e95a-4510-b34c-6c9446d33f96 runid=615b655584623c08cdef24ecaddfdaffc95be13c ch=182 start_time=2025-08-20T10:27:13.565792-04:00 flow_cell_id=FBD58360 basecall_gpu=Quadro_GV100 protocol_group_id=SDF_08202025_064710 sample_id=SDF_08202025_064710 barcode=barcode14 barcode_alias=barcode14 parent_read_id=27d1ba4a-e95a-4510-b34c-6c9446d33f96 basecall_model_version_id=dna_r10.4.1_e8.2_400bps_hac@v4.3.0
TACTTGGTTCAGTTATATCAAAAACTCAACTAACCAACGAGTCTCTTCGAACCGATCAGTTTTCGCATTTATCGTGAAACGCTTTCGCGTTTTTGGTGCGCCGCTTCATTGATACTTTTACTATTTTAATTCGACCTCTTCATCAAGGACACCGATTGGCATAACAAAGTGGGTTTTGGCGCCAACCAAATAATAATATAGATCGAGATTGAATTCATTTTTCATTCATTAGAAATTAATTTCAAAAAAGAAATTCTTAGTAAATAAACTTTAAATTATGTCTAACTCTGAAAAGAATACTTCCAATATCCGGACTTGTTCTTCGGTATTTGCTGAAGATGAAAAAGAATGTCTATACATTTTCCACAATTACGAACAAAGCGACCTCATTAACAAAGAGTATATTTTCTATCTTTAGGTTGTGTTCCCCTTTCAAAAACGATGCGAGCTTGGGACAGCCAAAGGTTCTCATCTTCGGT
+
"$$(+)-..:///0((((&$$##$$%####%$$5534723229;656)('',2/3322//6:97221111117889FGSJJIEEF955==9?>C...0GEB?62122@NHC?B70//5;<DH9968=**',,''''-)'''1533345:ACDEFEOHKISHSIGJLIHKJOHLSKIIDDC===:>??DIEGKED999?B%%%%&)4466@DECMGCCB@HQJEERFIES>;;<EIGKHCSHHHC=SSSIEEFLMJHHIJHPISGSSNHOJSICRKGNSQQGIJKIKIIPIDNGIOFSGI>>>>OEGEGS996<@ISGLFGLIS=;;:?BCC>CDDLH@=;*%&124534;2211(((>CCBDFFIDIMMLLJJFEEFPIGIE2000B4-,,&89:@>FDCEHSGGHILKJFHGFGHDFGNHSLSHF:BSHDB4,--/;83,,,-.)(('0*''34H1001888;A@A=>;898<>&$$$
@5afa03dd-9fb0-4963-9ea5-36f7fe740ab8 runid=615b655584623c08cdef24ecaddfdaffc95be13c ch=412 start_time=2025-08-20T10:27:42.565792-04:00 flow_cell_id=FBD58360 basecall_gpu=Quadro_GV100 protocol_group_id=SDF_08202025_064710 sample_id=SDF_08202025_064710 barcode=barcode14 barcode_alias=barcode14 parent_read_id=5afa03dd-9fb0-4963-9ea5-36f7fe740ab8 basecall_model_version_id=dna_r10.4.1_e8.2_400bps_hac@v4.3.0
TGTTGTGTAGCCTTTGGTTCAGTTACTGAAAAATTCAGTATTAACCAACGAGTCTCTTGGGACCCATGAGTTTTCGCATTTATCGGAAACGCTTTCGCGTTTTTCGTGCGCCGCTTCAATGCTTGATACTTTACTATTTTTAAATTCAACCTATTCATCAAGGACACCAATTGGCATAACAAAGTGGGTTTTGGCGCCAACCAAATAATAATATCAGTCGAGATTGAATTCATTTTTCATTCATTAGAAATTAATTCAAAAAAGAAATTCTTAGTAAATAAACTTTAAATTATGTCTAACTCTGAAAAGAATACTTCCAATATCCGGACTTGTTCTTCGGTATTTGCTGAAGATGAGAAAAAGAATGTCTCATACATTTCCCACAATTACGAACAAAGCGACCTCATTAACAAAGAGTATATTTTCTATCTTTAGGGTATCTACCTTTTTCAAAACAGATGCGAGCTTGGGACGGCCAAAGGTTCTGGTGAT
+
$&'(%%$$#####$+$$#%&'&%%$#%#######$$$$#$&++.46000+++---+,-+.3:45:14)()('+,,/045:97=10005<=8666@>;;((('(0((((+((((/10-/;=CABA?@>8///61BD9768<>8544????@?S1111HGFEKIPSJHSA4334666478:CBKEBB@AB?>?CA@B>>>2223;;;<@@B111470)**8755899===@EDDFCKNH<<;<@>?>:767G@@969<4<?A@B@?89EGC8887569:>CBBCABAICH@9999A@<<::<@6667=>DODGGKDDECSKHEKHGEADEAAABGFDNIBBAAEG<KDIGENDFCA1--/-,*,-,-,0,,/..34<22/3:7/*8,+),('&%'12229:6566DA>?>;:9/.04&%&()..04=:977///-+,*)0''00/00,022=;:9<CC,++-53+,,+,,(364<'''),,,/8=;9:+++*''
@c08a6afd-02dd-484a-8b2d-e225e0fca4fa runid=615b655584623c08cdef24ecaddfdaffc95be13c ch=206 start_time=2025-08-20T10:27:38.565792-04:00 flow_cell_id=FBD58360 basecall_gpu=Quadro_GV100 protocol_group_id=SDF_08202025_064710 sample_id=SDF_08202025_064710 barcode=barcode14 barcode_alias=barcode14 parent_read_id=c08a6afd-02dd-484a-8b2d-e225e0fca4fa basecall_model_version_id=dna_r10.4.1_e8.2_400bps_hac@v4.3.0
CTGTACATATTGGTTCAGGGTTTTGCCAAACCGGTATTTAACCAACGAGTCTCTTGGGACCCATAGAGTTTTCGCATTTATCGTGAAACGCTTTCGCGTTTTTCGTGCGCCGCTTCATTTACTAAGAATTTCTTTTTTGAAATTAATTTCTAATGAATGAAAAATGAATTCAATCTCGACTGATATTATTATTTGGTTGGCGCCAAAACCCACTTTGTTATGCCAATCGGTGTCCTTGATGAAGAGGTCGAATTTAAAATAGTAAAGTATCAAGCATATTTCTAATATGATCTTTGGCATAGAATGAAAGTTTTTCTGACAAATCTAATCCCTGCAGAGACATCAACTAAAACCAAAAATTCTTTCAAGTATAGTATGATTCCTTTTTTTTTGGATTCGAAAATTCTCGAGAAAAATTAATAAAAATGTACCTAAATGTAACATGTAAGCGTTATTCATACACAATTTTAAAAGCCTGGCTATAGAACAATCGGTTTATGAATTGCAATACCCATAATGATTGTTAGAACTCATTACAAAGGTTTGTAATCTGAATTTCTGAATAAATAACAGACAATACTATCCGTATAATTAAAGAATCTGGTTCCCGCCATCCGAGACCCCACTTGAAAATAAAGTAAAGTTTATCGACCTAAGATACTAAATGAAGATGCATCTACGAGAAAATCTTCGCCTTGAAACTGAACAGGTCTCTAATGTTCGGAATGTTGTAGCTGATCATAGTCGGGCGCTCCAGCGAAACACCCCATGCAATCACAACGATGTCAGATGGAAACCCGAGTGGTCTAAGCATTTCTGGTCTAAATAAGCCGGAATTTCCAACTTCGATCCACTTTTTTAGGGTAGTGTGGTATCCAAAGATTTCCATAGAAGGCTGAGTATAAGG
+
$$%&%$####%$%%&)(&&'''&&%$#$###$$%#$$%$$(,,--57989<<?><2:?DOGIHKF@@=;9IEHFIEE?NGLAABBSRMHE??=>;@DD<:78IDCCBB@?@>@>3/179>9<<;;;GDIMISSISPSSGFSRNHLGISHKINGHEJFFEEFBGSSFJFHLFGEFGSKORLSJISKHPOIKMSLOGEIC@@?<=9644DCGMEJDIMHINGIJDDCHKELSKSSGGSLEIMIKDDEGEIHLNHDISIGIQBHSFJJPOKSSSFHGIJGINNLLLSLHSIGEGIJGS;;;<SS=<>>?BFC>=;99***35BGMIHCEEEJHFKLJLLSLNMGJSGDDFDIJLLFGPHSMSJHEHHJHISFSIGSPHHSSSSJKB@D@DKSSSSHFFLKS==<=LKH32)))+((AISMHLHGHKNGKHSKEN@<=ALJNFJJHEDFSNISRHMCFHJSNNLJPLHDGLSSGGFJHJ=<::CFSGCCCCOISOISKKSSKS>><:8:;:<<98796CCEKFIJISJIFKFKKDFESSJSQLSGJFFJSJOISKSLSJHM><SLNSSESJJSSJSMHQIJJMIIIKJSSGKSHKED0.69)'&%$$$<=<><:@@CJKLGOIIAACC@@?A7ESKJHDIMNHGIGKFSHIRLJIIESJNMIFDGSLSQSBJQSLLLNKSPJLSDEFPLSSHIOMLJKIOPDDBE?BACHIFGGGPHILHIMGLSHLFLKKMKKINIHGSKIHNFGDCGEFCGF@@A@PSMHHFEHIGIFEIHGISDCEFGDMISJHIFDA<;<=SJGSOKMHGGFFRNOJKLHKIHLRJIS@?AFSGFSSNGEFGDDFDSMIRFACDDE300230///-,,-88=BCKGHIGSF???B?BADDKGC;<@>.<7444?AKG'''(@<8870
@8943e475-ebe5-46b8-a67b-3bde0cf24c9d runid=615b655584623c08cdef24ecaddfdaffc95be13c ch=87 start_time=2025-08-20T10:27:36.565792-04:00 flow_cell_id=FBD58360 basecall_gpu=Quadro_GV100 protocol_group_id=SDF_08202025_064710 sample_id=SDF_08202025_064710 barcode=barcode14 barcode_alias=barcode14 parent_read_id=8943e475-ebe5-46b8-a67b-3bde0cf24c9d basecall_model_version_id=dna_r10.4.1_e8.2_400bps_hac@v4.3.0
ATGTTTTTTTAACTTACTTGGTTAGAATTGAAAAACCGGGTGTTTAACCAACGAGTCTCTTGGGACCCATAGAGTTTTCGCATTTATCGTGAAACGCTTTCGCGTTTTTCGTGCGCCGCTTTGATTGACCCTTCTATGGAAATCTTTGGATACCACACTACCCTAAAAAGTGGATCGAAGTTGGAAATTCCGGCTTATTTAGACCAGAAATGCTTAGACCACTCGGGTTTCCATCTGACATCGTTGTGATTCCGTGGGGTGTTTCGCTGGAGCGCCCGACTATAATCGCTGCGAACCGTCCGAACATTAGACCTGTTCAGTTTCAAGGCGAAGATTTTTCTCGTAGATGCATCTTCATTTAGTATCTTTCAGGTCGATAAACTTTACTTTATTTTCAAGTGGGGTCTCGGATGGCGGGAACCAAATATCTTTTTTAATTATACGGATAGTATTGTCTGTTATTTATTCAGAAATTCAGATTACAAACCTTTGTAATGAGTTCTAACAATCATTATGGGTATTGCAATTCATAAACCGATTGTTCTATAGCCAGGCTTTTAAAATTGTGTATGAATAACGCTTACATGTTACATTTAGGTACATTTTTATTAATTTTTCTCGAATAATTTTCGAATCCAAAAAAAAAAGGAATCATACTATACTTGAAAGAATTTTTGGTTTTAGTTGATGTCTCTGCAGGGATTGAGTTTGTCAGAGAAACTTTCATTCTATGCCAAAGATCATATTAGAAATATGCTTGATACTTTACTATTTTAAATTCGACCTCTTCATCAAGGACACCGATTGGCATAACAAAGTGGGTTTTGGCGCCAACCAAATAATAATATCAGTCGAGATTGAATTCATTTTTCATTCATTAGAAATTAATTTCAAAAAAGAAATTCTTAGTAAATAAACTTTAAATTATGTCTAACTCTGAAAAGAATACTTCCAATATCCGGACTTGTTCTTCGGTATTTGCTGAAGATGAGAAAAAGAATGTCTCATACATTTTCCACAATTACGAACAAAGCGACCTCATTAACAAAGAGTATATTTTCTATCTTTAGGTTGTGTTCCCTTTCAAAACAGATGCGAGCTTGGGACGGCCAAAGGTTCTCATCTTGGGGAGG
+
%%&''&&&&)&$$$%%&')'(()(&%%$$###$%&$$$%&46//01:CCBAB<?>@@@>=3)*+;:>A?A)''(<7::;;<HIKKJGBBAALGLS9888MEFE,,,,@E)(((1113)'((1+++*%#####%%'(+56FJJIDDB?:@BC?=;:;>@F9667?63>;9670//00.--1366:67>?;5568@BFCEKHECBABDHGJKEGHHIJGKFS888--77LPISKFKHFEDHGIHDELFMEEB8(&&&%)472%%%%%(@C@?BNK@@@ABCACCC)(((...-,(())4+++-2222876.'&)++78FFIFENSQMHHILSHJFIB9:5A@@76534455?CDEEA:;EC7////79995-///9EJDDGJHEDDNIA@@OHDEJGHFCCC&&&,-)()-?@G???@B>;8388AABDJA@9@?KSIDSHGHFHGFFPLJGHPJHS@99:IMSLJKKJJLKLOIMNHSSRKOJSEHHLSFSSMISOSGE?>=:DGGLHJS?>???OISSQOLKMFIHHPIKSHIMJSHHNMISKJHEDEEF@ACSHDDHREGLSSJIGHSMJJNLLPSPSSSHGGKHGKJGSDECDAFDELJGMISJKIERKLIHSSLSEAADFSFFC:CHN8112=CFJFHGSSSSNIEFHLSQSSKSFHC=<:(//5SJFGJMSD::;DSSA=8988;444421/11122335&&&&'(.1-../ABIJEGPSEEEEBBB@CD>000:=<*'''(?=@DHMIISLLKSIGJSGIMNFNGOC:789:FCGIABAAGDEKHSSOMJSJJSJHLGSLKMOSKSKGMEHSIIKJDDSSSFJEEGJGFIBDIDFLHIIRNKIHFCFECFCFIJHSGEHHLPSMNGCAAADGLE@@CGSSSCDCS?=;;=FHHGDFQLIGSKGHSLKLLSSSIIHSIHLSPSGGIKLGSIOBAAADJFSEFDE?>>=><<<GJSGBBAAFJFNOGIHJLHEEIJ55558GKFFDBDAC@GSLEHMNEDCC><;8:911023::>3334EA@AACFHEIC@??ADEGRMJSLIGMSIIIJFIFFNJ>844CG?;8;=>CGDDDB78=:<B=FFOMSGDCCDB@?@AEC::;=;4446?@ABB?A<=8551/($%&%$$#
@f0f83b0f-7678-4197-8362-a36df5ecf50e runid=615b655584623c08cdef24ecaddfdaffc95be13c ch=141 start_time=2025-08-20T10:27:19.565792-04:00 flow_cell_id=FBD58360 basecall_gpu=Quadro_GV100 protocol_group_id=SDF_08202025_064710 sample_id=SDF_08202025_064710 barcode=barcode14 barcode_alias=barcode14 parent_read_id=f0f83b0f-7678-4197-8362-a36df5ecf50e basecall_model_version_id=dna_r10.4.1_e8.2_400bps_hac@v4.3.0
ATGTTGTGTGCTTGGTTGGGTTTTGAAAAAACGATTATTAACAAACCATCTCTTGGGACCCATAGAGTTTTCGCATTTATCGTGAAACGCTTTCGCGTTTTTCGTGCGCCGCTTCACATACACAATTCAAGGCAATAGAACAATCGGTTTATGAATTGCAATACCCATAATGATTGTTAGAACTCATTACAAAGGTTTGTAATCTAAATTCTGAATAAATAACAGACAATTCTATCCGTATAATTAAAAAAGATATTTGGTTCCCGCCATGCGAGACCCCACTTGAAAATAAAGTAAAGTTTATCGACCTAAGATACTAAATGAAGATGCATCTACGAGAAAATCTTCGCCTTGAAACTGAACAGGTCTAAATATTCGGAATCTTGTAGCTGAATTTGGTG
+
##$$%$$####&%%#$$%%%$(((&%$$$##$#$&&$(*%**)*/.''&&'.-/-568<??>HGCDJSHLKGHIFHSGGRHHSGGNGH:88++++ECA2-,@32229988-3332=ADDFFEI>><:)%%%'))**-,,./:AEA@?>AB@F7765:1111?@BA@?JGIKHGRIDGIB<;;:?99;>=>@BFLHGGJMHCACDD2225;0223==63A@@A=.,*++74)'''6<<FFEGBBB@899AC;1/+*'''&)2211/*788=++((*.)''''1565<HIIACDBGJDJEEA@@ILE:::;JKSGGGEIHJKFKDSHEA>>?DD;;893//25<<=>=5./=>?SEGSSINDGGIJFECDIEHAG?75101148*))+.,,./%))&'+&''&
@01f6d03e-2fc6-4c66-9995-87283ff5f642 runid=615b655584623c08cdef24ecaddfdaffc95be13c ch=272 start_time=2025-08-20T10:27:41.565792-04:00 flow_cell_id=FBD58360 basecall_gpu=Quadro_GV100 protocol_group_id=SDF_08202025_064710 sample_id=SDF_08202025_064710 barcode=barcode14 barcode_alias=barcode14 parent_read_id=01f6d03e-2fc6-4c66-9995-87283ff5f642 basecall_model_version_id=dna_r10.4.1_e8.2_400bps_hac@v4.3.0
ATGTTTTGTTCTTCGTTCCGTTATGCAGAACCAATTAACCAACGAGTCTCTTGGGACCCATAGAGTTTTCGCATTTATCGTGAAACGCTTTCGCGTTTTTCATACGCACTTTAGTGGGACTGTTCTGCCCTTTAATATTACTATTTTCAAATTCGACCTCTTCATCAAGGACACCGATTGGCATAACAAAGTGGGTTTTGGCGCCAACCAAATAATAATATCAGTTGAGATTGAATTCATTTTTCATTAGTTAGAAATTAATTTCAAAAAAAATGCTTAGTAAATAAACTTTAAATTATGTCTAACTCTGAAAAGAATACTTCCAATATCCGGACTTGTTTCTTCGGTATTTGCTGAAGATGAGAAAAAGAATGTCTCATACATTTTCCACAATTACGAACAAAGCGACCTCATTAACAAAGAGTATATTTTCTATCTTTAGGTTGTGTTCCCCTTTCAAAACAGATGCGAGCTTCGGACGGCCAAAGGTTCTCATCTTAGG
+
)*---*&$%#"##%%''('$$&&'%$$##"#$$%&%'((((),.//132314)44=9;@:B&&&',0000=>BBQIIH9889FHHH/---JB>=///-.=+((''%%$#$&+%&&%'&($$%%&$%%%').3-(,-+*)*+('(***((*+/=9''''<32437IEDBFHHHGG;4455;?C7779=<<>>=973/...-../50---.=BBC?@A=<<9:+(&&&'('*)*.2:<EDDDDJHMC==@)'()%&$$)10.-.3-(+**,/0035/...3:;>?HSESSEHSLEKGJJLEFKEHBBB??:,-BGILAA@BECCEF;<<>J9666<:BC853,+9;0/22;1111:::@ADD@7431/BHJFKJ@ALBBABGJELHCIIGI>>HOSHSH43341///8::=>B<645-FSBCDGRLGGIHHJJRB@@AAA3/-2@BJSPJBC666?:8B<=;<??0//0<:.--,--'(()0...//06?@CB;;656441),,
@f4df52e4-02a0-4f30-9587-7c5a92805b0c runid=615b655584623c08cdef24ecaddfdaffc95be13c ch=364 start_time=2025-08-20T10:27:13.565792-04:00 flow_cell_id=FBD58360 basecall_gpu=Quadro_GV100 protocol_group_id=SDF_08202025_064710 sample_id=SDF_08202025_064710 barcode=barcode14 barcode_alias=barcode14 parent_read_id=f4df52e4-02a0-4f30-9587-7c5a92805b0c basecall_model_version_id=dna_r10.4.1_e8.2_400bps_hac@v4.3.0
ATGTACTGTACTTGGTTCAGTTATTTATACAAAGTTGGTGTTTAACCAACGAGTCTCTTGGGACCCATAGAGTTTTCGCATTTATCGTGAAACGCTTTCGCGTTTCGTGCGCCGCTTCATGAATTGAAATACCCATAATGATTGTTAGAACTTGGTTACACAAAGGTTTGTAATCTGAATTTCTGAATAAATAACAGACAATACTATCCGTATAATTAAAAAAAGATATTTGGTTCCCGCCATCCGAGACCCCACTTGAAAATAAAGTAAAGTTTATCGACCTAAGATACTAAATGAAGATGCATCTACGAGAAAATCTTCGCCTTGAAACTGAACAGGTCTCTAATGTTCGGAATGTTGTAGCTGATCATAGTAGGGCGCTCCAGCGAAACACCCCATGCAATCACAACGATGTCAGATGGAAACCCGAGTGGTCTAAGCATTTCTGGTCTAAATAAGCCGGAATTTCCAACTTCGATCCACTTTTTTAGGGTAGTGTGGTATCCAAAACTCCATAGAAGGCTCAGTATAAAGT
+
$$%%$#"#&$$''%&&()&%%'&$$$$$####$$####$$#$#&)39::<;?@ABB<<<356B:DCKJ'''';8ECBABDEIPSMHJDESEKRDEBBB000/++3(&&%%%%&&&(+*35'''&,,**,,,***)+*,5...,)+(%(220*&$&''''&'(/2AEF=GJSKSGJSKKJJKJLSIFPFMSNKSPNKJFG>>>ANECEDJQSIHNNSICD?=HS968:5557,,,-)))*CA@@@IHIHSIJLN7556;>@JJSDHLSSKSINSDJGMJFIOERQMSNSLSFFFNSEHSSMG?98;999;;;?@AKHKSGJDEFFGKCBEENKHGJSJSFIBFACBCHJHKPIHHHMJGMLHEDEFBA@5//,,-''')5))))889FCDDMIEKD;977?AFGMFDCCHJFEGFJPEHLSHFCKQDSJECEHHJIECDGDIEH=QMLIIJIPJISMJLSIE@BB=SIJKIJFFFG::8:@CC>KIGSSJJDEIHJBDCB99883321330))()*1<>?@CFBF82/.++**)(&
@5690bd9d-6c77-4cf8-8c3b-81fe242d5c63 runid=615b655584623c08cdef24ecaddfdaffc95be13c ch=352 start_time=2025-08-20T10:27:38.565792-04:00 flow_cell_id=FBD58360 basecall_gpu=Quadro_GV100 protocol_group_id=SDF_08202025_064710 sample_id=SDF_08202025_064710 barcode=barcode14 barcode_alias=barcode14 parent_read_id=5690bd9d-6c77-4cf8-8c3b-81fe242d5c63 basecall_model_version_id=dna_r10.4.1_e8.2_400bps_hac@v4.3.0
TGTGTCCTGTTACTTGGTTGGTTAAAAAACCGGTGTTTAACCAACGAGTCTCTTGGGACCCATAGAGTTTTCGCATTTATCGTGAAACGCTTTCGCGTTTTTCGTGCGCCGCTTCAACAATACTGTCCGTCTGATTAAAAAAGATATTTGGTTCCCGCCATTGAGACCCCACTTGAAAATGAAGTAAAGTTTATCGACCTAAGATACTAAATGAAGATGCATCTACGAGAAAATCTTCGCCTTGAAACTGAACAGGTCTCTAATGTTCGGAATGTTGTAGCTGATCATAGTCGGGCGCTCCAGCGAAACACCCCATGCAATCACAACGATGTCAGATGGAAACCCGAGTGGTCTAAGCATTTCTGGTCTAAATAAGCCGGAATTTCCAACTTCGATCCACTTTTTTAGGGTAGTGTGGTATCCAAAGATTTCCATAGAAGGCTCAGTCTGG
+
%%$$&$#$)))&&))'(*+&%%%#""#$##$%'(%%$$'+412258<<>;<>=>3:;=AA@>H9++8988<;;=BACCEC5555DFLHBBAAIFLSEDB@AEDECCDGFLD:755777++*,.)%%%$%%$%$$&&'(,?CBFFBB@EGDFD@?@://-,+'&&&./2254;>>?A@<780000:67;;==?DAAA@BDJMFOMSIHLSSJKISSHJIGMGIKFGE76458@=;::;7*)))513=C@@@@GSLSDFKSGDEEHHJJHHDFJMLJSKIIGSHGESF::99;:AAABSSSIKQEGCBACK?>?>HKGGFFEGKSLJLJICFGF;988<@@AD?CFF=<<<GISSGHHOPLJJGHSCEEFSJHAB>>=?EDJEMHIIISFMQJHEIHIKSHBJCSSSLLISQOSSSSSBDDCFMSKINJHECDBSFE;;;;ACAA2,*)%$%%
@c6675a7e-9a15-4f35-a833-728cf1b340e4 runid=615b655584623c08cdef24ecaddfdaffc95be13c ch=63 start_time=2025-08-20T10:27:15.565792-04:00 flow_cell_id=FBD58360 basecall_gpu=Quadro_GV100 protocol_group_id=SDF_08202025_064710 sample_id=SDF_08202025_064710 barcode=barcode14 barcode_alias=barcode14 parent_read_id=c6675a7e-9a15-4f35-a833-728cf1b340e4 basecall_model_version_id=dna_r10.4.1_e8.2_400bps_hac@v4.3.0
GTTCTGTCATCTTACTTCGTTCAGTTATGAAAACCGTGTAACCAACGAGTCTCTTGGGACCCATAGAGTTTTCGCATTTATCGTGAAACGCTTTCGCGCATTTTCGTTGCGCCGCTTCGTCGATAAACTTACCTTACTTTCAAGTGGGGTCTCGGATGGCGGGAACCAAATATCTTTTTTAATTATACGGATAGTATTTCTGTATTTATTCAGAAATTCAGATTACAAACCTTTGTAATGAGTTCTAACAATAGTTATGGGTATTGCAATTCATAAACCGATTGTTCTATAGCCAGGCTTTTAAAATTGTGTATGAATAACGCTTACATGTTACATTTAGGTACATTTTTATTAATTTTTCTCGAATAATTTTCGAATCCAAAAAAAAAAGGAATCATACTATACTTGAAAGAATTTTTGGTTTTAGTTGATGTCTCTGCAGGGATTAGATTTGTCAAGAAACTTTCATTCTATGCCAAAGATCATATTAGAAATATGCTTGATACTTTACTATTTTAAATTCGACCTCTTCATCAAGGACACCGATTGGCATAACAAAGTGGGTTTTGGCGCCAACCAAATAATAATATCAGTCGAGATTGAATTCATTTTTCATTCATTAGAAATTAATTTCAAAAAAGAAATTCTTAGTAAATAAACTTTAAATTATGTCTAACTCTGAAAAGAATACTTCCAATATCCGGACTTGTTCTTCGGTATTTGCTGAAGATGAGAAAAAGAATGTCTCATACATTTTCCACAATTACGAACAAAGCGACCTCATTAACAAAGAGTATATTTTCTATCTTTAGGTTGTGTTCCCCTTTCAAAACAGATGCGAGCTTGGGACGGCCAAAGGTTCTCATCTTAGG
+
#%'#$####$('(%'./+**+&$$#%%&%#$%%$####$$$(((+)/**,12+*+'8:G=HFESA==>M@GJIECEKGOSH::::>?>>''''86434410/99)'''+-89;1011+''%%%'**)'&%$%%%'&**+/46656;:GHFAEDCCEDFJLGH7DA6E>DCFJHB@388<DCDRFDD??766699988+%$(++*+@GCFIEFHIOGILSMEGILGSLIKSSHSSMKMSSEFECF>@>>F999-----<223DIFSSNNSISGJSJNKISIIKKLSJJIIL>>>?>SHGKISSGHMKSLKHMISSIFGLJSJSIHKJLHIFHMKRIHLKCBBEJHJGSJIHDDEFBSFSSLID>5113JSFFMS831128;9:A>GHHGHOSEMIF@@@@AFDSE@@??LSIQSQKJLLSDACIIJEABCMSSISKISSSHHPINJIKECBCIJCG6/,,*)8)(('(,.1./02>AABDFHIS@@B666554;<?@@>@CIKGNGMMHJNHSESJLISKJJHFCCFEJFB@3445DDDSLSSHSIFGGIIFHSOLINJKINMRIHISS?>>?C4+++,AAF@SNJLOIKHKECBADHIIEOGFMJNILSLSSSPIKMIQJSILJHKHLKMGIHJEEKJHA8./DGD;::9?AAEGSESJGFJSGSSNLLKSOJIPPJMKHBDJSKPIHIJNJPOIHSSPS<?'SLHQMSSJHSSIHNOF2222LSJRPMJGHIJJSQKIH<JIKIFEBBDEHIFPISGFCFIGSCKEBCCIKFKKJFGFHNKGRICSPEGIIMECEHERGGJKSJJNIA===?FHSSJSH=AE@97GAIFBNSGDEGKMFEIISLGHFGHA@@ACBEJJLECBCBDA>=20/
@8dcfd8ee-e04a-413e-b5f3-62823f3c5997 runid=615b655584623c08cdef24ecaddfdaffc95be13c ch=55 start_time=2025-08-20T10:27:39.565792-04:00 flow_cell_id=FBD58360 basecall_gpu=Quadro_GV100 protocol_group_id=SDF_08202025_064710 sample_id=SDF_08202025_064710 barcode=barcode14 barcode_alias=barcode14 parent_read_id=8dcfd8ee-e04a-413e-b5f3-62823f3c5997 basecall_model_version_id=dna_r10.4.1_e8.2_400bps_hac@v4.3.0
ATATTGTTATACCTACTTGGTTCGGTTATGCCGCCGATATTAACCAACGAGTCTCTTGGGACCCATAGAGTTTTCGCATTTATCGTGAAACGCTTTCGCGTTTTTCGTGCGCCGCTCAACGGATAGTATTGTCTGTTATTTATTCAGAAATTCAGATTACAAACCTTTGTAATGAGTTCTAACAATCATTATGGGTATTGCAATTCATAAACCGATTGTTCTATAGCCAGGCTTTTAAAATTGTGTATGAATAACGCTTACATGTTACATTTAGGTACATTTTTTATTAATTTTTCTCGAATAATTTTCGAATCCAAAAAAAAAAAGGAATCATACTATACTTGAAAGAATTTTTGGTTTTAGTTGATGTCTCTGCAGGGATTAGATTTGTACGAGAAACTTTCATTCTATGCCAAAGATCATATTAGAAATATGCTTGATACTTTACTATTTTAAATTCGACCTCTTCATCAAGGACACCGATTGGCATAACAAAGTGGGTTTTGGCGCCAACCAAATAATAATATCAGTCGAGATTGAATTCATTTTTCATTCATTAGAAATTAATTTCAAAAAAGAAATTCTTAGTAAATAAACTTTAAATTATGTCTAACTCTGAAAAGAATACTTCCAATATCCGGACTTGTTCTTCGGTATTTGCTGAAGATGAGAAAAAGAATGTCTCATACATTTTCCACAATTACGAACAAAGCGACCTCATTAACAAAGAGTATATTTTCTATCTTTAGGTTGTGTTCCCCTTTCAAAACAGATGCGAGCTTGGGACGGCCAAAGGTTCTCATCTTAGGAT
+
$$%%&$%%$%%&'((),+&&'*.+++/,(%#"""#%$$%%&$'-0///))))00218346:;<B===;<CEGHJNLJEGAKJSECDDFIKGKJCHM?<;45.,,75447:555001,,:<CBBDDAA=<9,,0017;6:FCCJEBEKPJHOIBDGJGFMSSKLMHGF;7FSSS2222OMHSNHKHJGGEJJIMJSKN?@??KHGNHGRLSHRGSMHJLLSBA@@99=>@CGBCDGIBSFNHQSKNFHSGSSNKRIJEFFKMSHBNIBA=:780.-.66466679@?@HJNSJSSJPOGGGJKNISIMSKCABAILPSFFSSSSSSQIESKPKGKISSISKEE@6456DCADAERHFEHJMINBBJOJLSNLJGFJIGHLKIEA.,-.*.17&%$$%'25)**-/**@DEEDFGJGKMLMSKKIHDA<<GIIHNIKGSMLGGLEISKLKLMJLNSJGGCIC<<<<A533*8BDFLJSSSSILNKIHPHSGGGSSLJKMLIFKRJISBAAEEFCDFCFIE=CBB@??FMGEHD;;;<FOHGHJFSNEHDISHK@FSKE@?=BD@@CELISSGGIFSSSKADEJJJIHD?@BBBJAFSSMSGPLHKKMMJJMGFOIJI??=;@SSSSGEGHFEABDDGEIE@ADGDSIJFFEDIGHEIGE>MKSHGHEIHE43182MJJDDECDSAABCKGGCGJHSNHEISSNLFC<==@FEHKOCCCDSC=;=1GG89:GFHDDKEKMSNJJDDFCCGFGEDFGFJSC?CC?;;RABCGHJ;7456@>>=>???BBDD@??@BGFSEEHKJMFGBB:*))(&
@339e9aac-9de4-4596-bcc5-575b1716f7fc runid=615b655584623c08cdef24ecaddfdaffc95be13c ch=436 start_time=2025-08-20T10:27:40.565792-04:00 flow_cell_id=FBD58360 basecall_gpu=Quadro_GV100 protocol_group_id=SDF_08202025_064710 sample_id=SDF_08202025_064710 barcode=barcode14 barcode_alias=barcode14 parent_read_id=339e9aac-9de4-4596-bcc5-575b1716f7fc basecall_model_version_id=dna_r10.4.1_e8.2_400bps_hac@v4.3.0
TGTTACTGCATCCTACTCGTTCAGTTAAAAAAGGATGTTAACCGACGAGTCTCTTGGGACCCATAGAGTTTTCGCATTTATCGTGAAACGCTTTCGCGTTTTTCGTGCGCCGCTTCATTCAAGTATAGTATGATTCCTTTTTTTTTTGGATTCGAAAATTATTCGAGAAAAATTAATAAAAATGTACCTAAATGTAACATGTAAGCGTTATTCATACACAATTTTAAAAGCCTGGCTATAGAACAATCGGTTTATGAATTGCAATACCCATAATGATTGTTAGAACTCATTACAAAGGTTTGTAATCTGAATTTCTGAATAAATAACAGACAATACTATCCGTATAATTAAAAAAGATATTTGGTTCCCGCCATCCGAGACCCCACTTGAAAATAAAGTAAAGTTTATCGACCTAAGATACTAAATGAAGATGCATCTACGAGAAAATCTTCGCCTTGAAACTGAACAGGTCTCTAATGTTCGGAATGTTGTAGCTGATCATAGTCGGGCGCTCCAGCGAAACACCCCATGCAATCACAACGATGTCAGATGGAAACCCGAGTGGTCTAGCATTTCTGGTCTAAATAAGCCGGAATTTCCAACTTCGATCCACTTTTTAGGGTAGTGTGGTATCCAAAGATTTCCATAGAAGGCTCAGTATAAG
+
$%'-'('&&&%$$$#$&$%'((&&&'%'(((%###%$'($-12'&&&((,))**3179:799784222237><>@DDHB@@>>AAFESKGIFILGHN7666@SC@AADHERA?/()///ACGDEILISJGHDFNJJDB2,**,8EFS...0FE9779JQCDCDBDDGSOJSOSJDEIGHLHKHSGIHJSHGGSSGIHLKLSGECEFAAAAMGEDC4333EJISJSSFSSSSHHKHKEHIHDFHGHJFKQJQFMSKGCEJIHINOFKSSSLNHLFJJRLHGHCCFG>==<CDEIDSIHKHKSKPGFHSIJNISSIKJGKILGSHEJFSSIHFJSLLSSILGHSPNLSHLEDHMQSKIJGJGHMJSH==LC>DA@?>><@?ABDEMGKSIKKSEJSDGHEG888C?;CGIE,+++N??SSLHKKHSJKCSJGJFEFAA@DSKJHLEGSLGBIMEEDCBS@<FSSSA@ACJGHHIM5555LINGHHISKSKKSJSJGFJHKSECD3331336?4333635:?AAKHKSSGMJHISKRILHSKKNKIKHFSLGLKSGIOIMIJ7555<:9(&&$$46>?@EBACDRA?AA+('),((((1*))*=>?AA('',//0786DBE@>@IGFCCGGIHCFEGA??CEA@CHNGEFBBACAEDI<86732+*%
@3f98a296-782d-42e9-8b2f-e36897d23961 runid=615b655584623c08cdef24ecaddfdaffc95be13c ch=475 start_time=2025-08-20T10:27:42.565792-04:00 flow_cell_id=FBD58360 basecall_gpu=Quadro_GV100 protocol_group_id=SDF_08202025_064710 sample_id=SDF_08202025_064710 barcode=barcode14 barcode_alias=barcode14 parent_read_id=3f98a296-782d-42e9-8b2f-e36897d23961 basecall_model_version_id=dna_r10.4.1_e8.2_400bps_hac@v4.3.0
GTGTTATGTATACCTTTTCGTTCATTTTCAGCCGGGTGTTTGACCGGACAGTTCTCTTCGGGACCCCATAGAGTTTTCGCATTTATCGTGAAACGCTTTCGCGTTTTTCGTGCGCCGCTTCAATAGCCAGGCTTTTAAAATTGTGTATGAATAACGCTTACATGTTACATTTAGGTACATTTTTATTAATTTTTCTCGAATAATTTTCGAATCCAAAAAAAAAAGGAATCATACTATACTTGAAAGAATTTTTGGTTTTAGTTAAATATTCTGCAGGGATTAGATTTGTCAGAGAAACTTTCATTCTATGCCAAAGATCATATTAGAAATATGCTTGATACTTTACTATTTTAAATTCGACCTCTTCATCAAGGACACCGATTGGCATAACAAAGTGGGTTTTGGCGCCAACCAAATAATAATATCAGTCGAGATTGAATTCATTTTTCATTCATTAGAAATTAATTTCAAAAAAGAAATTCTTAGTAAATAAACTTTAAATTATGTCTAACTCTGAAAAGAATACTTCCAATATCCGGACTTGTTCTTCGGTATTTGCTGAAGATGAAAAAGAATGTCTCATACATTTTCCACAATTACGAACAAAGCGACCTCATTAACAAAGAGTATATTTTCTATCTTTAGGTTGTGTTCCCCTTTTCAAAACAGATGCGAGCTTGGGACGGCCAAAGGTTCTCATCTTGG
+
$$%'.((()&$#$&%',-)'%&%$$$$##"#"#$&&%&&%$###$$##$$)))%&*+1&&&&8566@<;2//0=>@@ACDGHIIRSFDEFKHSPGCDCGEFIA@?=>I@@AAE?>>><@;20111112BONHDOSKGHOMREMGEISLGSKOJKSSSGOSHEGILGJSFSMSMSSSKNOSJSHIHGDEHFFIISKFFCDCFKGSHISH@A@?DSMEIFSSHGGMGDJSNSGSSGLIFNKSHFNSLOOLSISSLGSSSSS=:::/--/'%&$&('(()2466448HHFMSHJQFQJSRGHEI*))*FEEIJFHEFMHMLGDSGEJ=<==GJHSJDJJJQJJ><<RKGJISIJJIJJFJJEDECKHESCAABGGHLOLSHMEFEGHGSFJISSJSHMIKLSSIIOKMHIFLJLFPSIHJSSHNSSISNKGFHGOKGGIEJGGKFDHECJSFDBEK<879@?>F>B<<<<EA>ABIJDCDDSQHRSIBHGHJH=355:HDOJISOSSF@@@@KJSSDABGRMIMFGFKOJGHMIOGHKLIGILGKNJJLSSSIEEGGD?KDHLGIFFE@.)(78>:CEBAJA@BCGNSSEKISSDCHIMHLOFFCCFEHFHSDBDCH?665099222@D@??@EHJHSJ334FCECBDHFKJLLSDAD@=B0LKEDCQKIGDCDHFBIFDEHBBBCDFBB@>>>IFSGIKCAC?=70/
@e0e97d19-1df4-433e-92dc-7bfd378984c4 runid=615b655584623c08cdef24ecaddfdaffc95be13c ch=419 start_time=2025-08-20T10:27:35.565792-04:00 flow_cell_id=FBD58360 basecall_gpu=Quadro_GV100 protocol_group_id=SDF_08202025_064710 sample_id=SDF_08202025_064710 barcode=barcode14 barcode_alias=barcode14 parent_read_id=e0e97d19-1df4-433e-92dc-7bfd378984c4 basecall_model_version_id=dna_r10.4.1_e8.2_400bps_hac@v4.3.0
TCCTCTTCTTTGGTTCAGTTGCAGCCGATATAACCAACGGTCTCTTGGGACCCCTTGAGTTTTCGCATTTCTCGTGAAACGCTTTCACGTTTTTCGTGCGCCGCTTCAGAAGATAAAAAGAATGTCTCATACATTTCCACAATTACGAACAAAGCGACCTCATTAACAAAGAGTATATTTTATCTTTGGTTGTGTTCCCCTTTCAAAACGGATGCAAGCTTGGGACAAGCCAAAGGTTCTCATCTTTGGCCA
+
%''*'&'&/0/)0/12..-,&##"##%''''&')&%%%%$&',**-),+/++10*'$$'*+-,,+*(())&&$#%&&&33.-.-/-,.()*-8<(&&',*))''&($%$%)+*&&%)132**)((((./3342////08>CCEECB999;@@?@I=<<<I)((((AB<:=@:9:AC@@<>?**))))')(999987-02=/-9111564)&&&--*'((//+-2095-*+4567C>EHJMDAA;:8,(('%&
@7ab051d4-0412-41ea-b605-b0fba66613e5 runid=615b655584623c08cdef24ecaddfdaffc95be13c ch=436 start_time=2025-08-20T10:27:19.565792-04:00 flow_cell_id=FBD58360 basecall_gpu=Quadro_GV100 protocol_group_id=SDF_08202025_064710 sample_id=SDF_08202025_064710 barcode=barcode14 barcode_alias=barcode14 parent_read_id=7ab051d4-0412-41ea-b605-b0fba66613e5 basecall_model_version_id=dna_r10.4.1_e8.2_400bps_hac@v4.3.0
TTTTTTTTTTTACTGGTTCCGGTTATCAGAAACCGGGTGTTTAACCAACGAGTCTCTTGGGACCCATAGAGTTTTCGCATTTATCGTGAAACGCTTTCGCGTTTTTCGTGCGCCGCTTCAGGAAGTATTCTTTTCAGAGTTAGACATAATTTAAAGTTTATTTACTAAGAATTTGCTTTTTGAAATTAATTTCTAATGAAT
+
$%%'''&$$"''**((''&$#&'+(*(%$##$%%$&&%'&&%$&())*+'''))(()/+-<BCFFDHH@@DC@EH222@KSMGSIKKFFOLOC??:;9:>332./>)%%%+**)&&&)'**,2><:99:))))A;3...::457=>?MKSFJCBC@6488:690+++5;>=87<(&&&5:;...7<<=@>A<6889>5.*(
@ae9aa72a-8b9b-4784-ae87-d94311a79e53 runid=615b655584623c08cdef24ecaddfdaffc95be13c ch=416 start_time=2025-08-20T10:27:27.565792-04:00 flow_cell_id=FBD58360 basecall_gpu=Quadro_GV100 protocol_group_id=SDF_08202025_064710 sample_id=SDF_08202025_064710 barcode=barcode14 barcode_alias=barcode14 parent_read_id=ae9aa72a-8b9b-4784-ae87-d94311a79e53 basecall_model_version_id=dna_r10.4.1_e8.2_400bps_hac@v4.3.0
ATGTTGTGTAACCTGCTTCGTTCAGTTGTCCGAAGCCGATATTAACCAACAGGTCTCTTTGGACCCCATAGAGTTTTCGCATTTATCGTGAAACGCTTTCGCGTTTTTCGTGCGCCGCTTAATTGGGTATTTGCTGAAGATGAGAAAAAGAATGTCTCATACATTTTCCACAATTACGAACAAAGCGACCTCATTAACAAAGAGTATATTTTCTATCTTTAGGTTGTGTTCCCTTTCAAAACAGATGCGAGCTTGGGACGGCCAAAGGTTCTCATCTAGGG
+
''122*'''%$''(%%%%''*++*))&$$####"##$$$&(()''(&%%%%('''*)))+',+//13/0.../'''''&'&&'&&%%&<>DEIJKHHGSMFF87645GA>>>A<==714-&'()&((($$(**089>BCA?2239@GSQSHG@BJFNHHGIMJSSOSIJEEHEEDISSGLLNIILLFGEHSJDH>(@B=>>BSJGEEDACCOSDDEIFGGDGBEHSSD6533999<8;@DMK??>?9=*&&-.-(*68A999:==>AC??;>6666:&'*+
@36ce05de-8b4a-4c5c-bd43-4fcf03220c7a runid=615b655584623c08cdef24ecaddfdaffc95be13c ch=204 start_time=2025-08-20T10:27:29.565792-04:00 flow_cell_id=FBD58360 basecall_gpu=Quadro_GV100 protocol_group_id=SDF_08202025_064710 sample_id=SDF_08202025_064710 barcode=barcode14 barcode_alias=barcode14 parent_read_id=36ce05de-8b4a-4c5c-bd43-4fcf03220c7a basecall_model_version_id=dna_r10.4.1_e8.2_400bps_hac@v4.3.0
TTGTAACCTACTTCGTTCGGTTGTGAAACCGGTATTTAACCAACGAGTCTCTTGGGACCCATAGAGTTTTCGCATTTATCGTGAAACGCTTTCGCGTTTTTGAGTCACTTTCAGCCAGGCTTTTAAAATTGTGTATGAATAACGCTTACATGTTACATTTAGGTACATTTTTATTAATTTTTCTCGAATAATTTTCGAATCCAAAAAAAAAGGAATCATACTACTTGAAAGAATTTTGGTTTTG
+
$%%&%#$$$$&,.''()5)))*.,&$$$$$$%&$$&''+6<;;;?CAECA?=?7<>CBB@>@-,,,<8::9//DDSNKHAAA@HMRNEBDCSMDDFIAHIS222397755/*=>@HISKGBDIE::?JS=>=>=GECFEGNSKHMSSJFIF@FKFGHPSPSGMSFSSHNOSSMJEGFISSKSC@0---:JHGHSGI4..0=DC@DHGHHSJE<:=8*'($$%$$&&')+-51/--.-)))-40&
@6cf6ff4a-c34e-45d9-b991-d614d4e213e0 runid=615b655584623c08cdef24ecaddfdaffc95be13c ch=349 start_time=2025-08-20T10:27:31.565792-04:00 flow_cell_id=FBD58360 basecall_gpu=Quadro_GV100 protocol_group_id=SDF_08202025_064710 sample_id=SDF_08202025_064710 barcode=barcode14 barcode_alias=barcode14 parent_read_id=6cf6ff4a-c34e-45d9-b991-d614d4e213e0 basecall_model_version_id=dna_r10.4.1_e8.2_400bps_hac@v4.3.0
ATATATTTACTTGGTTCGGTTTTTGAACCGGTGCTTAACCAACGAGTCTCTTAGGGACCCATAGAGTTTTCGCATTTATCGTGAAACGCTTTCGCGTTTTTCATAGCTAAACGAGAAAATCTCGCCTTGAAACTGAACAGGTCTCTAATGTTCGGAATGTTGTAGCTGATCATAGTCGGGCGCTCCAGCGAAACACCCCATGCAATCACAACGATGTCAGATGGAAACCCGAGTGGTCTAAGCATTTCTGGTCTAATGAGCCAAGAAAGTCCAACTTCGATCCACTTTTTTAGGGTAGTGTGGTATCCAAAGATTTCCATAGAAGGCTCAGTATAAT
+
##$$#"#$%'*)%%&'/&&&('%%$#####$%&&&%%')''()/../,,/.2((,2739<9;::;;B@@AACFGHSGCDCFOFHMMSECFHJF@?<<<61:)(('''(%$%&,++2388814///./-**9:9999BGMIIGSSNPISMISLGE@@BHHSSGIFFFHFJFKLLDHECCCDB@@AESSJSIFGSKJJECFFEEEFJNGEFGLGCBBDSFFDGHHJKJSKJC=:;=HLMIGGFGI;3*955%%%%((()(&&',*)(%&'&%%&1259<6....=;DBCHFSI;7;=CGDDDDLFGFIJHHKLKCAC=:A<=B?ADBB>>-)()((&%$
@d188ada1-7405-45b4-afac-60b7b1ef8a56 runid=615b655584623c08cdef24ecaddfdaffc95be13c ch=486 start_time=2025-08-20T10:27:43.565792-04:00 flow_cell_id=FBD58360 basecall_gpu=Quadro_GV100 protocol_group_id=SDF_08202025_064710 sample_id=SDF_08202025_064710 barcode=barcode14 barcode_alias=barcode14 parent_read_id=d188ada1-7405-45b4-afac-60b7b1ef8a56 basecall_model_version_id=dna_r10.4.1_e8.2_400bps_hac@v4.3.0
GCTATGTACTGGTTCAGTTGTGCAGTTGGGTGTTTAACCAACGAGTCTCTTGGGACCCATAGAGTTTTCGCATTTATCGTGAAACGCTTTCGCGTTTCGTGCGCCGCTTCATTCTGAATAAATAACAGACAATACTATCCGTATAATTAAAAAAGATATTTGGTTCCCGCCATCCGAGACCCCACTTGAAAATAAAGTAAAGTTTATCGACCTAAGATACTAAATGAAGATGCATCTACGAGAAAATCTTCGCCTTGAAACTGAACAGGTCTCTAATGTTCGGAATGTTGTAGCTGATCATC
+
('&%&'&%$)%%')&%%%%*(&&%#"""##%%%&',14689;?KDDDCEDHBEES<C@>=:555<<AA>;;FMJNHI4444HGHJDBFFKE@@9/-2)$$$&+++:=AC==GHABBCGHSSSFSSMSIHIEGFKEEDEHGJGIIHSLSCDELSJC=<9770-000000/13290...667ADG0///@DESKHJSKRGJFSNSSSLLSHMHSE<<JJGGFHFHFMISJLKHEF@?:9,,447;FNMGDB9..,,>:++++()%%((7<<>>A;:;;@+++(/00331/*&)+****+/*))&
@1e7261a3-4fd4-4a20-b17a-709266e19ef7 runid=615b655584623c08cdef24ecaddfdaffc95be13c ch=190 start_time=2025-08-20T10:27:35.565792-04:00 flow_cell_id=FBD58360 basecall_gpu=Quadro_GV100 protocol_group_id=SDF_08202025_064710 sample_id=SDF_08202025_064710 barcode=barcode14 barcode_alias=barcode14 parent_read_id=1e7261a3-4fd4-4a20-b17a-709266e19ef7 basecall_model_version_id=dna_r10.4.1_e8.2_400bps_hac@v4.3.0
GTGTCCTGTTACTTGGTTGGGGTATTGATTGGGTGTTTAACCAACAGTTCTCTTGGGACCCATAGAGTTTTCGCATTTATCGTGAAACGCTTTCGCGTTTTTCGTGCGCCGCTTCATCTGAAAAGAATACTTCCAATATCCGGACTTGTTCTTCGGTATTTGCTGAAGATGAGAAAAAGAATGTCTCATACATTTTCCACAATTACGAACAAAGCGACCTCATTAACAAAGAGTATATTTTCTATCTTTAGGTTGTGTTCCCCTTTCAAAACAGATGCAGCTTGGGACGGCCAAAGGTTCTCATCTAGGTG
+
%''(%%%$%%#&()%%%%'%%())**&#"#$'*05..-.3@A***(%(.'+77;;@CIFDJDF5444GKKOGDCCEGJSMAAAAEIKLKHFSKIMFDBBFSS////=8:<<@DF?@IKLIEBIIESSSSELHFNHGIJSLHGHGDKSLSJHOHHGHEFDFFELSHILIIF101==SIJSKKKHMEEEEILSGEDISLJEFLPGLME@??BHDDEC?>>@DFHGIHHSHHJIGHFEDIHSSSONBCDGHFILFGHIGJHH@CA8.,FA@?DCA)(((/,'%#$%&&()63328;;72:@@;=4//..&%$$%
@bfe67c7c-1666-47c7-8936-50fc3faf5863 runid=615b655584623c08cdef24ecaddfdaffc95be13c ch=439 start_time=2025-08-20T10:27:27.565792-04:00 flow_cell_id=FBD58360 basecall_gpu=Quadro_GV100 protocol_group_id=SDF_08202025_064710 sample_id=SDF_08202025_064710 barcode=barcode14 barcode_alias=barcode14 parent_read_id=bfe67c7c-1666-47c7-8936-50fc3faf5863 basecall_model_version_id=dna_r10.4.1_e8.2_400bps_hac@v4.3.0
TTGTGCTGTTACTCGGTTCAGTTTTTGAAGCGGTATTTAACCAACGAGTCTCTTGGGACCCATAGAGTTTTCGCATTTATCGTGAAACGCTTTCGCGTTTTTCGTGCGCCGCTTCAGCAATCACAACGATGTCAGATGGAAACCCGAGTGGTCTAAGCATTTCTGGTCTAAATAAGCCGGAATTTCCAACTTCGATCCACTTTTTTAGGGTAGTGTGGTATCCAAAGATTTCCATAGAAGGCTGGTCTGGAGTG
+
#$##$##"$%#%(%%)))&&'''*&&%$##""$&'&()+.0:45500/0//422-8;EBBB@;+)))=8887<=9::943013144:EBBBB@>:9,,,,10)&&*+.--*+-+))+.111)'&&'*-58;>;6558:;>?BB=<:::=HLOFEEDDJCBGGED74765116699;9:8>=?BCGEJ>EEFGB6556IFIIJLSSSIISKGPPIOIC@@@CBCDGIGB@BDF?+C8788;<92)('')&$#$#$
@749ae347-0cd7-4668-86d9-271e26568d2b runid=615b655584623c08cdef24ecaddfdaffc95be13c ch=85 start_time=2025-08-20T10:27:31.565792-04:00 flow_cell_id=FBD58360 basecall_gpu=Quadro_GV100 protocol_group_id=SDF_08202025_064710 sample_id=SDF_08202025_064710 barcode=barcode14 barcode_alias=barcode14 parent_read_id=749ae347-0cd7-4668-86d9-271e26568d2b basecall_model_version_id=dna_r10.4.1_e8.2_400bps_hac@v4.3.0
TTTGCATTCTATTGGTTCGGTATCCAAAACAACTGACCCGACAGTTTGTTTCTTGGGACCCATAGAGTTTTCGCATTTATAGTGAAACGCTTTCGCGTTTTTCGTGCGCCGCTTCAGAGGGAAACCCGAGTGGTCTAAGCATTTCTGGTCTAAATAAGCAATTTAACTTCGATCCACTTTTTTAGGGTAGTGTGGTATCCAAAGATTTCCATAGAAGGCTTCAGTGTGA
+
#&('#""###%%&#$$%(&&&%$$####$$#"""###%&&%%&+'&&%%&%$&427>C;;:9=3--16254498754/..(')*?BGGGDDCIHHG;9;?@C0//1<985-('('-))+?:;AFPJG>===ISHSGHELGISSOKS6555865760/.*''&(*+-'(()369<C:><>FOJSFIJLKISIJILGDFFOHKIHKQINHSK;@EDEDA?99,&'((%&&&
@d5c0f4bf-b07b-4aae-a7fa-f292e63ce6e4 runid=615b655584623c08cdef24ecaddfdaffc95be13c ch=253 start_time=2025-08-20T10:27:21.565792-04:00 flow_cell_id=FBD58360 basecall_gpu=Quadro_GV100 protocol_group_id=SDF_08202025_064710 sample_id=SDF_08202025_064710 barcode=barcode14 barcode_alias=barcode14 parent_read_id=d5c0f4bf-b07b-4aae-a7fa-f292e63ce6e4 basecall_model_version_id=dna_r10.4.1_e8.2_400bps_hac@v4.3.0
ATGTTTATGTTAGTCTACTGGTTCGGTTATTGAAAACCGGTGTTTAACCAACAAGTCTCTTGGGACCCGGTACGAGTTTTCGCATTTATCGTGAAACGCTTTCGCGTTTTTCGTGCGCCGCTTCAATGTAGGAATGAAACCCGGATCGTCTAAGCATTTCTGGTCTAAATAAGCCGGAATTTCCAACTTCGATCCACTTTTTTAGGGTAGTGTGGTATCCAAAGATTTCCATAGAAGGCTCAGTACTGG
+
&''''&%%&'&##""$$&*%%))+(((,/.*%$#$#$$$&&'''(*0540//++*,--,,-(()-02-))'&&&&&(-599>AGHLKJIFCE@ABDIBAAAHB@@>67:=@744344453330&&&&))%$$$'%&&&+'')()'%&&('**+/:9:@>DE::<<A1/0BDEDFIAABABFDC;2555H@EFHGOKGJHPSSSJSQNSFGGESAA@@FDFCDSNH=:ECC<<==@AEJ@@80---,'&%
@1d11f3ec-8e84-453b-ba1c-bae2be362826 runid=615b655584623c08cdef24ecaddfdaffc95be13c ch=60 start_time=2025-08-20T10:27:32.565792-04:00 flow_cell_id=FBD58360 basecall_gpu=Quadro_GV100 protocol_group_id=SDF_08202025_064710 sample_id=SDF_08202025_064710 barcode=barcode14 barcode_alias=barcode14 parent_read_id=1d11f3ec-8e84-453b-ba1c-bae2be362826 basecall_model_version_id=dna_r10.4.1_e8.2_400bps_hac@v4.3.0
GTGTATGTGCTTCGTTCAGTTTGTGCACAAGCCGATATTAACCAACGAGTCTCTTGGGACCCAGTCGAGTTTTTTCGCATTTATCGTGAAACGCTTTCGCGTTTTTCGTGCACCGCTCGTTTTTGAAAGGGGAACACAACCTAAAGATAGAAAATATACTCTTTGTTAATGAGGTCGCTTTGTTCGTAATTGTGGAAAATGTATGAGACATTCTTTTTCTCATCTTCAAATACCGAAGGCAAT
+
##%&$"#$$$''((**+'&%&1*)('%%###%'(++*(((),-145****//--1,339=;>6*('((',,'&277@DFISHAA::;;GEMG;888B333;;695:300/7....00'(++37@9:>@BEBDHLGJQHGHDIACFJ?==?AEELSFHLISKSSSBCF<GKLHSLJMHSSSD?HB?=>@ELNKHNHGSOMB<<33''''****))++.411,,0/02'&&)*)((%&'(0.--,
@b010c1ab-eac2-4acf-bc51-d0ae56b78942 runid=615b655584623c08cdef24ecaddfdaffc95be13c ch=383 start_time=2025-08-20T10:27:20.565792-04:00 flow_cell_id=FBD58360 basecall_gpu=Quadro_GV100 protocol_group_id=SDF_08202025_064710 sample_id=SDF_08202025_064710 barcode=barcode14 barcode_alias=barcode14 parent_read_id=b010c1ab-eac2-4acf-bc51-d0ae56b78942 basecall_model_version_id=dna_r10.4.1_e8.2_400bps_hac@v4.3.0
TTTGTATATTTACTTCGTTCAGTTATGCAGCCAACGATGTATTTAACCAACAGTACTTATTGGGACCCATAGAGTTTTCGCATTTATCGTGAAACGCTTTCGCGTTTTTGGTGCGCCGCTTCATCGTTTATAAATTGCAATACCCATAATGATTGTTAGAACTCATTACAAAGGTTTGTAATACTGTCAATTTCTGAATAAATAACAGACAATACTATCCGTATAATTAAAAAAGATATTTGGTTCCACCATGTCAGACCCACTTGAAAATAAAGTAAAGTTTATCGACCTAAGATACTAAATGAAGATGCATCTACGAGAAAATCTTCGCCTTGAAACTGAACAGGTCTCTAATGTTCGGAATGTTGTAGCTGATCATAGTAGGGCGCTCCAGCAAAACACCCCATGCAATCACAACGATGTCAGATGGAAACCCGAGTGGTCTAAGCATTTCTGGTACAAATCAGCCGGAATTTCCAACTTCGATAAGCTTAGGGTAGTGTGGTATCCAAAGATTTCCATAGAAGGCTGGTCTGG
+
&()('$#%&((((()&(()1)))*,,&$###$$#$''(()%%&*+.13,,,*'',)))()+)/1:99>;<<<;6/.GFFDCGLNSISDEDELSONSIGLS<88==843:%$$$$$$%$%)2/13*(''+**'&&)<3@CCEFAA?>HHHIEFSJSNF==>;:9,++++-++09>;==:81+()%$$$$%'(//,.-/11?>?N@@QFEDECFCKGG>@EFIELSHGGE=>@JHBA<99>88555887%%%.0$$###'**;:;;7668ENSEAA@@::<D@?>=B?;;<<B:971&&&(,.DFSSPILSHSKSCCC;+++2=>><;;><7667C9;:44756=<:533561200321/,,,/246999<>=?A77:/+****''''C5444A333+''2?IFDBCCEELSSJGB@??>;<<=;3*''(69<C?=DB=<;>FKEDFEFFJ?=?;?;)(((-*''*&&&&.127:>?>840//02)&&''&%#$%&,,-BD??@@;:9;A@@?@?>887758/7''''/253&&&&(('
@3020650a-1eda-4dd0-948a-d0a99060f213 runid=615b655584623c08cdef24ecaddfdaffc95be13c ch=204 start_time=2025-08-20T10:27:28.565792-04:00 flow_cell_id=FBD58360 basecall_gpu=Quadro_GV100 protocol_group_id=SDF_08202025_064710 sample_id=SDF_08202025_064710 barcode=barcode14 barcode_alias=barcode14 parent_read_id=3020650a-1eda-4dd0-948a-d0a99060f213 basecall_model_version_id=dna_r10.4.1_e8.2_400bps_hac@v4.3.0
GTGTTATGTTAGTCTATTCGTTCGGTTTATCCATGAGCCGTATTAACCAACGAGTCTCTTGGGACCCGTAGACTCGCATTTATCGTGAAACGCTTTCGCGTTTTTCGTGCGCCGCTTCAGCTGGAGCGCCCGACTATGATCAGCTACAACATTCCGAACATTAGAGACCTGTTCAGTTTCAAGGCGAAGATTTTCTCGTAGATGCATCTTCATTTAGTATCTTAGGTCGATAAACTTTACTTTATTTTCAAGTGGGGTCTCGGATGGCGGGAACCAAATATCTTTTTTAATTATACGGATAGTATTGTCTGTTATTTATTCAGAAATTCAGATTACAAACCTTTGTAATGAGTTCTAA
+
#$%'(%&((*%$$#%$#$#''('&%$'(%&$$#"""#$()'%%%$')(&&&&%%''*)))$$%&((-'&%$$%%%&**+,,+,,,CDEHJJ=;;<SJHG??954C=998:<<=/../78;:<:?GPGBCCEGGFFSS==<=>===DA??@7663:::<>ABA=;9ABH;:99B7778CHFDDBDIGFHJRIDEEFD<<EEJFIIHJSNJJHSO=C?FDED:763@SSFCDEJJLQSSSOBJQOESENR1**+CHISMSNGKMJFGHJHEDBEHF@>>AHMH@<9A>FKGFJKFKHEDDBDSRMEDMCEGABBB<?HIDDBDHSIGISRGDCCMIEIJKNKMMQSHSHHL;::<F@>*(
@30e86d04-48fc-44ac-bda7-094a678a151e runid=615b655584623c08cdef24ecaddfdaffc95be13c ch=406 start_time=2025-08-20T10:28:04.565792-04:00 flow_cell_id=FBD58360 basecall_gpu=Quadro_GV100 protocol_group_id=SDF_08202025_064710 sample_id=SDF_08202025_064710 barcode=barcode14 barcode_alias=barcode14 parent_read_id=30e86d04-48fc-44ac-bda7-094a678a151e basecall_model_version_id=dna_r10.4.1_e8.2_400bps_hac@v4.3.0
TTTGTACTTCGTTCAGTTGTGAAAACCGGTATTTAACCAACGAGTCTCTTGGGACCCATAGAGTTTTCGCATTTATCGTGAAACGCTTTCGCGTTTTTCGTGCGCCGCTTCAACGAGAAAATCTTCGCCTTGAAACTGAACAGGTCTCTAATGTTCGGAATGTTGTAGCTGATCATAGTCGGGCGCTCCAGCGAAACACCCCATGCAATCACAACGATGTCAGATGGAAACCCGAGTGGTCTAAGCATTTCTGGTCTAAATAAGCCGGAATTTCCAACTTCGATCCACTTTTTTAGGGTAGTGTGGTATCCAAAGATTTCCATAGAAGGCTCAGTATAAGGGT
+
$(*)&%&(()()*-((((&'&$$%%&'(*-)(),023/)))%'&*'*+,0(((.--.,00001<888789>?@?:9+++,76A='''&((*0****+2122..--/--*(&%%%%((((;>>1=3/089<B<=BHKICDFPID@DKSHSOHHMKGAABCHHFHEHFBCGGLIHH?@=@B@BCAE3333?)*+ACJLKHCJNJLIILKHII>=956==>?GC::;=@EHSLCJLBBBBMFGJQHKIIGOJSGIEFHHJHIIC9999E8:=@@>@;IKFLHGFFDL@FIDC@HKSSDBPNHGJEFSKGMKMGKGHKLKSGGJKHQNIKIFKLSKECEDC<:9520
@fe1f69f8-f840-4e9d-be2d-4623fa398de5 runid=615b655584623c08cdef24ecaddfdaffc95be13c ch=488 start_time=2025-08-20T10:28:03.565792-04:00 flow_cell_id=FBD58360 basecall_gpu=Quadro_GV100 protocol_group_id=SDF_08202025_064710 sample_id=SDF_08202025_064710 barcode=barcode14 barcode_alias=barcode14 parent_read_id=fe1f69f8-f840-4e9d-be2d-4623fa398de5 basecall_model_version_id=dna_r10.4.1_e8.2_400bps_hac@v4.3.0
GTGTAACCCTACTTGGTTGGTTGTCGACCCGATATTAACCAACGAGTCTCTGGGACCCATAGAGTTTTCGCATTTATCGTGAAACGCTTTCGCGTTTTTCGTGCGCCGCTTCACTCATTACAAAGGTTTGTAATCTGAATTTCTGAATAAATAACAGACAATACTATCCGTATAATTAAAAAAGATATTTGGTTCCCGCCATCCGAGACCCCACTTGAAAATAAAGTAAAGTTTATCGACCTAAGATACTAAATGAAGATGCATCTACGAGAAAATCTTCGCACCTTGAAACTGAACAGGTCTCTAATGTTCGGAATGTTGTAGCTGATCATAGTCGGGCGCTCCAGCGAAACACCCCATGCAATCACAACGATGTCAGATGGAAACCCGAGTGGTCTAAGCATTTCTGGTCTAAATAAGCCGGAATTTCCAACTTCGATCCACTTTTTTAGGGTAGTGTGGTATCCAAAGATTTCCATAGAAGGCTCGTGATG
+
"#$%$$$$$$$%&'&&''&%%%%####"#&',,+,-*.10012/0/0/..,++DGSEMIH><<=88@GEDFGHOONSDGFFJGGG7666EEEHA?<>@Q300.5544,,--247766::6:;;BESHISMSJLIJFJIJSSKSSHNSSISGIJSSSJSGEHSKMLMIKPKIGOOIHFB<;8LLHMC?=AGBFGJISPCHKJSHJ876?7<<==:?AEHJMLISHLSKMMJHJELESSIISGMFSGHHHJSKIJIFJJIHGSSFG@@;:557=AEHH/92-.64456>;AFSJHHFLHEEEEIJFHEGSKEIFIKPMLNSGLSSQNSHHFGSH????DAA=GCDCA7DEIJIJKHHGSIHLHFIHLMQHKSKDBCCJSLKKJIIIKMMOEIDDEMSPQSLKJHJR?SHKAA@BHOSSSEDCDIFEGDFGOHGHNFHE?;;=AHHEI>NSSKKJIHSLISKHLISHLNQIDKLGDH9;@/.**))(-,-)%%%%##
@85e2fa2b-6378-4b45-a6e3-aafcbc588e30 runid=615b655584623c08cdef24ecaddfdaffc95be13c ch=237 start_time=2025-08-20T10:28:11.565792-04:00 flow_cell_id=FBD58360 basecall_gpu=Quadro_GV100 protocol_group_id=SDF_08202025_064710 sample_id=SDF_08202025_064710 barcode=barcode14 barcode_alias=barcode14 parent_read_id=85e2fa2b-6378-4b45-a6e3-aafcbc588e30 basecall_model_version_id=dna_r10.4.1_e8.2_400bps_hac@v4.3.0
ATGTTGCCTGTACTTGGTTCAGTTGTATGAAAACCGATATTTAACCAACGAGTCTCTTGGGACCCATAGAGTTTCGCATTTATCGTGAAACGCTTTCGCGTTTTTCGTGCGCCGCTTCATCTGCAGGGATTAGATTTGTCAGAGAAACTTTCATTCTATGCCAAAGATCATATTAGAAATATGCTTGATACTTTACTATTTTAAATTCGACCTCTTCATCAAGGACACCGATTGGCATAACAAAGTGGGTTTTGGCGCCAACCAAATAATAATATCAGTCGAGATTGAATTCATTTTTCATTCATTAGAAATTAATTTCAAAAAAGAAATTCTTAGTAAATAAACTTTAAATTATGTCTAACTCTGAAAAGAATACTTCCAATATCCGGACTTGTTCTTCGGTATTTGCTGAAGATGAGAAAAGAATGTCTCATACATTTTCCACAATTACGAACAAAGCGACCTCATTAACAAAGAGTATATTTTCTATCTTTAGGTTGTGTTCCCCTTTCAAAACAGATGCGAGCTTGGGACGGCCAAAGGTTCTCATCTTAGATGT
+
&'((&$#$$$$$$%&%(()421/0''&&&$$$$%&&'''())(/12256566898211+9:D@CA>@6433100)1.,,,,,,+-;=IJQKHDFHKGGEA@BACH@@@@EBACA>FEDNKCFCA?@EIOGGGJDIKJISJFIHFILIHRSSMLJKMSMGGJKNKLSJSHLIEFECDMSIKNPSMSSOLSSJKQSMLJJSJISILFEHHDDC????E;@BCEHPQJPSPPJFJIGHSMPILQHNGSNKSOSOIIGHE:::8;;;>@BEHHDFDERSPFSSCBCBOSJHDEGLIHIKHSORRSFGSS>EFGHOSODDES;;;:<HHEDKMLMQSHSFEHMSMEMSKISKMFKHHGIGHGDF:984//))8;HC>===6344CMISKIMFHILKGJISNLIKLSIPJHAGFMFHHHGB>-'''/9<=HJMRLGMLMHKHIIISMRSOKGSNKPGBCBFISJMIIJIOISPLGDJIFEESLJKKKIHOSSSSLJKSHKJKISNIJMSSISKJB@RNGIHJSHGEPSKJLMLSHFEFHDCCBBEF?<DEDGGFDD=9:+)'&%$
@2ae9be60-3bf3-4dc7-b5f5-1c5046508875 runid=615b655584623c08cdef24ecaddfdaffc95be13c ch=166 start_time=2025-08-20T10:28:03.565792-04:00 flow_cell_id=FBD58360 basecall_gpu=Quadro_GV100 protocol_group_id=SDF_08202025_064710 sample_id=SDF_08202025_064710 barcode=barcode14 barcode_alias=barcode14 parent_read_id=2ae9be60-3bf3-4dc7-b5f5-1c5046508875 basecall_model_version_id=dna_r10.4.1_e8.2_400bps_hac@v4.3.0
TTTTTCCCGCCCGTTCTATGCAGCCGCCGTATTTAACCAACGAGTCTCTTGGGACCCATGAGTTTCGCATTTATCGTGAAACGCTTTCGCGTTTTTCATGGCGGCTTCATGGAGTTTGAATTCATTTTTCATTCATTAGAAATTAATTTCAAAAAAGAAATTCTTAGTAAATAAACTTTAAATTATGTCTAACTCTGAAAAGAATACTTCCAATATCCGGACTTGTTCTTCGGTATTTGCTGAAGATGAGAAAAAGAATGTCTCATACATTTTCCACAATTACGAACAAAGCGACCTCATTAACAAAGAGTATATTTTCTATCTTTAGGTTGTGTTCCCCTTTTCAAAACAGATGCAGGACTTTTTGGGACGGCCAAAGGTTCTCATCTTA
+
$%%'(%$###$$#%&%$#$&$###%%%&('''*'(*)2112///031//3/1699:81(%%&()1//0>BDDDC888;ESJK@>>>FC;:--,+-9*((%%&%&%%))7=&&&'(&%%&'%42449;>B11113120*+6;HODKSGSG@DNFKSSEERIKMSHSLMJJNOHFIOMSSNGFIHSLKSHHJGFDD72**,,KFJF@A@=>=DEHJIJOJGMHHJRLGEDEHJNNFFIEEESIEH@=:9423:;@HEDKHJGIA@?@BGKISKISLJFFJRKKFC<<>@?>>AKHSJGSGHKIFHSIHHFSFBDBGFGOJONLSLIFQIGJSIGQC@;.7A?@4DAA;;<H<0+)))(%%%(+,-3222;<CJ9889/.1@=HA?>311144'
@2ac20c20-0943-423b-a259-3baed6e47206 runid=615b655584623c08cdef24ecaddfdaffc95be13c ch=35 start_time=2025-08-20T10:27:43.565792-04:00 flow_cell_id=FBD58360 basecall_gpu=Quadro_GV100 protocol_group_id=SDF_08202025_064710 sample_id=SDF_08202025_064710 barcode=barcode14 barcode_alias=barcode14 parent_read_id=2ac20c20-0943-423b-a259-3baed6e47206 basecall_model_version_id=dna_r10.4.1_e8.2_400bps_hac@v4.3.0
ATGTTATGTTACATCTATTGGTTCCATTGAACCGGGTCTAACCAACGAGTCTCTTGGGACCCATAGAGTTTTCGCATTTATCGTGAAACGCTTTCGCGTTTTTCGTGCGCCGCTTCAATACGGATAGTATTGTCTGTTATTTATTCAGAAATTCAGATTACAAACCTTTGTAATGAGTTCTAACAATCATTATGGGTATTGCAATTCATAAACCGATTGTTCTATAGCCAGGCTTTTAAAATTGTGTATGAATAACGCTTACATGTTACATTTAGGTACATTTTTATTAATTTTTCTCGAATAATTTTCAAATCCAAAAAAAAAAGGAATCATACTATACTTGAAAGAATTTTTGGTTTTAGTTGATGTCTCTGCAGGGATTAGATTTGTCAAGAAAGTTTCATTCTATGCCAAAGATCATATTAGAAATATGCTTGATACTTTACTATTTTAAATTCGACCTCTTCATCAAGGACACCGATTGGCATAACAAAGTGGGTTTTGGCGCCAACCAAATAATAATATCAGTCGAGATTGAATTCATTTTTCATTCATTAGAAATTAATTCAAAAAAGAAATTCTTAGTAAATAAACTTTAAATTATGTCTAACTCTGAAAAGAATACTTCCAATATCCGGACTTGTTCTTCGGTATTTGCTGAAGATGAGAAAAAGAATGTCTCATACATTTTCCACAATTACGAACAAAGCGACCTCATTAACAAAGAGTATATTTTCTATCTTTAGGTTGTGTTCCCCTTTCAAAACAGATGCGAGCTTGGGACGGCCAAAGGTTCTCATCTTAGGGT
+
*+---&(()'$%$$#$%$&%'))1-''&$#""$$%&%$##$&*+..7:::>;:9<2?;8??CFHDCDCECEFDDGCDC7564477AC?A>=>>HB@?FCECGKJBBACIE@>=>:78??DFDDGIOKFFSIFSOSGFJKDB75@@AHKKNJJSJHGIGGKHSKQISKSSHQLIM:99:MGGGEKISSLIIRPHMSOPIBABBHHJOKMSKJMDGRHSJSLPGMHECCDGJKMJIESLEJKSKSEHGFEIEDDEMJGFFGHGIKGELOKILHKJSSGJHIKGMFSSQQGLSSISSSKSOFHKFNSIJSSD1002BCCCEGSSSSSMMGSHNNCCGGG@?CBEHFJOJPISSJSJKABDJSS?>??JNNKMOFINJK>?==<B84447882>62124;;3114B??BDHEIISFJJIKOLHDGHISKGSSNQRG@C=+))AA@CAA:EMJGHSSHHGFS>>=ACAAAKBDSJHLPMSSJIOBCDCKFHDECFSDDBEOJHSIIFHCDC==<<?EDDEFISJLIGQNSA@?@GLFFFIHHEHHPKSGGSSRMCSRPSJHQJGMSMHDCDA:>DKSDDBFHSLIJPNSIOGHKGHSOILIHMSISHJLJGFIFGINNSKSHIMJNSFLFAA>=BCCCGDDCDIDSMKSRPSJDFCFEKIJEJHDHKSMHDECDMLSJDIMIJIFEEDPSHJNLSLLS@AHBB@<;;?ADFMHHI?>>>JG?AB3DI>EKHECDDCEPIHSL@@@BAA>>6659<<8,,,-;:::-)))*>65556;?;;;<CD>><>>?A@@@AEFAQGEA944000)*+-1
@ad766df8-0c6b-4c39-a440-b05f3d509964 runid=615b655584623c08cdef24ecaddfdaffc95be13c ch=155 start_time=2025-08-20T10:28:07.565792-04:00 flow_cell_id=FBD58360 basecall_gpu=Quadro_GV100 protocol_group_id=SDF_08202025_064710 sample_id=SDF_08202025_064710 barcode=barcode14 barcode_alias=barcode14 parent_read_id=ad766df8-0c6b-4c39-a440-b05f3d509964 basecall_model_version_id=dna_r10.4.1_e8.2_400bps_hac@v4.3.0
TTTGTTGCTTGGTTGGTTGTGCAGCCGGTGTTTAACCAACGAGTCTCTTGGGACCCAGTAGGTTTCGCATTTATCGTGAAACGCTTTCGCGTTTCATTGCGCCGCTTCAATGGGTATTGCAATTCATAAACCGATTGTTCTATAGCCAGGCTTTTAAAATTGTGTATGAATAACGCTTACATGTTACATTTAGGTACATTTTTATTAATTTTTCTCGAATAATTTTCGAATCCAAAAAAAAAGGAATCATACTATACTTGAAAGAATTTTTGGTTTTAGTTGATGTCTCTGCAGGGATTTTCAGTTTGTCAGAGAAACTTTCATTCTATGCCAAAGATCATATTAGAAATATGCTTGATACTTTACTATTTTAATTCGACCTCTTCATCAAGGACACCGATTGGCATAACAAAGTGGGTTTTGGCGCCAACCAAATAATAATATCAGTCGAGATTGAATTCATTTTTCATTCATTAGAAATTAATTTCAAAAAAGAAATTCTTAGTAAATAAACTTTAAATTATGTCTAACTCTGAAAAGAATACTTCCAATATCCGGACTTGTTCTTCGGTATTTGCTGAAGATGAGAAAAAGAATGTCTCATACATTTTCCACAATTACGAACAAAGCGACCTCATTAACAAAGAGTATATTTTCTATCTTTAGGTTGTGTTCCCCTTTCAAAACAGATGCGAGCTTGGGACGGCCAAAGGTTCTCATCTTAGG
+
%&&$$$#$$%'))*+++,((%%$$$$#%)'''(.05@ACF=<;<=A<<2**-989:'''%$$$'(')-./10.05446?AEDB999@5..-,13,.*)))00110.0/8=>AB@?7((()ECE;4231003@@A@BCMLLIHGCCEFHSLKHOSQEHSMMJMOKOLOGGHJKHGBA@AGEGGEMLSSKLNSSSGFSSJSMQSSIPLIILGSSSSIDDKIHSHMSIJI9665<EA?IHHKIHMSLGJSNIGJJGLHJGSNJJISLSHSHSSSEEFSSSMISLJSSLJFBBBDFSEIKMFEC?66655:45+-99<=SE:BEJGGGMHSLFMGMINGOKOLFFKIMLMLLSMKHJSSSSRSKSQKSGBAAABDA.3(;3,,--021+'',./DELJJPSRHGSHIRFISLMKSGKRSLSKJLSSOJGKKNISGSRHHJSHEHNSRJC=A:;CCCGJIGLHIKJ@ASFSSLESHSMSGFJLHOSKNRHLFEFEBLSNSBELISSSSOGPJJHSKFSISINGREGJLGQJHFIGFFJHFFFPISSHISHEE@>;::>A54379GHKMSILPJHEFJKLFFHKJKKIGHG><<=DISHHHGGJFDEBCE541000;:<;FJSSFKFIFEIHKHJD>===G?=;>18<455;ABA@??@CENMQGGHEGSLSIFKJGGIE<>?=@@D6JCMSI998:<<79EEFN??>??>==@BBBFFQGEIDBC=<4((.
@c1f7e522-b13a-4f4e-9685-576051e31982 runid=615b655584623c08cdef24ecaddfdaffc95be13c ch=398 start_time=2025-08-20T10:27:48.565792-04:00 flow_cell_id=FBD58360 basecall_gpu=Quadro_GV100 protocol_group_id=SDF_08202025_064710 sample_id=SDF_08202025_064710 barcode=barcode14 barcode_alias=barcode14 parent_read_id=c1f7e522-b13a-4f4e-9685-576051e31982 basecall_model_version_id=dna_r10.4.1_e8.2_400bps_hac@v4.3.0
GTGCCTGCTTCGTTCAGTTATCCAGCCGATATAACCAACGAGTCTCTGGGACCCATAGAGTTTTCGCATTTATCGTGAAACGCTTTCGCGTTTTTCGTGCGCCGCTTCATCGGTTTATGAATTGCAATACCCATAATGATTGTTAGAACTCATTACAAAGGTTTGTAATCTGAATTTCTGAATAAATAACAGACAATACTATCCGTATAATTAAAAAAGATATTTGGTTCCCGCCATCCGAGACCCCACTTGAAAATAAAGTAAAGTTTATCGACCTAAGATACTAAATGAAGATGCATCTACGAGAAAATCTTCGCCTTGAAACTGAACAGGTCTCTAATGTTCGGAATGTTGTAGCTGATCATAGTCGGGCGTCCAGCGAAACACCCCATGCAATCACAACGATGTCAGATGGAAACCCGAGTGGTCTAAGCATTTCTGGTCTAAATAAGCCGGAATTTCCAACTTCGATCCACTTTTTTAGGGTAGTGTGGTATCCAAAGATTTCCATTGAAGGCGTGTGAGGG
+
##%%$#%%$&%&&((%$$%%%$$$$#$%%%%%##%&),+..-..442++<BIEGCKG?ASEAFF;86GF<IHJGDDFFLIG=:::E@9644***74667>4444:=4//;:>==;A@B9999;:;<CIIKDQESDFH10..69-))-4*4<<IKQGDCJHSSLMSGKHS====LJILISIJGFJRJJIRSJHLLHHHHFSFSFOFIJSOHSLJEONSSHHJLSLSKSSHLLKIFISGLKJPQSGGHHGSHKGGGJMHHRKRMHGHK@>BGJB9999SHSHSSLKFIIIPEIOIHDFJPMFMDC99<;6667767489;>B9DIHGPDGHSKKIJKPPMIGSKSISROSJQLOKHHIPKSGDA9(('(('+++.'''))-.,,,/7=>:999BACGFGK@??@KBBABKECGDSGFIKIFPH>>==7778?><:<F@MIFI@@EGIEFJLDCBDKFFGIIGFBGEKGIIDCII@IHDHNSRSSBCDIGGEEDKJFFFSBB@AGF?@?E<3.+($%')+(&(&'(()''
@ddb9adde-e620-4ecb-a50b-85c454274e1f runid=615b655584623c08cdef24ecaddfdaffc95be13c ch=70 start_time=2025-08-20T10:27:48.565792-04:00 flow_cell_id=FBD58360 basecall_gpu=Quadro_GV100 protocol_group_id=SDF_08202025_064710 sample_id=SDF_08202025_064710 barcode=barcode14 barcode_alias=barcode14 parent_read_id=ddb9adde-e620-4ecb-a50b-85c454274e1f basecall_model_version_id=dna_r10.4.1_e8.2_400bps_hac@v4.3.0
TTGCGTACCTCGTTCAGTTGCTGAAAGCGGTCCTTAACCAACGAGTTTCTCGGGACCCATAGAGTTTTCGCATTTATCGTGAAACGCTTTCGCGTTTTTCGTGCGCCGCTTTCATGCATGGGGTGTTTCGCTGGAGCGCCCGACTATGATCAGCTACAACATTCCGAACATTAGAGACCTGTTCAGTTTCAAGGCGAAGATTTTCTCGTAGATGCATCTTCATTTAGTATCTTAGGTCGATAAACTTTACTTTATTTTCAAGTGGGGTCTCGGATGGCGGGAACCAAATATCTTTTTTAATTATACGGATAGTATTGTCTGTTATTTATTCAGAAATTCAGATTACAAACCTTTGTAATGAGTTCTAACAATCATTATGGGTATTGCAATTCATAAACCGATTGTTCTATAGCCAGGCTTTTAAAATTGTGTATGAATAACGCTTACATGTTACATTTAGGTACATTTTTATTAATTTTTCTCGAATAATTTTCGAATCCAAAAAAAAAAGGAATCATACTATACTTGAAAGAATTTTTGGTTTTAGTTGATGTCTCTGCAGGGATTAGATTTGTCAGAGAAACTTTCATTCTATGCCAAAGATCATATTAGAAATATGCTTGATACTTTACTATTTTAAATTCGACCTCTTCATCAAGGACACCGATTGGCATAACAAAGTGGGTTTTGGCGCCAACCAAATAATAATATCAGTCGAGATTGAATTCATTTTTCATTCATTAGAAATTAATTTCAAAAAAGAAATTCTTAGTAAATAAACTTTAAATTATGTCTAACTCTGAAAAGAATACTTCCAATATCCGGACTTGTTCTTCGGTATTTGCTGAAGTGAGAAAAAGAATGTCTCATACATTTTCCACAAGTACGAACAAAGCGACCTCATTAACAAAGAGTATATTTTCTATCTTTAGGTTGTGTTCCCTTTCAAAACAGATGCGAGAGCTAGAAAAAACCTTAAAGGTTCTCATCTTCA
+
#$#$$&&&'%$&()63321.&%$##$%$$%+(%&&&&&)'()2544'''(6578I<IMIJB?>?D=SINFGFDKFDDCCIFSGJIGPEFSF>=<<<95;-'''*,,,()*+/)3<:9884455?<AAACDIFCHFLLKGJKSMGGJHKMKJGDOKKNILKKSLAFBBDDLJMMGIKJHIOHSOIICCDSJMGSJJSMIFPSFPIMJJGLLKIIJJHMOILIKSBMIKRHMB??>DIHBABEGSNDCCSEFDEGIIFISJHGGFGBIECEIKHMGIHAFBD@DFEGFIIJIIFE<;;@BAFSIFGGF???CFGH@@958<77;:5<?>=??BFCDJOJII@GGED=?ADFIGGOSJLKHHEEADEDCCDIIFGCAB@@BEFGFHGHGSKIILJSHESHHDABB@E@>==CIFFMGGLNMNISKIEISIILKJIKJJISHIIMIOFQOGHJGMECFMHFSPHNGPQIEHSSIGSKJIKJSSSJSLEJILFJSFSHPHGEBGJIGGLSSSSSHCFHOHMIELLIKSSILKGLMMLSOGISSSCADHJSLLJIKSHJKJSJIGNEFOSLKKGHLFLLSSKF<:<;IJDIIIEKSKSQJSLKJHLMSSLKHHOKOJIKHKOJJQJKHFDJSFIMLHIGIPKMGJLKHSKBBBADGFD<>ISIMIGKIKSIECEEKGSAA*))*173111MBHMKIJJISOIHMRSSKIHSSSSNKKIFKEA8777D911AAEEGHBEGSGIQDSISJMMIJQSLEA@A=7434ESHLGSNISLI?::<;AK=AIHJHFNSHCDDADGJGFLRHSFGA?@B>E;;::;;<=AHEEFSGFEC@=JSGFSIHMISNS?CCB?@?2,,.)&&'(*-9::AGSDHHGEGSLSOJIOJ@:740-&&&&//28<?>??=<>?GGEGMBKGIJHKSGEEGGILHIKDCECA@6466=>ECB@B68;DCCAKCKIS>==>A?1*''((,''*)***+,%$$%%*?DEGFI@?@>>4'&
@8fdb9607-028e-4428-8036-df1037c11db2 runid=615b655584623c08cdef24ecaddfdaffc95be13c ch=92 start_time=2025-08-20T10:27:47.565792-04:00 flow_cell_id=FBD58360 basecall_gpu=Quadro_GV100 protocol_group_id=SDF_08202025_064710 sample_id=SDF_08202025_064710 barcode=barcode14 barcode_alias=barcode14 parent_read_id=8fdb9607-028e-4428-8036-df1037c11db2 basecall_model_version_id=dna_r10.4.1_e8.2_400bps_hac@v4.3.0
ATTCCCTGTTACTTGGTTGGTTTGTGTAAACGGGTGTTTAACCAACGAGTCTCTTGGGACCCATAGAGTTTTCGCATCTCGTGAAACGCTTTCGCGTTTTTCGTGCGCCGCTTCATCGGTGTCCTTGATGAAGAGGTCGAATTTAAAATAGTAAAGTATCAAGCATATTTCTAATATGATCTTTGGCATAGAATGAAAGTTTCTCTGACAAATCTAATCCCTGCAGAGACATCAACTAAAACCAAAAATTCTTTCAAGTATAGTATGATTCCTTTTTTTGGATTCGAAAATTATTCGAGAAAAATTAATAAAAATGTACCTAAATGTAACATGTAAGCGTTATTCATACACAATTTTAAAAGCCTGGCTATAGAACAATCGGTTTATGAATTGCAATACCCATAATGATTGTTAGAACTCATTACCCAAAGGTTTGTAATCTGAATTTCTGAATAAATAACAGACAATACTATCCGTATAATTAAAAAAGATATTTGGTTCCCGCCATCCGAGACCCACTTGAAAATAAAGTAAAGTTTATCGACCTAAGATACTAAATGAAGATGCATCTACGAGAAAATATTCAGCCTTGAAACTGAACAGGTCTCTAATGTTCGGAATGTTGTAGCTGATCATAGTCGGGCGCTCCAGCGAAACACCCCATGCAATCACAACGATGTCAGATGGAAACCGAGTGGTCTAAGCATTTCTGGTCTAAATAAGCCGGAATTTCCAACTTCGATCCACTTTTTTAGGGTAGTGTGGTATCCAAAGATTTCCATAGAAGGCTCAAGTGTGATG
+
#$&&'(+(((',,*((1411111+*'&#"#$#$'++++,.14679:3223;:99?>BDJ>@?=?<;;;B<CE776..'&&';=ECIHDCDBDEEGA@ADKLB???BDDCDDSC?@DFHHGIOHECD>@LHHFSKDJD</,,,<?<>=>D....SDJKEHBA@>?GGGFCB??>>@@@>>BDSJODIM@B'%%)&&*+,AC>GHOFCHKEJLGCFHDC?CGDF?>>@FFAFKJFGGFDFDFSJSCCCKKHFBFHOIHEFHGJLRSHMFJSGIBC3@=HGSDECDGD:99>OLSHCA?BB???AENSGFESFL>SSSIKDJJHGJSSGJKIILJHFSLLKEIGKSRLKJHKKGCJIDSKBFOLSKGJIOHNKJI88EA@LSISIEHGGLCDBCHISIOJPLFSGGGSIGHGSGKKGEKC@A@?@?@B=97::HSJGGDE32..-**++8><=4445ISJCSKHHECDEFOJEHOSEDCEDFGFSIC@BJSSSKHHIFJ:99:55428109++++-:;<BGFEEDHGQISGSJOSJKHSJGILNHBBCBBAAMECCGBAEGD@ILGJIDGHSHJJF:888;@99'&&&,(()/:-/05ACABJSJLHGJHMIKGHGJMCGEFOSGJSGIFHCCFFIH??6666?BCF<<<<E888<;;BH=@<966==><<>B6666F@A@>A99==AED>>?22,;<>CEG@??>@BBB<<>>>@DABABIIKSIF@;:;>>JCBSGCDCC@@@ADFHFG:666==AACE;:::<ACDCCDDCCFJIHJNSO@@-,,,?@?B:30011/)'&&
@2bcf57b6-3ad6-4258-abb0-a9686afcbb2e runid=615b655584623c08cdef24ecaddfdaffc95be13c ch=218 start_time=2025-08-20T10:27:48.565792-04:00 flow_cell_id=FBD58360 basecall_gpu=Quadro_GV100 protocol_group_id=SDF_08202025_064710 sample_id=SDF_08202025_064710 barcode=barcode14 barcode_alias=barcode14 parent_read_id=2bcf57b6-3ad6-4258-abb0-a9686afcbb2e basecall_model_version_id=dna_r10.4.1_e8.2_400bps_hac@v4.3.0
TTTTTTTTTTTTTTATTCGTTCAGTTTATTGTCGAACCGATATTAACCAACGAGTCTCTGGGACCCATAGAGTTTTCGCATTTATCGTGAAACGCTTTCGCGTTTTTTCGTGCGCCGCTTCAATGAATTCAATCTCGACTGATATTATTATTTGGTTGGCGCCAAAACCCACTTTGTTATGCCAATCGGTGTCCTTGATGAAGAGGTCGAATTTAAAATAGTAAAGTATCAAGCATATTTCTAATATGATCTTTGGCATAGAATGAAAGTTTCTCTGACAAATCTAATCCCTGCAGAGACATCGACTAAAACCAAAAATTCTTTCAAGTATAGTATGATTCCTTTTTTTTTTTGGATTCGAAAATTATTCGAGAAAAATTAATAAAAATGTACCTAAATGTAACATGTAAGCGTTATTCATACACAATTTTAAAAGCCTGGGCTATCGAACAATCGGTTTATGAATTGCAATCCCATAATGATTGTTAGAACTCATTACAAAGGTTTGTAATCTGAAATTACTGAATAAATAACAGACAATACTATCCGTATAATTAAAAAAGATATTTGGTTCCCGCCATCCGAGACCCCACTTGAAAATAAAGTAAAATTTTTTGGACCTGAGATTTTACTTAAATGAAGATGCACGTAAAATCTCTCGCCTTGAAACTGAACAGGTCTCTAATGTTCGGAATGTTGTAGCTGATCATAGTCGGGCGCTCCAGCGAAACACCCCATGCAATCACAACGATGTCAGATGGAAACCCGAGTGGTCTAAGCATTTCTGGTCTAAATAAGCCGGAATTTCCAACTTCGATCCACTTTTTTTAGGGTCGTGTGGTATCCAAAGATTTCCATAGAAGGCTCAGTCTGAG
+
%&'''())***)'$####%&'-,($$%'''%%$#"##$%%%%&(&),.(((&''())((((/189;;D8777;8888=>@HDA?@''''ADHJNIIGGKHGDCA?GEE.+++600.,,-...571110555:<;>6555:---3999;BGECC5333322121,,-<@BDHHBCSDSKCSEPHADCHDCFCF=;13//239;?;;<;:877<CE@ISKN>>>>GHHSCE8877<HIKLHIKKIHJMKGDJEFFJAJSKHG??FDAKKSKEDHEG6567GHEEHA@665CEDELGGGJEDDDE>,,,,3222272;;>54521145BEGFKGCEFGJHSKCABC=1/23>IJNH1011IDA@@FSSGCA@?EEDFFECDC@;<933.56/***))''()>DHDHDAA<==<?=8788<<:;;;<<<CAGMSJBGGKEC><((('///0...138?7777;;:>+++++(()*.'%%)569C<<==?;;83344<545.,,-7AA;.../CIESA@66/--1))()-89569:@@@4.-./19:==>BCE?>>?<<9;5538B689::99<;=EABDA<EEFAADAAAB;?AB>==<8?FGKN@:99:6522&&&,.)%%&&%&$$$$&'&%%&))'+:;8:<755462.'&$$&)*%&(%'&(*.8-4FFDGDCEJKJFJFLISHJSLNINIPLHSINKIIHKFIDELNJJBBCACBBA?>@?HCFCCBCIK?>>?HFSDA@APCCAAA@:<<:A?@@@?<@EKBAC@66672.2''&(2@CDLILGCBCBFHIGF><<=A?>>=AIGEJFEEAGA<<<;:312.-/03879::<+***82111778<?GH<<<=?6./...--/017/..(('&%
@b3d51f60-f280-41e7-93eb-d69c5b8e725d runid=615b655584623c08cdef24ecaddfdaffc95be13c ch=379 start_time=2025-08-20T10:28:00.565792-04:00 flow_cell_id=FBD58360 basecall_gpu=Quadro_GV100 protocol_group_id=SDF_08202025_064710 sample_id=SDF_08202025_064710 barcode=barcode14 barcode_alias=barcode14 parent_read_id=b3d51f60-f280-41e7-93eb-d69c5b8e725d basecall_model_version_id=dna_r10.4.1_e8.2_400bps_hac@v4.3.0
ATGTTATGTCTCCTCTGCTTCGTTGGGTTGTGAAAAAAAACAACAACAAGTCTCTTGGGACCCATAGAGTTTTCGCATTTATCGTGAAACGCTTTCGCACATTTAGCCGCTTCAGCGAAAACTCTATGGTT
+
"##$(()((&%#$(%$$&&&&&&'%%%%'&'%###"""$$##$%%%''&%%$#%%/,13>??A@C<88:>>DKH@@ABGFBBA=>=>CDB4222@4/+%$$&''%&&'0,*+*1223337>8511,,***%
@d5a6ac64-58ce-4f96-a70b-986ac0c18b35 runid=615b655584623c08cdef24ecaddfdaffc95be13c ch=87 start_time=2025-08-20T10:27:57.565792-04:00 flow_cell_id=FBD58360 basecall_gpu=Quadro_GV100 protocol_group_id=SDF_08202025_064710 sample_id=SDF_08202025_064710 barcode=barcode14 barcode_alias=barcode14 parent_read_id=d5a6ac64-58ce-4f96-a70b-986ac0c18b35 basecall_model_version_id=dna_r10.4.1_e8.2_400bps_hac@v4.3.0
ATGTTTTGTCATCTACTCGTTTGGTTATCCAAACCCGGTGTTTAACCAACGAGTCTCTTGGGACCCATAGAGTTTTCGCATTTATCGTGAAACGCTTTCGCGTTTTTCGTGCGCCGCTTGGCCCAACTTGATGTT
+
##$%&&%%%##%$%$$%$%'(*$$$%%%$$##$%')*&%%%&%%)*+122/00211644)<>@ACDBC?66><7643563343.-335;==>E5445GDCE==;98D4,++,.-+&(''$##%**'$%&%&&%%$
@aef53438-cda1-4a6a-aeeb-0be1d88bb819 runid=615b655584623c08cdef24ecaddfdaffc95be13c ch=467 start_time=2025-08-20T10:27:57.565792-04:00 flow_cell_id=FBD58360 basecall_gpu=Quadro_GV100 protocol_group_id=SDF_08202025_064710 sample_id=SDF_08202025_064710 barcode=barcode14 barcode_alias=barcode14 parent_read_id=aef53438-cda1-4a6a-aeeb-0be1d88bb819 basecall_model_version_id=dna_r10.4.1_e8.2_400bps_hac@v4.3.0
ATGTTAGCCTTGGTTCAGTTGCCAGCCGATATTAACCAACAGTTCTTTTGGGACCCCATGAGTTTCGCATTTATAGAGTGAAACGCTTTCGCGTTTTTCGTGCGCCGGCTTCAGCTGATTATAGTCGGGCGCTCCAGCGAAACACCCCATGCAATCACAACGATGTCAGATGGAAACCCGAGTGGTCTAGCATTTCTGGTCTAAATAAGCCGGAATTTCCAACTTCGATCCACTTTTTTAGGGTAGTGTGGTATCAAAGATTTCCATAGAAGGCTCAGTATCGT
+
#%++,'$%$%'%''')%$#$$&%$%%)*,.,(),-87*))('&)&&&&*)),6:::>;;4445<7+,,<BHF?=&%%+,-59<C+*+*;98998;:=F.---1//20/*,2)''&(*-(%&'+,,-245<.---6446)))2>ED>HLGHHSHHSLIGDBA:::<LB??@CDDDLHHFE@>>?GIJKSK::CFFNLN;:::=6569?=99;888<9@;4B<=AAA=>@A>CA?GCSSSG8579ID@@??BAA?@6..<@B@ADB7-.?=ABAFFE;444**%$#
@363f138e-b55f-4199-bbe9-558e7d4df63f runid=615b655584623c08cdef24ecaddfdaffc95be13c ch=272 start_time=2025-08-20T10:27:46.565792-04:00 flow_cell_id=FBD58360 basecall_gpu=Quadro_GV100 protocol_group_id=SDF_08202025_064710 sample_id=SDF_08202025_064710 barcode=barcode14 barcode_alias=barcode14 parent_read_id=363f138e-b55f-4199-bbe9-558e7d4df63f basecall_model_version_id=dna_r10.4.1_e8.2_400bps_hac@v4.3.0
ATGTTCCTGCTTCGTTGGGCTGTGCAGCCGATATTGACCGAACGGTCTTCTCGAACCCATGAGTTGCGCATTTAATGTGAAACGCTTTCGCATTTTCATCGCGCACTTTCATCGATATGAATGCGTTTTTTTCATTAATTAGAATTAATTCAAAAAAGAAATTCTTAGTAAATAAACTTTAAATTATGTCTAACTCTGAAAAGAATACTTCCAATATCCGGACTTGTTCTTCGGTATTTGCTGAAGATGAGAAAAAGAATGTCTCATACATTTTCCACAATTACGAACAAAGCGACCTCATTAACAAAGAGTATATTTTCTATACGGTTGTGTTCCCTTTCAAAACAGATGCGAGCTTGGGACAGCCAAAGGTTCTCATCTTCGG
+
&')('#$%)())))**''&%%%%##""#$$%&%))%%&&''''&&%%((&'&'++*-,*.&&&'(&'''(((''&'%%%',285.--4))-((((>(&&%&-+,,()+.$%%###$%'%()*'&&'),+-6>:876,++*%$%))6.../4>?CKIHHBBSPGFLH999889705511124:ADB>==>GFHFFE=:616ALFGIGJEDCEL=<<;<.--.64676<FGHHCCGKED;IDCE?@SIHFDEEL@SSSLGIIFIGGEEHJMMHBSSSG@BJLKSIGBCCFNSSJK??>?GLEIE=EC8.1675478;<ACC8821%%%%(*-----*--/;6-=;<>@;888<>63211*&&&''&&$$%%'4;<????>B@>6'&&
@b4042851-0767-4ba2-8a6c-e6557a588431 runid=615b655584623c08cdef24ecaddfdaffc95be13c ch=335 start_time=2025-08-20T10:28:19.565792-04:00 flow_cell_id=FBD58360 basecall_gpu=Quadro_GV100 protocol_group_id=SDF_08202025_064710 sample_id=SDF_08202025_064710 barcode=barcode14 barcode_alias=barcode14 parent_read_id=b4042851-0767-4ba2-8a6c-e6557a588431 basecall_model_version_id=dna_r10.4.1_e8.2_400bps_hac@v4.3.0
TGCTGTTTATACGTTGGGTTGTCCAAACCAGTGTAACTAACGAGTCTCTTCGGGACCCATAGAGTTTTCGCATTTATCGTGAAACGCTTTCGCGTTTTTCGTGCGCCGCTTCACCGGACTTGTTCTTCGGTATTTGCTGAAGATGAGAAAAAGAATGTCTCATACATTTTCCACAATTACGAACAAAGCGACCTCATTAACAAAGAGTATATTTTCTATCTTTAGGTTGTGTTCCCCTTTCAAAACAGATGCGAGCTTGGGACGGCCAAAGGTTCTCATCTTGG
+
$$%$$&''$$$$$$&$$)(0((&%%%&(*),-/1333566>=>;>A@==?('''=789AD?65;?>>==EGFHQMHF4444JSSSC@@@SFAA?<=AHPC@@AIJHKB??@<ES@9:GFLSA<<;<@=777:2222HGEGKJGB10+10ASHCEHB?ECAABJHMKFEENLGIFLKJEEGAACHHSIIOIJGFLGDDDESSMSLJSIMJLSSOSSSLQJSSHLIHPKMMSMJSAGJ>21@7779B9--,-34-,,,50))6<B;;;<@@CEA>?@?0//.-*%&
@f9d9742f-3461-4aa5-ba47-ba2984d72f7f runid=615b655584623c08cdef24ecaddfdaffc95be13c ch=445 start_time=2025-08-20T10:28:20.565792-04:00 flow_cell_id=FBD58360 basecall_gpu=Quadro_GV100 protocol_group_id=SDF_08202025_064710 sample_id=SDF_08202025_064710 barcode=barcode14 barcode_alias=barcode14 parent_read_id=f9d9742f-3461-4aa5-ba47-ba2984d72f7f basecall_model_version_id=dna_r10.4.1_e8.2_400bps_hac@v4.3.0
ATGTTGTGACCTACTTCGTTCAGTTATGGAAACCGGTTGTTTAACCAACGAGTCTCTTGGGACCCATGAGTTTTCGCATTTATCGTGAAACGCTTTCGCGTTTTTTCGTGCGCCGCTTCATGGACCCCATGAGTTTTCGCATTTATCGTGAAACGCTTTCTCGCATTTTGGT
+
$$&),&%%"""#"#&(0355;44+**+*&$$$&'''(&$$$)&-465698879;<:68,57DFFGJH778<AJHC::EESE@=5567SSLSEABCSFEE=>3/6EGDBBCGJKHA:97)$$&&+-,0/,-''')*,,,68?>BCAFDEDFLKLIGADA@91)(,((*+2&%%
@ab971e10-25ad-40dc-a2b6-ae7ac0ed0825 runid=615b655584623c08cdef24ecaddfdaffc95be13c ch=299 start_time=2025-08-20T10:27:54.565792-04:00 flow_cell_id=FBD58360 basecall_gpu=Quadro_GV100 protocol_group_id=SDF_08202025_064710 sample_id=SDF_08202025_064710 barcode=barcode14 barcode_alias=barcode14 parent_read_id=ab971e10-25ad-40dc-a2b6-ae7ac0ed0825 basecall_model_version_id=dna_r10.4.1_e8.2_400bps_hac@v4.3.0
TGTTTTGCATCTTCGTTCATGCACAAAAACCGATATTAACAGACAAGTATCTTGGGACCCATAGAGTTTTCGCATTTATCGTGAAACGCTTTCAGCTTTTTCGTGCGCCGCTTAGTAGCTGGTGGCATTTGGGCGCTCCAGCGAAACACCCCATGCAATCACAACAATATGAGATGGAAACCCGAGTGGTCTAAGCATTTCTGGTCTAAATAAGCCAGAAATTCCAACTTCGATCCACTTTTTTAGGGTAGTGTGGTATCCAAAGATTTCCATAGAAGGCTC
+
%&&'''&$$$$#$$$%%$#$#$$$$#$######$$%&%*+))))(%$'%%%',)+4=<=@=C9555<=DDGDDBE>DBB8788JLLPJIFED2,+*))+18788563230001-,,,,..'$$#"""#$&$%%/2222557D?>?DFBCDADCG6666C=6641/(&&&&&&&&&:<>DHGNJDCAAEACACCBIB:87<GHABFHKGNKLA@?@=11114182=CDBCB@EGFEIGE?EKSSPCESHQOJKGKMFFFFSLHKLIDD?SJD=I=<:82356/
@09697a73-209c-4198-a96e-0f253dfc5b17 runid=615b655584623c08cdef24ecaddfdaffc95be13c ch=206 start_time=2025-08-20T10:27:59.565792-04:00 flow_cell_id=FBD58360 basecall_gpu=Quadro_GV100 protocol_group_id=SDF_08202025_064710 sample_id=SDF_08202025_064710 barcode=barcode14 barcode_alias=barcode14 parent_read_id=09697a73-209c-4198-a96e-0f253dfc5b17 basecall_model_version_id=dna_r10.4.1_e8.2_400bps_hac@v4.3.0
TTTTATGTTACATCTGCTTCGTTTCGGGTTATGCCAGCCGCCCCGATGTCACCGACGAGTCTTCGAACCCATGAGTTTTCGCATTTATCGTGAAACGCTTTCGCGTTTTTCGTGCGCCCACTTCAACCCCATGCAATCACAACGATGTCAGATGGAAACCCGAGTGGTTTAAGCATTTCTGGTCTAAATAAGCCGGAATTTCCAACTTCGATCCACTTTTTTAGGGTAGTGTGGTATCCAAAGATTTCCATAGAAGGCTCAGTCTGGCAGT
+
'(*,+*))(%$####$%'('&&&)%$"#$%$%$%$######$%&&((%&&&'&%$%%(*+(&.-0;:89846(''(+0//01AEKFFF1111::;D99:9LECB<7779C8667977>3))**(.../BCA@:;333465567<=?BFD>=>@EAADE>><,+++411--,-123010/11>BCGKSSSDBBCSCDCFFSHGHDDDFE>;;=:=7M@:::;NAA@JM??>?SFFEGKKHEHHRIEG@?D@<;;==<=;<841.&%%%$###
@34cfd386-27d1-4f2a-a8a9-8992c6ab6838 runid=615b655584623c08cdef24ecaddfdaffc95be13c ch=360 start_time=2025-08-20T10:27:51.565792-04:00 flow_cell_id=FBD58360 basecall_gpu=Quadro_GV100 protocol_group_id=SDF_08202025_064710 sample_id=SDF_08202025_064710 barcode=barcode14 barcode_alias=barcode14 parent_read_id=34cfd386-27d1-4f2a-a8a9-8992c6ab6838 basecall_model_version_id=dna_r10.4.1_e8.2_400bps_hac@v4.3.0
ATGTTTTGCATCTACTCGTTCATTATGCAGGATATAGATATTAACCAGACAGTATTCGAGACCATAGAGTTTTCGCATTTATCATAAACGCTTTCGCATTTTTCGTCGCCGCTTCAATGGAAGCCCGAGTGGTCTAAGCATTTCTGGTCTAGATGAGCCCAGAGTTTCCAACTTCGATCCACTTTTTTAGGGTAGTATCATATCCAAAGATTCCATAGAAGGCTCATTGTAATG
+
()((*/1-(''&%%',%%))+('&%&%$###"##$$$&('()&)))'&%&%('%$%$)('*()(:('''12>??<;:;@C;:)%%%%)+*))*-%'(((((090)+'').4444*))))))*,++./+++/22222123869;;<***),)&$%&((((+('%'&(()+,../1*+,-577@@9;;BI977:<:87('$$$$''(11:=211(.+/)(*,*+-.-)(()-(%$%
@1ae41d38-2223-459e-bf99-42bf510f54f8 runid=615b655584623c08cdef24ecaddfdaffc95be13c ch=60 start_time=2025-08-20T10:28:01.565792-04:00 flow_cell_id=FBD58360 basecall_gpu=Quadro_GV100 protocol_group_id=SDF_08202025_064710 sample_id=SDF_08202025_064710 barcode=barcode14 barcode_alias=barcode14 parent_read_id=1ae41d38-2223-459e-bf99-42bf510f54f8 basecall_model_version_id=dna_r10.4.1_e8.2_400bps_hac@v4.3.0
GGCTTTGTGCTTGGTTGCGTTGCCATGGGTGTTTAACCAACGAGTCTCTTGGGACCCATAGAGTTTTGCATTTATCGTGAAACGCTTTCGCATCTCGTGCGCCGCTTCAGCGAAAACTCTATGGGTCAT
+
$%'((+)($$%&$$$$%%##$####"""$'***))/568:=8667:>;31-56=>;=77520020/.'&&-22.556BBFFNMKACAD=10..('')34877658:5/178998>H@?>>>=4344*'&
@2b0adc7d-ee82-476a-add6-d3a7f86813d9 runid=615b655584623c08cdef24ecaddfdaffc95be13c ch=37 start_time=2025-08-20T10:28:45.565792-04:00 flow_cell_id=FBD58360 basecall_gpu=Quadro_GV100 protocol_group_id=SDF_08202025_064710 sample_id=SDF_08202025_064710 barcode=barcode14 barcode_alias=barcode14 parent_read_id=2b0adc7d-ee82-476a-add6-d3a7f86813d9 basecall_model_version_id=dna_r10.4.1_e8.2_400bps_hac@v4.3.0
TTATGTACTTGGTTAATAAAAAAAAAAGCGGTATTTAACCAACGAGTCTCTTGGGACCCATAGAGTTTTGGCATAACGCCATTGGAAACGCTTTCGCGTTTTTCGTGCGCCGCTAAACGGATAGTATTGTCTGTTATTTATTCAGAAATTCAGATTACAAACCTTTGTAATGAGTTCTAACAATCATTATGGGTATTGCAATTCATAAACCGATTGTTCTATAGCCAGGCTTTTAAAATTGTGTATGAATAACGCTTACATGTTACATTTAGGTACATTTTTATTAATTTTTCTCGAATAATTTTCGAATCCAAAAAAAAAAGGAATCATACTATACTTGAAAGAATTTTTGGTTTTAGTTGATGTCTCTGCAGGGATTAGATTTGTCAGAGAAACTTTCATTCTATGCCAAAGATCATATTAGAAATATGCTTGATACTTTACTATTTTAAATTCGACCTCTTCATCAAGGACACCGATTGGCATAACAAAGTGGGTTTTGGCGCCAACCAAATAATAATATCAGTCGAGATTGAATTCATTTTTCATTCATTAGAAATTAATTTCAAAAAAGAAATTCTTAGTAAATAAACTTTAAATTATGTCTAACTCTGAAAAGAATACTTCCAATATCCGGACTTGTTCTTCGGTATTTGCTGAAGATGAGAAAGAAATATCTCAGTAGCTTCCACAATTACGAACAAAGCGACCTCATTAACAAAGAGTATATTTTCTATCTTTAGGTTGTGTTCCCCTTTCAAAACAGATGCGAGCTTGGGACGGCCAAAGGTTCTCATCTTA
+
##$%%$#$((&',-(&%$###""#')*)'&&(&%'&&*-&%%&&%%%%-//1&-6?=@C?E<..9940-**)'%$%$&$$$&%%%%&<@7332<:=B=<=@HIDBCBEDDCC>@-,,0>@9>HGKHMKDD5444A<@DFDEEFHPKHHSKKLIISRKRISMMFISGBH>>>....7459:IGGGDFDDFGKRPISFKKOIKSLJSSFDCDSDHGKEJOGIEFGFLHKLPFHOSSIIKJIHJHEFLGGDHIIGS====DFFHB<;8;>?=777=>HMHMFSGHGHGHHSIISSSIEEFIKQSH4HE1)))6=D322EAACJSQSSKSSGIQFJOJFSCABASMPKOKFFDSS>>@ESPHJSKKSSGLEF@><<LKFECFJCC@ADFCH;97445GKNSIMILPSJSJGSSLJMJKSSSHSKKSGECFIJHIHADFESSFKOFGHESHFKG<222GSIHREEGHSSHGFDFSLMGJKSNKGILIFGISJJPSMKIMILLLMSKLNFHEJHPNDNMNCOMLKSFJF555532228:94545:6666DIHKHSJHJHSINEHKSSPEHBIESDSSSKQFEMISJIMGIMIHLLFSSPKISJPGHSLGIDFDHPPNGKHGHIQSGD<>5555F=>>FJB?;??@GMNHOC@2//1AFLBGEFGIJOF?:+)('')*().*''&&))(')++*)&,8:CEODCLBABDLGFJC=<==IKFHKFHSFIIJDEBBGQISKJPNLFMQIIDCABGSHNJI=@O;65OHKSGSSGDBDFCCDDADC?A@BC<<<>CHFMGKJD@?@@?>5)
@7aae010d-9fe2-443f-b1ce-264c355c11a4 runid=615b655584623c08cdef24ecaddfdaffc95be13c ch=148 start_time=2025-08-20T10:28:35.565792-04:00 flow_cell_id=FBD58360 basecall_gpu=Quadro_GV100 protocol_group_id=SDF_08202025_064710 sample_id=SDF_08202025_064710 barcode=barcode14 barcode_alias=barcode14 parent_read_id=7aae010d-9fe2-443f-b1ce-264c355c11a4 basecall_model_version_id=dna_r10.4.1_e8.2_400bps_hac@v4.3.0
TTTGTGCCTGTACTTGGTTCAGTTGTGAAAAATTCAGTGTAACCAACAAGTCTCTGGGACCCATAGAGTTTTCGCATTTATCGTGAAACGCTTTCGCGTTTTCGTGCGCCGCTTCATTCGACCTCTTCATCAAGGACACCGATTGGCATAACAAAGTGGTTTTGGCACCAACCAAATAATAATATCAGTCGAGATTGAATTCATTTTTCATTCATTAGAAATTAATTTCAAAAAAGAAATTCTTAGTAAATAAACTTTAAATTATGTCTAACTCTGAAAAGAATACTTCCAATATCTCCGGACTTGTTCTTCGGTATTTGCTGAAGATGAGAAAAAGAATGTCTCATACATTTTCCACAATTACGAACAAAGCGACCTCATTAACAAAGAGTATATTTTCTATCTTTAGGTTGTGTTCCCTTTCAAAACAGATGCGAGCTTGGGACGGCCAAAGGTTCTCATCTTAGGT
+
'(('()*.,*))(+*''()3*)))/)&#####"########%,/013,,+,1-,+&&3CCLJLG3222FBFEDAAGM<B>>=<@@EKMS:998A;776668C85558330(763//<9'%%&+,--1/6444=@CGIDCDDIJNDBCCHFFFHILNKGE*:?@888('''>AAFGGNFKSKOHKJSGJEBEDGJKH?><:<1/000;DCDDEKIMIGEKPKNJHNJG?8>=@SKEAAAHKMSHSEDNHGQRSHLGEHMGLSRLSJSSHSKGJILGKHSMLMJSGFDA@>B332,*((%%%&(.8=AJHIJSSFHJDDHHESOISIDED=@B?AGGIKKMSHSDECCSKMPIJSHFI@PIGFD<:8779;BAESDBCCPJJJNIKJISHSGEEKHIKOSRSOFSG@AODFJSSJSD77,;=:=A877MMPHEEIOGGSKNIL6666C>=<<CCCFNLIHD@=>>=/'')(
@f8a7ed84-1039-41a6-b000-93c24b6a54c2 runid=615b655584623c08cdef24ecaddfdaffc95be13c ch=293 start_time=2025-08-20T10:28:16.565792-04:00 flow_cell_id=FBD58360 basecall_gpu=Quadro_GV100 protocol_group_id=SDF_08202025_064710 sample_id=SDF_08202025_064710 barcode=barcode14 barcode_alias=barcode14 parent_read_id=f8a7ed84-1039-41a6-b000-93c24b6a54c2 basecall_model_version_id=dna_r10.4.1_e8.2_400bps_hac@v4.3.0
TGTGTCCTCTACTTCGTTCGGTTATGCAGCCGATATTAACCAACGAGTCTCTTGGGACCCATAGAGTTTTCGCATTTATCGTGAAACGCTTTCGCGTTTTTCGTGCGCCGCTCAAATACTCCGTATAATTAAAAAAGATATTTGGTTCCCGCCATCCGAGACCCCACTTGAAAATAAAGTAAAGTTTATCGACCTAAGATACTAAATGAAGATGCATCTACGAGAAAATCTTCGCCTTGAAACTGAACAGGTCTCTAATGTTCGGAATGTTGTAGCTGATCATAGTCGGGCGCTCCAGCGAAACACCCCATGCAATCACAACGATGTCAGATGGAAACCCGAGTGGTCTAAGCATTTCTGGTCTAAATAAGCCGGAATTTCCAACTTCGATCCACTTTTTTAGGGTAGTGTGGTATCCAAAGATTTCCATAGAAGGCTCAGGTGTAGAG
+
%%&&&(()+*''(*''((8,++,0-&%$#$&%,+*))&%%&&&(-,,-9898>9:<C68;7=999:>9=@>>4000/.//1BBEEED=<<;@?@E.---8A4//-07895./))+*+)*)$%)*.0***,)((,751/.-//-)+,79==5@CAFHDACDKDBHGCCDGMIGFGGEILJJKGRKSHGSSSGGHFSJSOHNISSHFFHIGSGIEEJJSIGPRA@BSGLHAGDB:7766=1542,,,,56-''+6787:;GHGHEEDDJSKMHHSFHFGFMDJFGABABHLKJBAABSCDBBCDLSECCCHAB9999B=7768<4444;40//10///CBC@FGEKSIFGCD@DH;9:6CA67<:;:;I@KGDEC76557763<;><<<;;BEBDFDFDISSSGHJGKHIFFHGEEISJSIELJJE=E<E6::9<@:88:,)()&&/%$%&
@abb0a39c-e446-45de-939f-4d3f83bc392e runid=615b655584623c08cdef24ecaddfdaffc95be13c ch=56 start_time=2025-08-20T10:28:29.565792-04:00 flow_cell_id=FBD58360 basecall_gpu=Quadro_GV100 protocol_group_id=SDF_08202025_064710 sample_id=SDF_08202025_064710 barcode=barcode14 barcode_alias=barcode14 parent_read_id=abb0a39c-e446-45de-939f-4d3f83bc392e basecall_model_version_id=dna_r10.4.1_e8.2_400bps_hac@v4.3.0
ATGTTATGTCTAACCTACTTGGTTCAGTTGTATTGAAACCGGTGTTTAACCAACGAGTTCTCTTTGGGACCCATAGAGTTTTCGCATTTATCGTGAAACGCTTTCGCGTTTTTGGTGCGCCGCTCACCCATAATGATTGTTAGAACTCATTACAAAGGTTTGTAATCTGAATTTCTGAATAAATAACAGACAATACTATTCCGTATAATTAAAAAAGATATTTGGTTCCCGCCATCCGAGACCCCACTTGAAAATAAAGTAAAGTTTATCGACCTAAGATACTAAATGAAAATACATGTACAGAAATCTTCGCCTTGAAACTGAACAGGTCTCTAATGTTCGGAATGTTGTAGCTGATCATAGTCGGGCGCTCCAGCGAAACACCCCATGCAATCACAACGATGTCAGATGGAAACCCGAGTGGTCTAAGCATTTCTGGTCTCTAATGAGCCGAAATTCCAACTTCGATCCACTTTTTTAGGGTAGTGTGGTATCCAAAGATTTTCATAGAAGGCTCCATATTGGT
+
$$&''$')(%%&',.0//23,,,-.---/*&%%%$##$%&%'''&&%&(22235/...+''0/6,(233789;B@::@I?FGF@>?@?D?A@@CDFHLGGA@=>0*))(((26'&&&,--3/+*&(7::;?>>=3334442,)((%456;<@EGRSGLSHSJKISJIKDCB@SGBFEGPNHSHHNSSEA@?766,&&&',+0.@DDGGEB?=>GIIQDFC;:;88;=<=<:?@?@;:445B;ADA987899>JIJGDEHFGFIHEEIGNLEDEDFC@@@>=>=40014211//..****--*'(+.74443AGFEJCFBA7777BJG@AADGCDGGIMIKKOHSRJNGSJHMISGISOIEF>>>>ESFCA??@EHEHDDHNHESEFGIEDDCCDFHIKLI;;;;S=<==IIGGINIHL;;;<IIGIFFFFH>>>;?@****0//()-&&&+*&&&654183BADDB@??@GFFFEEDIOBEHJMSGLIJ>>=<@?@@>CE998@13''999:88785(&&&&0,&&
@aa5706d0-af62-4f62-861c-6be0fdea5884 runid=615b655584623c08cdef24ecaddfdaffc95be13c ch=424 start_time=2025-08-20T10:28:45.565792-04:00 flow_cell_id=FBD58360 basecall_gpu=Quadro_GV100 protocol_group_id=SDF_08202025_064710 sample_id=SDF_08202025_064710 barcode=barcode14 barcode_alias=barcode14 parent_read_id=aa5706d0-af62-4f62-861c-6be0fdea5884 basecall_model_version_id=dna_r10.4.1_e8.2_400bps_hac@v4.3.0
GTGTTATGTACATCTACTTGGTTCAGTTATGCCATGCCGGATCTAACCAACGAGTCTCTGGGACCCATAGAGTTTTCGCATTTATCGTGAAACGCTTTCGCGTTTTTCGTGCGCCGCTTCACCATCTGGCGTCATTATGCCATTGGTGCTGACCTGAACACCGACTATGATCAGCTACAACATTCCGAACATTAGAGACTTGTTCAGTTTCAAGGCGAAGATTTTCTCGTAGATGCATCTTCATTTAGTATCTTAGGTCGATAAACTTTACTTTATTTTCAAGTGGGGTCTCGGATGGCGGGAACCAAATATCTTTAATTATACGGATAGTATTGTCTGTTATTTATTCAGAAATTCAGATTACAAACCTTTGTAATGAGTTCTAACAATCATTATGGGTATTGCAATTCATAAACCGATTGTTCTATAGCCAGGCTTTTAAAATTGTGTATGAATAACGCTTACATGTTACATTTAGGTACATTTTTATTAATTTTTCTCGAATAATTTTCGAGAATCCAAAAAAAAAAAAGGAATCATACTATACTTGAAAGAATTTTTGGTTTTAGTTGATGTCTCTGCAGGGATTAGATTTGTCAGAGAAACTTTCATTCTATGCCAAAGATCATATTAGAAATATGCTTGATACTTTACTATTTTAAATTCGACCTCTTCATCAAGGACACCGATTGGCATAACAAAGTGGGTTTTGGCGCCAACCAAATAATAATATCAGTCGAGATTGAATTCATTTTTCATTCATTAGAAATTAATTTCAAAAAAGAAATTCTTAGTAAATAAACTTTAAATTATGTCTTTTAAAAGAATACTTCCAATATCCGGACTTGTTCTTCGGTATTTGCTGAAGATGAGAAAAAGAATGTCTCATACATTTTCCACAATTACGAACAAAGCGACCTCATTAACAAAGAGTATATTTTCTATCTTTAGGTTGTGTTCCCCTTTCAAAACAGATGCGAGCTTGGGACGGCCAAAGGTTCTCATCTTACGGGGAT
+
$$%&(%%&'%%#$##%'+,())*+'&&&%&$$$##""$&*(%&&&'9::::+++.30-,%%'1++-4<+)))610/(()<BD?=>>>EOFLSIBDCDJFGE<<<<>B.,,,-../++++-23200)'&%&$%$#%&%&#"##$&$#"#$####""######$$.9<?AEFKFHSPRLLJKMSJIHSEEEEJSI@=:?@75436>>RHJIMMSDSMOLSNSLSCSSSMDCDBBBCHHMHKJJ>:==6,SHLJB;5(./FEEEHJGIJIGSHSGISFGSSOGDFEJJSFIJFSDDEHHFJHEHEDB@?CKKJEI<0.HDFHLMIKLGOGKQLS@A;54455661@FIDEEHLSSSGHSA<5321///03AJFHRKHIIJDJCELHFHJIJPLSIJMKJNOLHH,,,.DFFSIHKLFHGIFFEF???43246:<=AIEBBAGECD@JMIHIHHMGGECCHLMKHJLLSIJJGNHHIMIOMJJFIMJIIJHSHNGJFSMPSODB:555FA::;G@531+&(,,>>7C==BCCGLSKPKESJSQHJNLIGJIIM:999HSOSIILKFLHKKGKFDSNSJISJKGDBD@@SIMNFFHEHIMJFECDDBAPGFSSK;::;ECDESJIJLPMKOIKSPLSQSLSKNSSMHSHIEHJLHSHHHSLSHHE/..7=:789<DBC?/;;=ACDGJMJFIIHSEJIFIKJHSSKJSJMG@ACSPJEA@?ABEFA=>>AEDFHSGGC66458FHFSKJBBBBOD@AABHGJFIFIKHSSSMNSSGPQD@JHDFSSSKO@GMLSJGGGGGGMIPCAA<=<1(&&'0((((*('&(%##$),/030///4BFKFEFE@CDBIIJPNKSIHBABBHFKFJNSKSLJE>>>JLSSNKHHFFSDCCDPIEEFFSSRSEIKJSKKA999<FDDIB?@?@ACESHCLIEDGHGDAABBHDKMKF====<:788CCBE;;;5<C@89IHECDJEEABAA>;;;;>>>CBDA>>>=<<=EBEDDCBAD?=<.*'&&(%$
@c1f4c379-122d-419c-9c15-9ac3b8a3d855 runid=615b655584623c08cdef24ecaddfdaffc95be13c ch=7 start_time=2025-08-20T10:28:36.565792-04:00 flow_cell_id=FBD58360 basecall_gpu=Quadro_GV100 protocol_group_id=SDF_08202025_064710 sample_id=SDF_08202025_064710 barcode=barcode14 barcode_alias=barcode14 parent_read_id=c1f4c379-122d-419c-9c15-9ac3b8a3d855 basecall_model_version_id=dna_r10.4.1_e8.2_400bps_hac@v4.3.0
ATGTCCTGTTCCTTCGTTCAGTGCAGCCAAAGCCATGTAACCAACAGTTGTCTGGGACCCATCAGTTTCGCATTTATCGTGAAACGCTTTCGCATTTTCGTGCGCCGCTTGCGGTATGCAATTCATAAACCGATTGTTCTATAGCCAGGCTTTTAAAATTGTGTATGAATAACACTTACATGTTACATTTAGGTACATTTTTATTAATTTTTCTCAATAATTTTCGAATCCAAAAAAAAAGGAATCATACTATACTTGAAAGAATTTTTGGTTTTAGTTGATGTCTCTGCAGGGATTAGATTTGTCAGAGAAACTTTCATTCTATGTCAAAGATCATATTAGAAATATGCTTGATACTTTACTATTTTAAATTCGACCTCTTCATCAAGGACACCGATTGGCATAACAAAGTGGGTTTTGGCGCCAACCAAATAATAATATCAGTCGAGATTGAATTCATTTTTCATTCATTAGAAATTAATTTCAAAAAAGAAATTCTTAGTAAATAAACTTTAAATTATGTCTAACTCTGAAAAGAATACTTCCAATATCCGGACTTGTTCTTCGGTATTTGCTGAAGATGAGAAAAAGAATGTCTCATACATTTTCCACAATTACGAACAAAGCGACCTCATTAACAAAGAGTATATTTTCTATCTTTAGGTTGTGTTCCCCTTTCAAAACGGATGCGAGCTTGGGACGGCCAAAGGTTCTACATCTTCAGT
+
#%%'%##$%%###%%'*+/*)*%$###&%#%$$$#$###$55)))(&%)%&%%$$%(()-*4)))+<B?;<FMGEEH:999FGOI>==::+()'&''+)++,5==<69:2/-*)'(''(+,.)&&&00=@BA@ABDGKEEDBAABCFGFF@@CC>>>DFDAA<:98.,,,000''''<BHIKSLEFDDCIGSJFICDEDASSGSSLSSLSSMCA4---ISGJSK@:::=@F>>?FIJISGLBAHCFHDDEFSNC>>>>BAAHGB>>DE=889@IJFCDDHGHMFBA@?2210104<>;;?EKBANCA<:::;98::A78893234.&$%%),5/*+1---+,/01,;:84555==?<;<KGEGEIGKOHRLLSLFFFCBAAA?MKEFMRSLHIOJGSII.--.HDHGIHNSSSLRISHF700-./,-23<=?>GFHEFFHHHEED?@@?BFDFFFGSKDFSSSSHFHDL>C?9<<FHIEBB=90+222>54479BMK>=<:;=??=>66642253556;:;;==>?BOIBB846<>B<:9:4445BGDBA@----:?DEELJIGHDFGK>BCA:89.*,2/--./.19><<=>?>?CEDFHSIISHMJRHFLGIIJSIGGHSSSINSIHGESIEFHFFRFKFGSKNGHLPRHNQICFGEEGCGEDGFMECB((-9-*=533:;?****<=++++<0*+66F>?>;.-/9=BA?;)((*..-%%%$
@a5bb08f8-950b-4b96-a569-88ddea78f209 runid=615b655584623c08cdef24ecaddfdaffc95be13c ch=85 start_time=2025-08-20T10:28:36.565792-04:00 flow_cell_id=FBD58360 basecall_gpu=Quadro_GV100 protocol_group_id=SDF_08202025_064710 sample_id=SDF_08202025_064710 barcode=barcode14 barcode_alias=barcode14 parent_read_id=a5bb08f8-950b-4b96-a569-88ddea78f209 basecall_model_version_id=dna_r10.4.1_e8.2_400bps_hac@v4.3.0
ATGTTTATGTAACCTGCTTCGACCGGTATTGCAGCCGTTATTTAACCAACGAGTCTCTTGGGACCCATAGAGTTTTTCGCATTTATCGTGAAACGCTTTCGCGTTTTTCGTGCGCCGCTTGGCCCATGCAATCACAACGATGTCGAGATGGAAACCCGAGTGGTCTAAGCATTTCTGGTCTAAATAAGCCGGAATTTCCAACTTCGATCCACTTTTTTAGGGTAGTGTGGTATCCAAAGATTTCCATAGAAGGCTCAGTGTAAGG
+
(()*+*'(()%#$#&$$%%%&()),/,/.-))&$#"##$#(,002;=CGFA@?A7633:59BLBSFEH=977:8<;HFGSJSLLROEGFDIIPSHFEHSJSIHFHIDA,+++3222)((*'%%%&'*%%)*++++(('&()+...,,/7----MPGF?=;?6666===BF7;AESP95113//0+.../8667B?DA>@:FDQJDDDFBKO=P:HIKSISHJSIHIFSCBCBIMSKSGSHELGII>?734531/0,)&%#%%&((
@a7856660-d4ce-4345-8667-d077cb8bdf8b runid=615b655584623c08cdef24ecaddfdaffc95be13c ch=419 start_time=2025-08-20T10:28:30.565792-04:00 flow_cell_id=FBD58360 basecall_gpu=Quadro_GV100 protocol_group_id=SDF_08202025_064710 sample_id=SDF_08202025_064710 barcode=barcode14 barcode_alias=barcode14 parent_read_id=a7856660-d4ce-4345-8667-d077cb8bdf8b basecall_model_version_id=dna_r10.4.1_e8.2_400bps_hac@v4.3.0
ATGTATTGTAACTTACTGGTTCGGTTATGCGCCCCGTATAACAACAAGTATCTTGGGACCCATGAGTTTTCACATTATACACGTGAAACGCTTTGCGCGTTTTCATTGCGCCGCTTTGAACGAGAAAATCTTCGCCTTGAAACTGAACAGGTCTACTAATGTTCGGAATGTTGTAGCTGATGATCGTGGGCGCTCCAGCGAAACGCCCCATGCAATCACAACGATGTCAGATGGAAACCCGAGTGGTCTAAGCATTTCTGGTCTAAATAAGCCGGAATTTCCAACTTCGATCCACTTTTTTAGGGTAGTGTGGTATCCAAAGATTTCCATCAAAGACTGGTAAT
+
%&')&%&&,%$$$$)+*&&,/2123873'%"#$&&&%%&$$%$%',*&)&&&&3/4789==?B000057@=0003602,*'&&)0278?3//2<33----11:'&'/-.--*'(,,3(((*****-989,++*...10++157@@?@=71157:6555>>?BD<;:;BD?@?@F9:@B@<?('''''',-35.+*,002///1:))))A@BB=6679;;+**(++*-*)&'*08:@DDCA;::<4222?<;<?<;?@?@9999956684445=778;9>95@=>>?C>>>?=94:;5445?2112@?<<<><:;:=>>:=>F?>;=:5--%$$%($$$$$%$''
@39a4cbdc-6537-41d1-a3e3-81b2631fbaea runid=615b655584623c08cdef24ecaddfdaffc95be13c ch=112 start_time=2025-08-20T10:28:31.565792-04:00 flow_cell_id=FBD58360 basecall_gpu=Quadro_GV100 protocol_group_id=SDF_08202025_064710 sample_id=SDF_08202025_064710 barcode=barcode14 barcode_alias=barcode14 parent_read_id=39a4cbdc-6537-41d1-a3e3-81b2631fbaea basecall_model_version_id=dna_r10.4.1_e8.2_400bps_hac@v4.3.0
GTGTTTTGGTCTACTCGTTCGGTTGTGCCATGAACCGATATTAACCGAACAAGTATCTTTGGGACCCATAGAGTTTTCGCATTTATCGTGAAACGCTTCCGCGTTTGGTGATGG
+
&&((,-.(#""$$%*))../((('$$#####""##%%&&'()()+,++++,*&)'$$&-,)1<BAAFAB=9:=A6777<=@CMGCDDDFFFOKG5333=>9:3203)''&$#$&
@37b2585f-1b4c-4156-9a09-b98e98b8227b runid=615b655584623c08cdef24ecaddfdaffc95be13c ch=422 start_time=2025-08-20T10:28:30.565792-04:00 flow_cell_id=FBD58360 basecall_gpu=Quadro_GV100 protocol_group_id=SDF_08202025_064710 sample_id=SDF_08202025_064710 barcode=barcode14 barcode_alias=barcode14 parent_read_id=37b2585f-1b4c-4156-9a09-b98e98b8227b basecall_model_version_id=dna_r10.4.1_e8.2_400bps_hac@v4.3.0
GTTATGTCCTGTACTTCGTTCAGTTGTAAAAACCGGTATTTAACCAACGAGTCTCTTCGAAACCGTAGAACTTTCGCATTTATCGTGAAACGCTTTCGCGTTTTTCATACACACTTCAGAAGATACATCTGCCGAGAAAGTACGCCGCCTTGAAACTGAACAGGTCTCTAATGTTCGGAATGTTGTAGCTGATCATAGTAGGGCGCTCCAGCAAAACACCCCATGCAATCACAACGATGTCAGATGGAAACCCGAGTGGTCTAAGCATTTCTGGTCTAAATAAGCCGGAATTTCCAACTTCGATCCACTTTTTTAGGGTAGTGTGGTATCCAAAGATTTCCATAGAAGGCTCAGTATGGAGG
+
$&)$&'(%$$%''&&(&(**/.--.+&$###%%%%''$%%&,59;344****/,))(%'&&)'*%%$$%+$$&+*-;=DHHEBA@BBJSJK????KLEH;;621<*%%%%%%&&%&),,,+)&&%&%&''('&&(()*))('&$$$%%&'2/1DCDFEEHLKSJHKSISHMMHHN@?==CDGIKGG@BFGFEG6/.,,,(((()8886988:)'(03CCDBAABABDEGHGHIHKFFHGJGHFGGJSIHSMKPHIGHJSGDBBCGJGCJSNNGJHOMILJQSLHL@===CADCERGOFFIEEHGEEMKHLJSSH;667894444AAAADDCBFEGGA82,.)?BBCC??98)&&&%$$%('%
@f6bf412b-c88c-442d-980a-59e5c41baa7d runid=615b655584623c08cdef24ecaddfdaffc95be13c ch=71 start_time=2025-08-20T10:28:34.565792-04:00 flow_cell_id=FBD58360 basecall_gpu=Quadro_GV100 protocol_group_id=SDF_08202025_064710 sample_id=SDF_08202025_064710 barcode=barcode14 barcode_alias=barcode14 parent_read_id=f6bf412b-c88c-442d-980a-59e5c41baa7d basecall_model_version_id=dna_r10.4.1_e8.2_400bps_hac@v4.3.0
GTGTTGTGTAGCGTCTGCTTGGTTAATGGAAGCCGCCGATTAACCAACGAGTCTCTTGGGACCCATAAGAGTTTTCGCATTTATACGTGAAACATCTTGCGCGTTTTCATGCGTTCATTGAAACTGAACAGGTCTCTAATGTTCGGAATGTTGTAGCTGATCATAGTCGGGCGCTCCAGCAGAACACCATGCAATCACAACGATGTCAGATGGAAACCCGAGTGGTCTAAGCATTTCTGGTCTAAATAAGCCAGGAATTTCCAACTTCGATCCACTTTTTTAGGGTAGTGTGGTATCCAAAGATTTCCATAGAAGGCTCAGTAT
+
'(**,'&'&##$$%$$$$%%%&'(&$$####$$%%%&''''&*-/244000112..//17?;=>11,)'(./+++,%%&&*'&&%&*+.2:;:-'%%'$&&'&&''>*''$%$$$%***)))+0.-.;AIGGJGKNSLSMOSQLJFGJGJIMOSEFSGFGJC///1766779???55586597=7441/BBC1011,,+*.012266589;@@BFLSSHCCBEIINILF??EKKKSFO<<;=E;888,''())''*-00=7=9:?@FEHEGHRFQILSNSOA??CFB>==?BCDBHHIGSGKQJGMHOPEJEMEB@>>3+))&#
@4bb9a196-00a8-489d-ae43-d69e4e20cfd9 runid=615b655584623c08cdef24ecaddfdaffc95be13c ch=463 start_time=2025-08-20T10:28:39.565792-04:00 flow_cell_id=FBD58360 basecall_gpu=Quadro_GV100 protocol_group_id=SDF_08202025_064710 sample_id=SDF_08202025_064710 barcode=barcode14 barcode_alias=barcode14 parent_read_id=4bb9a196-00a8-489d-ae43-d69e4e20cfd9 basecall_model_version_id=dna_r10.4.1_e8.2_400bps_hac@v4.3.0
ATGTTAGTCTACTGGTTCAGTTGTATGTCAGCCACCCGGTGTTTAACCAACGAGTCTCTTTGGGACCCATAGAGTTTTCGCATTTATCGTGAAACGCTTTCGCGTTTTCGTGGCTTGGCCTGAGAACTGAACAGGTCTCTAATGTTCGGAATGTTGCAGCTGATCATAGTCGGGCGCTCCAGCGAAACACCCCATGCAATCACAACGATGTCAGATGGAAACCCGAGTGGTCTAAGCATTTCTGGTCTAAATAAGCCGGAATTTCCAACTTCGATCCACTTTTTTAGGGTAGTGTGGTATCCAAAGAGTTCCATAGAAGGCTGGTCTGAGG
+
##%%'####$%'.%&)+/((((.&%$&)&$#$$#""$$%%%%%%')01+*+*,,-,)((+-*3/21273?,**+/.1222558999=<>@AFHMK;9879(''2123D300&&&&0%$$&+&&().'<>?EEGEEFMSKEFGGIFE<?@AEC><74+**+;DEDC<<;;=<>>AC?@?@B9:;=>>BB>:;<<<DFHGIGGHIJOLCABCGHFFGPGFGSJSPF>>>?HDGDABACE?@>(8.''35?:9<?7689:55?ACDDFJCCEGS@7678SDBE?SSKI>8:;;>>=>F65546-+()1<:8554823989=8755,&&&''(*+
@3764771a-fc2e-45d4-b449-5ebf52a45927 runid=615b655584623c08cdef24ecaddfdaffc95be13c ch=273 start_time=2025-08-20T10:28:37.565792-04:00 flow_cell_id=FBD58360 basecall_gpu=Quadro_GV100 protocol_group_id=SDF_08202025_064710 sample_id=SDF_08202025_064710 barcode=barcode14 barcode_alias=barcode14 parent_read_id=3764771a-fc2e-45d4-b449-5ebf52a45927 basecall_model_version_id=dna_r10.4.1_e8.2_400bps_hac@v4.3.0
TATGTAGTTACTGGTTGGTTGTGCCAAACCGATATTAACCAACAAGTATCTTGGGACCCATAGAGTTTTCGCGCATTTATCGTGAAACGCTTTCGCGTTTTTCGTGCGCGCTTCGTGGTTATCGACCTAAGATACTAAATGAAGATGCATCTACGAGAAAATCTTCGCCTTGAAACTGAACAGGTCTCTAATGTTCGGAATGTTGTTGACTAATAATTTAGTCGGGCGCTCCAGCGAAACACCCCATGCAATCACAACGATGTCAGATGGAAACCCGAGTGGTCTAAGCATTTCTGGTCTAAATAAGCCAAATTCCAACTTCGATCCACTTTTTTAGGGTAGTGTGGTATCCAAAGATTTTCCATAGAAGGCTCAGTATAAGGG
+
$$%%&$###$(.**++'%%&'&%######$%&''&%$%&(%%%'%$&&&&'0+-/=39>9<5444=544386/,:;=920)*+8GFIS?>>=DBAEFGCFHA:779:<;9981,)*()(+&+(&&&)-../310166;ABA?DA?:6556::9634433;97542,0113E<ABDGJDCD@;977;=DFFGJEDB>>>=?BFEF=7/''&'&&&%&&''''*+112<87746-----1<>:;::@@NGDFFIHSNQMJFEEJGFHGIHHILQPISF@>>?GHMIDEBBA-,,-/7,-67SFA::2//.-(**08+D:BCDD7779>=9CIFLSSSGBFMOGGFHQMFHIJ>=>>@B6456984//0011/233-**,+*))++.
@008f98d5-fe99-437f-82ff-29d702a86590 runid=615b655584623c08cdef24ecaddfdaffc95be13c ch=1 start_time=2025-08-20T10:29:09.565792-04:00 flow_cell_id=FBD58360 basecall_gpu=Quadro_GV100 protocol_group_id=SDF_08202025_064710 sample_id=SDF_08202025_064710 barcode=barcode14 barcode_alias=barcode14 parent_read_id=008f98d5-fe99-437f-82ff-29d702a86590 basecall_model_version_id=dna_r10.4.1_e8.2_400bps_hac@v4.3.0
GTGTTATGTACATCTACTGGTTGGGTTGTGCCAATCTAACCAACAAGTCTCTTGGGACCCATAAGAGTTTTCGCATTTATCGTGAAACGCTTTCGCGTTTTTCGTGCGCCACTTAAATGGGTTTTGTTATTCATAAACCGATTGTTCTATAGCCAGGCTTTTAAAATTGTGTATGAATAACGCTTACATGTTACATTTAGGTACATTTTTATTAATTTTTCTCGAATAATTTTCGAATCCAAAAAAAAAGGAATCATACTATACTTGAAAGAATTTTTGGTTTTAGTTGATGTCTCTGCAGGGATTAGATTTGTCAGAGAAACTTTCATTCTATGCCAAAGATCATATTAGAAATATGCTTGATACTTTACTATTTTAAATTCGACCTCTTCATCAAGGACACCGATTGGCATAACAAAGTGGGTTTTGGCGCCAACCAAATAATAATATCAGTCGAGATTGAATTCATTTTTCATTCATTAGAAATTAATTTCAAAAAAGAAATTCTTAGTAAATAAACTTTAAATTATGTCTAACTCTGAAAAGAATACTTCCAATATCCGGACTTGTTCTTCGGTATTTGCTGAAGATGAGAAAAAGAATGTCTCATACATTTTCCACAATTACGAACAAAGCGACCTCATTAACAAAGAGTATATTTTCTATCTTTAGGTTGTGTTCCCCTTTCAAAACAGATGCGAGCTTGGGACGGCCGAAAGGTTCTCATCTTA
+
##$'*&((('&$$$$%'+&&&&)''&)&%$""#$$%%%%12))*(&&&+-))*'(*<;;A>>=/))A?>BC501GODPGLJGGJJMLICBAAH@:<CDECAE1111>987*))(')().422+(((&&&&7<AJJEIHHAHED?AA1--.1;=GSISLILLOISGKLNJKLHGHJHMSMSJHFFFIGILMHIIFMJLLLEFIIKIJEFLLHA@A@GIRIS=<1//-)**,>BFA66556GDECDKIHGNIEEIIFFGCCB>:/;<;9;AFKFDB=KJB212BSPIJIKOLSKMLSFGFI>FFOFJSLGIBD>9G>>IKFGSSMHSJGJFF@??>FCB=>?DEG@??==>::DLGJMHIFLGHLSGIGEEB,,,,MJSDDGELDABABCDEB<=BAAFFEKMGDEEHSGAMNKSMSFIMNMSMOJHISSISSHSHIJSHLSKSLJSJSFLSGHIJIB@ABLJHPSMHSHKFSJLFCCCRCSSNNOSPSGKJKNFSDDDSSNFNFIKKLLIDEELSMBRSJJISPIIKMIISLIJSHPLKHSIFHSS@LLFOJGHHGLSSKMJHGSODOLBIIDEHIJIH@))))FSHHSEB>9522/BG@@DMGJMIJLHSRPNLJSLLSNRHSSIHJEGEEIFLGDBAABKIGOK?JGOGSJPJIHLGHOISLFHMLQSKJEJCDIFKBE156>.,GALFSSSEEDCJJEDECEC////=0001'&'/3<<?>>>>DA?=.
@d26063c6-62cb-4688-9e42-30063dc142ef runid=615b655584623c08cdef24ecaddfdaffc95be13c ch=373 start_time=2025-08-20T10:28:59.565792-04:00 flow_cell_id=FBD58360 basecall_gpu=Quadro_GV100 protocol_group_id=SDF_08202025_064710 sample_id=SDF_08202025_064710 barcode=barcode14 barcode_alias=barcode14 parent_read_id=d26063c6-62cb-4688-9e42-30063dc142ef basecall_model_version_id=dna_r10.4.1_e8.2_400bps_hac@v4.3.0
GTGTCCTATTCGTTCGGTTGTGAAACCGGTGTTTAACCAACAAGTTCTTGGGACCCATAGAGTTTTCGCATTTATCGTGAAACGCTTTCGCGTTTTTCGTGCGCCGCTTCAATCAGTCGAGATTGAATTCATTTTTCATTCATTAGAAATTAATTTCAAAAAAGAAATTCTTAGTAAATAAACTTTAAATTATGTCTAACTCTGAAAAGAATACTTCCAATATCCGGACTTGTTCTTCGGTATTTGCTGAAGATGAGAGAAAAAGAATGTCTCATACATTTTCCACAATTACGAACAAAGCGACCTCATTAACAAAGAGTATATTTTCTATCTTTAGGTTGTGTTCCCCCTTTCAAAACAGATGCGAGCTTGGGACGGCCAAAGGTTCTCATCTTACA
+
%$%%*)*&(*&(((-((),+)'$$$#$%+*((((,-.'$$$%&'&&%'*&&'(01267/--.9:>>>=IDCAEDFA@??DEHFFHKBC@CJFD?BEL9777B@@?6771+,..77777656DDHCDDCKGGSFSSKJPSIJKFD>?@BBAD?AE=GDGRNJSQIMHSSSKKHGHFGIPSA@??@@?>>>AEBC;:::968;''&):HDEEFFDB@@@FA@@=?//,1-*+++221:/''77@@=BBSLLNIBA?;*)-*9<JEKFILFDEDEEELKMKSFSSLSFHIPMJKHFHGIJIFIIJKFSPNSGLGNJKHGSHJFLIJFLSJLJEIKHKPIEGELIKOIHA>IF212F@DDLSSA@?A@@?@??BA1///96659::;EHCCCC@?@;;3,+'
@d5a8a9e7-e2a7-4c19-9c5d-5746e0441504 runid=615b655584623c08cdef24ecaddfdaffc95be13c ch=20 start_time=2025-08-20T10:29:06.565792-04:00 flow_cell_id=FBD58360 basecall_gpu=Quadro_GV100 protocol_group_id=SDF_08202025_064710 sample_id=SDF_08202025_064710 barcode=barcode14 barcode_alias=barcode14 parent_read_id=d5a8a9e7-e2a7-4c19-9c5d-5746e0441504 basecall_model_version_id=dna_r10.4.1_e8.2_400bps_hac@v4.3.0
ATGTAGCCTACTTGGTTCAGTTATATGAAAAATTGGGTGTTTAACCAACGAGTCTCTTGGGACCCATAGAGTTTTCGCATTTATCGTGAAACGCTTTCGCGTTTTTCGTGCGCCGCTTCATTCAGCAAATACCGAAGAACAAGTCCGGATATTGGAAGTATTCTTTTCAGAGTTAGACATAATTTAAAGTTTATTTACTAAGAATTTCTTTTTTGAAATTAATTTCTAATGAATGAAAAATGAATTCAATCTCGACTGATATTATTATTTGGTTGGCGCCAAAACCCACTTTGTTATGCCAATCGGTGTCCTTGATGAAGAGGTCGAATTTAAAATAGTAAAGTATCAAGCATATTTCTAATATGATCTTTGGCATAGAATGAAAGTTTCTCTGACAAATCTAATCCCTGCAGAGACATCAACTAAAACCAAAAATTCTTTCAAGTATAGTATGATTCCTTTTTTTTTGGATTCGAAAATTATTCGAGAAAAATTAATAAAAATGTACCTAAATGTAACATGTAAGCGTTATTCATACACAATTTTAAAAGCCTGGCTATAGAACAATCGGTTTATGAATTGCAATACCCATAATGATTGTTAGAACTCATTACAAAGGTTTGTAATCTGAATTTCTGAATAAATAACAGACAATACTATCCGTATAATTAAAAAAGATATTTGGTTCCCGCCATCCGAGACCCCACTTGAAAATAAAGTAAAGTTTATCGACCTAAGATACTAAATGAAGATGCATCTACGAGAAAATCTTCGCCTTGAAACTGAACAGGTCTCTAATGTTCGGAATGTTGTAGCTGATCATAGTCGGGCGCTCCAGCGAAACACCCCATGCAATCACAACGATGTCAGATGGAAACCCGAGTGGTCTAAGCATTTCTGGTCTAAATAAGCCGGAATTTCCAACTTCGATCCACTTTTTTAGGGTAGTGTGGTATCCAAAGATTTCCATAGAAGGCTCAGTATGAGCTATGTTAGCTACTCGTTCGGTTGTAAAGCGGTCTAACCACCACTGCCATGTATCAAAGTACGGTTTTCGCATTTATAGTGAAACGCTTTTCGCGTTTTTCGTG
+
%'''%##"#$)/*&&)*-('')&&&&%#$%$##&'*,043334@FIABB66578522837885686C=99;B=CCCGEEDFCBBBCIGQHLIDEEDJFDDC@>AGG.---9666246:99SDFJHLKSHJPSKHLJHILFHSKSCCAAEFIKFKJLSLGAAA,++3CBA@@EHDCFDEJHSKPJJLSMKIH@FLCC>EGEFISHSFJLLFSKSSSLJRMJLFHJJENJSI>>==@BCEGHOBEFEHFAA@?MIOMHIIFC?:145CDDBEJGC?>=;;;;;BGKFEHGFHFSKSPMHINIJEGHBAABHA@?@::;<==>>@AFCDECGLKIISLSNBOHLSMSJQIEDHMMLIISSSS???>=+*+))(+)/15@B@CLSHJGLSJHISSGEGEILOHIIMHHIJSSOKFBBBJEISSLSSHHJLHGDBEGGJSGHGHGIMECCGGSIGFJKMSMMIA@;44>GSSQ888AIF===?LMS>=6+***99HKLKIOJNQRMSOSISISISMMPNKFEFGISJHIGJIDACDJHKSSAAABC@@;SS@ABOGJBA?@AHNLB@ACFGLGJEHJIGGG@@A@SJSSISJSNJFFJKFINLJPSISSSILHFIIIGMBBCGOJSMJFKSGIJFLIHHHFFCDHDQSMILSLSIKFJIEMLHMHKOHGLLSJNSFGHSSSHA??CIDCSDEJGIDIEFDIOEHHJD@@ABNJNKJJSKSDDFHIIHKLKSISKG@@A@SB;;:00EA@?@D8888DGIQGGLKKG778DHSQLRGFE??==F>GHIJMHSPMGDCCKIILJLKRHNGDFDKSSSMMSNLFEFEFHGI@@A>@@AFSILGB000(''3DDA>><=DEDBBDGFDEDEABD7GD>==>@CCEI41113@BCDEEDEGIJKCDSLOKSFJKHEMSSLGGD?CDKHHJILLIFRGGFEEEIJJG<??FJA>EGJ?>>?A1///24<>??AE>>FBEADFABFFDBA-*))*+$$%#""$'')%##$##%##$%%%$$&$$$#$%%$%)%&&(454678???CHFKIHFDFEEGQIJFDABAFIB<;4553-+&%%%49?E9776:99<;7677>F-&&%
@191b274e-bba1-4fe9-b1db-189a9423bbff runid=615b655584623c08cdef24ecaddfdaffc95be13c ch=373 start_time=2025-08-20T10:28:52.565792-04:00 flow_cell_id=FBD58360 basecall_gpu=Quadro_GV100 protocol_group_id=SDF_08202025_064710 sample_id=SDF_08202025_064710 barcode=barcode14 barcode_alias=barcode14 parent_read_id=274c91ba-db16-4ac4-8d2a-7284af13b8ab basecall_model_version_id=dna_r10.4.1_e8.2_400bps_hac@v4.3.0
TTATGTCCTGTACTTGGTTGGACTATGCAAAACCGGTGTTTAACCAACGAGTCTCTTGGGACCCATAGAGTTTTCGCATTTATCGTGAAACGCTTTCGCGTTTTTCGTGCGCCGCTCAATGGGGTGTTTCGCTGGAGCGCCCGACTATGATCAGCTACAACATTCCGAACATTAGAGACCTGTTCAGTTTCAAGGCGAAGATTTTCTCGTAGATGCATCTTCATTTAGTATCTTAGGTCGATAAACTTTACTTTATTTTCAAGTGGGGTCTCGGATGGCGGGAACCAAATATCTTTTAATTATACGGATAGTATTGTATTTATTCAGAAATTCAGATTACAAACCTTTGTAATGAGTTCTAACAATCATTATGGGTATTGCAATTACAATGAACCAATTGTTCTATAGCCAGGCTTTTAAAATTGTGTATGAATGACGCTTTTTTACATGTTACATTTAGGTACATTTTTATTAATTTTTCTCGAATAATTTTCGAATCCAAAAAAAAAAGGAATCATACTATACTTGAAAGAATTTTTGGTTTTGGT
+
&(%''(&%%$%#$)*(''(((%&%$%&%##%)-/./33)))+6CE::::CC846>>C;CEJIFKNOGNLGSIIJE<;<<KGFO>>>>JIMGSGJGSS@A>>??BK5222;;<=413'&(()2.-,))('(**,047>OFEEGHNOMISKMSNJSKHLNKJOJGPCG<<;9//.****),./:<ECB@BDHIJGSSIHHHLLSFSSKNKISLGJSJSSSKGIJ@JDKLSKISKI?;<FG3,,--<8445824348111187899<:9:>B:=>?FHFNLRFKFEHCCAFELED@.*-))DCCEPMJFEFGSEE>>3//,+*12555;HHKDEHB@=<==>KHSPLSD;SHGJKFFCACFHIKFSKKS:999NLLSSJSSB:8-*(+)(&&&(,-,5)))+,..,0((<<DCFGECAICA@BDSKHGIIDIJB@>=)))*,../00008764@C@FPGIIKSIJKSGFSGSSKHGHFLLSSSNN=;;;FJMGA???84327AA@DCDENISLSBCFCHECEEDHEICBBADIILPNGCLSSA?A@IG''&
@4455c80e-a7b9-42bd-8f8d-c0a8cf3af196 runid=615b655584623c08cdef24ecaddfdaffc95be13c ch=373 start_time=2025-08-20T10:28:53.565792-04:00 flow_cell_id=FBD58360 basecall_gpu=Quadro_GV100 protocol_group_id=SDF_08202025_064710 sample_id=SDF_08202025_064710 barcode=barcode14 barcode_alias=barcode14 parent_read_id=274c91ba-db16-4ac4-8d2a-7284af13b8ab basecall_model_version_id=dna_r10.4.1_e8.2_400bps_hac@v4.3.0
ATGTTTTTTACTTCGTTCAGTTATGTTTTTTTTCAATTTAACCAACGAGTCTCTTGGGACCCATAGAGTTTTCGCATTTATCGTGAAACGCTTTCGCGTTTTTCGTGCGCAAGCTTCAATCCCTGCAGAGACATCAACTAAAACCAAAAATTCTTTCAAGTATAGTATGATTCCTTTTTTTTTCAATTCGAAAATTATAGAAAAATTAATAAAAATGTACCTAAATGTAACATGTAAGCGTTATTCATACACAATTTTAAAAGCCTGGCTATAGAACAATCGGTTTATGAATTGCAATACCCATAATGATTGTTAGAACTCATTACAAAGGTTTGTAATCTGAATTTCTGAATAAATAACAGACAATACTATCCGTATAATTAAAAAAGATATTTGGTTCCCGCCATCCGAGACCCCACTTGAAAATAAAGTAAAGTTTATCGACCTAAGATACTAAATGAAGATGCATCTACGAGAAAATCTTCGCCTTGAAACTGAACAGGTCTCTAATGTTCGGAATGTTGTAGCTGATGATCATCAGCAT
+
''(+*)&$&%%&('(()54311$%$###"####$$%%&()20/,,.055689988,45675656::=?EEEJD@AAAHA?>7223EEGGB@@@JEBBBBC@=@/+++1/.+(((),,578<===@>>>@BBFCEGJSJCGAKJFMB@AG>99678:;BFHLJJMLSIMPFHSNJFB;=AHGHD-((((=7220100))''-,:FFCA<<A:;<;@>=C8779ACIJISLSHGLFH??FA?BB@D?@@@HILJJHLSSRKLSNIFSGEGFIHH@>??HEBHDSFFJJHJ----LGMPIRGFHLFLHSHHBEFJIL???DDBEFFSLIJLSJGGBJHSNGIHHHPOSHFFGC=>DGSIEKFKEBAC;::98944<==GIJIISGHSKSSKJDDBDD-*)*+1-.+6<?SEJFMGJGDCDCSHJGJFGJHEHIHFLKIMKHIJFHCBCJNIIKISKJKFLJHSQGI9444?E;;;<?>>AIGHKCKGFA?>?F>@BJDD;7661-('())),.5+**()((*-++)()3243,-,%%%&'&&$%$$&
@cf49fd08-f744-4e53-803f-263e0e38f309 runid=615b655584623c08cdef24ecaddfdaffc95be13c ch=244 start_time=2025-08-20T10:29:02.565792-04:00 flow_cell_id=FBD58360 basecall_gpu=Quadro_GV100 protocol_group_id=SDF_08202025_064710 sample_id=SDF_08202025_064710 barcode=barcode14 barcode_alias=barcode14 parent_read_id=cf49fd08-f744-4e53-803f-263e0e38f309 basecall_model_version_id=dna_r10.4.1_e8.2_400bps_hac@v4.3.0
ATGTGTCCTCTACTTGGTTGGGTGCTGAACCGATATTAACCAACAGTTCTCTTGGGACCCATAGAGTTTTCGCATTTATCGTGAAACGCTTTCGCGTTTTTCGTGCGCCGCTTCGAATCAACTAAAACCAAAAATTCTTTCAAGTATAGTATGATTCCTTTTTTTTTGGATTCGAAAATTATTCGAGAAAAATTAATAAAAATGTACCTAAATGTAACATGTAAGCGTTATTCATACACAATTTTAAAAGCCTGGCTATAGAACAATCGGTTTATGAATTGCAATACCCATAATGATTGTTAGAACTCATTACAAAGGTTTGTAATCTGAATTTCTGAATAAATAACAGACAATACTATCCGTATAATTAAAAAAGATATTTGGTTCCCGCCATCCGAGACCCCACTTTGAAAATAAAGTAAAGTTTATCGACCTAAGATACTAAATGAAGATGCATCTACGAGAAAATCTTCGCCTTGAAACTGAACAGGTCTCTAATGTTCGGAATGTTGTAGCTGATCATAGTCGGGCGCTCCAGCGAAACACCCCATGCAATCACAACGATGTCAGATGGAAACCCGAGTGGTCTAAGCATTTCTCGTCTAAATAAGCCGGAATTTCCAACTTCGATCCACTTTTTTAGGGTAGTGTCGTATCCAAAGATTTCCATAGAAGGCTCAGTATAATG
+
"#&'&%%%()(&&'&%&&)'''('&%$#"#$$$$$%%#$('&%&',,.-/789)<=EDEG@A>>???>>?<9776:71111;<AEDG7766@2-.11200:+(((*+*+,-/031//0><;;<86?SDDBGFSMSFGSSKSLSSIJMGISGGOISSH<<9646?HGA...3960//2588,+++112>?FPSSIBAB>BMNJLKSGLIHBKPKHSGBA@ALNCHF=<<CAHGIHSHMIHHHSEIIFSSSNIHIQSHGHI74488:A@----EFKJEGDGLJISIGJKFRJSOHLISSPSIJEDJJDHFEGHAEDCFKISIJEDAAB;;88;;D>=?334<GJN@==<=0,+)))'$$$&68=>ABEEHB:99ADKSJKIEENELGFCIE==<=@-,+**3--66)))-:/DFGGJIIPGLLGSRDCFHICAAAAA96621+++)-,)4<?D@==?FHJJDC??KJMJKDSSJIGEGFMCFSGLSIHISSHIJIHGDEFIHJC766;GKGGGIGGGJKEGIEDE:::9999;222/-*(++23>CBFBFHIEEIHJI:66434CFFEEEDGKIIGGJJNSSLLIGCBBBSHCEFLIIBHI****FACDHE;88<;HJLGHIKIKFGFSCBCDEEJGGLSNSSMGDGK5444:5556888>?@GC??9;:6<))))8:8:'&&&'('''&
@1eb92af1-6be7-4df9-9459-831743c6d936 runid=615b655584623c08cdef24ecaddfdaffc95be13c ch=207 start_time=2025-08-20T10:29:21.565792-04:00 flow_cell_id=FBD58360 basecall_gpu=Quadro_GV100 protocol_group_id=SDF_08202025_064710 sample_id=SDF_08202025_064710 barcode=barcode14 barcode_alias=barcode14 parent_read_id=1eb92af1-6be7-4df9-9459-831743c6d936 basecall_model_version_id=dna_r10.4.1_e8.2_400bps_hac@v4.3.0
ATCATTATCTAGTCTACTTGGTTCAGTTGTGAACCGGTGTTTAACCAACGAGTCTCTTGGGACCCATGAGTTTTCGCATTTATCGTGAAACGCTTTCGCGTTTTTCGTGCGCCGCTTCACAGAGAAGAAACTTTCATTCTATGCCAAAGATCATATTAGAAATATGCTTGATACTTTACTATTTCAAATTCGACCTCTTCATCAAGGACACCGATTGGCATAACAAAGTGGGTTTTGGCGCCAACCAAATAATAATATCAGTCGAGATTGAATTCATTTTTCATTCATTAGAAATTAATTTCAAAAAAGAAATTCTTAGTAAATAAACTTTAAATTATGTCTAACTCTGAAAAGAATACTTCCAATATCCGGACTTGTTCTTCGGTATTTGCTGAAGATGAGAAAAAGAATGTCTCATACATTTTCCACAATTACGAAT
+
&'('&&'&$##"##%%',,%&&'+***0.'$#####$%*'*)*0;?:::55559<542())***+)*&&'0/5::>?HFPGFS:999GSKMHCE@A@ANECA?BP>==;>@?F@BA<9:=?;;@=@63:@;>@>;=<@@==<=<;:=SLILNGSJKLJLJIKJIJFJKHKIFJSSQSJSSKSKJ@;;<GHDCCBCF??>(***+DAEIMGGHEEHBFEFGSOIFIKIMGHHFACB@A?BCHDAAEFFJIJPKSSSKSILSGKGFEEBDMHSBGPJHIEEJKGOSSDAHJLLSIPGMSFJGSGHFBSSRIDHSSSIIHKIMJSSCFSHRSRSJHLSHSSJEISLMSSNINDDSFHJMKLHHLPIRSILSLSHSSSKLLIJNIB?@BSHIFJHIHMFGGEB666@?KSKIGIKOKJHSSSOJLLHSJSIFGJIFIB91*)%
@1091dd00-4f8e-4417-9268-c0d84121c847 runid=615b655584623c08cdef24ecaddfdaffc95be13c ch=327 start_time=2025-08-20T10:29:22.565792-04:00 flow_cell_id=FBD58360 basecall_gpu=Quadro_GV100 protocol_group_id=SDF_08202025_064710 sample_id=SDF_08202025_064710 barcode=barcode14 barcode_alias=barcode14 parent_read_id=1091dd00-4f8e-4417-9268-c0d84121c847 basecall_model_version_id=dna_r10.4.1_e8.2_400bps_hac@v4.3.0
TTTTTCCTCTACTCGTTGGGTTATCCAGCCACCGATATTAACCAACGAGTCTCTTGGGACCCATAGAGTTTTCGCATTTATCGTGAAACGCTTTCGCGTTTTTCGTGCGCCGCTTCAACAGATTGTTCTATAGCCAGGCTTTTAAAATTGTGTATGAATAACGCTTACATGTTACATTTAGGTACATTTTTATTAATTTTTCTCGAATAATTTTCGAATCCAAAAAAAAAAGGAATCATACTATACTTGAAAGAATTTTTGGTTTTAGTTGATGTCTCTGCAGGGATTAGATTTGTCAGAGAAACTTTCATTCTATGCCAAAGATCATATTAGAAATATGCTTGATACTTTACTATTTTAAATTGGACCTTCTTCATCAAGGACACCGATTGGCATAACAAAGTGGGTTTTGGCGCCAACCAAATAATAATATCAGTCGAGATTGAATTCATTTTTCATTCATTAGAAATTAATTTCAAAAAAGAAATTCTTAGTAAATAAACTTTAAATTATGTCTAACTCTGAAAAGAATACTTCCAATATCCGGACTTGTTCTTCGGTATTTGCTGAAGATGAGAAAAAGAATGTCTCATACATTTTCCACAATTACGAACAAAGCGACCTCATTAACAAAGAGTATATTTTCTATCTTTAGGTTGTGTTCCCCTTTCAAAACAGATGCGAGCTTGGGACGGCCAAAGGTTCTCATCTCTAGGGTA
+
$%&&%%%&$$$$&#####$%&*&&%$$$$%$#$&)+**+()('$$&%$$%(''(0.0176998?:99:?=>?000=KKHLG???ALNFK;888GJFEFCBDES/...>:93*))+/2;<CEDBEEGIGGISIOLLNFKGMISHEKSSLSHGEFGGELGSSOSLHSRFFOHSF@==ERJSIIHGNQIIISSJSJNHINNSSLJDA?@@EJEJIKO;61117;:;ACDDDSSMKLFMJGSGSGGIEIIHE>@KJGSGSSLSSHJIKSSIGJFJHOFIKRNKLPHGSQIMHISHISFCO?=;:=<JKIHGNECDCHOFGPSLGGJMSIMSMLSLLJLSJHISOKSSLMPSJGFSLEIGSGHMK?=><+))*.3/))1**899ABBNSBCB=>>?GDKABBDFEJJHQSSLFDF?6565899BFCGIGLSSSRIGLEFDDCCDEDJFI::::LKMNFSSSHGFCEJSIOJGQSRPLKSG=:<;:?;8664B<7351+++6:IFDHR?>>J;<;CDCB<:779:LFCB?>@AGQID=@JDGEIHHM@@----B??@8BD?JSEGIIMJAIFIHCA96333667::KGGNILKFKHHFSIHGIINMSGFGMOHFMC?@?AEHFJGDFEDJNKSHJHSLHJJIIGGLHSLSILSJGHHSSJESHSSQFCB09FEBG@?EHILGJJGISKMJIKJLDHFIJ<;;<86<<A;.''&-0./(*''',*)
@8951b390-9c10-4662-a5a0-a64816a197e6 runid=615b655584623c08cdef24ecaddfdaffc95be13c ch=109 start_time=2025-08-20T10:29:06.565792-04:00 flow_cell_id=FBD58360 basecall_gpu=Quadro_GV100 protocol_group_id=SDF_08202025_064710 sample_id=SDF_08202025_064710 barcode=barcode14 barcode_alias=barcode14 parent_read_id=8951b390-9c10-4662-a5a0-a64816a197e6 basecall_model_version_id=dna_r10.4.1_e8.2_400bps_hac@v4.3.0
TGTTTTGTGTACTCGTTTGGGTTGTCGAACCGGGTGTTTAACCAACGAGTCTCTTGGGACCCATAGAGTTTTCGCATTTATCGTGAAACGCTTTCGCGTTTTCGTGCGCCGCTTCAACCTAAAGATAGAAAATATCTTTGTTAATGAGGTCGCTTTGTTCGTAATTGTGGAAAATGTATTAGACATTATTTTCTCATCTTCAGCAAATACCGAAGAACAAGTCCGGATATTTGGAAGTATTCTTTTCAGAGTTAGACATAATTTAAAGTTTATTTACTAAGAATTTCTTTTTTGAAATTAATTTCTAATGAATGAAAAATGAATTCAATCTCGACTGATATTATTATTTGGTTGGCGCCAAAACCCACTTTGTTATGCCAATCGGTGTCCTTGATGAAGAGGTCGAATTTAAAATAGTAAAGTATCAAGCATATTTCTAATATGATCTTTGGCATAGAATGAAAGTTTCTCTGACAAATCTAATCCCTGCAGAGACATCAACTAAAACCAAAAATTCTTTCAAGTATAGTATGATTCCTTTTTTTTTTCGATTCGAAAATTATTCGAGAAAAATTAATAAAAATGTACCTAAATGTAACATGTAAGCGTTATTCATACACAATTTTAAAAGCCTGGCTATAGAACAATCGGTTTATGAATTGCAATACCCATAATGATTGTTAGAACTCATTACAAAGGTTTGTAATCTGAATTTCTGAATAAATAACAGACAATACTATCCGTATAATTAAAAAAGATATTTGGTTCCCGCCATCCGAGACCCCACTTGAAAATAAAGTAAAGTTTATCGACCTAAGATACTAAATGAAGATGCATCTACGAGAAAATCTTCGCCTTGAAACTGAACAGTTCTCTAATGTTCGGAATGTTGTAGCTGATCATAGTCGGGCGCTCCAGCGAAACACCCCATGCAATCACAACGATGTCAGATGGAAACCCGAGTGGTCTAAGCATTTCTGGTCTAAATAAGCCGGAATTTCCAACTTCGATCCACTTTTTTAGGGTAGTGTGGTATCCAAAGATTTCCATAGAAGGCTCAGTAT
+
&(()*+($$&$$'%&''(%&%&***%##$$&&''(++*-/6;==>?;;:<=9868.34==?C<=3//248:::=CBEMJDKEEHISSKHFJEFGGGD9989G;99<@BBB=9;<98888;54?=3111...142+)*.8,>>>FIFFLLRKGKHPSKISFEGFSSKKSIGJIJSGGJ@@/-,,8899)))*;:>@@EGGIIIJLIKIKFSFHFKHGLIHLMSKJILNFBA?.*//SHHEOS=<;>H>>>?HGFGJHOISPISGLHIIRFIOISKOLLFGC<=CFPSFSGCCDKFSHJHNJGI@JMSISJGHKOIISSLKHCSGSMHAABBD=3333;;ECDDBCSLHSIPIB@EHJDHJHJ>SHSKFFCEIESNIHGKIHHSMMHJHSLJISLSSLFEFECBCA?A?BIG?A=5=/...8898.)%%%'-889:C?=JCCCCD2221874+29;;;;=GE@BSSEECJJKKESSIIGKJHFFDGJMIHOIKGQKLGJIGILQGKPMSPSNKHSKMIGJHFFIJJSGKABAAEDCSHH>=:.,-5DHJF-+++7=30-0>=<+**(&''&(.FISFEENSSKSSLGSFIMIJJMLLSMLLQSSHHHSDA@ACHHSNPQJLQIJSNJQDHSIFLOMMJFJNJ8888=556DKHIFLIHIQOSLSSMSKMHNIIHNSKJJMHIGG??BDA=<<=J=9...2DDH<6GDDLFGFIKMSOIMPIJIJIIKGJRKGSKKHSGSFSJMEFDCFGHHG9@>ADIGGFD?>:2-01,.+'//67665568336777;;<=DGJSFFNIHIGIJJBEFSSCBCBSLSLKFFLD<=DCHGSSRKKJGHLSSSSLNSSJGSGHS@/.//?6644':99>@<:----:;<<=@<<9;@CHIIIIHSMLJFHFHKIHGNOHEDEDEDJSSFHLCDDGCHEB?@@BBFCFFGCGGENNIG?=+***.*+@DD=;:76893333@?>8;==7;43,,,,-,,?B==<==8:::BBE@D777:@3226CFDEFESSSS;=AGGE999:>63333@?@EG==<JIJBGHBCCDEFOH=;:7-
@6c655320-958e-48cf-a91e-ef2225054f13 runid=615b655584623c08cdef24ecaddfdaffc95be13c ch=190 start_time=2025-08-20T10:29:07.565792-04:00 flow_cell_id=FBD58360 basecall_gpu=Quadro_GV100 protocol_group_id=SDF_08202025_064710 sample_id=SDF_08202025_064710 barcode=barcode14 barcode_alias=barcode14 parent_read_id=6c655320-958e-48cf-a91e-ef2225054f13 basecall_model_version_id=dna_r10.4.1_e8.2_400bps_hac@v4.3.0
ACTGTTGTGCCCTGTATTCGTTCAGTTGTCATTGGGTGTTTAACCAACGAGTCTCTTGGGACCCATAGAGTTTTCCCATTTATCGTGAAACGCTTTCGCGTTTTTCGTGCGCCGCTTCACTCGAATAATTTTCGAATCCAAAAAAAAAAGGAATCATACTATACTTGAAAGAATTTTTGGTTTTAGTTGATGTCTCTGCAGGGATTAGATTTGTTTCAAACTTTCATTCTATGCCAAAGATCATATTAGAAATATGCTTGATACTTTACTATTTTAAATTCGACCTCTTCATCAAGGACACCGATTGGCATAACAAAGTGGGTTTTGGCGCCAACCAAATAATAATATCAGTCGAGATTGAATTCATTTTTCATTCATTAGAAATTAATTTCAAAAAAGAAATTCTTAGTAAATAAACTTTAAATTATGTCTAACTCTGAAAAGAATACTTCCAATATCCGGACTTGTTCTTCGGTATTTGCTGAAGATGAGAAAAAGAATGTCTCATACATTTTCCACAATTACGAACAAAGCGACCTCATTAACAAAGAGTATATTTTCTATCTTTAGGTTGTGTTCCCTTTCAAAACAGATGCGAGCTTGGGACGGCCAAAGGTTCTCATCTTGGGGGAT
+
$$$$%'&$$%+*)('$#&&).//,++++&$#""$'*//../16299;;55558554;0;<EHFGA@95348:88872*29B??=>DCJEGE6444A?@BD@@@SJ@==::==A>;755???>?@AGJSSFSKKB@ACESGCKGFGSSSMHFFLIAACAPKHIHEIHHINILSQKJSSMSHHOSSGHIHJJLSKJGGIHQ>ADDHHK@;999B?C61/039CDDHFFHEGGLGIEMGSIJLSIGGMGJHLJHLFBFHJHJIHJMKJSSLQMKDIEGDEHGGSFEKIGJC@=JSLLIHJNIKIKIIJHHFLISIOHQJPSJSHKMMLD3333<:89;<>??=;;;21123113357;<BAA>@?AGCCNDGSKIGSHJLMMIHNHLMNJFG@GDEGHJSKBFESMJJJPFIKSMJIBHLJHGSKSIDGISHFGFPJGKJHMSSINSSIELAAA@FBEGDILD@AEEMOHSLIKSNJHGFHHECAB*)(()16<<??KIJFGNFHEEDEEMKQISISIIGHNNHSILLDECFKMSSFBBBBHGGII?FSGIIMEDEFGFGGHI=711233246>DMGG;>5,*?55KFEFSJSGGEEGHCFSJOHGKCCFBAA@667A7:731/0100-%&('&&#
@9ce2c8d3-b03d-421e-a283-6e16134f5b90 runid=615b655584623c08cdef24ecaddfdaffc95be13c ch=141 start_time=2025-08-20T10:29:08.565792-04:00 flow_cell_id=FBD58360 basecall_gpu=Quadro_GV100 protocol_group_id=SDF_08202025_064710 sample_id=SDF_08202025_064710 barcode=barcode14 barcode_alias=barcode14 parent_read_id=9ce2c8d3-b03d-421e-a283-6e16134f5b90 basecall_model_version_id=dna_r10.4.1_e8.2_400bps_hac@v4.3.0
GTGCCCTATTCGTTCGGTTATGCAAAACCGATATTAACCAACGAGCTCTTGGGACCCATAGAGTTTTCGCATTTATCGTGAAACGCTTTCGCGTTTTTCGTGCGCCGCTTCACTCTGCAGGGATTAGATTTGTCAGAGAAACTTTCATTCTATGCCAAAGATCATATTAGAAATATGCTTGATACTTTACTATTTTAAATTCGACCTCTTTTTCATCAAGGACACCGATTGGCATAACAAAGTGGGTTTTGGCACAACTTCAATAATAATATCAGTCGAGATTGAATTCATTTTTCATTCATTAGAAATTAATTTCAAAAAAGAAATTCTTAGTAAATAAACTTTAAATTATGTCTAACTCTGAAAAGAATACTTCCAATATCCGGACTTGTTCTTCGGTATTTGCTGAAGATGAGAAAAAGAATGTCTCATACATTTTCCACAATTACGAACAAAGCGACCTCATTAACAAAGAGTATATTTTCTATCTTTAGGTTGTGTTCCCCTTTCAAAACAGATGCGAGCTTGGGACGGCCAAAGGTTCTCATCTTTGGG
+
%$$$'&&'''')++/*))*('%%&%&&&&&%&&()&.02141..-'&&)2/5<EDEICS;34:54DA9899;<:10..01;>?F@===JCBA><AEFSIGSLHQC?59@3,,@>LFIIG@=B@@@<;449;671'''-/6655562223:;9777??BCGJIECD33310133@DCCDHIFFNJIKGJH><<<GFE:5-(843..0-*)))135DEDHMIKKILSM@@A@ESFBB@AG<?CB@9875789343''&&+,1.000>BCCCBCK<888><:<<=IAA@BB88768:A@IDB<<>=;:::HMEDCEB3-17<HA@ABDNKFGISLJJMSHCGIMFFHPPF;;C@@<:99AAHKEE778:CSB?>9999DGIKHGGDE@BC>GPHLHJKHDEFQHF>DCJHA@?HDB?>=;=DLIGFHEEHHKLIRLKISJSNLICIJIIKHHCCBEFHJJHGGEEGKJNJLRGKSJSPHOHSGLJMJJIISJLLGDFGLKMSOSG=GSR;9SIIB>MJLSKHJSIHHEEGBCCFJ988:===CSIGID444338-())
@14dd66f4-f5df-48cc-9be3-70cecc707350 runid=615b655584623c08cdef24ecaddfdaffc95be13c ch=391 start_time=2025-08-20T10:29:21.565792-04:00 flow_cell_id=FBD58360 basecall_gpu=Quadro_GV100 protocol_group_id=SDF_08202025_064710 sample_id=SDF_08202025_064710 barcode=barcode14 barcode_alias=barcode14 parent_read_id=14dd66f4-f5df-48cc-9be3-70cecc707350 basecall_model_version_id=dna_r10.4.1_e8.2_400bps_hac@v4.3.0
TTTGTAACCCTACTGGTTGGTTTTGCACAGCCGATCTAACAACGAGTCTCTTGGGACCCATGAGTTTTCGCATTTATCGTGAAACGCTTTCGCGTTTTTCGTGCGCCGCTCACTCTATGGGTA
+
#('&%$###$$%'*&&**&&&&''&%%%%##$%''&%%&5('+*--/-../1&&()((**,+++1////48=@GFCF1000EJGGB@>AJE982205:C/--,-*),*+,')001656***,'
@cd35de3c-ce34-4953-a307-c5e1be2067b9 runid=615b655584623c08cdef24ecaddfdaffc95be13c ch=51 start_time=2025-08-20T10:29:13.565792-04:00 flow_cell_id=FBD58360 basecall_gpu=Quadro_GV100 protocol_group_id=SDF_08202025_064710 sample_id=SDF_08202025_064710 barcode=barcode14 barcode_alias=barcode14 parent_read_id=cd35de3c-ce34-4953-a307-c5e1be2067b9 basecall_model_version_id=dna_r10.4.1_e8.2_400bps_hac@v4.3.0
TTTGCATTACTGGTTCAGTTGGTTGGGTGTTTAACCAACGAGTCTCTTGGGACCCATAGAGTTTTCGCATTTATCGTGAAACGCTTTCGCGTTTTTCGTGCGCCACTTCAGAGAAAAGAAATATCTACATACATTTTCCACAATTACGAACAAAGCGACCTCATTAACAAAGAGTATATTTTCTATCTTTAGGTTGTGTTCCCCTTTCAAAACAGATGCGAGCTTGGGACGGCCAAAGGTTCTCATCTTGGG
+
#&&&&%%%$&&$%&''&%$%$#""#$%&''(((/11577765733567,..<6=@?>,+++)&&..6:DFSLGSBBBBGKJK???@SJNMFDCBCE'''&****'&&&&(,+,+-0.1+)+(&&&&*+.0>BABCDSJSMGIC4356@CCEHSGKFBDDCSHGGCBCGNNKHSSGGKORSSOJFCCQLSLGIGLLSLIAA>>KPMKHFIFIMGFIFJIGEENMINACCED;;;;BBBISGFEE?>><:/&&'
@8be718bb-ca07-4dca-b43f-b49f52da30dc runid=615b655584623c08cdef24ecaddfdaffc95be13c ch=456 start_time=2025-08-20T10:28:53.565792-04:00 flow_cell_id=FBD58360 basecall_gpu=Quadro_GV100 protocol_group_id=SDF_08202025_064710 sample_id=SDF_08202025_064710 barcode=barcode14 barcode_alias=barcode14 parent_read_id=8be718bb-ca07-4dca-b43f-b49f52da30dc basecall_model_version_id=dna_r10.4.1_e8.2_400bps_hac@v4.3.0
TTATGTTGCCTGTTCCTTCGTTGGTATTGAACCGGTATTTAACCAACAAGTTTCTTGGGACCCATAGAGTTTTCGCATTTATCGTGAAACGCTTTCGCATTTTTGGT
+
#$$'(''$''&((($%&'%%$%$$$&''%$##$&%%$$''&'''%%%%%%%(('(--2BD=KIEHGEFGH@SLLBBAESKKSA@@?CDHIC@@?A7665668A6''&
@49b5bfe5-45c4-4eb4-8d9a-730b8cf6d794 runid=615b655584623c08cdef24ecaddfdaffc95be13c ch=360 start_time=2025-08-20T10:28:54.565792-04:00 flow_cell_id=FBD58360 basecall_gpu=Quadro_GV100 protocol_group_id=SDF_08202025_064710 sample_id=SDF_08202025_064710 barcode=barcode14 barcode_alias=barcode14 parent_read_id=49b5bfe5-45c4-4eb4-8d9a-730b8cf6d794 basecall_model_version_id=dna_r10.4.1_e8.2_400bps_hac@v4.3.0
ATGTCATTTACTTGGTTCAGTTATATGCAGATAGATTGACCAACAGTCTCTTCGGAGCCCATAGAGTTTTCGCATTTATCGTGAAACGCTTTCGCGTTTTTGGTGCGCCGCTTCATTCATACACAATTTTTCGAAGCCTCAGCTATGAGACAATCGGTTTATGAATTGCGAATACCCATAATGATTGTTGGACTCAATTACGAAGGTTTTAATA
+
#$%%$#$%&&')*)-./71//0--)*'%#####$$%%$%&&*(()*+++)),'(('*&&&+0(&&&+,:@@?A===C??////337;2...A:BD<<@?>C7767>>=?9;976=?@CHICD@@<;84269-)(+&&&'%%%%)12&&&+,-579>>>@E??6666B74&&%(+'(*+1113//--,++&%$%(++*'*./((((65421)()%
@09ebd62c-4fa1-45dd-a7c1-3f949fea9f0a runid=615b655584623c08cdef24ecaddfdaffc95be13c ch=80 start_time=2025-08-20T10:29:04.565792-04:00 flow_cell_id=FBD58360 basecall_gpu=Quadro_GV100 protocol_group_id=SDF_08202025_064710 sample_id=SDF_08202025_064710 barcode=barcode14 barcode_alias=barcode14 parent_read_id=09ebd62c-4fa1-45dd-a7c1-3f949fea9f0a basecall_model_version_id=dna_r10.4.1_e8.2_400bps_hac@v4.3.0
ATGTTTTGTTAGTCTACTGGATCATAAGCCGCCGGATCTAACCAACAAGTATATTGGACCCATAGAGTTTTCGCATTTATCGTGAAACGCTTTCGCGTTTTTGGTGCACTTACTCAATAGTATGATTCCTTTTTTTTTGGATTCGAAAATTATTCAAAAAAATTAATTAAAATGCTCCTAAATGTAACATGTAAGCGTTATTCATACACAATTTTAAAAGCCTGGCTATAGAACAATCGGTTTATGAATTGCAATACCCATAATGATTGTTAGAACTCATTACAAAGGTTTGTAATATAAATTCTGAATAAAT
+
'((((((''&####%%%'$#$$##$###$%%$&&,*+'%%&/0+**+-,/..*+'$$%$%(',-,--2122/++**+*((((;;CHSJ?===D>=>?@ABBD)(((/+('&%',''))<99FEKKLJGGE??BGSSSR;;::>92112<:<77-'''(,-/.('&(/,&&'(,(&'%&&%'(++'%%&$%&&&)*=?@FFKGIGKKSSHFKOGRSBKISSIIKSISJSSEAADKDSJLMJLRSJOGH@FAEC....7775:JSSMIGB>>>>BFSEEGISGOH>>>ACABC<<65,)'#%&,(%((+//*(()
@73021320-ab63-4bd3-899e-6cdb18e36003 runid=615b655584623c08cdef24ecaddfdaffc95be13c ch=133 start_time=2025-08-20T10:28:55.565792-04:00 flow_cell_id=FBD58360 basecall_gpu=Quadro_GV100 protocol_group_id=SDF_08202025_064710 sample_id=SDF_08202025_064710 barcode=barcode14 barcode_alias=barcode14 parent_read_id=73021320-ab63-4bd3-899e-6cdb18e36003 basecall_model_version_id=dna_r10.4.1_e8.2_400bps_hac@v4.3.0
GGTGTTATGTCTAGTTTGCTTCGTTGGGTTGTGAAGAACCGATATTGGCAAAGGGAAGTTTCTTCGGAACCATAGAGTTTTCGCATTTATCGTGAAACGCTTTCGCGTTTTTCGTGCCCCGCTTCATCCAACTTCGATCCACTTTTTTAGGGTCGTGTGGTATCCAAAGATTTCCATAGAAGGCTCAGTATAAGG
+
&$$$'*'())&%$#$$+)(((++-..-,**'&%#####"###$&'(%%&&%*,*''*'%%%%)*&)/)(&,'@4223?7BA;66BDSSLSECEEJKMS.+++PIB@AABQF:(&&&-++,,-01+3BGKLRDDGDDHGIHIJKKOSSL:55752000=@HSFSEFAAFISGHGHJCDHABBDIIS7655/.('''
@4e92d906-ae96-4bf0-9dd0-0a3256552c81 runid=615b655584623c08cdef24ecaddfdaffc95be13c ch=115 start_time=2025-08-20T10:29:09.565792-04:00 flow_cell_id=FBD58360 basecall_gpu=Quadro_GV100 protocol_group_id=SDF_08202025_064710 sample_id=SDF_08202025_064710 barcode=barcode14 barcode_alias=barcode14 parent_read_id=4e92d906-ae96-4bf0-9dd0-0a3256552c81 basecall_model_version_id=dna_r10.4.1_e8.2_400bps_hac@v4.3.0
CTTTTTTTACTTGGTTGGTCTGCCATGAAACCGATATTAACCAACAAGTCTGTTGGCGGACCCATGAGTTTCGCATTTATCGTGAAACGCTTTAGCCGTACATCACGCTTCATGGGACCCGATCAAGTTTTCGCATTTATCGTGAAACGCTTTCGCGTTTTTCGT
+
$$%)(''$"$&&%%&'&%%#$##"#""""$$&%$%%$%$'()*---+**43111+-,'%$$$%(2***+,.+-.58998;;;<;=<><0*('*%%&&'(('%&$$###(*')+((),))*&((&$$$&)-+**.2385445=ABJHKO@=<=JGAA>>>?A<-,+
@a41d1cf8-707a-448a-8ba9-eed51c3077b5 runid=615b655584623c08cdef24ecaddfdaffc95be13c ch=111 start_time=2025-08-20T10:29:17.565792-04:00 flow_cell_id=FBD58360 basecall_gpu=Quadro_GV100 protocol_group_id=SDF_08202025_064710 sample_id=SDF_08202025_064710 barcode=barcode14 barcode_alias=barcode14 parent_read_id=a41d1cf8-707a-448a-8ba9-eed51c3077b5 basecall_model_version_id=dna_r10.4.1_e8.2_400bps_hac@v4.3.0
GTTATGTTAGCCTTCGTTCGGTTATGCCGCCGGATCTAACCAAGCAGCTCTTGGGACCCATAGAGTTTTCGCATTTATCGTGAAACGCTTTCGCGTTTTTCGTGCGCCGCTTCATTGAACATGAACAGATTATTTTCTAATCTTCAGATGCCTTCGCATCATAGTGGCACTGCAGCAAGAAACGCCCATGCAATCACAACGATGTCAGATGGAAACCCGAGTGGTCTAAGCATTTCTCGTCTAAATAAGCCGGAATTTCCAACTTCGATCCACTTTTTTAGGGTAGTGTGGTATCCAAAGATTTCCATAGAAGGCTCAGTATAAG
+
%&&$&+,,%$%%',''))+)))++*&#"$$%&)'&%##$-+('&#$$$#$'('2DLENJEFDEEHKNSMLIIBBBB33++11;;<I8666QCDDAA?@DI?>??D<;924699883.,+''''()*,-(&'&&'&&%%%)8543,)&$#%%&%('&''*)''&&&&(('&&&((),)'&&'*2*))/4@@BFIGG???AFA@ACIGCAADEEDFIKSJ>==AJJFIIDEECDEJEEN0...G==DLA@@B>=<?@AEBCIBEIFG=;;;<;7@?=99AGCDPLSLBCAABBBANFCAEELMGHSKJEHHHEHLKDE+))+,,)(%
@c827cfe9-9b31-4a71-95ba-5ca6c7f9f56d runid=615b655584623c08cdef24ecaddfdaffc95be13c ch=257 start_time=2025-08-20T10:29:48.565792-04:00 flow_cell_id=FBD58360 basecall_gpu=Quadro_GV100 protocol_group_id=SDF_08202025_064710 sample_id=SDF_08202025_064710 barcode=barcode14 barcode_alias=barcode14 parent_read_id=c827cfe9-9b31-4a71-95ba-5ca6c7f9f56d basecall_model_version_id=dna_r10.4.1_e8.2_400bps_hac@v4.3.0
GTGTCCTCCCTGTTACTGGTTCAGTGTTATGTCCTGTACTTGGTTCAGTTATATGAAAAAGCCGGATCTAACCAACGAGTCTCTTGGGACCCATCAGTTTCGCATTTATCGTGAAACGCTTTCGCGTTTTTCATAGTCACTTTCATCCCTCTGACATCGTTGTGATTGCATGGGGTGTTTTCGCTGGAGCGCCCGACTATGATCAGCTACAACATTCCGAACATTAGAGACCTGTTCAGTTTCAAGGCGAAGATTTTCTCGTAGATGCATCTTCATTTAGTATCTTAGGTCGATAAACTTTACTTTATTTTCAAGTGGGGTCTCGGATGGCGGGAACCAAATATCTTTAATTATACGGATAGTATTGTCTGTTATTTATTCAGAAATTCAGATTACAAACCTTTGTAATGAGTTCTAACAATCATTATGGGTATTGCAATTCATAAACCGATTGTTCTATAGCCAGGCTTTTAAAATTGTGTATGAATAACGCTTACATGTTACATTTAGGTACATTTTTATTAATTTTTCTCGAATAATTTTCGAATCCAAAAAAAAAAAAGGAATCATACTATACTTGAAAGAATTTTTGGTTTTAGTTGATGTCTCTGCAGGGATTTGAGTTTTTGTCAGAAACTTTCATTCTATGCCAAAGATCATATTAAGAAATATGCTTGATACTTTACTATTTTAAATTCGACCTCTTCATCAAGGACACCGATTGGCATAACAAAGTGGGTTTTGGCGCCAACCAAATAATAATATCAGTCGAGATTGAATTCATTTTTCATTCATTAGAAATTAATTTCAAAAAAGAAATTCTTAGTAAATAAATTTTAAATTATGTCTAACTCTGAAAGAATATTTCCAATATCCGGACTTGTTCTTCGGTATTTGCTGAAGATGAGAAAAAGAATGTCTCATACATTTTCCACAATTACGAACAAAGCGACCTCATTAACAAAGAGTATATTTTCTATCTTTAGGTTGTGTTCCCCTTTCAAAACAGATGCGAGCTTGGGACGGCCAAAGGTTCTCATCTTACAG
+
$$%%$"##$')(''%('&(())%%'&&%$&''))*&'&',+((-.52112))(('%%###"#%',+*+++-54234566768543/112148:A53337<;2233C62777JGGFKGISGSKHFE>>986='$$##$&%%%)1+589:<=1112833'-/:?@==>>>977000<<2/,+,**-.;:;>L;;;<FEEEA@3222=>?SMGHNJKHMNJDCBCGFCBDDLHMFHEEI:EEEGLDEKEKSKOJSOHDNGMG:999==<=@CC<:::?@?2-3334334./=@??>>GSIBD@C=<<AFAA<AHGCAADEJGEG?@>?@?FDGEIFIGHDAABCIBBA1/<7CSJSJIHCEJHJGEGIKFFFHFGSFHJE?==<AHLNQSKDJDFGFHKMPSCFHSSSHSOSJGIJJESHHISSSNSGGNGNKISOHQSLHLKNIISJGH@?<8:888755591/0599:;CGSJBEMQSGMHSNIOIGMKSSFEDDINNSREMOMPHLIS>>>>KA??>MF8444;<GGSJSEA44;>ARHD=SKC99<BCFIECDSSSSSSSSSEGJJKNGMJGJLJGSKLPJSKRHHDSHGCBESJJJHFSKSSJOAA889496322223%%%%(*.8/,((+,BJ===>ABCDLSKEHILINQOKIFDE7650*'(9;FSSGLIILILGGFHKIGDBBNGNJMFJIK@@A>?==CBEESKSGLHPOOJJIEKHMHIMIJJ7666867;>>?B@DBBBCFGSGSHIKKKHLSIHIF=>9:75546)&&&&<6666?FGDFSFIGPHOSMMMLRHEEFG>:;<MSHECGKMIBA?<:;5345.--&&&89<==?><762246<=51))+,71000((((2>AEJH==388;==@HG>??@DDE@BAABSSGSLIHSDAC>?LFA??@C@CAEEDGE==<<=LHLEDIIJKNE>?>BEGEKPA@??EEHSPMSKHRGNKJJIGSIGSLJIKGICAG==>BFNSQHOFSSL@BHGDB@PSIFDFDE@C@?BA65444--,,,,3;>CFDIFDD972%&##
@c3d8f3c9-891e-490d-808c-372e5ab2f78f runid=615b655584623c08cdef24ecaddfdaffc95be13c ch=153 start_time=2025-08-20T10:29:31.565792-04:00 flow_cell_id=FBD58360 basecall_gpu=Quadro_GV100 protocol_group_id=SDF_08202025_064710 sample_id=SDF_08202025_064710 barcode=barcode14 barcode_alias=barcode14 parent_read_id=c3d8f3c9-891e-490d-808c-372e5ab2f78f basecall_model_version_id=dna_r10.4.1_e8.2_400bps_hac@v4.3.0
ATATTTCCTGTTCTTCGTTGGTATGAACCAATCTGGCAAAGATTCTCTTGGGACCCATAGAGTTTTCGCATTTATCGTGAAACGCTTTCGCGCGTTTTTCGTGCGCCGCTTCAATGGGGTGTTTCGCTGGAGCGCCCGACTATGATCAGCTACAACATTCCGAACATTAGAGACCTGTTCAGTTTCAAGGCGAAGATTTTCTCGTAGATGCATCTTCATTTAGTATCTTAGGTCGATAAACTTTACTTTATTTTCAAGTGGGGTCTCGGATGGCGGGAACCAAATATCTTTTTTAATTATACGGATAGTATCTGCTGTTATTTATTCAGAAATTCAGATTACAAACCTTTGTAATGAGTTCTAACAATCATTATGGGTATTGCAATTCATAAACCGATTGTTCTATAGCCAGGCTTTTAAAATTGTGTATGAATAACGCTTACATGTTACATTTAGGTACATTTTTATTAATTTTTCTCGAATAATTTTCGAATCCAAAAAAAAAAGGAATCATACTATACTTGAAAGAATTTTTGGTTTTAGTTGATGTCTCTGCAGGGATTAGATTTTGTCAGAGAAACTTTCATTCTATGCCAAAGATCATATTAGAAATATGCTTGATACTTTACTATTTTAAATTCGACCTCTTCATCAAGGACACCGATTGGCATAACAAAGTGGGTTTTGGCGCCAACCAAATAATAATATCAGTCGAGATTGAATTCATTTTTCATTCATTAGAAATTAATTTCAAAAAAGAAATTCTTAGTAAATAAACTTTAAATTATGTCTAACTCTGAAAAGAATACTTCCAATATCCGGACTTGTTCTTCGGTATTTGCTGAAGATCAAGAAAAAGAATGTCTCATACATTTTCCACAATTACGAACAAAGCGACCTCATTAACAAAGAGTATATTTTCTATCTTTAGGTTGTGTTCCCTTCTTTCAAAACAGATGCGAGCTTGGGACGGCCAAAGGTTCTCATCTTA
+
$$%&)()*,358789766798845)&$###$$%%%&,&&&(+)***,-2(;;KDHODPFEEFJGSNLBBABMIGMCACBCDHC?6533*)('()'&%&..344>GFDCAC>7799DIGJKCBBCDDDA=>HFGEC@5///1BFCDFEGHIFMRSKSJIICA;:9:97744/+*@?@?>@4BBEDS54444KKQIGMKC@@?AHGHGSSKSKSJFDE0///C>DDDCEC>889JHDFEDJJ00018>JJIFDBGMKDICR:::HK88))88>>?A?@@@@@EBCADDF<;5006A@CFEEBFHJJOKQDC53&&&&(*+,,-DA<;;;=HPILMHIJEHGHIMHSSFIDSMHJFGSDCCDSLIPMOMLJDGDCHKEEHMISIFLKKGGKGSKRSJIIFLHISSKLGSHESIIHM;>CHHCGNMSHGJIEIFILISHSSHHIGMJGMISC@BIHGK111SJG?@?8CG@8888ADISSODBAAAAHJSDCAA5+++1D@IFKSSSSSSKDJSKHDIGGFCJBABB@FSGSJIKSSISECCSJKH?@IIKSJSCB?>CC=8--,2610211294,'')),,,4.++./013..-.1199BDLFNHEIFMEA@A?HJGJGFIQISOPSLSKOSIJQNIKCAAAB310135:;>6?EIGKIHSNNKIIGMECACAHHRMBIKOHE=9836/'%&)././45>BDFPLSJIFLSDB@AEOSGPSQHHIFGSHELHGLGSHFSJFJCA@BINGHGFGA;FEHSGBC?EQJFIHSISMKLKMSIJMGNSLOIJSSJGJHSGEHSJRKSLSMSNSGILSPGSSKNKKIPDFGBIKHIKHSJCECDDIJIEHIHGJJFB+'&&&**+./2532445778><::958>@BCJFFJSISEJKJHSGSDBCBHISLOHKSHJKSJHCEDGFHHSKRLGJGEA?ACFJIMFC?74?<6079HE?@KNMEJEGEEDJESJJ@@@>C)((*+*)+=CCEGG??><2&
@6e4d7148-853c-4bec-a55c-6695241c2e59 runid=615b655584623c08cdef24ecaddfdaffc95be13c ch=486 start_time=2025-08-20T10:29:33.565792-04:00 flow_cell_id=FBD58360 basecall_gpu=Quadro_GV100 protocol_group_id=SDF_08202025_064710 sample_id=SDF_08202025_064710 barcode=barcode14 barcode_alias=barcode14 parent_read_id=6e4d7148-853c-4bec-a55c-6695241c2e59 basecall_model_version_id=dna_r10.4.1_e8.2_400bps_hac@v4.3.0
GTTTTCCCGCCCCCGCCGGTTTTGAACCGTATGTAACCAACAGTTCTCTTGGGACCCATAGAGTTTTCGCATTTATCGTGAAACGCTTTCGCGTTTTTCGTGCGCCGCTTCATAGGTCGATAAACTTTCTTCTTCAAGTGGTGCTCGGATGGCGGGAACCAAATATCTTTTTTAATTATACGGATAGTATTGTCTGTTATTTATTCAGAAATTCAGATTACAAACCTTTGTAATGAGTTCTAACAATCATTATGGGTATTGCAATTCATAAACCGATTGTTCTATAGCCAGACTAAAATTGTGTATGAATAACGCTTACATGTTACATTTAGGTACATTTTTATTAATTTTTCTCGAATAATTTTCGAATCCAAAAAAAAAAAGGAATCATACTATACTTGAAAGAATTTTTGGTTTTAGTTGATGTCTCTGCAGGGGGTTTCGATTTTGTCAGAGAAACTTTCATTCTATGCCAAAGATCATATTAGAAATATGCTTGATACTTTACTATTTTAAATTCGACCTCTTCATCAAGGACACCGATTGGCATAACAAAGTGGGTTTTGGCGCCAACCAAATAATAATATCAGTCGAGATTGAATTCATTTTTCATTCATTAGAAATTAATTTCAAAAAAATCTTTAGTAAATAAACTTTAAATTATGTCTAACTCTGAAAAGAATACTTCCAATATCCGGACTTGTTCTTCGGTATTTGCTGAAGATGAGAAAAAGAATGTCTCATACATTTTCCACAATTACGAACAAAGCGACCTCATTAACAAAGAGTATATTTTCTATCTTTAGGTTGTGTTCCCCTTTCAAAACAGATGCGAGCTTCGGACAGCCAAAAGGTTCTCATCTTAG
+
#$%%'%$####$$$$##$%%$#$$$""#$#"$&%%%-+***)((*&&**-+27EGFHHSFBACIQSMIKIHIPHLSJIFJJKJLA??>FEDGIEFSIJC???CDFA=?>.)*9.-26?8887:;8;:4'&&%''$)((()&&2...:@BESHMKSIFDC@BEIJFSGEABCSJGJIJLFHKCCCIJIIFHA@BBBEC?:>CIHSNHSSFSGHJCB??AA=FLHKIKFASMSGOFKLJSIGHFGSJMKFKIRHIKLSIOSSSGHLIGSHJSIGIPEHELFEECCDB;:98*($%&%&CHIBGGFJMPSSPGLKEFGGGJLGLHIHOSJFINLEIGPSGILISHKFGLSSHSSSGGCCHIPSOLKSIF;999DFC=@7SSSSSSNKGISIIJOGISHIFGIJFIHSPPHSJISHEEEASLSFEISSKIPGC997989740-)((('&&),846/0ADIJMKLSSSISKKHIJJJSSIJSKLGJHSMMFHNJLJPGGGBFFDEABHLINI=<<<FSSBABJPLHEFFLHEEELSJGHPSKSFLHIHGGHKGJSJHHIMMSFKSOEESG:::;FB@EHAABBGIEHEHPGMIDBEDSJHHII;;;;RHDEHHSSILGHDCGEISOILOJQKS>>>666@?=4/))*0-8;:;GEGSLISMSISGPHJGIEJLNISNILSLNMLIQNFHFOJOJBBBSKFECPKKKSHHSSSKFDSJHICHEFFHSHEAB667CBKSLPHKOKSNGMKSPLNGFSOQHNGPSIIHLIGEHSMKKSDFDFFJIOSKSHGGFHKIPFQSLKLOSJGJJGFHHGILIEFMHF?BD@KSHFBBBLFEFEESHOLHDBB74457,+)()**-A=>B>=BBB;61))
@ded3b328-6725-42b2-8e8f-6133c4262fb1 runid=615b655584623c08cdef24ecaddfdaffc95be13c ch=29 start_time=2025-08-20T10:29:54.565792-04:00 flow_cell_id=FBD58360 basecall_gpu=Quadro_GV100 protocol_group_id=SDF_08202025_064710 sample_id=SDF_08202025_064710 barcode=barcode14 barcode_alias=barcode14 parent_read_id=ded3b328-6725-42b2-8e8f-6133c4262fb1 basecall_model_version_id=dna_r10.4.1_e8.2_400bps_hac@v4.3.0
ATGTGTAACCTACTGGTTCATGAAAATGTTGATATTAACCAACAGTTTGTCTTTGGGACCCATGAGTTTTCGCATTTATCGTGAAACGCTTTCGCGTTTTTAAATAGCCGCTTTTTCATCAGAACTTTTCATTCTATGCCAAAGATCATATTAGAAATATGCTTGATACTTTACTATTTTAAATTCGACCTCTTCATCAAGGACACCGATTGGCATAACAAAGTGGGTTTTGGCGCCAACCAAATAATAATATAGTCGAGATTGAATTCATTTTTCATTCATTAGAAATTAATTTCAAAAAAGAAATTCTTAGTAAATAAACTTTAAATTATGTCTAACTCTGAAAAGAATACTTCCAATATCCGGACTTGTTCTTCGGTATTTGCTGAAGATGAGAAAAAGAATGTCTCATACATTTTCCACAATTACGAACAAAGCGACCTCATTAACAAAGAGTATATTTTCTATCTTTAGGTTGTGTTCCCCTTTCAAAACAGATGCGAGCTTGGGACGGCCAAAGGTTCTCATCTTTGGCGGTGCTATGTACCTGGTTGGTTGTGCAGCCGATATTAACCAGTCTTGTGTCCAGTTACCAGGGTTTTCAAATATTATCGTGAAACGCTTTCGCGTTTTT
+
#$%%%&%###&%'+&&(*.)&$#$$$$####%%%(($%&&$$$'))))'&&'/*&+*/++2')%%%%&+,+-38<>;::556BDIDG?>>>C;:;32114<0./1'''(-00)('((9932(&(&((+-+((,-,//:;@>BCGJKGGF88878EIRLHKJGSKNLSPJJESOSLHSNJLNEFMSI::::D;;<@GDFEHCGLM>===CID@??>MGKSEGOHFPFHDADSKILHFGDCFABBE@LSNIKEIJ((*4@MJIJIGSSGHIHGGMSQQGILKSSONHGINJIIEJKI@CCB>HAF:CSIEHMGCDFHHS@KKKIHKSOJIJIHSJHJSDCBE=9667AG??==4310*'%%%'-.0-9=A@D@6666>AIHEFSGKGIEABAM<<///@DSMG>GJECEFEGFSIKOGIIILIFLIHSJHJFDHFCSIPSEFHGLKFINJNQFHJLIPEECESNSSHSJOPPJIIMHHHHSMHHBAAB-(61CACMMCCABDFECB?>>7>:=:=@@:989?ADEHG;;;772*&'&&'&%###$%%#%)&$&&&&&&&$%#$$###%#$'&&$$$&&&&(*,''((,,*1+++))''()444B,(&''(%$$,(();FGKJDDCADD;:331/+.
@2e65cfc9-d910-4795-bb02-5c8480288476 runid=615b655584623c08cdef24ecaddfdaffc95be13c ch=463 start_time=2025-08-20T10:29:52.565792-04:00 flow_cell_id=FBD58360 basecall_gpu=Quadro_GV100 protocol_group_id=SDF_08202025_064710 sample_id=SDF_08202025_064710 barcode=barcode14 barcode_alias=barcode14 parent_read_id=2e65cfc9-d910-4795-bb02-5c8480288476 basecall_model_version_id=dna_r10.4.1_e8.2_400bps_hac@v4.3.0
ATGTTTTGTTTACTGAGTTCAGTTGCTTATCAGCCGATATTAACCAACGAGTCTTGGGACCCATAGAGTTTTCGCATTTATCGTGAAACGCTTTCGCGTTTTTGGTGCGCCGCTTTTCAGCAATTCATAAACAGATTGTTCTATAGCCAGGCTTTTAAAATTGTGTATGAATAACGCTTACATGTTACATTTAGGTACATTTTTATTAATTTTTCTCGAATAATTTTCGAATCCAAAAAGGAATCATACTATACTTGAAAGAATTTTTGGTTTTAGTTGATGTCTCTGCAGGGATTAGATTTGTCAGAGAAACTTTCATTCTATGCCAAAGATCATATTAGAAATATGCTTGATACTTTACTATTTCTAATTCGACCTCTTCATCAAGGACACCGATTGGCATAACAAAGTGGGTTTTGGCGCCAACCAAATAATAATATCAGTCGAGATTGAATTCATTTTTCATTCATTAGAAATTAATTTCAAAAAAGAAATTCTTAGTAAATAAACTTTAAATTATGTCTAACTCTGAAAAGAATACTTCCAATATCCGGACTTGTTCTTCGGTATTTGCTGAAGATGAGAAAAAGAATGTCTCATACATTTTCCACAATTACGAACAAAGCGACCTCATTAACAAAGAGTATATTTTCTATCTTTAGGTTGTGTTCCCCTTTCAAAACAGATGCGAGCTTCGGACGGCCAAAGGTTCTCATCTT
+
%&%$%)(&$##$&*%%$$%%('&'''''&(%#""#$%&&&''(-.--.,-,/+)-(+(-'(4(=5334>;;;9:;EGLGKKIGKEJFHKFDCELGKD==>==>****1210*+,+/..667FEEDFDGFEHFFFCA=5764==>ABEEEHGESFKREKIMSKJIHGMLILSGISS===>SIKFHJEFDOKSIKJEJIKGGLFSSJFLMFSHLSSSNGDEJLPSSCQSF;8868620+7A=>BMSISGKHJEFJISLHFHQOSIIJSSSLGINLSIEHFLRSI@<<::CD<:?ACHHDBE@A<70//0+,+2:2//1566;:;<9::FBDGGPSIHGDCEESIOKSISJJOHGJNGF@@LCGCC7BC=../8>:/.//:885+'''*+)(()*+<:<?@?<>?LEHGFSJLLKIJSPSOPPHIKHEDGCCFGAKSQKSHJSKIEJIISEHGPHHKNLGEHHKSSJFSGIFHKHKJHJOOIHHHDA:GGIIBA?HSKKJGSISGHSLQGSO>==QDHBBHDEFEDHKGSSJLHEJSNHSJDBA@@=AEGSHJGECKMFMGFRSOIOFEJEFDFDFSJJIRPMH=;;@>?SGDLJGFPFCDCFHLLHISNPIGGJISKMJ<<<>KOFGF>?>?DFGLLFSHIIFHILIGFJOKQSNBABHHOEEEEIKKSIAA>@SRFEFCKHISSCBBCGEBC<::8(&%',-+'(/048;;<<<D<<851
@cc23ae44-7036-4ec4-8e5f-8dd99d3d5923 runid=615b655584623c08cdef24ecaddfdaffc95be13c ch=408 start_time=2025-08-20T10:29:46.565792-04:00 flow_cell_id=FBD58360 basecall_gpu=Quadro_GV100 protocol_group_id=SDF_08202025_064710 sample_id=SDF_08202025_064710 barcode=barcode14 barcode_alias=barcode14 parent_read_id=cc23ae44-7036-4ec4-8e5f-8dd99d3d5923 basecall_model_version_id=dna_r10.4.1_e8.2_400bps_hac@v4.3.0
ATGTGCCTGTTCTTGGTTGGTATTGAAAACCGATATTAACCAACGAGTCTCTTGGGACCCATAGAGTTTTCGCATTTATCGTGAAACGCTTTCGCGTTTTTCGTGCGCCGCTTCAATCTCGACTGATATTATTATTTGGTTGGCGCCAAAACCCACTTTGTTATGCCAATCGGTGTCCTTGATGAAGAGGTCGAATTTAAAATAGTAAAGTATCAAGCATATTTCTAATATGATCTTTGGCATAGAATGAAAGTTTCTCTGACAAATCTAATCCCTGCAGAGACATCAACTAAAACCAAAAATTCTTTCAAGTATAGTATGATTCCTTTTTTGGATTCGAAAATTATTCGAGAAAAATTAATAAAAATGTACCTAAATGTAACATGTAAGCGTTATTCATACACAATTTTAAAAGCCTGGCTATAGAACAATCGGTTTATGAATTGCAATACCCATAATGATTGTTAAACTAGTTACAAAGGTTTGTAATCTGAATTTCTGG
+
%%'&$$&%%%&%%&(++'%%$#%'%$###$$$##$%%$5?BABECFDCGEA>>-0028;><EA@AAGJSKGA@GSKQJLGGSIGMIHDCBDSMHLFEGCEF6433667:89<=7566:LINSGSOISHSSLSKJSLHSOLKSSSGGSB?ABCFGDDDDF?SLLSOFFFFSGSISISPIJOEGMIOHJLMESB>=9IGSJKSJSSLSLISLMKLSIIKSHSKIKPNOLMLSMJKSMKIFDISMF?-->;<JPSLGIKSLJDMORISISIFJJHININOSFAAHOPHMJLMIJHLSSSMJHFSQMMBA@@-+++-CDDEFLIIFHKFA=1+126,+++4755245865887888:?CSOSEBCEHSPSLSJGLKKH=FKMIKEGHIHHSFDHMDGFGSOFFEFFQKIGPFSLJIJNGJISKSMLIRA@AAH@BB@CABBGEICBBAFSLLHFMIHMLSKKIIFSGJD</..0:.-.--2679>LGDJDFEEF==>BIEDC84,)
@ddf4e67b-2909-4dd3-bb9e-25440330b5b8 runid=615b655584623c08cdef24ecaddfdaffc95be13c ch=439 start_time=2025-08-20T10:29:51.565792-04:00 flow_cell_id=FBD58360 basecall_gpu=Quadro_GV100 protocol_group_id=SDF_08202025_064710 sample_id=SDF_08202025_064710 barcode=barcode14 barcode_alias=barcode14 parent_read_id=ddf4e67b-2909-4dd3-bb9e-25440330b5b8 basecall_model_version_id=dna_r10.4.1_e8.2_400bps_hac@v4.3.0
GGTGCTGTTGCATCTCGTTCAGTTGCAGCCGCCGATGCAACCGACGAGTCTCTGGGACCCATAGAGTTTTCGCATTTATCGTGAAACGCTTTCGCGTTTTTCGTCGCTTTCGCCTGTTTATGAATTGCAATACCCATAATGATTGTTAGAACTCATTACAAAGGTTTGTAATCTGAATTTCTGAATAAATAACAGATACTATCCGTATAATTAAAAAAGATATTTGGTTCCCGCCATCCGAGACCCCACTTGAAAATAAAGTAAAGTTTATCGACCTAAGATACTAAATGAAGATGCATCTACGAGAAAATCTTCGCCTTGAAACTGAACAGGTCTCTAATGTTCGGAATGTTGTAGCTGATCATAGTCGGGCGCTCCAGCGAAACACCCCATGCAATCACAACGATGTCAGATGGAAACCCGAGTGGTCTAAGCATTTCTGGTCTAAATAAGCCGGAATTTCCAACTTCGATCCACTTTTTTAGGGTAGTGTGGTATCCAAAGATTTCCATAGAAGGCTCAGTATGGGGG
+
$#$$###$%#$#####%'(53211.$#"##"#$$$##$&&(0(''%'')++/0-.6B79:BEA=<?@>BMRGSFFHKHI@??@KGKQHFHIJHDE<;;:;?,++%$%')*'%%%$%%&''399;<FDHFGEFGMFLHEDDBCDEFHG?>BJIGEDDBEMGCFDSI@IOSFESSIJMHMRLJNCDED.--/,,,+)('&*+++**223<DFGFFIISSSSSKGLKJKSJSNSSGSMIISSMJKKGNGIGAGKHGJSISSISJHSKINMOMSLLHJHGHKLOLPSLSGNHLMHSSMSGNMHNSKHEFDSKSLQDDC@B>>??=@DC?>9=BEKHGISHJGLLHKOL>><;=DCA>:8778LEFECDCABA>?@@REDDDKEEFDBDPC000057EDDGFGNOHMKHEFFHIE@ABDJJGFLISJKHIHKSSLJIIKMHCKLSHEDCFGSLNFLOGDC@??@DBD>JGGDHGHFJKBECHIIMKSNGBFNMKJSMEFABDQDG99;PEEESAH8CCAADDJEG755520*)))*
@2f26b78d-97af-44fe-a2af-b578eb2c58dc runid=615b655584623c08cdef24ecaddfdaffc95be13c ch=472 start_time=2025-08-20T10:29:30.565792-04:00 flow_cell_id=FBD58360 basecall_gpu=Quadro_GV100 protocol_group_id=SDF_08202025_064710 sample_id=SDF_08202025_064710 barcode=barcode14 barcode_alias=barcode14 parent_read_id=2f26b78d-97af-44fe-a2af-b578eb2c58dc basecall_model_version_id=dna_r10.4.1_e8.2_400bps_hac@v4.3.0
TTGCATGTACTTCGTTCAGTTGTGAAAAATTTCATATAACCAACGAGTCTCTTGGGACCCATAGAGTTTTCGCATTTATCGTGAAACGCTTTCGCGTTTTTCGTGCGCCGCTTCAATATTATGCTTTACTTGAAAGAATTTTTGGTTTTAGTTGATGTCTCTGCAGGGATTAGATTTGTCAGAGAAACTTTCATTCTATGCCAAAGATCATATTAGAAATATGCTTGATACTTTACTATTTTAAATTCGACCTCTTCATCAAGGACACCGATTGGCATAACAAAGTGGGTTTTGGCGCCAACCAAATAATAATATCAGTCGAGATTGAATTCATTTTTCATTCATTAGAAATTAATTTCAAAAAAGAAATTCTTAGTAAATAAACTTTAAATTATGTCTAACTCTGAAAAGAATACTTCCAATATCCGGACTTGTTCTTCGGTATTTGCTGAAGATGAGAAAAAGAATGTCTCATACATTTTCCACAATTACGAACAAAGACGACCTCATTAACAAAGAGTATATTTTCTATCTTTAGGTTGTGTTCCCCTTTCAAAACAGATGCGAGCTTGGGACCGCCGAAAGGTTCCTTCATTGTTGGT
+
#%$$###%%%&)''()+'&%&(&$###$#""###$$'%&)*)**'&&'''''*+55:75;7=8546>=@BBCFGHKHHICCCEHPKS;::9@=:;870/-6'%&%'((.(()*'&&&'%&%)%$#$*(%%%&,02>CBDDDKNJHFISHDCCEIQKSHOGKOOIFFCBACC>>=>?52=:6//03CGISGMIGRFIGOGFMFLILSKIJHLMJIJJHSSSJSSSMQEGIJJSSHMNGKKDSHACA@B?==>??<<?<IMKSFNEFEEEDCNFKHLGGSEFKHGLIMNLMHSSSFHE7776;;;?AABNGE>?>>@9/0,+/-,+,12667>=;<>?CEECIGHESHMHHSLSI===>HA111SSGA>BSIOFOSAABCFJPGJJLSSLNIJQPSSSJOLISNIHIMSGSSSDHMGHFGISBAABGC>==<>ILHSNKGSFCCBDKAHGSNGIGIG@/--50EDDCDCFFGFHIFIIOJFKJLJIIIJSSIFHBA@ABCA@9668>?@@?@@:DSFGHHKJHJNSIPHSJKDECCCEFEHSHKFFDE?DG;EIJDJGGRSB@@AEE433343....;2,,.223?=:67/1//().(&&&%&&
@a0737c41-fc8f-4bcc-a78d-7bd0f6c289f0 runid=615b655584623c08cdef24ecaddfdaffc95be13c ch=494 start_time=2025-08-20T10:29:47.565792-04:00 flow_cell_id=FBD58360 basecall_gpu=Quadro_GV100 protocol_group_id=SDF_08202025_064710 sample_id=SDF_08202025_064710 barcode=barcode14 barcode_alias=barcode14 parent_read_id=a0737c41-fc8f-4bcc-a78d-7bd0f6c289f0 basecall_model_version_id=dna_r10.4.1_e8.2_400bps_hac@v4.3.0
ATGTCCTGTACTTGGTTCAGTTAAGCCAGCCAATATAACAACAGTCTCTTCGGAACCATAGAGTTTTCGCATTTATCGTGAAACACTTTCGCGTTTTTCGTGCGCCGCTCTCATTGATTTCACAATTTTAAAAGCCTGGCTATCGAACAATCGGTTTATGAATTGCAATACCCATAATGATTGTTAGAACTCATTACAAAGGTTTGTAATCTGAATTTCTGAATAAATAACAGACAATACTATCCGTATAATTAAAAAAGATATTTGGTTCCGCCATCCGAGACCCCACTTGAAAATAAAGTAAAGTTTATCGACCTAAGATACTAAATGAAGATGCATCTACGAGAAAATCTTCGCCTTGAAACTGAACAGGTCTCTAATGTTCGGAATGTTGTTAGCTGATCATCATGGGCGCTCCAGCAAAACACCCCATGCAATCAGAACGATGTCAGATGGAAACCCGAGTGGTCTAAGCATTTCTGGTCTAAATAAGCGGAATTTCCAACTTCGATCCACTTTTTTAGGGTAGTGTGGTATCCAAAGATTTCCATAGAAGGCTCGGTGAT
+
##%&((*((((-.((()1(%%&#"#%&%$$%$%%&&%%&$%'&$%#%%%%$#$%('((*-...469<5445451/2***.?B@C****A?>>EEEECM+))):666353/.'(/0''''*%'*+/-/23+,4HA>89669BEC222287778BCBCEEG4445JKFFFHEDCDFLLELEPHILQSB@??=@;:;7./../5:GFIIDGESPJ???>EA<B;<<=SGKIHNHMSIGFFDD@@@@EFDEHKOLPKGBCJHKH>;:@@70.()(('689?54349988=?988401ASLH<883000FFECCMEFCEGLSIGIOHJSHA@FNLSJDAA?@4400.-(''')())(('%&'*+3//398<;:<7.--.>><;:96666.55578400010++:BCENG::)((&%',////@?>?*))7921101255966856234356223*'')3..-046772--2>?B?BABHM??AAHC50000,&&)%%$('&%'%'(%40003:2.--387CE@==@>212=ID;;;;C@A?AA?566B@@?B?98;****.401+''(+**
@de5d7627-9faf-4e4e-a10a-cb49f1c9e158 runid=615b655584623c08cdef24ecaddfdaffc95be13c ch=360 start_time=2025-08-20T10:29:29.565792-04:00 flow_cell_id=FBD58360 basecall_gpu=Quadro_GV100 protocol_group_id=SDF_08202025_064710 sample_id=SDF_08202025_064710 barcode=barcode14 barcode_alias=barcode14 parent_read_id=de5d7627-9faf-4e4e-a10a-cb49f1c9e158 basecall_model_version_id=dna_r10.4.1_e8.2_400bps_hac@v4.3.0
TATGTTATGTACCTGCTTCGTTCGGTTCTATGAAATCAGTTGACCAACAGTCTCTTCGGACCCATAGAGTTTTCGCATTATCGTGAAACACTTTCGCGTTTTTCGTCACCGCTTCATTGGCATAGAATGAAGTTTCTCTGACAAATATAATCCCCTGCAGAGACATCAACTAAAACCAAAAATTACTTTCAAGTATAGTGATACCCTTTTTTTCAATTAGAAATTATAAAAATTAATGAAGATGTACCTAAATGTAACATGTAAGCGTTATTCATACACAATTTTAAAAGCCTGGCTATCGAACAATCGGTTTATCGATTCCAATACCCATAATGATTGCTAGAACCATTACAAAGGTTTCTAATCTGATTTCTGAATAAATAACAACAATTACTATCCGTATAATTAGAAAAAGAGATATTTGGTTTCCGCCCATCCGAGACCCACTTAGAAAATAAAGTAAAGTTTTATCAACCTTAGATTCTGAATGAAGATACATCTACGAGAAAATCTTTCGCCTTGAAACTGAACAGGTCTCTAATGTTGGGAAATATTGTCACTTGATGCGTTGGTCGAGCACTCCAGCAAAACACCCCATGCAATCACAACGATGTCAGATGGAAACCCGAGTGGTCTAAGCATTTCTGCGTCTAATAAGCCGGAATTTCCAACTTCGATCCACTTTTAGGGTAGTGTGGGTCTCCGAAGGATTCCATAGAAGGCTCAGTATAAGG
+
%%&'(*''$$$$%$%&''%&%&*(''(('%'%##$$&%%%&%),.0578A@>@>=?,*'')*.*<874568ED50.+++%(''(+++23'&&&404500119A.)))*--,//4487875510('''''((-,,../'(((54544**)*..697723.,,--224)())323:;66/./53-,'%&'3000/111-,-,,1&&&&*..//2A5,,./1001964-,%%#&((()*(&''&&&&&&&<@>==>>=0/0....,))*+*+(***/:....?@A:DB:9>A?9.)'&%&./++++0+.'0,-+43+1(&&&')'%'+*))*++++,)**+.+*())*'&%&(()((+.A9>:*)),6//++()634//123112//.+''',,*(()),+++,,.,,/0*)()+))*(('+))('&&''-'(&((),:10//01./7+**+)(()68;0-,,,+(&'..688=:+**+6-'%$%'$$$'()24211/((()1266/../2327321/'/02=@695527....210*&&&'(()(,*$%&),))(&&%&%%$$%$$&%$####%%%&(&')**),,,5(''141210/0>>@@AB<;;<<?7777C?5112221224:42435''''567>@?@:C?>;700031/--)'(**+135655721127,,,,2202/++('&&))/.../*)(('&&&)(((.&%*&*(*558:966772222/%%$$
@3053dbc2-f5fb-4afe-9b57-acb5a991b1b8 runid=615b655584623c08cdef24ecaddfdaffc95be13c ch=496 start_time=2025-08-20T10:29:39.565792-04:00 flow_cell_id=FBD58360 basecall_gpu=Quadro_GV100 protocol_group_id=SDF_08202025_064710 sample_id=SDF_08202025_064710 barcode=barcode14 barcode_alias=barcode14 parent_read_id=3053dbc2-f5fb-4afe-9b57-acb5a991b1b8 basecall_model_version_id=dna_r10.4.1_e8.2_400bps_hac@v4.3.0
TCTTTTTGCCAGTTACTTCGTTCAGGGTATTGTTTAACCGATATTAACCAACAGTATTTTATTGGGACCCATAGAGTTTTCGCATTTATCGTGAAACACTTTCGCGTTTTCATACACACTTTCAACTTTACTATTTTCAACTCAACCTCTTCATCAAGGACACCGATTGGCATAACAAAGTGGGTTTTGGCGCCAACCAAATAATAATATCAGTCGAGATTGAATTCATTTTTCATTCATTAGAAATTAATTTCAAAAAAGAAATTCTTAGTAAATAAACTTTAAATTATGTCTAACTCTGAAAAGAATACTTCCAATATCCGGACTTGTTCTTCGGTATTTGCTGAAGATGAGAAAAAGAATGTCTCATACATTTTCCACAATTACGAACAAAGCGACCTCATTAACAAAGAGTATATTTTCTATCTTTAGGTTGTGTTCCCCTTTCAAAACAGATGCGAGCTTGGGACGGCCGAAAGGTTCTCATCTTGGGC
+
&'''*)&%&'&(&&$%%%%'**-*''()'''$%%"""#%&&((*)&(((&$%%)*%$%%''(*+24>?HKHFHA@GLKHPPDFEFIIHS===<DGCC544)))+<4449@)%%%%%%%%),9/56679767845463+)(&&&%&&'-,,./2588<=?BEKQIEFHGFEIHSLLSISPKFSJIFMIJJHHSSJLJKHBAA@JIS>>>?@>>>===C?;::;>HPJEGFKSSSIJSNQGIMPSLSLLLLMSEC>AIFJIFCDEKHSGGF?=>NFRSGGJIPSHJIIKMLJISRHHGKHBA==ADL<HSFMLKJKOSLIISJSEKSNMRISNISHGIGLGJGGHJGKSNLHD741..0-01**)4611125776///78><BDEIGSGDCDIEBDCGJSHMK????>NGAAAFHLEIFHJKSLHSGIHHHLHHGSJJNJGC:A@@BGEACCKPSCAACFKEDGHHJCFEDF>==?('')<==><;)''''(&&(*
@dbbaf55f-64f1-4486-82cf-551b6bfa6770 runid=615b655584623c08cdef24ecaddfdaffc95be13c ch=224 start_time=2025-08-20T10:29:57.565792-04:00 flow_cell_id=FBD58360 basecall_gpu=Quadro_GV100 protocol_group_id=SDF_08202025_064710 sample_id=SDF_08202025_064710 barcode=barcode14 barcode_alias=barcode14 parent_read_id=dbbaf55f-64f1-4486-82cf-551b6bfa6770 basecall_model_version_id=dna_r10.4.1_e8.2_400bps_hac@v4.3.0
GTTTATGTTTATTTACTCGTTCGTCGAACCGGTGTTGGCACGAGTCTCTTGGGACCCATAGAGTTTTCGCATTTATCGTGAAACGCTTTCGCGTTTTTCGTGCGCCGCTTCAGTATTCTTTTCAGAGTTAGACATAATTTAAAGTTTATTTACTAAGAATTTCTTTTTTGAAATTAATTTCA
+
$'((&''(($####$%&%%)*(%$#""##$$$$%%&#$$&%%(*,..025(67?@DKDM;98864;<<CEFDSJGGFGJFISKS=;<<HKSGHEEFSOFGIFL@??>>AA==>>?BA==<?SLOOGGEFBDDDGSMJSOLKSJNGIKICRJDBBBEJSJHCSEH>ECS@310/.1////)&#
@0c3ffdd3-2bcd-4783-af74-c3ec93c79a31 runid=615b655584623c08cdef24ecaddfdaffc95be13c ch=347 start_time=2025-08-20T10:29:55.565792-04:00 flow_cell_id=FBD58360 basecall_gpu=Quadro_GV100 protocol_group_id=SDF_08202025_064710 sample_id=SDF_08202025_064710 barcode=barcode14 barcode_alias=barcode14 parent_read_id=0c3ffdd3-2bcd-4783-af74-c3ec93c79a31 basecall_model_version_id=dna_r10.4.1_e8.2_400bps_hac@v4.3.0
ATGTACTGGTTCAGTCTTTTCCTGAAGCCGGTATTTAACCAACGAGTCTCTTCGGACCCCATAGAGTTCGCATTTTCGTGAAACGCTTTCGCGTTTTTGGT
+
'''&##&%'((((('&&&'('%#"""#%&'()((+-,2<<;=?::9:<?==8++''))98::-++*)*)4522224-,,++*62)&&&++++//.075&%%
@867a3f0b-96a6-4129-8664-464b6709f239 runid=615b655584623c08cdef24ecaddfdaffc95be13c ch=494 start_time=2025-08-20T10:29:30.565792-04:00 flow_cell_id=FBD58360 basecall_gpu=Quadro_GV100 protocol_group_id=SDF_08202025_064710 sample_id=SDF_08202025_064710 barcode=barcode14 barcode_alias=barcode14 parent_read_id=867a3f0b-96a6-4129-8664-464b6709f239 basecall_model_version_id=dna_r10.4.1_e8.2_400bps_hac@v4.3.0
TTATGTACCTGGTTCAGTTATCCAAAACCGATATTAACCAACGAGTCTCTTCGAACCCATCAGTTTCGCATTTATCGTAGAGCGCCTCGCATTTTCGTGCGCCGCTTCACCCGAGTGGTCTAAGCATTTCTCCTCTAATGAGCCGGAATTTCCAACTTCGATCCACTTTTTTAGGGTAGTGTGGTATCCAAAGATTTCCATAGAAGGCTCAGTATCAT
+
$$$&%$"$)&%'()..-,+&$$$%%%%$%&'''()',24011'&&+''((4.011/./,.&&&&..+/2-,,,**(&&##"#"#$%%&'(()38;:=>@DCCDDDJHGSHHHB==>EFGFA@@?C985)/.&%'&&),>??>?:0:<>CCEEGBCEHE?>>=BDBAFBHFNSFADINIGHHJGDDEECCEIFE@?>1-<69>==?DA>@5.,,*)'&'
@b4dc6620-2903-4492-8588-4154f07e625f runid=615b655584623c08cdef24ecaddfdaffc95be13c ch=272 start_time=2025-08-20T10:29:34.565792-04:00 flow_cell_id=FBD58360 basecall_gpu=Quadro_GV100 protocol_group_id=SDF_08202025_064710 sample_id=SDF_08202025_064710 barcode=barcode14 barcode_alias=barcode14 parent_read_id=b4dc6620-2903-4492-8588-4154f07e625f basecall_model_version_id=dna_r10.4.1_e8.2_400bps_hac@v4.3.0
ATGTTTTTGTAAACCTACTGGTTCATTGCACAAAAAAACCGGGTATTTGCTGGCAAAGGTCACTCTGGGACCCATAGAGTTTTCGCATTTATCGTGAAACGCTTTCGCGTTTTTGGT
+
#$#$$&%%%&$$$$###&*%%())'%$$$$#$##"""""#$%%$$$&&$$$##$$&''**)((**++,--((3-;<:;=DBIGEEEIFSICC??AAGJLLA>>>K@>>:<;;<@+))
@b381edc8-1250-4874-afdc-01d362e11b81 runid=615b655584623c08cdef24ecaddfdaffc95be13c ch=152 start_time=2025-08-20T10:29:37.565792-04:00 flow_cell_id=FBD58360 basecall_gpu=Quadro_GV100 protocol_group_id=SDF_08202025_064710 sample_id=SDF_08202025_064710 barcode=barcode14 barcode_alias=barcode14 parent_read_id=b381edc8-1250-4874-afdc-01d362e11b81 basecall_model_version_id=dna_r10.4.1_e8.2_400bps_hac@v4.3.0
GTTTATGTCGTGTACTTGGTTCATCCAGGCCGATTAACCAACAAGTCTCTTTGGGACCCATAGAGTTTTCGCATTTTATCGTGAAACGCTTTCGCGTTTTTCATGGCTTCACCCATGCAATCACAACGATGTCAGATGGAAACCCAGTCGTATAAGCATTTCTAGAGCATCTAATGAGCAATTTTCCAACTTCGATCCACTTTTTAGGGTAGTGTGGTATCCAAAGATTTCCATAGAAGGCTCAGGTGAT
+
'*-+'%%&&#$$$$$&&&'().*)%$$#""$$$%&+000''''%$&''%%(0)01<<<=78,**+0,,,,,(%%%)0/&&'59?@AC9777D9;<;:721;/&&%%&&2022238>>?@@ACDEIHLFEEFP=;;;@>?==;865.../**&&&()+1/010,'%%&',-*))*-%$$%%&%*))*-9>=>=5789<D;;:066<88<@D:9:9;///-110226?2230.830*&&',+**(&%&%(&&
@83e642a4-e054-4fd5-8564-fce2e78bdd84 runid=615b655584623c08cdef24ecaddfdaffc95be13c ch=24 start_time=2025-08-20T10:29:57.565792-04:00 flow_cell_id=FBD58360 basecall_gpu=Quadro_GV100 protocol_group_id=SDF_08202025_064710 sample_id=SDF_08202025_064710 barcode=barcode14 barcode_alias=barcode14 parent_read_id=83e642a4-e054-4fd5-8564-fce2e78bdd84 basecall_model_version_id=dna_r10.4.1_e8.2_400bps_hac@v4.3.0
TTACTCGTTGGTTGTGAACCGATATTAACCAACGAGTCTCTTGGGACCCCATAGAGTTCGCATTTATCGTGAAACGCTTTCGCGTTTTGCTTTGTTAGTGAGCTCGTTCATTTTTAAAAAAAAACCGATGGTTTGACCAGACGTTGAAACCTTTGTCCTCTCGTTTTCGCATTTATCGTGAAACGCTTTGCGCGTTTTTTCATG
+
#$""##$&''&&'&%$""#$%%&%&&%'*+,))'(()..//50=<::9<C??.,,*''&--;;DB>@4442333C.---A;98+**,%""##'&&$##""$$$'''*/.--,+,0&$#$$$$$&&'%$%%%&&(%%%'%$$$$'-,-39><;<93555;<<;<BDHGEBB?;A?8767;;<=?B;9968,+)*('''+69*%$%
@b4ef3b8f-8be0-4bb7-8eab-9d2a2d2a85b2 runid=615b655584623c08cdef24ecaddfdaffc95be13c ch=70 start_time=2025-08-20T10:29:31.565792-04:00 flow_cell_id=FBD58360 basecall_gpu=Quadro_GV100 protocol_group_id=SDF_08202025_064710 sample_id=SDF_08202025_064710 barcode=barcode14 barcode_alias=barcode14 parent_read_id=b4ef3b8f-8be0-4bb7-8eab-9d2a2d2a85b2 basecall_model_version_id=dna_r10.4.1_e8.2_400bps_hac@v4.3.0
TATGTTTATGTTACATATTTATTGGTTCAGTATTGAAACTGATTTAAACCAGTAAAGTTTCTTGGGACCCATGAGTTTTCGCATTTATCGTGAAACGCTTTCGCGTTTTTCGTGCGCCGCTTTTAAACAATAATGCAAAAACTTATAAGTACCGAGACTGG
+
,,,,-.)'&&'&##"##$%'''(&''(*''%%$$#""%$&$#$%'&''&&%$$$###$''&)0)47:==<78,+,.,.//1889997998;+++:92/-+.-09@@=@@SA===@<;:344,)(&%%))))...,/-,.32(&%#&(%%$((*'(('*.,+
@5eb4e28c-9e64-4a6e-a41e-722585ae0ac4 runid=615b655584623c08cdef24ecaddfdaffc95be13c ch=285 start_time=2025-08-20T10:29:34.565792-04:00 flow_cell_id=FBD58360 basecall_gpu=Quadro_GV100 protocol_group_id=SDF_08202025_064710 sample_id=SDF_08202025_064710 barcode=barcode14 barcode_alias=barcode14 parent_read_id=5eb4e28c-9e64-4a6e-a41e-722585ae0ac4 basecall_model_version_id=dna_r10.4.1_e8.2_400bps_hac@v4.3.0
TTATGTTTTGCCTGTTCTTCGTTAGTCCGACCGGATCTAACCAACGAGTCTCTTGGGACCCATAGAGTTTTCGCATTTATCGTGAAACGCTTTCGCGTTTTTCGTGCGCCGCTTCATTCCCCATATCAGAGACCCCACTTGAAAATAAAGTAAAGTTTATCGACCTAAGATACTAAATGAAGATGCATCTACAAGAAGAATATCACCTTGAAACTGAACAGGTCTCTAATGTTCGGAATGTTGTAGCTGATCATAGTAGGGCGCTCCAGCGAAACACCCCATGCAATCACAACGATGTCAGATGGAAACCCGAGTGGTCTAAGCATTTCTGGTCTAAATAAGCCGGAATTTCCAACTTCGATCCACTTTTTCAGGGTAGTGTGGTATCCAAAGATTTCCATAGAAGGCTGGTGTAATG
+
#$#%%$%('%%%%&%%#$$$$(('''&$"##$%'(+,+++;=<=>87677755?778:AAA@CDBAABAGNGA@?AEA>?6667GGLH@=>=B;::0000=G*((''&&**,.00143.*./((''%$$%&159:;.---15CEKSMJHSMLIGMPSKMJCABBDRHSPRKJKHKKSMSKSQIHFI>==>GE1/---+,.-1--3223HDIPIIKERSGFKHGGSLKJNSNSMGFFEGHSPHFGDCDEDFID;:...'''(85555D?@D=<<CO??>>CCGGFDHEKLIOLMFJGGMMRILGHHFJPSSSDCBCNJSKSLSGKMIINNS<;;;FEEJF;:::?;==;;<;;96767768;=ADBEA5109-)().=DDCCD9999ECDDEEIB@BFKSB@FFFGA?8:,**((&&%'
@127bd481-8f63-4ae2-9a31-09e195469366 runid=615b655584623c08cdef24ecaddfdaffc95be13c ch=486 start_time=2025-08-20T10:29:47.565792-04:00 flow_cell_id=FBD58360 basecall_gpu=Quadro_GV100 protocol_group_id=SDF_08202025_064710 sample_id=SDF_08202025_064710 barcode=barcode14 barcode_alias=barcode14 parent_read_id=127bd481-8f63-4ae2-9a31-09e195469366 basecall_model_version_id=dna_r10.4.1_e8.2_400bps_hac@v4.3.0
ATGTCCTCTACTTGGTTGGTTATCAAGCCACCAATCCAACCGACAGGTCTCTTGGGAGTCCATGAGTTTCGCATTTATCGTGAAACGCTTTCGCGTTTTTCGTGCGCCGCTTCACTCATACATTTTCCCACAATTACGAACAAAGCGACCTCATTAACAAAGAGTATATTTTCTATCTTTAGGTTGTGTTCCCCCTTTTTCAAAACAGATGCGAGCTTGGGACGGCCAAAGGTTCTCATCTTAGGT
+
#$())()'&&'.,()+.++,2.-)&%$%'%##$%$%$$$#&&&'')'&')++/+,)+&%&&)*''()''&'*-.00/1867678::4222:857./-,,20////1274440**++)&&',,,,,52-+'2000'-.,,,-486754456789;<;=>?AAB??<;::;=DJH@>>?@@BA?>=>?CA=83685992.-65--25<9778:;;=@===9:98B>>>>;;;>A@BAD@9866.(()(
@dec6cf86-7496-4619-86e4-9ff728cb7f63 runid=615b655584623c08cdef24ecaddfdaffc95be13c ch=327 start_time=2025-08-20T10:30:19.565792-04:00 flow_cell_id=FBD58360 basecall_gpu=Quadro_GV100 protocol_group_id=SDF_08202025_064710 sample_id=SDF_08202025_064710 barcode=barcode14 barcode_alias=barcode14 parent_read_id=dec6cf86-7496-4619-86e4-9ff728cb7f63 basecall_model_version_id=dna_r10.4.1_e8.2_400bps_hac@v4.3.0
ATGTTGTAACCTGCTTCGTTCATTTCAGAACCGATATTAACCAAAAGGTCTCTTCGGGACCCATAGAGTTTTCGCATTTATCGTGAAACGCTTTCGCGTTTTTCGTCGCCGCTTCACCCAAGATCATCTGTTTGAAAGGGGAACACAACCTAAAGATAGAATCTACTCTTTGTTAATGAGGTCGCTTTGTTCGTAATTGTGGAAAATGTATGAGACATTCTTTTTCTCATCTTCAGCAAATACCGAAGAACAAGTCCGGATATTGGAAGTATTCTTTTCAGAGTTAGACATAATTTAAAGTTTATTTACTAAGAATTTCTTTTTTGAAATTAATTTCTAATGAATGAAAAATGAATTCAATCTCGACTGATATTATTATTTGGTTGGCGCCAAAACCCACTTTGTTATGCCAATCGGTGTCCTTGATGAAGAGGTCGAATTTAAAATAGTAAAGTATCAAGCATATTTCTAATATGATCTTTGGCATAGAATGAAAGTTTCTCTGACAAATCTAATCCCTGCAGAGACATCAACTAAAACCAAAAATTCTTTCAAGTATAGTATGATTCCTTTTTTTTTGGATTCGAAAATTATTCGAGAAAAATTAATAAAAATGTACCTAAATGTAACATGTAAGCGTTATTCATACACAATTTTAAAAGCCTGGCTATAGAACAATCGGTTTATGAATTGCAATACCCATAATGATTGTTAGAACTCATTACAAAGGTTTGTAATCTGAATTTCTGAATAAATAACAGACAATACTATCCGTATAATTAAAAAAGATATTTGGTTCCCGCCATCCGAGACCCCACTTGAAAATAAAGTAAAGTTTATCGACCTAAGATACTAAATGAAGATGCATCTACAAGAAAATCTAGCCTTGAAACTGAACAGGTCTCTAATGTTCGGAATGTTGTAGCTGATCATAGTCGGGCGCTCCAGCGAAACACCCCATGCAATCACAACGATGTCAGATGGAAACCCGAGTGGTCTAAGCATTTCTGGTCTAGAATGAGCAAATCCCAACTTCGATCCACTTTTTTAGGGTAGTGTGGTATCCAAAGATTTCCATAGAAGGCTCAGTATAA
+
$#$$'%&%$$$%%&%'%(((+,)(%####$$&'((')*'()*+**,-&$$'''1)()(51245C=<==NFENB?>=DOD>>==IGJHGE=;<::65=66-*(5444+,,/3499:<9780-,,)%%%**(&&')>CEIMSPKMFFSA@>867:BA<8.)''',***>=:;C;FDDJGNHSJSMOGKJICJIBACAKNNEDAAFLEJIBF54,,,12==>EPHB?ILDCCGLHSGHLHA@@>@D?;=EFIHSFHSSHFFFHGHSHEEISJJCNIIKLSJM:9:>DE@ABBCQQGEOINNSKSEPFSF?;877;:;==>MJLBLFMNCADISFHDILKSIISGKMGSIGMKKSKDEDDGCDCBCRGHFGMSOIPSSIMSSOSGJNHKIIIFGJEJGJGSSHHHSSJJEGDHGGFHOOSIOKJIPSLHLMLKRSSIIEGGEGGHGIHKLLBA@AFCCC@=5422469?<<>=GGIILGHJMKKKKGSSJSLDD?<7777GHGDGGFEGGFQSHRFNFFSFFJSIEBCDFILSKSHIJIIESNFABHQSMFE?AABQSSKI;;44557;??B8893.023:BI@@@@SECA<DMSK9987<@AGNSSSSLMHKDISSSSHFEKJIGGQJJLJLGISFHIJOKIOOIHHQMSSLIOJHJIIJJIKMCSLS@@ADFEGEEGGIGFGJJGHOIHDEGGSJISIMSSBNSIGJFJFIJISIPSHKMGIHSSSJMOLSSEFFFSLJSJLIHHSSIJSFFJMNSPSSFLJJEGHFQMSOOSSJHSKJNHLMIGSSSNKDFHHKHKJQGHKSFKKGSJKGNSRJISMKIPSLJMJSKHGSINLJSNJEPIINKNMHJJKMSKLGJISMOGSSGKHMSHG853.'%%&,--)('$$''+6/4=JDGCEFFRHGGSSGFFEKLHJ@@@BPI@@?>@;;:::;FFCC:;;;EKFJHCDA<333+,-:?<<7;<;><=?@FEKEGHNDCEDS/...>:;@DA:=92111554/-,)&')))*-0)(()/+($$%%%%'&&&'&%'$)+.//479<@8@F<JISKSHNIFKDECDFGDDCAA?@DGED>QJJCCGBAAADCEDABA50))
@9598f7b1-1d6f-465f-b9ee-776b68476044 runid=615b655584623c08cdef24ecaddfdaffc95be13c ch=85 start_time=2025-08-20T10:30:19.565792-04:00 flow_cell_id=FBD58360 basecall_gpu=Quadro_GV100 protocol_group_id=SDF_08202025_064710 sample_id=SDF_08202025_064710 barcode=barcode14 barcode_alias=barcode14 parent_read_id=9598f7b1-1d6f-465f-b9ee-776b68476044 basecall_model_version_id=dna_r10.4.1_e8.2_400bps_hac@v4.3.0
TTTGTAGTTTCCTTCCTTCATCCGTTTTGGATATTTAACCAACGAGTCTCTTGGGACCCATAGAGTTTTCGCATTTATCGTGAAACGCTTTCGCGTTTTTCGTGCGCCGCTTCACTGGACTGATATTATTATTTGGTTGGCGCCAAAACCCACTTTGTTATGCCAATCGGTGTCCTTGATGAAGAGGTCAAAATTAAAATAGTAAAGTATCAAGCATATTTCTAATATGATCTTTGGCATAGAATGAAAGTTTCTCTGACAAATCTAATCCCTGCAGAGACATCAACTAAAACCAAAAATTCTTTCAAGTATAGTATGATTCCTTTTTTCGATTCGAAAATTATTCGAGAAAAATTAATAAAAATGTACCTAAATGTAACATGTAAGCGTTATTCATACACAATTTTAAAAGCCTGGCTATAGAACAATCGGTTTATGAATTGCAATACCCATAATGATTGTTAGAACTCATTACAAAGGTTTGTAATCTGAATTTCTGAATAAATAACAGACAATACTATCCGTATAATTAAAAAAGATATTTGGTTCCCGCCATCCGAGACCCCACTTGAAAATAAAGTAAAGTTTATCGACCTAAGATACTAAATGAAGATGCATCTACGAGAAAATCTTCGCCTTGAAGAACTGAACAGGTCTCTAATGTTCGGAATGTTGTAGCTGATCATAGTCGGGCGCTCCAGCGAAACACCCCATGCAATCACAACGATGTCAGATGGAAACCCGAGTGGTCTAAGCATTTCTGGTCTAAATAAGCCGGAATTTCCAACTTCGATCCACTTTTTTAGGGTAGTGTGGTATCCAAAGATTTCCATAGAAGGTTCAGTGTGAGGG
+
&'+*)%###((%$$$##'&$$#$$$$#"""#')*(%$%&%%&(())*+,)(*'103217295333<9ADFIFJIPGKJBCCCSSKKKGJSSGCCEBCDFPOKHJSKGEGSJFCBED,,,,77<?>;;99=;==>?@A=:=>JJJBDFN@SJLINGJHNKOOSJJMKSEPJHHHSMSKEKHMGKGEAA@1-----0/<9?E>>>>SLJSMG??CBGHSPJHOLFGGLA?----121-<=DPJFGFNIMSHHJIIJSEBKSSJKJRJGEJFHSSMKSQKJQISFHF@A@@B<;:=>==BSINIGGSSGIOFOJGOGDGMNISGID'&A>@D4,,,/832256875777=>?DJISOFHFLF:A8EGD?????;=AHPSIRSKHGKIA@AABAAAC???AGSJIHRFKHSMFJKSILMLHFFSIMFHIJJSSIFFSJLMSIKJIOHJHSSSMHSJIPGQJHSLOIIDGSHIHIGEKHEIKHSHGJJHKNKJJGISKSOSKLSNSLILKCHJSLFHIJLHKIFJLSLKQIIIHGMCFKMSNIGGA7GMHKFNGSJBGJKOIKHHSSNJNNIGSOGHKSNLSISPHNIISHISJGOLMHSLIRKNGSIG@>>FKJKKMLJKIGFE@;..134478<<7-/56:E=B?;3713336HSHGHLJHSSSJJRKLFGEHGKGIGSIJMJFFPOIGCBCBGIIP??@@MFEFCFDJINPHJLHSIMKOLIHJHSFDDDFIKFEGLIGGJJG>===CGLISHGGHDIIEGSNIEFGILIKSISGOIF>BBBMFGHHSKHGGBBCBGD;JFFSSSSGCINIFDCEHGCCDIIEFIHHGSSKLEA<986630'&$%%$$&$%%%%
@2a7eb0ab-a859-4278-b14e-95660ee9646d runid=615b655584623c08cdef24ecaddfdaffc95be13c ch=266 start_time=2025-08-20T10:30:10.565792-04:00 flow_cell_id=FBD58360 basecall_gpu=Quadro_GV100 protocol_group_id=SDF_08202025_064710 sample_id=SDF_08202025_064710 barcode=barcode14 barcode_alias=barcode14 parent_read_id=2a7eb0ab-a859-4278-b14e-95660ee9646d basecall_model_version_id=dna_r10.4.1_e8.2_400bps_hac@v4.3.0
TGTGTCCTGTTCCTTCGTTCAGTTATCAACAAAAACCGGGTGTTTAACCAACGAGACCTATTGGGACCCATAGAGTTTTCGCATTTATCGTGAAACGCTTTCGCGTTTTTCGTGCGCCGCTTCACGAGATTGAATTCATTTTTCATTCATTAGAAATTAATTTCAAAAAAGAAATTCTTAGTAAATAAACTTTAAATTATGTCTAACTCTGAAAAGAATACTTCCAATATCCGGACTTGTTCTTCGGTATTTGCTGAAGATGAGAAAAAGAATGTCTCATACATTTTCCACAATTACGAACAAAGCGACCTCATTAACAAAGAGTATATTTTCTATCTTTAGGTTGTGTTCCCCTTTACAAAAACAATGAGACTGGGACGGCCAAAGGTTCTCATCTAGGT
+
'%%%&%$%%$$$##%'%&(.0.,,)(&$###"#%&%$$%%*-,+,,2:9444/.+'%%&&+//8@B=FGFIFCBEIAMPMHSJGFSISJHGEGIJJIFFFSGDQC??@@G?<=<BB?>201.++2..+*,0/011AB@CEIISJJQHHHLHKKHSLNLGDDKA>@?@GSGBDELLKMSOLGFDNSGBGHCDDPCDDIFCHMKOJKILLLKJCIHMSHIGIHSJJSGDQGHLNBGIIKIJSKFGG:999A7533556GFGIC>:7765===HIMDGECEENHFGHEKIKJIJKKHMJA=>=EESFFJDDDCDHFEHCSSISIMKJGFEIFGJIHA@AHFFCAIEFJJHMEC;<<4118*&&&*1:4(''''''(+()>AE=<<>EILMFIKKSH??;4)),*
@0af8ac46-83a0-416f-8159-c98894fda3be runid=615b655584623c08cdef24ecaddfdaffc95be13c ch=35 start_time=2025-08-20T10:30:18.565792-04:00 flow_cell_id=FBD58360 basecall_gpu=Quadro_GV100 protocol_group_id=SDF_08202025_064710 sample_id=SDF_08202025_064710 barcode=barcode14 barcode_alias=barcode14 parent_read_id=0af8ac46-83a0-416f-8159-c98894fda3be basecall_model_version_id=dna_r10.4.1_e8.2_400bps_hac@v4.3.0
TTTTTTTGACCTACTTCGTTCATATGAAAATCGCCGGATCTAACCAACGAGTCTCTTCGAGACCCATCAGTTTTCGCATTTATCGTGAAACGCTTTCGCATTTTCGTCGCCGCTAATGCAGGGATTAGATTTGTCAGAGAAACTTTCATTCTATGCCAAAGATCATATTAGAAATATGCTTGATACTTTACTATTTTAAATTCGACCTCTTCATCAAGGACACCGATTGGCATAACAAAGTGGGTTTTGGCGCCAACCAAATAATAATATCAGTCGAGATTGAATTCATTTTTCATTCATTAGAAATTAATTTCAAAAAAGAAATTCTTAGTAAATAAACTTTAAATTATGTCTAACTCTGAAAAGAATACTTCCAATATCCGGACTTGTTCTTCGGTATTTGCTGAAGATGAGAAAAAGAATGTCTCATACATTTTCCACAATTACGAACAAAGCGACCTCATTAACAAAGAGTATATTTTCTATCTTTAGGTTGTGTTCCCCTTTCAAAACAGATGCGAGCTTGGGACGGCCAAAGGTTCTCATCTTCAGT
+
''(*-01'##%,,,.,(''''&%#$$"#$$$"""$%('%%$$%(),./--,./.--1+&%$$%&*()(((())((08BGFIHJHGIFHIQH53202--/(((3?533,,,6222.//0@9=A@AGC?=>>ED<544-()(6:699<=::DBDCBDCE878>>>>>>32212558403.+**+9>=>:6A74349A@>;;=CII@@A??CBKJHGNQGJ@KHFFFDIFESNFJEHQLJDGCA@@LGSHLDCABFGFLFHFINJHHFHFSIFD@???CGJFSGIOMSQJGHOHSLNPPEFDSA9:HFLPINSI?=9E?GGD?>>BJGH9888@CHKSMFSSDDDDBHIGSFKPPGLJJSJJKG?<9J@IMIGEEEDJ@???C=;7@MHGLNSSMLLIKHSJHJFDLJBCA@>=899CCFJIFGFSIFEGFISGFGNKSHMLKLNMJIKFCABEFGFFRFHEEPJDGHIKKISEJMJJOGKFHSIISLEJFGGEECFEIHISF@>A@<<>4414ID<<;;>FDCDESPDFGHHDCCCAFEFHGEEBAED;50%%$"
@5cae0dd8-44d9-44d7-9f57-3641bceae055 runid=615b655584623c08cdef24ecaddfdaffc95be13c ch=58 start_time=2025-08-20T10:29:56.565792-04:00 flow_cell_id=FBD58360 basecall_gpu=Quadro_GV100 protocol_group_id=SDF_08202025_064710 sample_id=SDF_08202025_064710 barcode=barcode14 barcode_alias=barcode14 parent_read_id=5cae0dd8-44d9-44d7-9f57-3641bceae055 basecall_model_version_id=dna_r10.4.1_e8.2_400bps_hac@v4.3.0
ATGTTTTGCCCTGTGCTTCGTTCAGTTATGCACCAAGCCGATATTAACCAACGAGTCTCTTGGGACCCATAGAGTTTTCGCATTTATCGTGAAACGCTTTCGCGTTTTTCGTGCGCCGCTTCAGGCATAGAATGAAAGTTTCTCTGACAAATCTAATCCCTGCAGAGACATCAACTAAAACCAAAAATTCTTTCAAGTATAGTATGATTCCTTTTTTTTTGGATTCAAAATTATTGAGAAAAATTAATAAAAATGTACCTAAATGTAACATGTAAGCGTTTATAGATACACAATTTTAAAAGCCTGGCTATAGAACAATCGGTTTATGAATTGCAATACCCATAATGATTGTTAGAACTCATTACAAAGGTTTGTAATCTGAATTTCTGAATAAATAACGAACGATGCTATTAGTATAATAAAAAAGATATTATCCGTTCCGCCATCCGAGACCCCACTTGAAAATAAAGTAAAGTTTATCGACCTAAGATACTAAATGAAGATGCATCTACGAGAAAATCTTCGCCTTGAAACTGAACAGGTCTCTAATGTTCGGAATGTTGTAGCTGATCATAGTCGGGCGCTCCAGCGAAACACCCCATGCAATCACAACGATGTCAGATGGAAACCCGAGTGGTCTAAGCATTTCTGGTCTAAATAAGCCGGAATTTCCAACTTCGATCCACTTTTTTAGGGTAGTGTGGTATCCAAAGATTTTA
+
'',--,+))*('((%$%&''**+&%%'&&%%&%%$$#$%%%%%'(%*4/--.7889>;98;0>?GFNJFH>,+7;>?@@9:DCBECFCEIGSSKH;999GFGGB>>@?C3...15431122+***9:DB;;?@MKGOSIDHSFA>@@EKFLEGDEFHHSKINKSILNLJIJQJKKFKSPLIFEGEKNOKGHKMIISKSLMHGEHGFME<;;<6/-0124>****.6&&&121*))$%'(37LLSBCCFGPMIHE?DCB:4//1AGE33344330035/,,)*1'%%&&---6AB@SSDFDOJJCD999III;::<>@FJGFJJSKJHCDCCGHGGHEISGHJSNFKEDGB<;;+*(((5-,..4878:EEFKHEKIEC:99=BAC>=?<?@A;::;AA@2,,+&&&&**'''$$%$$%()'''*-*+)'&*'%''%%%.342=?@SEFADCHNISNMS@IIJIFNGHIGIOKMHKFGIIGLQLMJMIFKMEFC;889DLGHEISGK==<>B?667CFEIG=FSDCCDDJACJPHSFIIMISFHJGHHHHSLSHDGEFISMISISRSHNEJHJEC0000?>?GNGJGS>??665BGAB@@BBCB@AACEDDGLNIFGESEACAI>><=8,*+*1;>FSSFGFBBIISLDGSBAAAJFIISFLFGGBDE>FFFPIDDGSODFHECHJDDC??EJHFKKSDCBCGA@?AGA>5789-,,-+%
@850e885b-6e6d-4980-8b7a-088f140a4d4d runid=615b655584623c08cdef24ecaddfdaffc95be13c ch=401 start_time=2025-08-20T10:29:54.565792-04:00 flow_cell_id=FBD58360 basecall_gpu=Quadro_GV100 protocol_group_id=SDF_08202025_064710 sample_id=SDF_08202025_064710 barcode=barcode14 barcode_alias=barcode14 parent_read_id=01d03451-b68f-45f7-abd6-10ca87b27132 basecall_model_version_id=dna_r10.4.1_e8.2_400bps_hac@v4.3.0
GTGTAACCTACTGGTTCATTGCCGCCGATTAACCAACGAGTCTCTTGGGACCCATAGAGTTTTCAGTTCTCGTGAAACGCTTTCGCGTTTTTGT
+
%'&''%%%''*/%%'('$##$$#""#%%(-.079=>>0001:888934;=<=?<@30017444-&%%%,-118:CENPDEDCSB::761)+/+(
@a8841e73-fb87-4d12-8b94-bc0dffe751fe runid=615b655584623c08cdef24ecaddfdaffc95be13c ch=98 start_time=2025-08-20T10:29:57.565792-04:00 flow_cell_id=FBD58360 basecall_gpu=Quadro_GV100 protocol_group_id=SDF_08202025_064710 sample_id=SDF_08202025_064710 barcode=barcode14 barcode_alias=barcode14 parent_read_id=a8841e73-fb87-4d12-8b94-bc0dffe751fe basecall_model_version_id=dna_r10.4.1_e8.2_400bps_hac@v4.3.0
ATGTTATGCGTACTCGTTGGCTGTGAAAAACCGATATTAACCAGCAGGTCTTGGGACCCATAGAGTTTTCGCGTCTCGTGAAACGCTTTCGCGTTTTTCGTGCGCCGCTTCAGAATAAATAACAGACAATACTATCCGTATAATTAAAAAAGATATTTGGTTCCCGCCATCCGAGACCCCACTTGAAAATAAAGTAAAGTTTATCGACCTAAGATACTAAATGAAGATGCATCTACGAGAAAATCTTCGCCTTGAAACTGAACGGTCTCTAATGTTCGGAATGTTGTAGCTGATCATAGTCGGGCGCTCCGAGCAAACACCATGCAATCACAACGATGTCAGATGGAAACCCGAGTGGTCTAAGCATTTCTGGTCTAATAAGCAGGAACGATCAGGACTTTTCGATCCACTTTTTTAGGGTAGTGTGGTATCCAAAAATTTTCCATAGAAGGCTCAGTCTGAGGG
+
##%''%$$##$$$%$&'(&%%%$$$##$$##$$%&%%%#$%%%%$$%&$$%&&)-...3+-'&&'-*)))(%%%''&&)5=>>C<70-/),.6;<<@E21139546,''/.4AGKIFSLSSSSIDD?<<<=777:==@L@??@DDDDDSSSMSSSGIKGLIJHRD>FFHHKHEGDEDCFKODFISHMIHPFOKOSJHSSFDGISNIMSNSPNJSKJRSQOLJDGQSSMHGIFHIGD/--/=DIILGSGEDDDMDGHF?C@@BJ)))?CEGIKFKSFEB?>AC=>><?00/013<<98...0::;HA@?>C1..--''))('(..234BHEFOKLFFJKKKJHIQKHDGFDJF63364445CA@?A445459&&&'0*)'--,+)((''%')(&&%''())(().45<>7@>8779?10000,,,,0,''&'&$%%+-,))--/25;<<<<<;:<0)&&%'&''*/
@28d5508b-008a-4b61-90ab-d79ad1593546 runid=615b655584623c08cdef24ecaddfdaffc95be13c ch=148 start_time=2025-08-20T10:30:03.565792-04:00 flow_cell_id=FBD58360 basecall_gpu=Quadro_GV100 protocol_group_id=SDF_08202025_064710 sample_id=SDF_08202025_064710 barcode=barcode14 barcode_alias=barcode14 parent_read_id=28d5508b-008a-4b61-90ab-d79ad1593546 basecall_model_version_id=dna_r10.4.1_e8.2_400bps_hac@v4.3.0
ATGTGTAACCTGCTTCGACTCGCTATTGAAGCCGGCGGTATTTAACCAACAAGTATCTTGGGACCCATAGAGTTTTCGCATTTATCGTGAAAGCTTTCGCGTTTTTCGTGCGCCGCTTCACTGGCTATAGAACAATCGGTTTATGAATTGCAATACCCATAATGATTGTTAGAACTCATTACAAAGGTTTGTAATCTGAATTTCTGAATAAATAACAGACAATACTATCCGTATAATTAAAAAAGATATTTGGTTCCCGCCATCCGAGACCCCACTTGAAAATAAAGTAAAGTTTATCGACCTAAGATACTAAATGAAGATGCATCTACGAGAAAATCTTCGCCTTGAAACTGAACAGGTCTCTAATGTTCGGAATGTTGTAGCTGATCATAGTCGGGCGCTCCAGCGAAACACCCATGCAATCACAACGATGTCAGATGGAAACCCGAGTGGTCTAAGCATTTCTGGTCTAAATAAGCCGGAATTTCCAACTTCGATCCACTTTTTTAGGGTAGTGTGGTATCCAAAGATTTCCATAGAAGGCTCAGTATAAGGG
+
%%()))&%$###$$'&'&$$%$$$##%####%%$$#$%%%%&**+,)()+)$$*$$$$:7=EF?SJGIFECEJ;EMFNOJLOFFF3333797:7.+*))+()))0;3111:@>?<DEGGIHHCFS@?>1111>=GE<ELIJMHOFDFEIIEGKKIMFHKMRKHOLSSSSL>8232;0----GSSSJGFENSSHGJHIMLSHNLSSMLEHKILMSMLEB??BMGHLSGGSLSKISMLSSFCCJGBBA>?ACA?>@BOSJDHGFKHHEEHB@@AA>/...CINRIESNSLSMISHQHKJMHIFGNJSJJQMSPEFNSEFELBA>2010287'''<EFHFHDFCA@ABD))))+-,-224234BC;;;;HGFQHFFGHSLHJKSLOIIEDJISFHSIHSSMSJJGNSKFSEBBLJ6537;<=?78FDFHC@>=>?FEEAEEKFKGLISRJDEDDPHGLNHINSHIGCGHIMGCD?=?EHEDEFJHJSGLFDFKEDCE?==<<82>B8LSSOOISHIHHFGGEGEDHG=:;CIGELNGGKHJIISQKIFD=<;32..0/1
@3c64bac5-ee86-4d55-9732-1551fd5b180c runid=615b655584623c08cdef24ecaddfdaffc95be13c ch=55 start_time=2025-08-20T10:30:27.565792-04:00 flow_cell_id=FBD58360 basecall_gpu=Quadro_GV100 protocol_group_id=SDF_08202025_064710 sample_id=SDF_08202025_064710 barcode=barcode14 barcode_alias=barcode14 parent_read_id=3c64bac5-ee86-4d55-9732-1551fd5b180c basecall_model_version_id=dna_r10.4.1_e8.2_400bps_hac@v4.3.0
TTGTCGGCTTTGTTAACCTACTGGTTCAGTTATGAAGCCGATATTAACCAACAGGTCTCTTTGGGACCCATAGAGTTTTCGCATTTATCGTGAAACGCTTTCGCATTTTCATGCCTGGCTTCATCAAATAGTTGGACGTCCAAAAAAAAGGAATCGTACTCTGCTGGAAAGAATTTTTCGGTTTTAGTTGATGTCTCTGCAGGGATTCAAGTTGTTCAGAGAAACTTTCATTCTATGCCAAAGATCATATTAGAAATATGCTTGATACTTTACTATTTTAAATTCGACCTCTTCATCAAGGACACCGATTGGCATAACAAAGTGGGTTTTGGCGCCAACCAAATAATAATATCAGTCGAGATTGAATTCATTTTTCATTCATTAGAAATTAATTTCAAAAAAGAAATTCTTAGTAAATAAACTTTAAATTATGTCTAACTCTGAAAAGAATACTTCCAATATCCGGACTTGTTCTTCGGTATTTGCTGAAGATGAGAAAAAGAATGTCTCATACATTTTCCACAATTACGAACAAAGCGACCTCATTAACAAAGAGTATATTTTCTATCTTTAGGTTGTGTTCCCCTTTCAAAACAGATGCGAGCTTTCAACAGCCAAAGGTTCTCATCTTAGA
+
$%$%####'&&$&'$###$$&'&*+,2****&%%##$$%%'*)*)'')++++*+'&&'&&*'&)&(%&)(02222439?>ABDDF@==;<>>CCKE<211:2''''&&&'--''&&&&&(-++,'%&&('%%&$%$$####&(,-*,.3877;87&&&&/+('((')&&:=?<:7:;<.)()=GG6666EPJIJKJCBA@:;HEJDD))(((((-*&%&'('1:5//0/667897677C@CDSSSNCFCBFCCJEHKSNJJRSPLLSMPHSHSKIFIHKFEEDSSFIJFRHEDABID@@BBB@BBFCEQIELFJGKIPFEFGG@>>===??DBEPGEEJGLQSISHSPSQHSGFIGA@@@ELIDBCAFECI?DSNKGHQKDS>DKDKNJMHSM<G=<6BJHFA=CLNKGLF<<<=<BFFEGCFDHIHEDPDFBFBDCCDB3.,-.=GJLGGI@;;<JFIKLSHFFHHAGD85555BEDCBBKDGFKFBC=<8644211DHFHEEIDOBBB;<<>FE<IHJG@FKHPSIHCDDSKGKSMFDHHKDEDHFLJHGFHF?>=>BEGMRLEINKSDA@CISLFHHDB6>A>76E>334H=:988;A?>?0+(8*%##$$$$%&&697911/***+3*&%
@bee82ac7-641b-414c-be6c-ba8ba40abaf2 runid=615b655584623c08cdef24ecaddfdaffc95be13c ch=1 start_time=2025-08-20T10:30:22.565792-04:00 flow_cell_id=FBD58360 basecall_gpu=Quadro_GV100 protocol_group_id=SDF_08202025_064710 sample_id=SDF_08202025_064710 barcode=barcode14 barcode_alias=barcode14 parent_read_id=bee82ac7-641b-414c-be6c-ba8ba40abaf2 basecall_model_version_id=dna_r10.4.1_e8.2_400bps_hac@v4.3.0
GTGTTGTGTGCGTCTGCTTCGTTGGGTTATTGAACCCGAATTGTAACCAACGAGTCTCTTGGGACCCATAGAGTTTTCGCATTTATCGTGAAACGCTTTCGCGTTTTTCGTGCGCCGCTTCAGTACCTAAATGTAACATGTAAGCGTTATTCATACACAATTTTAAAAGCCTGGCTATAGAACAATCGGTTTATGAATTGCAATACCCATAATGATTGTTAGAACTCATTACAAAGGTTTGTAATCTGAATTTCTGAATAAATAACAGACAATACTATCCGTATAATTAAAAAAGATATTTGGTTCCCGCCATCCGAGACCCCACTTGAAAATAAAGTAAAGTTTATCGACCTAAGATACTAAATGAAGATGCATCTACGAGAAAATCTTCGCCTTGAAACTGAACAGGTCTCTAATGTTCGGAATGTTGTAGCTGATCATAGTCGGGCGCTCCAGCAAACGCCCCGCAATCACAACGATGTCAGATGGAAACCCGAGTGGTCTAAGCATTTCTGGTCTAATTAAGCCGGAATTTCCAACTTCGATCCACTTTTTTAGGGTAGTGTGGTATCCAAAGATTTCCATAGAAGGCTCGGTGA
+
$$%&)%%%%%$#####$'(('((''*+,&''$###$&()(&'('$%'++49:::;;511=7;=AIJNIEKEEDCBLLSFFFFILLHFHEFSHKLFDFJSJDBEACEJIEACBCECCEDD@8811?AACABM@?C??@BJHFFEKCEGCIIF976/.//@CSISIFPIKOSMSKMKGNSJBBJEBBAASJNHSJHBCBBIGSMSLIFGFIGIISHEHIOHSLOFKIJJRKSJGDBEIEGDGSSEEGBDBDGGKFOJ@<>DESHGOFIRGGFGEKRJIJFSIISHSILSJNJHSSSMIGSHGIMJKILSFAGFIQMEBBDJBKLLJRPKKGPHJFFLQOHJLLMSBKHJJNQKHIHJHRMSMSJLHLIIOHISSHSHPSISCBBDMIIRSGIB?@?@F@IJGLGJQOHKGFQNLNSKPKIOJGMMNJKKISPKJLJMJGSLHQBBCAHSLPFGDKM?>>**+8100180/01:>AA;;;:<==<3223;@BAHI@GFFDDDISSHGEKLJ=<<3>@('((5/0(,&&**.-.133564BABCDHDHEGBGFHEESSSSQEFJMMGIGSJNFHLJFCDGGIDHJKSKGNNGHEDAB1(''$&
@24c8ffe6-dee1-4c77-abc5-514650b56067 runid=615b655584623c08cdef24ecaddfdaffc95be13c ch=149 start_time=2025-08-20T10:30:18.565792-04:00 flow_cell_id=FBD58360 basecall_gpu=Quadro_GV100 protocol_group_id=SDF_08202025_064710 sample_id=SDF_08202025_064710 barcode=barcode14 barcode_alias=barcode14 parent_read_id=24c8ffe6-dee1-4c77-abc5-514650b56067 basecall_model_version_id=dna_r10.4.1_e8.2_400bps_hac@v4.3.0
ATGTTTATGTAAGCCTGCTTCGTTCAGTTATGAAAAGCGGTGTTTAACCAACGAGTCTCTTGGGACCCATAGAGTTTTCGCATTTATCGTGAAACGCTTTCGCGTTTTTCGTGCGCCGCTTCAGGCATAGAATGAAAGTTTCTCTGACAAATCTAATCCCTGCAGAGACATCAACTAAAACCAAAAATTCTTTCAAGTATAGTATGATTCCTTTTTTTTTTGGATTCGAAAATTATTCGAGAAAAATTAATAAAAATGTACCTAAATGTAACATGTAAGCGTTATTCATACACAATTTTAAAAGCCTGGCTATAGAACAATCGGTTTATGAATTGCAATACCCATAATGATTGTTAGAACTCATTACAAAGGTTTGTAATCTGAATTTCTGAATAAATAACAGACAATACTATCCGTATAATTAAAAAAGATATTTGGTTCCCGCCATCCGAGACCCCACTTGAAAATAAAGTAAAGTTTATCGACCTTAAGATACTAAATGAAGATGCATCTACGAGAAAATCTTCGCCTTGAAACTGAACAGGTCTCTAATGTTCGGAATGTTGTAGCTGATCATAGTCGGGCGCTCCAGCGAAACACCCCATGCAATCACAACGATGTCAGATGGAAACCCGAGTGGTCTAAGCATTTCTGGTCTAAATAAGCCGGAATTTCCAACTTCGATCCACTTTTTAGGGTAGTGTGGTATCCAAAGATTTCCATAGAAGGCTCGTGTAGA
+
'((((*)&&'&%&%$$$$$$$$#%'111::;4/-)%%&&')(((),5=<///+,+,/*((.)++,-/1/7755689;=>BHGENHGFCCCBHHPJEGE@BAAG?@>BDH877;@211/.,-*.&&'<>?=>?@>@CSFE>FFM=;54*)*02***+<@CDAEG;9553EFPFIIGGGKHNSHDDFSSJIEHK=:DBDJPGDEEFNILFHL??A=:CSSSSG;;;<GHCBADNSEHH;4458?<FBIF@43321038:3222AHHIILJJKHMLJMJJSHDBBACLOFSHIOJHFHKCIJHC@IHGEIHHIGJIDBBCHEFHEH@ABCBGCCBCFHHJHHNHGFCEHLEFDKGGIGFFHIECB@CCEHGSIMBSENHIHMLHEBAA?<DDSGFJFFGSMGLHJFHJ<<<=BB<9'&$$%*34C?544=JFF==1-.4.2221220<>AEA84357HCSMH=;;;GFJSSIIIISJFSNHEF95(%%&'1513@DFCBH=<;:?>=@AAAEEIHKEF:776330/02-)*135:3>C;>>>>HHJGAGFIJJGIIDA>'&&'2433434325?=<AA=@=>?877:>:::8877<//09CBDCGKIDDDFFDFEJGGD@@@?C@999:BEF@:::<????FEEBAB?<B631<55/''(10/.-''''-&&''042153479:9<=>EDA===>=E;;;@MKSHFD>88<DDCDCCFIFFF@F>>210,%'%&)&&'('%$
@20a33e95-cb38-461e-b6ba-b0ca969f1880 runid=615b655584623c08cdef24ecaddfdaffc95be13c ch=150 start_time=2025-08-20T10:30:24.565792-04:00 flow_cell_id=FBD58360 basecall_gpu=Quadro_GV100 protocol_group_id=SDF_08202025_064710 sample_id=SDF_08202025_064710 barcode=barcode14 barcode_alias=barcode14 parent_read_id=20a33e95-cb38-461e-b6ba-b0ca969f1880 basecall_model_version_id=dna_r10.4.1_e8.2_400bps_hac@v4.3.0
TTGCGGCGCCCCTTCGTTCAGTTATCGAAAAACCGATATTAACCAACGAGTCTCTTGGGACCCATAGAATTTTTCGCATTTATCGTGAAACGCTTTTCGCGTTTTTCGTGCGCCGCTTCATCCGTATAATTAAAAAAGATATTTGGTTTCCGCCATCCGAGACCCCACTTGAAAATAAAGTAAAGTTTATCGACCTAAGATACTAAATGAAGATGCATCTACGAGAAAATCTTCGCCTTGAAACTGAACAGGTCTCTAATGTTCGGAATGTTGTAGCTGATCATAGTCGGGCGCTCCAGCGAAACACCCCATGCAATCACAACGATGTCAGATGGAAACCCGAGTGGTCTAAGCATTTCTGGTCTAAATAAGCCGGAATTTCCAATTTCGATCCACTTTTTTAGGGTAGTGTGGTATCCAAAGATTTCCATAGAAGGCTCAGTATAAT
+
"##$##"###%&%&'&(()%%%'*+%$####$$$$#$%''&.5779;999:BB@=?5=>DBED=<1'&(&&')::<=EF?ECJ<<<;@ALS<;;7<<>CHPNDGIKFGJGSGFIFJEB:<JGIGH@?9999;999IHSGFEFKG5557501.>><>;;4122<DGSFCHCBBFSRILSSIMSIOONAGNLJCCBBKHHGLNHHFFBBA<:::BB=><=@?JKBBFGDMI>?<6026CDKB<A>****<BKPGIHGGCDFSFHI?=::;?<<<:@EKMIJSRILJGOSECCFO<;;;SJSGMHKSLEDCBKGMHSIIHKKLMSJEGFDHFEIHFQKIOLNNKECDFSHSKSKSJGEF@KKSFEEGJJEKHCAABHBCFEBJB:?75****4:;BFCEGAECSHD@@@GOMHFGA@=4411034==768<B8;*****/./*('())%$%
@f6a840a7-d8d5-4a8f-8d5e-fdac8ceebeac runid=615b655584623c08cdef24ecaddfdaffc95be13c ch=364 start_time=2025-08-20T10:30:00.565792-04:00 flow_cell_id=FBD58360 basecall_gpu=Quadro_GV100 protocol_group_id=SDF_08202025_064710 sample_id=SDF_08202025_064710 barcode=barcode14 barcode_alias=barcode14 parent_read_id=f6a840a7-d8d5-4a8f-8d5e-fdac8ceebeac basecall_model_version_id=dna_r10.4.1_e8.2_400bps_hac@v4.3.0
TTTTTTTTTTGCTTCGTTGGTTGTCAAAACAGGTGTATTAACCAACGAGTCTCTTGGGACCCATAGAGTTTTCGCATTTATCGTGAAACGCTTTCGCGTTTTTCGTGCGCCGCTTCAACAGATTGTTCTATAGCCAGGCTTTTAAAATTGTGTATGAATAACGCTTACATGTTACATTTAGGTACATTTTTATTAATTTTTCTCGAATAATTTTCGAATCCAAAAAAAAAAGGAATCATACTATACTTGAAAGAATTTTTGGTTTTAGTTGATGTCTCTGCAGGGATTAGATTTGTCAGAGAAACTTTCATTCTATGCCAAAGATCATATTAGAAATATGCTTGATACTTTACTATTTTAAATTCGACCTCTTCATCAAGGACACCGATTGGCATAACAAAGTGGGTTTTGGCGCCAACCAAATAATAATATCAGTCGAGATTGAATTCATTTTTCATTCATTAGAAATTAATTTCAAAAAAGAAATTCTTAGTAAATAAACTTTAAATTATGTCTAACTCTGAAAAGAATACTTCCAATATCCGGACTTGTTCTTCGGTATTTGCTGAAGATGAGAAAAAGAATGTCTCATACATTTTCCACAATTACGAACAAAGCGACCTCATTAACAAAGAGTATATTTTCTATCTTTAGGTTGTGTTCCCCTTTCAAAACAGATGCGAGCTTGGGACGGCCAAAGGTTCTCATCTTAGGGT
+
%&&&'&%%&$#%&'+,-.)(()&&%$$$%&%%%%*/****,-/('''**,+(''.)5,6--5.C8777HEGIGBABC?IGSFDFBHHNNGIJSHJSSECB@@K><<<>8888<;-((44444440-+(('*+*+++5:;ADOSHJGLIJJHDEEIOHHKNLKJGDFKFQIEJOSOHKESJHGFLJGEHNSSSHLJGSKSSSSM8667DMJSFIOIAA?=?PEDSGFGJSSLHEFHKLSJSJNJIMMQJIFJKSSGA>;;;;;>CSJDCEEKPHSJBA>=CIKHKSSSSJCDADDGBBA>;;9LJCDGA<?@?DCCFIFISOLSSNNJPOSKKRSPSHHPKMLNNQKJHLSSJSKKNDFGFLPDSHGEEEHMGOCEEDDMPSLSSJLFDEEOJMJSSLIHGMKMNLJLQMKGHFEIRSHJBCFAGSGJOFIPHJQMSHFGHMSNKGISSGEGSJSLQLSIMSSISGISIIIGFSAS96;>EFFDBGQHSKMOOSSJLQHPSLGKIHGERRSJSPIJHHKISKSFGHMLGCBA?;;<22//011002;AAKLISLMISIHKEGIEJHHGGLSSJOFEA<;BJFHHJIFHEJJGIKGHQNKINH<ENJSMSGAA@D@?@DG@?@@FHKGIIMIISMQNSEFNJKOSSJFJSIHSEHHJJSSSJIE:<C146>+(((L==@@ADC??@@@@;=@IG=<<>BCEGNIFCC:9988<-+*))
@2b45acff-e860-4ab7-aafc-41bc7b40a095 runid=615b655584623c08cdef24ecaddfdaffc95be13c ch=160 start_time=2025-08-20T10:30:03.565792-04:00 flow_cell_id=FBD58360 basecall_gpu=Quadro_GV100 protocol_group_id=SDF_08202025_064710 sample_id=SDF_08202025_064710 barcode=barcode14 barcode_alias=barcode14 parent_read_id=2b45acff-e860-4ab7-aafc-41bc7b40a095 basecall_model_version_id=dna_r10.4.1_e8.2_400bps_hac@v4.3.0
TTGTAACCTACTTCGTTCAGTTGCAAAAACAGGTATTTAACCAACAGTTCTCTTGGGACCCAGTGACTTTCGCATTTATCGTGAAACGCTTTCGCGTTTTTCGTGCGCCGCTTCACTCGACTGATATTATTATTTGGTTGGCGCCAAAACCCACTTTGTTATGCCAATCGGTGTCCTTGATGAAGAGGTCGAATTTAAAATAGTAAAGTATCAAGCATATTTCTAATATGATCTTTGGCATAGAATGAAAGTTTCTCTGACAAATCTAATCCCTGCAGAGACATCAACTAAAACCAAAAATTCTTTCAAGTATAGTATGATTCCTTTTTTTTTGGATTCGAAAATTATTCGAGAAAAATTAATAAAAATGTACCTAAATGTAACATGTAAGCGTTATTCATACACAATTTTAAAAGCCTGGCTATAGAACAATCGGTTTATGAATTGCAATACCCATAATGATTGTTAGAACTCATTACAAAGGTTTGTAATCTGAATTTCTGAATAAATAACAGACAATACTATCCGTATAATTAAAAAAGATATTTGGTTCCCGCCATCCGAGACCCCACTTGAAAATAAAGTAAAGTTTATCGACCTAAGATACTAAATGAAGATGCATCTACGAGAAAATCTTCACCTTGAAACTGAACAGGTCTCTAATGTTCGGAATGTTGTAGCTGATCATAGTCGGGCGCTCCAGCGAAACACCCCATGCAATCACAACGATGTCAGATGGAAACCCGAGTGGTCTAAGCATTTCTGGTCTAGAATAAGCCGGAATTTCCAACTTCGATCCACTTTTTTAGGGTAGTGTGGTATCCAAAGATTTCCATAGAAGGCTCGTATGGGGGGAG
+
""#&%%'(+)*/,&&((6310+''%$$$&'%%%%%$$%)--0*)*))))(&&&)$%&*,,/((&$%$$$)-/1324446@AEGSHJGFD@:;:;KECCCIO,+++6658255747@@BDDCIDGHGHHERF8773.--&%%%''''6<BFHSGD8861IKEF@42/6>EFEGKIMOJJHQMHPJISIIG@422:==889KE@A@AKGHHGFHFEHQKQNFEDDILLSLSGHOHISK<CGHGMDFHHLSMHSSOKMQFCFMJHSHHFMHGJMHINJEB9444D?MFIJKJF>KHHBFGMSSSHIJIKLISGJSGKHKHLHFHKKGE<;@CKJSJ=;=?EC?AAFPG>;9910017;=KHSCCDGSRSSNQIMLHGSIHJJ=:&&&*.*+++/A@ADEHLSJSJSJGEGEISKICHKIGFGGMGNJSE::D><??FGJIHGJFIKIMIKISKJLSOKQIKNIIQIHKISRGSJDKEDEGDGIKLJSNHSIQIIKHHQJHSJIJLLJJHGSKKSJJMGIJEIOHLIJFNSIOSSNSFIIQJHSSLLJFGEG8776//.+789M;988;NKHJGIMIPDEDCBH=?CA7777HKKISMKJFGIKKNPLIHQHSSKHSJKSGJEKISLSJH.-.=GMEE@ND?2222B<C;71=<=HFIEFPSLJSLMHIHJFEIEFHHFFGMHHFI====DB6556CDCE>=>>HJSECEFLSSGFNMLJHGKFRSGLOSMEHGENHHKFHFD@D@=?>=678;;;<ILHNHGGNKII7667:2(''&*))(*)*-./02*@;=??@>@??EFOHREIHSK@;;=EHKEHGFFCCEHOHNIHKEGGGSDHFDDE@D?@3+**.*&%'(('$
@4d3aeab6-8b5f-48f8-9c35-da843771de2d runid=615b655584623c08cdef24ecaddfdaffc95be13c ch=37 start_time=2025-08-20T10:30:22.565792-04:00 flow_cell_id=FBD58360 basecall_gpu=Quadro_GV100 protocol_group_id=SDF_08202025_064710 sample_id=SDF_08202025_064710 barcode=barcode14 barcode_alias=barcode14 parent_read_id=4d3aeab6-8b5f-48f8-9c35-da843771de2d basecall_model_version_id=dna_r10.4.1_e8.2_400bps_hac@v4.3.0
ATGTTATGTTACGTACTTGGTTCCATTGAGCCATTTAACCAACGAGTCTTTGGGACCCATAGAGTTTTCGCATTTATCGTGAAACGCTTTCGCATTTTCGTGCGCCGCTTCAGCGGGAACCAAATATCTTTTTTAATTCCTTAAGGGACGTTTGTTATTTATTCAGAAATTCAGATTACAAACCTTTGTAATGAGTTCTAACAATGATTATGGGTATTGCAATTCATAAACCGATTGTTCTATAGCCAGGCTTTTAAAATTGTGTATGAATAACGCTTACATGTTACATTTAGGTACATTTTTATTAATTTTTCTCGAATAATTTTCGAATCCAAAAAAAAAAGGAATCATACTATACTTGAAAGAATTTTTGGTTTTAGTTGATGTCTCTGCAGGGATTAGATTTGTCAGAGAAACTTTCATTCTATGCCAAAGATCATATTAGAAATATGCTTGATACTTTACTATTTTAAATTCGACCTCTTCATCAAGGACACCGATTGGCATAACAAAGTGGGTTTTGGCGCCAACCAAATAATAATATCAGTCGAGATTGAATTCATTTTTCATTCATTAGAAATTAATTTCAAAAAAGAAATTCTTAGTAAATAAACTTTAAATTATGTCTAACTCTGAAAAGAATACTTCCAATATCCGGACTTGTTCTTCGGTATTTGCTGAAGATGAGAAAAAGAATGTCTCATACATTTTCCACAATTACGAACAAAGCGACCTCATTAACAAAGAGTATATTTTCTATCTTTAGGTTGTGTTCCCCCTTTCAAAACAGATGCGAGCTTGGGACGGCCAAAGGTTCTCATCTTA
+
%%'')%&&&%###$$%''%%&%'$#$%##""#$##$$&'(%%%&)))'',,):;>;7646897546=>>BDGJIJKJJJEHSISL?<<;?:88+++2E7443478:437535?EGHEFD?9236711+**256<;<:<-))('))+)*%$%%%$#$(+29:>@@GSJFPSHOSIFOPJJSSSSNJ=SISLKGHHFDBFKHNSHJG<;;<GSSOSLHSHJKIKNJMIRSIGESBFSLNB@888:<==>CFGFLISSHISNSSSGIMSSGIKHISJCBABLLLGGGJJHSOKSKJHLIGLHOFSJFHILNSESSJCB3/--0@AA>NFHFFEAAQGDIJCCGIHJFAEMEIHJGLGHFLMQLFIMJKKOJDSHSSHEOHSLMHLSSNLGGLCDGG?AA@?CDAAAAJFISFIBBCGSIISHGIENQLJIGGFHLOFILSEEL:7655DFLSSSNIJLLOMIHHSSJHLFECDDB@<;DA>>@AC=<=33333EJHSGGSMGSJGHGDGEKIIGKHIIKCCDDIHHDBACCBAA?7777JSLGDGHOGABBAEGNJJNDIIISJFLDDSSHFHLMCID>888JSFA@??><?>>@SIHCLKJHKSRJHJISSSFISCCBLLHGMKNKFB3499MSOMSJFGJOJLFLNFGGSKSPJSJEEIJGNMJLMGSNJJFHI<<<;FGFDIKIH;;;EEMSG>EOIAICCCBIMDA@?>>>E@@AB588:<;<ASFFHA>>??GCCNDAEG?AAADDGFEEKFSSOSMJ@?>ABEE<A9:75-)).1=>>@<<:AN=+)''+5/../:40189E>>=>BEEFCC?8666?>=7*
@2399758f-37fd-46d5-913f-77effd80cf94 runid=615b655584623c08cdef24ecaddfdaffc95be13c ch=20 start_time=2025-08-20T10:30:06.565792-04:00 flow_cell_id=FBD58360 basecall_gpu=Quadro_GV100 protocol_group_id=SDF_08202025_064710 sample_id=SDF_08202025_064710 barcode=barcode14 barcode_alias=barcode14 parent_read_id=2399758f-37fd-46d5-913f-77effd80cf94 basecall_model_version_id=dna_r10.4.1_e8.2_400bps_hac@v4.3.0
TTATGTGGCTACTCGTTCGGTTGTGAACCGGACTTAACCAACAGTTCTCTTGGGACCCATAGAGTTTTCGCATTTATCGTGAAACGCTTTCGCGTTTTTCGTGCGCCGCTTCAGCAGGGATTAGATTTGTCAGAGAAACTTTCATTCTATGCCAAAGATCATATTAGAAATATGCTTGATACTTTACTATTTTAAATTCGACCTCTTCATCAAGGACACCGATTGGCATAACAAAGTGGGTTTTGGCGCCAACCAAATAATAATATCAGTCGAGATTGAATTCATTTTTCATTCATTAGAAATTAATTTAAAAAAGAAATTCTTAGTAAATAAACTTTAAATTATGTCTAACTCTGAAAAAATATTCCAATATCCGGACTTGTTCTTCGGTATTTGCTGAAGATGAGAAAAAGAATGTCTCATACATTTTCCACAATTACGAACAAAGCGACCTCATTAACAAAGAGTATATTTTCTATCTTTAGGTTGTGTTCCCTTTCAAAACAGATGCGAGTTTGGACGGCCAAAGGTTCTCATCTTAGA
+
$&$&''$$###$'&&(),+++1-+%$#"""#&$$&&-24+++)*&'&&----.8G@BD>SBABBEDSJKHOIISKMQMLJRNIJJ86417324??=AAD+++,999623/,,49:CIIHGIHHKGAFGB@<00/04<@555CA=?FDGEKHHIGSGLBC2+:<>@@AFGJHEGGHSFCFSGJSSSIHJMFDFHI@81EDCCDCFHMKGISMJSSISOHSIABQLNSSGINEMLGLQHGJCFHEIEECCIEBCC@AACOLGGECB@E5/.04578=>ENNIIS=9:;:;<<@EEFBD?@>?>FEI1114.333BEBIGSRLSDHB>?DJSMKHOPFDGG666:B@AAB>>=>AC94-,)(++*,-**'7).1>@4436?@CFESJHNISGHFKGGEFIMG>?@>2-,-28AFMSSKEOSFFGDJHGGF>EE=<9;67698434>?ABCDGEFCCIGPHGDHKNMHKHFSIFIGOGQIFB@@>=A???CGJRGGF<>A>E=<GISIN3334?=1-,***).0;?@BE>?AGDFEFEF9:9:<*(%
@3cf4b610-0d7e-4b3e-96b9-1f577c972a41 runid=615b655584623c08cdef24ecaddfdaffc95be13c ch=34 start_time=2025-08-20T10:30:01.565792-04:00 flow_cell_id=FBD58360 basecall_gpu=Quadro_GV100 protocol_group_id=SDF_08202025_064710 sample_id=SDF_08202025_064710 barcode=barcode14 barcode_alias=barcode14 parent_read_id=3cf4b610-0d7e-4b3e-96b9-1f577c972a41 basecall_model_version_id=dna_r10.4.1_e8.2_400bps_hac@v4.3.0
ATGTGCTGTTCTTCGTTCGGTATTGAACCGGGTGTTTAACCAACGAGTCTCTTGGGACCCATCGGTTTCGCGTCTCGTAAACGCTTTCGCGTTTTTCGTGCGCCGCTTCACCCACCATATCGAGACCCACTTGAAAATAAAGTAAAGTTTATCGACCTAAGATACTAAATGAAGATGCATCTACGAGAAAATCTTCGCGCCTTGAAACTGAACAGGTCTCTAATGTTCGGAATGTTGTAGCTGATCATAGTCGGGCGCTCAGCGAAACACCCCATGCAATCACAACGATGTCAGATGGAAACCCGAGTGGTCTAAGCATTTCTGGTCTGAAGTGAGCCGGAATTTCCAAAACTTGAAATACACTTTTTAGGTAATGTGAGTTGTACAAAAATTTCCATGAAAGGCTCAGTTCTTGG
+
$$$%$$##%&%&)&''(*%%%&&&$#"#$%&',,+++,/>@@@A8888;8659;BBI=QE>:%$$$+7*'&&'&'.,-**+=@BAAE101<;><>A====FBBA?HD<87654,+'%&%%%$$%)*+,++35;;;?GSBFEEGHHSISDHKHO??888<<??>;<>=CHJ?IHEJGEC554477641/.0/...($$&(&)*C56FNEDABEH?DFKMSHIIGJGKFFEA==SFDEGFKEGPHFHEGFDDFBHCFLECA>769;<<LM<=<<A>?>?A@ECBBEEL>>>>H:7654--,5;6642221++++778@@989;<:,**('$$$#%$###%$$%''+*%('()+*++%$%&&&&'(((+*,'&&')'''*'%%$%$####$)331.-*+(*%$%&'&%%$##$%$#$##
@b8b7b85f-9805-4f24-813c-7c91c9baf0e2 runid=615b655584623c08cdef24ecaddfdaffc95be13c ch=422 start_time=2025-08-20T10:30:01.565792-04:00 flow_cell_id=FBD58360 basecall_gpu=Quadro_GV100 protocol_group_id=SDF_08202025_064710 sample_id=SDF_08202025_064710 barcode=barcode14 barcode_alias=barcode14 parent_read_id=bf74cf8f-c74e-4e1d-9fb3-7ac24af1ca64 basecall_model_version_id=dna_r10.4.1_e8.2_400bps_hac@v4.3.0
TACTTGGTTCAGTTGTTGTGAAACCGGGTGTTTAACCAACGAGTCTCTTGGGACCCATAGAGTTTTCGCATTTATCGTGAAACGCTTTCGCGTTTTTCGTGCGCCGCTTCAATGGGTACTTGCAATTCATAAACCGATTGTTCTATAGCCAGGCTTTTAAAATTGTGTATGAATAACGCTTACATGTTACATTTAGGTACATTTTTATTAATTTTTCTCGAATAATTTTCGAATCCAAAAAAAAAAGGAATCATACTATACTTGAAAGAATTTTTGGTTTTAGTTGATGTCTCTGCAGGGATTAGATTTGTCAGAGAAACTTTCATTCTATGCCAAAGATCATATTAGAAATATGCTTGATACTTTACTATTTTAAATTCGACCTCTTCATCAAGGACACCGATTGGCATAACAAAGTGGGTTTTGGCGCCAACCAAATAATAATATCAGTCGAGATTGAATTCATTTTTCATTCATTAGAAATTAATTTCAAAAAAGAAATTCTTAGTAAATAAACTTTAAATTATGTCTAACTCTGAAAAGAATACTTCCAATATCCGGACTTGTTCTTCGGTATTTGCTGAAGATGAGAAAAAGAATGTCTCATACATTTTCCACAATTACGAACAAAGCGACCTCATTAACAAAGAGTATATTTTCTATCTTTAGGTTGTGTTCCCCTTTTCAAAACAAGTAGAGCTTGGGACGGCCAAAGGTTCTCATCTTAGG
+
$%%*+''((-,**++'(&&&%#&&*,/1.7((((=DC???6669>=<;B<==DCHHEFDDEEKEIFC>?<<<::96678?DDLA?@@E4212531099=??DKGFDCD@)''',7553220.0468:;<=DEJJGEHKPGHLKHIHHEGRSSJLSJSLPKSSHJOOGFHISRIHPJGB@@ADBDFFJMJJJSHSNHOSJHKHSFSIMHEEDOESSSMMHGQQLSSSLSSLDDCDGSCEDISSSSSIHBQGJJSQHMFIHSSKKLOSKLSHJDHKPIJIKHILFDEHISNSGGDDHB??CBSOPHKEE=51F7223=?MKHHSLH>>@<<<@FFGLHLSPSISSKIEBDHGOIMSGSHORMLKGFKSIJHBCJMF999<C<<ABACDBHBHSCFDCCKHDB@;>EIDFEEIGGOGSJRLKHJISSSMJGGMIFKIEHGLGLPCJI;;<<FGFGCECCCDBCAELLHOFSGSF>HIHIJSKHLHSSIKNGPC=>>BSSJIHSKPSPIHFFJHSSJJSPOSHJNKSSPIMGIIHIF:::;IMSMKFNHB@A??>B;;;>A?=:DFFFGFSPGGJGDFDIJSQHSKGKGBBB:@AEELSLSSKJGSGGGGHOFHGHSLSKDCJJGKNB?>>AEFMHCEBBDGFFSLJRSFJSJGJCCECIKSISHLMIJSIOHGIHFIIJOBCE902NB<<<DSG;0-+'&$%(*.-/9<@===AEHKFFGIJGEAB?64)%%
@b11d91b9-fc1b-4062-9c90-1012c7e9ce22 runid=615b655584623c08cdef24ecaddfdaffc95be13c ch=143 start_time=2025-08-20T10:30:10.565792-04:00 flow_cell_id=FBD58360 basecall_gpu=Quadro_GV100 protocol_group_id=SDF_08202025_064710 sample_id=SDF_08202025_064710 barcode=barcode14 barcode_alias=barcode14 parent_read_id=b11d91b9-fc1b-4062-9c90-1012c7e9ce22 basecall_model_version_id=dna_r10.4.1_e8.2_400bps_hac@v4.3.0
GTAGCCCTTACTTGGTTGGTTATCCAGGCCGTATTAACCAACGAGTCTCTTGGGACCCGTCGAGTTTCCGCATTTATCGTGAAACGCTTTCGCATTTTGGTGCGCCGCTCACCCACTTGAAAATAAAAGTAAAGTTTATCGACCTAAGATACTAAATGAAGATGCATCTACGAGAAAATCTTCGCCTTGAAACTGAACAGGTCTCTAATGTTCGGAATGTTGTAGCTGATCATAGTCGGGCGCTCCAGCGAAACACCCCATGCAATCACAACGATGTCAGATGGAAACCCGAGTGGTCTAAGCATTTCTGGTCTAAATAAGCCGGAATTTCCAACTTCGATCCACTTTTTTAGGGTAGTGTGGTATCCAAAGATTTCCATAGAGGCTTCAGTGTGGAGC
+
##')))*-,&'+-*+,+)+(0--+'&&&&(-'%%%$)+,-//./..11117&&&('(*&&$$'()).*,'',-12/5<=>>ABEE7666G@98)(&4=****3100..,&'///+,,*)),-./,)(0(''(/:;;>@BGKHIDHCDJHGDGJJFGNSHSKGAA@FFIIJG445>GFIRCGFECBAAH=EKN>>==GIKIFDFGGC??@CLJIFDAEDFFHGHCBCHDCJIMM;;;:@A@C8662/)**(((,/7<?AFDEBBDHJIRLIHFHEGSHSDCCCEEEJSHKKFLHJKSSGDDDFGIGIHHF<<=@JIFHLEBDDA;=IFGCNIGIJEGGBBBEFLL?A>DFG@776<KLCADHEFEEIEC@BDFE?AB<;76(''&(0/)''()*.+***)
@f9e91e2e-24e0-4e9f-93c0-bca92d5724f9 runid=615b655584623c08cdef24ecaddfdaffc95be13c ch=46 start_time=2025-08-20T10:30:27.565792-04:00 flow_cell_id=FBD58360 basecall_gpu=Quadro_GV100 protocol_group_id=SDF_08202025_064710 sample_id=SDF_08202025_064710 barcode=barcode14 barcode_alias=barcode14 parent_read_id=f9e91e2e-24e0-4e9f-93c0-bca92d5724f9 basecall_model_version_id=dna_r10.4.1_e8.2_400bps_hac@v4.3.0
ATGTGTAACCTACTCGTTCAGGTTCTATGAAACCGGGTGTTTAACCAACGAGTCTCTTGGGACCCATGAGTTCGCGTTTCTCGTGAAACGCTTTCGCGTTTTTCGTGCGCCGCTTTTCGACGAAAGTGTCGCCTTGAAACTGAACAGGTCTCTAATGTTCGGAATGTTGTAGCTGATCATAGTCGGGCGCTCCAGCGAAACACCCCATGCAATCACAACGATGTCAGATGGAAACCCGAGTGGTCTAAGCATTTCTGGTCTAAATAAGCCGGAATTTCCAACTTCGATCCACTTTTTTAGGGTAGTGTGGTATCCAAAGATTTCCATAGAAGGCTCAGTATAA
+
%'&'&'$$$$%%(*(),,0/,+*,((''&$$(((((((*()()-58-,,))()&)''/(*/3110,*'&'%%&,02273075599==BJ=;;;NAADFECA?C2&&+,---')+*./.)((()),-'''$$(-5:8;DDCCCDSRHBCEISMSKLSIHGGECCGFIJSLSGDDE@AAAGJEJHEBCDDAABBLIIC===GF44324376555<=EECAABIQID>=<>CBCEMIHSCA@ACHGFGDGFGGPFNKKSHSHIKIKLEJIED@??@BFGHSLBHJSF<;;<?AA?GEEDLIB>AALMGLLFKEEEHSGGGGILSBLNGEFGDEHDEAE=78753)$
@30803e09-80f8-4943-96b9-ca2a508fdd50 runid=615b655584623c08cdef24ecaddfdaffc95be13c ch=391 start_time=2025-08-20T10:30:27.565792-04:00 flow_cell_id=FBD58360 basecall_gpu=Quadro_GV100 protocol_group_id=SDF_08202025_064710 sample_id=SDF_08202025_064710 barcode=barcode14 barcode_alias=barcode14 parent_read_id=30803e09-80f8-4943-96b9-ca2a508fdd50 basecall_model_version_id=dna_r10.4.1_e8.2_400bps_hac@v4.3.0
TTATGTTTGGGTTGTGAAGCCGTATTTAACCAACGAGTCTCTTGGGACCCATAGAGTTTTCGCATTTATCGTGAAACGCTTTCGCGTTTTTCGTGCGCGCTTCACTGAACAGGTCTCTAATGTTCGGAATGTTGTAGCTGATCATAGTCGGGCGCTCCAGCGAAACACCCCATGCAATCACAACGATGTCAGATGGAAACCCGAGTGGTCTAAGCATTTCTGGTCTAAATAAGCCGGAATTTCCAACTTCGATCCACTTTTTAGGGTAGTGTGGTATCCAAAGATTTCCATAGAAGGATCAGTCTGGGGGGG
+
$%#$$%$$#$%%&%%########$%(./1<8000,,,-.++,4-23766746+()):88774578>?:B=<==DFLM@877HB>:0/.046+)*,20--9<;;AOHEFHJMPSGLO====OISLHMGIKJJSOOMKSJLIMSLED6666CDEHEFDGFCCC988CD6777B@A==>?SI;;;;F<;<<C@=;;<?@@GP@GF:::;GFFHFGGGSQKSSOSECCESGHGHSHHC:0.-.132-:7;?>LA>>?@EEA@3;:BBCHPMGEGFIJGFGFLOJSGSSSJHGE?9*((+'*''&(%%$%&''''&%
@b0486680-4b95-4396-87fa-13c9a89444e7 runid=615b655584623c08cdef24ecaddfdaffc95be13c ch=377 start_time=2025-08-20T10:30:18.565792-04:00 flow_cell_id=FBD58360 basecall_gpu=Quadro_GV100 protocol_group_id=SDF_08202025_064710 sample_id=SDF_08202025_064710 barcode=barcode14 barcode_alias=barcode14 parent_read_id=b0486680-4b95-4396-87fa-13c9a89444e7 basecall_model_version_id=dna_r10.4.1_e8.2_400bps_hac@v4.3.0
GTGTTATGTTACTCGTTGGTTGTCAAAAACCGATATTGGCAAAGATCTCTTGGGACCCATAGAGTTTTCGCATTTATCGTGAAACGCTTTCGCGTTTTTGGTGCGCCGCTTCATCGACCTACAAGTAAATGAAGATGCATCTACGAGAAAATCTTCGCCTTGAAACTGAACAGGTCTCTAATGTTCGGAATGTTGTAGCTGATCATCGTCGGGCGCTCCAGCGAAACACCCCATGCAATCACAACGATGTCAGATGGAAACCCGAGTGGTCTAAGCATTTCTGGTCTAAATAAGCCGGAATTTCCAACTTCGATCCACTTTTTTAGGGTAGTGTGGTATCCAAAGATTTCCATAGAAGGCTCAGTATTGG
+
%&)).)(())'&''(16221222+'$##$%%%&'%&&$$'','''%$$))0,./3@ADAFB56ADBGDCEGSSFSPLHGEGSILLFEEDS@9887522<''''*'&'&),,*,5(%$$%&%%%$&&'(;@EKHGIGFSLNISAB99>CFSEE3=<3<<??JEDMSIIFFJKRSLSMKFEDDLO>==>>;<SJKSILLGHHNJH=..())):;;GCFCDGPSJHIIJOHSGSNJFFGGGHJIFGSJIGGEKKIIKSKJJJSLGEEEEIIKILFLLLQNRKSNSAA@AJLNMLDDBE@@?@GINJKKEFMGIEFIFLILBK?KSSSIGKHSKJLHNNLFH@@?DFKFHBHGHNBJJKJGFC?D1***)+'%%
@3a42d625-0b90-40da-a4a8-98fc5b8d52a3 runid=615b655584623c08cdef24ecaddfdaffc95be13c ch=398 start_time=2025-08-20T10:30:01.565792-04:00 flow_cell_id=FBD58360 basecall_gpu=Quadro_GV100 protocol_group_id=SDF_08202025_064710 sample_id=SDF_08202025_064710 barcode=barcode14 barcode_alias=barcode14 parent_read_id=3a42d625-0b90-40da-a4a8-98fc5b8d52a3 basecall_model_version_id=dna_r10.4.1_e8.2_400bps_hac@v4.3.0
ATGTCGTTCCTTGGTTCGGTATTGAGCCGGTGCTTAACCAACGAGTCTCTTTGGACCCATAGAGTTTTCGCATTTATCGTGAAACGCTTTCGCGTTTTTCGTGCGCCGCTTCACACAGAAAGGGGTTGACAATCAAAATACGAGATCATAAGCATTTCTGGTCTAAATAAGCCGGAATTTCCAACTTCGATCCACTTTTTTAGGGTAGTGTGGTATCCAAAGATTTCCATAGAAGGCT
+
$$%%$"#%%$$%$$$&)(&&$%&##""$$$$$$##"$')'))&%%'((''+'&''))1-.,,,-/./000389=;9;;<@AFPIH>>>----SCA>DDICABBFDJG?51//=@>>4&'*/-,)&$$$%(&&'(%$%*)&%$$&'&&$$$&29:;ACABBIFLGCBB?((((:54678=@;KDG>??>DFJEJHGH=>=LSBDFJIKGHFNLJGHFGEDEEKLGHIME984)))*1)$
@f8ee8c5b-194e-4bac-a79c-e5c49d2d7c9f runid=615b655584623c08cdef24ecaddfdaffc95be13c ch=171 start_time=2025-08-20T10:30:30.565792-04:00 flow_cell_id=FBD58360 basecall_gpu=Quadro_GV100 protocol_group_id=SDF_08202025_064710 sample_id=SDF_08202025_064710 barcode=barcode14 barcode_alias=barcode14 parent_read_id=f8ee8c5b-194e-4bac-a79c-e5c49d2d7c9f basecall_model_version_id=dna_r10.4.1_e8.2_400bps_hac@v4.3.0
ATGTTTATGTACCTATACGTTGGTTATTGAAAAACGATATTTAACCAACCAGTCTCTTGGGACCCATAGAGTTTTCGCATTTATCGTGAAACGCTTTCGCGTTTTTCGTGCGCCGCTTCAGTATTCTTTTCAGAGTTAGACATAATTTAAAGTTTATTTACTAAGAATTTCTTTTTGAAATTAATTTCT
+
%%),,,++,+&$%$$$#$#$)%&$*(*)$####$%##&&'()'((+,.,*''*)+++.),,.++4380--.4011/))))341578989;>:/---<:33///.07)&&'+,,.()())111122,--/A=;<;;;;::9:<?>??ADBCDFCAI@766.,+*+''(&&(*-.../.1.0-:446890/
@cb0218b0-7fa9-4834-a2c0-4716af2fb2af runid=615b655584623c08cdef24ecaddfdaffc95be13c ch=187 start_time=2025-08-20T10:30:24.565792-04:00 flow_cell_id=FBD58360 basecall_gpu=Quadro_GV100 protocol_group_id=SDF_08202025_064710 sample_id=SDF_08202025_064710 barcode=barcode14 barcode_alias=barcode14 parent_read_id=cb0218b0-7fa9-4834-a2c0-4716af2fb2af basecall_model_version_id=dna_r10.4.1_e8.2_400bps_hac@v4.3.0
ATGTTTTGTAACCTACTTGGTTCGGTTGTGAACCCGGTGTTTAACCAACGAGTCTCTTGGGACCCATAGAGTTTTCGCATTTATCGTGAAACGCTTTCGCGTTTTTCGTGCGCCGCTTCAATGAGGTCGCTTTGTTCGTAATTGTGGAAAATGTATGAGACATTCTTTTTCTCATCTTCAGCAAATACCGAAGAACAAGTCCGGATATTGGAAGTATTCTTTTCAGAGTTAGACATAATTTAAAGTTTATTTCTAGAATTTCTTTTTGAAAATTAATTTCTAATGAATGAAAAATGAAT
+
%&)**(&&&$#$$%#$%'%&&(,%%%''%$"#"##$$%&%%&)-12222---1/0((80017;;<9=;66<HSSLIHJIISMRNDCBDHGIHBA@@D<<<89/,+;.---3::<:;<<99:AEFSISEIFPONCISEBCOSHLIMJSFLSSBFE@>==@@@IHFBBBBGGDE=;>==@8789===>BB?6<<EEE@@A@?81.,,-(((%)<?>;761+))-@==AAGJFEGHFHIMIGSGDQIMKHI?><3'&(%%-+-:9:888?7778=B>::;:FDDDDD7777<99632/,)'%
@18fdd404-1c54-45d6-8ad1-c1add426cf72 runid=615b655584623c08cdef24ecaddfdaffc95be13c ch=101 start_time=2025-08-20T10:30:31.565792-04:00 flow_cell_id=FBD58360 basecall_gpu=Quadro_GV100 protocol_group_id=SDF_08202025_064710 sample_id=SDF_08202025_064710 barcode=barcode14 barcode_alias=barcode14 parent_read_id=18fdd404-1c54-45d6-8ad1-c1add426cf72 basecall_model_version_id=dna_r10.4.1_e8.2_400bps_hac@v4.3.0
TGTTTATGTCATCTCAACGATTTTATATAAAGCGGTATTTAACCAACGAGTCTTCGAACCCATGAGTTTCGTTACGTGAAACGCTTTCGCGTTTTTCGTGCGCCGCTTCAAGTCTCTTTGGACCCCGTGGATAGCTCACATTATCGTGAAACGCTTTCGCGTTTTTCGTGCGCACGCTTCATCGGTACCGGAGC
+
$%(0-,-/.'$$$#"##$%&%%%&%$#$$#$%$$$$##(&%'('&'(&&&'&&')****,-''$#$%%&%$$%&&%&+.//BBBAAGB??65424B=<=BHFDE910/****444632+'(''((((*'((&))''%%('++'/55CDFIKGEBBBSJ8887699<3//-,+*('%%%$#$%*((('''$%%&#
@a41c950b-9b65-4f51-bb54-0a7224707f8c runid=615b655584623c08cdef24ecaddfdaffc95be13c ch=277 start_time=2025-08-20T10:30:05.565792-04:00 flow_cell_id=FBD58360 basecall_gpu=Quadro_GV100 protocol_group_id=SDF_08202025_064710 sample_id=SDF_08202025_064710 barcode=barcode14 barcode_alias=barcode14 parent_read_id=a41c950b-9b65-4f51-bb54-0a7224707f8c basecall_model_version_id=dna_r10.4.1_e8.2_400bps_hac@v4.3.0
TTTTATGTTACATTACTCTTCGAGTTCCAGTATAGCCATGCCGCCGATATAACCAACAGTTCTTGGGACCCATAGAGTTTTCGCATTTATCGTGAAACGCTTTCGCATTTTC
+
$$$%%(('&$$####&+'''$%%%()&$#$%##$##$$$#"""###'''*(),+()**)'(''(&)9@=<B<A=<<;20EEF>=BCDIHFCAAAFKKIC??@KD65,,,-@4
@df409d1d-5d5f-4fd5-a450-fc5f2fcba8bb runid=615b655584623c08cdef24ecaddfdaffc95be13c ch=213 start_time=2025-08-20T10:30:55.565792-04:00 flow_cell_id=FBD58360 basecall_gpu=Quadro_GV100 protocol_group_id=SDF_08202025_064710 sample_id=SDF_08202025_064710 barcode=barcode14 barcode_alias=barcode14 parent_read_id=df409d1d-5d5f-4fd5-a450-fc5f2fcba8bb basecall_model_version_id=dna_r10.4.1_e8.2_400bps_hac@v4.3.0
TATGTTGATTTACTTCGTTCAGTTATTGTCGAAAAAACCGATATTAACCAAGTTTCTTCGGAGCCAAGGTTTTCGCATTTATCGTGAAACGCTTTCGCGTTTTTCGTGCGCCGCTTCATCTGCAGGGATTAGATTTGTCAGAGAAACTTTCATTCTATGCCAAAGATCATATTAGAAATATGCTTGATACTTTACTATTTAAATTCGACCTCTTCATCAAGGACACCGATTGGCATAACAAAGTGGGTTTTGGCGCCAACCAAATAATAATATCAGTCGAGATTGAATTCATTTTTCATTCATTAGAAATTAATTTCAAAAAAGAAATTCTTAGTAAATAAACTTTAAATTATGTCTAACTCTGAAAAGAATACTTCCAATATCCGGACTTGTTCTTCGGTATTTGCTGAAGATGAGAAAAAGAATGTCTCATACATTTTCCACAATTACGAACAAAGCGACCTCATTAACAAAGAGTATATTTTCTATCTTTAGGTTGTGTTCCCCTTTCAAAACAGATGCGAGCTTGGGACGGCCAAAGGTTCTCATCTTAGGG
+
%&&&''#$$#$#')+(''(?:65/(%%$%$#####"#$&'''))))-,'%&%&(*&'+),(&'$##%%%$%,//15<?;@>CEEHGKHKHFDECNIFD?<5AAH8778C=;:48>634=;<>BA@?FSJSHHGGGICSJMGIEFIMFEFILFEJDI9888DBCCEEDDHFCCDBBBAEHHMGHJLHHSLIJHHMSS89@D>;52=>?GECKIFG65556SOSGKLSH9999=::6779@==>DABBKGQSSOIIIFJJGOFIFLOMSMMJSLSMKSSSIIFHKLJLLLSKHSHISSSHJLMHMHJGLSKKE88871--1<NHDG>AJMICDBDGISHLIFSL433CBDHHOGOIKSLKSMKJSJKIHIKSOKMSJHIH::::GCBBGSFFHHSSJSJIMGHEILHGHHHGKIEC>85=AJSHSKKMKJGHGGSLJFGJSMLDBIILSSIB;;:<GJGHC@A@ACCFSKOLLFHGJGGDDDFJJHRIHHEHHGKGFEEJHILHN>EKE@FKFISJOIDQDEDECCDCFF8788F@??ADCDGBSGJJ?=<630()..
@21b16679-22fd-4358-8436-97363b66fd04 runid=615b655584623c08cdef24ecaddfdaffc95be13c ch=88 start_time=2025-08-20T10:30:52.565792-04:00 flow_cell_id=FBD58360 basecall_gpu=Quadro_GV100 protocol_group_id=SDF_08202025_064710 sample_id=SDF_08202025_064710 barcode=barcode14 barcode_alias=barcode14 parent_read_id=21b16679-22fd-4358-8436-97363b66fd04 basecall_model_version_id=dna_r10.4.1_e8.2_400bps_hac@v4.3.0
GTTATGTTGCCTTGGTTCAGTTGTCTTGAAGCCCGCCGGATTGTAACCAACGAGTCTCTTGGGACCCATAGAGTTTTCGCATTTATCGTGAAACGCTTTCGCGTTTTTCGTGCGCCGCTTCAAACAGACAATACTATCCGTATAATTAAAAAAGATATTTGGTTCCCGCCATCCGAGACCCCACTTGAAAATAAAGTAAAGTTTATCGACCTAAGATACTAAATGAAGATGCATCTACGAGAAAATCTTCGCCTTGAAACTGAACAGGTCTCTAATGTTCGGAATGTTGTAGCTGATCGTCGTCGGGCGCTCCAGCGAAACACCCCATGCAATCACAACGATGTCAGATGGAAACCCGAGTGGTCTAAGCATTTCTGGTCTAAATAAGCCGGAATTTCCAACTTCGATCCACTTTTTTAGGGTAGTGTGGTATCCAAAGATTTCCATAGAAGGCTCATCTGAGG
+
#&'%&'''$#$$(&&&')&%$%%%$#$#####$##$%&-((-,,+,2433458788:65@6@?@<?>>B/,,-58:>?EGEISNHS??@?PHIHGEGGOJNFLEFFMMCIDDGHGGGEFBACIFBEDBCBAABAADNJGLPLMHSSMEEKSSSHEDEBAD;;<?AKF>NGISIB??@E?JFILDKIISHSSSSSSKJKHQQGGJJMIMNHJMJSLSHHLJGSLSCOGSFD?@?>76579:<BCCI>?BB>BCDEIDEIO@???FCFFGHFFHOKGFGJE0--+.,*+,)+459:9;@/((''('(((8BBBAB:<=@EHKG;@CBBADGMCHKGOJMSIHSESSJJFHFJHFHJHIFICDG=<<7889GL5546<=(%&(.6532.//28668990218@BEKPKGGKIGGDKNMQSSIDEGEHEGGF?A@?AB@>>=@,,.::;88.,,.0--.(&%%&'''&
@fa38f298-afe7-42a5-b533-74b78292cbdf runid=615b655584623c08cdef24ecaddfdaffc95be13c ch=475 start_time=2025-08-20T10:30:44.565792-04:00 flow_cell_id=FBD58360 basecall_gpu=Quadro_GV100 protocol_group_id=SDF_08202025_064710 sample_id=SDF_08202025_064710 barcode=barcode14 barcode_alias=barcode14 parent_read_id=fa38f298-afe7-42a5-b533-74b78292cbdf basecall_model_version_id=dna_r10.4.1_e8.2_400bps_hac@v4.3.0
GTTTTGTTAACTTACTTGGTTCGGTTGTGCAGCCGGTGTTTAACCAACGAGTCTCTTGCGGAACCATAGAGTTTTCGCATTTATACGTGAAACGCTTTCGCGTTTTTCATGCACGCTTCAAAAAAAGATATTTGGTTCCCGCCATCCGAGACCCCACTTGAAAATAAAGTAAAGTTTATCGACCTAAGATACTAAATGAAGATGCATCTACGAGAAAATCTTCGCCTTGAAACTGAACAGGTCTCTAATGTTCGGAATGTTGTAGCTGATCATAGTCGGGCGCTCCAGCGAAACACCCCATGCAATCACAACAATATGAGATCGAAACCCGAGTGGTCTAAGCATTTCTGGTCTAAATAAGCCGGAATTTCCAACTTCGATCCACTTTTTTAGGGTAGTGTGGTATCCAAAGATTTCCATAGAAGGCTCGGTG
+
##$((&%%#$%#$$&&'%%%'($$$&%$$$$###$**11347:B=988//.2/0,,-)*'''/*0+=;;;<<<FI:?@A@BC?>20/02=@DF7666KGHGAB@BJE'&&&(%$$%+-),//7BKIFECEDD=:;;<3332CCDJA@?@HGJGNIFGHKGINMIPESLLSLNSKLNHLMHFHFSFHBAF<<>H78JJHPLEIFEFLE===GDBBCAA?==>=94467:6<IKIKHHILIEGGKSMGMPSMHKGHHISFKSOLJGSFMKEOKLL:::;FJEIFHJIKIGSGDCKK777555=?BDEI711013(&&&%&&&&&''&&616667@B>>>>EB@FFHEHMISISMGJJGKKEHGOIDPIBFEFISFGEDODKFOISPGHGIPSSIJEHPJGIRL<89;?=;5GIIIAF?@@;B@AAAEHID:(''&
@675dd005-fca0-4d33-b320-bebfaf8c9344 runid=615b655584623c08cdef24ecaddfdaffc95be13c ch=368 start_time=2025-08-20T10:30:38.565792-04:00 flow_cell_id=FBD58360 basecall_gpu=Quadro_GV100 protocol_group_id=SDF_08202025_064710 sample_id=SDF_08202025_064710 barcode=barcode14 barcode_alias=barcode14 parent_read_id=675dd005-fca0-4d33-b320-bebfaf8c9344 basecall_model_version_id=dna_r10.4.1_e8.2_400bps_hac@v4.3.0
GTTTATGTTACCTATTCGTTGGTTATCCAAACCGGTATTTAACCAACGAGTCTCTTGGGACCCATCAGGTTTCGCATTTATCGTGAAACGCTTTCGCGTTTTTAAGTACGCCGCTTTAAATCCGTATAATTTAAAAAGATATTTGGTTCCCGCCCATCCGAGACCCCACTTGAAAATAAAGTAAAGTTTATCGACCTAAGATACTAAATGAAGATGCATCTACGAGAAAATCTTCGCCTTGAAATTGAACAGGTCTCTAATGTTCGGAATGTTGTAGCTGATCATAGTCGGGCGCTCCAGCGAAACACCCCATGCAATCACAACGATGTCAGATGGAAACCCGAGTGGTCTAAGCATTTCTGGTCTAAATAAGCCGGAATTTCCAACTTCGATCCACTTTTTTAGGGTAGTGTGGTATCCAAAGATTTCCATAGAAGGCTCGAGTGTGAT
+
&)..-./03..,,,)*&&&'*-)2++*(&%%&''(*&&'(.6986781213((115,/////0/1,*))*:?>::CCEDAEEDLFMSNJA@@?DEDSCB620>*(')&%%%/24462./.121111522(/+&*+011/0.,-.,../-.-)**)'8778897688>AJHGSHGSSSJSSJJJSSNEJGQNB>>=>F3.(+(((0.03AEFJIGHGFOSISIFGEIGJHHSCSEB@ACBS>=:C((((JLLLJSIKMNJLMLKSEKSIJSMIPOMIGFLIGNKGGDFS@AFDOSGNMIFEHIISSSQKKFJHHLIIIGIHFGKH@AA@SG<;<@FFGHHGNN@>>?JSLSECDFLQHMJKLLSIISMOPSJFIKKFEKFS@MSRELFIJIHIHIHI>IGSSSIGDCKGGFDFSIEDCEIFCCBGKDAGHIE@??AA;80/,$%&',1-**
@b5b564f1-1e5e-4f67-a4b9-7f882f57d33f runid=615b655584623c08cdef24ecaddfdaffc95be13c ch=47 start_time=2025-08-20T10:30:55.565792-04:00 flow_cell_id=FBD58360 basecall_gpu=Quadro_GV100 protocol_group_id=SDF_08202025_064710 sample_id=SDF_08202025_064710 barcode=barcode14 barcode_alias=barcode14 parent_read_id=b5b564f1-1e5e-4f67-a4b9-7f882f57d33f basecall_model_version_id=dna_r10.4.1_e8.2_400bps_hac@v4.3.0
CTGTTATGCCCTGTACTTGGTTCAGTTATATGTCCGCCGGATATTAACCAACGAGTCTCTTCGGGACCCATAGAGTTTTCGCATTTATCGTGAAACGCTTTCGCGTTTTCGTGCGCCGCTTCAACGATAGTTATGGGTATTGCAATTCATAAACCGATTGTTCTATAGCCAGGCTTTTAAAATTGTGTATGAATAACGCTTACATGTTACATTTAGGTACATTTTTATTAATTTTTCTCGAATAATTTTCGAATCCAAAAAAAAAAGGAATCATACTATACTTGAAAGAATTTTTGGTTTTAGTTGATGTCTCTGCAGGGATTAGATTTGTCAGAGAAACTTTCATTCTATGCCAAAGATCATATTAGAAATATGCTTGATACTTTACTATTTTAATTCGACCTCTTCATCAAGGACACCGATTGGCATAACAAAGTGGGTTTTGGCGCCAACCAAATAATAATATCAGTCGAGATTGAATTCATTTTTCATTCATTAGAAATTAATTTCAAAAAAGAAATTCTTAGTAAATAAACTTTAAATTATGTCTAACTCTGAAAAGAATACTTCCAATATCCGGACTTGTTCTTCGGTATTTGCTGAAGATGAGAAAAAGAATGTCTCATACATTTTCCACAATTACGAACAAAGCGACCTCATTAACAAAGAGTATATTTTCTATCTTTAGGTTGTGTTCCCTTTCAAAACAGATGCGAGCTTCGGACGGCCAAAGGTTCTCATCTTGGGGAT
+
###%&$&'%((*((''**((+,7////**((''$""#$%'&&&&'%'')&'''''*(()*2'&()ACDK?@766688:BBSFHJ?GLK889=JGLHEFDDD0+*11/2>)''%&&&)--*((,,,('''*))*.=?GGIRJHKJNSNLHGHEKIJGHSKSHMPIHOSMJOSNSJRFSHGJISHLMNFFIHSEJSOGKGGFKIHGJKGOFGOKKJLHKLSJJLIRSSMGRSOIHSSSSF?6667LGJLIIMA?>=CLCEEDCNKSSMKFHKOKLSJKHGGIGSSDEJSNMHD>EG@888@KS??>?DHLMC@?<;@CIKPEGPOKILGJNSS<<AAMGJKBBEB744DFEFEIKJHGIHLSKHSLLILGSJSNHNJKSMMGLSOLSOJFFBB<D=04'8><??@KEEGAFKKKLSHJLSHKEEFEGFHHHGORLSHMMKHPFEHSLLIMHKLIIFELJBNKPKSKKSMNHSLISGGHHHJLSSRSJGEF>:9CIJKSILSMHNMHHSJF@==<>JEDD=BKSPHSMLIJISMJISSJSSOGMKIIIGJSKSLSSKHLBBBGKISGIPSKIFSDFDHK>;6ADA;DCSJLHIMIILHCBB?CBDHCKIJ?=;55?GC<CAGESHLHGJSJJOHJISSGFHEBB?@?BACDKGIJDCFHSGG@I4AA@CFKHGCCBAEHSSGDGKICAGFSSFHSGH6668B@FGBSHSNG::::=9554//-)())86679999BBBABA322233,,01.,
@49c2ca63-563f-41dd-95ab-14b33f468046 runid=615b655584623c08cdef24ecaddfdaffc95be13c ch=383 start_time=2025-08-20T10:30:33.565792-04:00 flow_cell_id=FBD58360 basecall_gpu=Quadro_GV100 protocol_group_id=SDF_08202025_064710 sample_id=SDF_08202025_064710 barcode=barcode14 barcode_alias=barcode14 parent_read_id=49c2ca63-563f-41dd-95ab-14b33f468046 basecall_model_version_id=dna_r10.4.1_e8.2_400bps_hac@v4.3.0
GTGTTTATGTTAGTCTGCTTCGTTCAGTTCTTCTTATGCCGCCGATATTAACCAACGAGTCTCTTGGGACCCATAGAGTTTTCGCATTTATCGTGAAACGCTTTCGCGTTTTTCGTGCGCCGCTTGGATCATATATACTTTGAAAGAATTTTTGGTTTTAGTTGATGTCTCTGCAGGGATTAGATTTGTCAGAGAAACTTTCATTCTATGCCAAAGATCATATTAGAAATATGCTTGATACTTTACTATTTTAAATTCGACCTCTCATCAAGGACACCGATTGGCATAACAAAGTGGGTTTTGGCGCCAACCAAATAATAATATCAGTCGAGATTGAATTCATTTTTCATTCATTAGAAATTAATTTCAAAAAAGAAATTCTTAGTAAATAAACTTTAAATTATGTCTAACTCTGAAAAGAATACTTCCAATATCCGGACTTGTTCTTCGGTATTTGCTGAAGATGAGAAAAAGAATGTCTCATACATTTTCCACAATTACGAACAAAGCGACCTCATTAACAAAGAGTATATTTTCTATCTTTAGGTTGTGTTCCCCTTTCAAAACGGATGCAAGCTTTGGGACGGCCAAAGGTTCTCATCTTAGGGGAT
+
%%((,*&,-,-(&&&('&%%%)()('%$%#&(%))%&%$#$#$&((''''+-)(())))233//318:A>>BAF210165:><>@FGIPFGBAB@?@FF@;<5323=C655?D>===CJFD862/&'''&&&$$&'*+0/1(4?EGA=9.,,00ABSSMIFPNJSSIKLMGKEA4389=GJGDSEFD@GB001=DFIGSF<4<<@FHFJHOGPONRSOMRJK<<<=GESISSHEHIGRNSGEJHHGFGEFHLCBAAM>9877::;''79:CEGJJSGJ====AA@ADFDLJJIKSSFJEGHKPPSSNKLKPFIJNAISMSKSJHSKJKCA@BFHJAAAASIJSFISSGBDHH?JFFKSSJKSRDSF>9=BDGFFGGFISQIMA6677DGKKSHKKSSIFJGSOHIGFGSJSSRKMNKJLFFHGLIHKGMOQKJG@;89CCJGFSIPKC:8:;@?=>?GC<992//-,-./0>==?@@CEBABBHMRJRJSMSKLIJHSQFI;::<AAAFSDBBDMHJSILJQNGHSDBAAFEJKHJKSLSSJSGIOKHJSLFFG6=G>>?B?FHKIF0...=91+++++.''()?32133-7>B@A?@>=>=<6(&&'74/
@17b447aa-acd2-4cea-89d8-7cddc8a08182 runid=615b655584623c08cdef24ecaddfdaffc95be13c ch=181 start_time=2025-08-20T10:30:37.565792-04:00 flow_cell_id=FBD58360 basecall_gpu=Quadro_GV100 protocol_group_id=SDF_08202025_064710 sample_id=SDF_08202025_064710 barcode=barcode14 barcode_alias=barcode14 parent_read_id=17b447aa-acd2-4cea-89d8-7cddc8a08182 basecall_model_version_id=dna_r10.4.1_e8.2_400bps_hac@v4.3.0
GTGTTATGTTTCCTCTACTTGGTTCGGTTGTGCACGAACCGATATTAACCAACGAGTCTCTTGGGACCCATAGAGTTTTCGCATTTATCGTGAAACGCTTTCGCGTTTTTCGTGCCGCCACTTTCACTCTTTGGGACCCATGAGTTTTCGCATTTATCGTGAAACGCTTTCGCGTTTTTCGTGCGCCGCTTCACCTCCAACATCAACTAAAACCAAAAATTCTTTCAAGTATAGTATGATTCCTTTTTTTTTTGGATTCGAAAATTATAAAAATTAATAAAAATGTACCTAAATGTAACATGTAAGCGTTATTCATACACAATTTTAAAAGCCTGGCTATAGAACAATCGGTTTATGAATTGCAATACCCATAATGATTGTTAGAACTCATTACAAAGGTTTGTAATCTGAATTTCTGAATAAATAACAGACAATACTATCCGTATAATTAAAAAAGATATTTGGTTCCCGCCATCCGAGACCCCACTTGAAAATAAAGTAAAGTTTATCGACCTAAGATACTAAATGAAGATGCATCTACGAGAAAATCTTCGCCTTGAAACTGAACAGGTCTCTAATGTTCGGAATGTTGTAGCTGATCATAGTCGGGCGCTCCAGCGAAACACCCCATGCAATCACAACGATGTCAGATGGAAACCCGAGTGGTCTAAGCATTTCTGGTCTAAATAAGCCGGAATTTCCAACTTCGATCCACTTTTTTAGGGTAGTGTGGTATCCAAAGATTTCCATAGAAGGCTCAGTATAAGGG
+
##$(*'((('&&''('%%''&&')(&%%'$&&%&&#"##%$#$$$$$-45/00154543212/<>FBCJDSDFCCHASSHFHGFSFDE;:;;KIKSBA@@J:76542//2,**)*)&')'(((/(/1100/.'+*-**,+.''''(*559<@?>A@C4444JGNIJEECGGAA;;0,*5&%%&,,,3,)&&'332/))&)*&&%+027<<@ACC?ABFDCC@AAELJNLSGLIGGISPMSSSHG=002BJSSL9877=777;AJFE-,%#&;=<<=?KKSSSSFJKGSSLHSMMIOJJSHSMSJKFINNGHSSNGJGLFIFMHIIN???SKHHHIIHSFLCBCBIJMOLLSLSJKKLGSSSLSLIJSKGKSSQMSISSOSHIMHHIIGHFSSLHFGPLSSMSSLSSSQSKIMHJJELKSKFGSGJSOSDDBEIIHFCEGHKIFNMSLJSKGGGSSNSLKGGHKEFSFGHJ?FHFSJGHGIFHOGQFHSHFIEDJFCMSNJJNJQHIISSKEEDDOIISSSKLFFHIKCSSMIDDHKSMMFLSLSSIKIJGGF=543363?DCBGBDEJRGFFFE?<=>FE>>=<ACMSIQQS=;;=IJIQSSS>>=>RIKLGHGIHISEIGFMK@@@?JLFDE<;<<FIJHGHKMHSLQFJJNSFLLLFIGLGGISLKSSJJSSJSSOS<;;<EIGIIGEED?67>?@B@;F>ACCB><;;BIESGEDIHD0---110003434499;ACDJDA>FMSDEAAAADFEE?<;;;;*)*+,
@a136f443-befe-41c2-83be-5e2203afb846 runid=615b655584623c08cdef24ecaddfdaffc95be13c ch=333 start_time=2025-08-20T10:31:01.565792-04:00 flow_cell_id=FBD58360 basecall_gpu=Quadro_GV100 protocol_group_id=SDF_08202025_064710 sample_id=SDF_08202025_064710 barcode=barcode14 barcode_alias=barcode14 parent_read_id=a136f443-befe-41c2-83be-5e2203afb846 basecall_model_version_id=dna_r10.4.1_e8.2_400bps_hac@v4.3.0
TGTTGTGTCCTGTACTTTATGGGTTTTGAAAAAGTTGATGTAACCAACGAGTCTCTTTGGGACCCATAGAGTTTTCGCATTTATCGTGAAACGCTTTCGCGTTTTTCGTGCGCCGCTGGACATTGTCTAAGCGTTATTCATACACAATTTTAAAAGCCTGGCTATAGAACAATCGGTTTATGAATTGCAATACCCATAATGATTGTTAGAACTCATTACAAAGGTTTGTAATCTGAATTTCTGAATAAATAACAGACAATACTATCCGTATAATTAAAAAAGATATTTGGTTCCCGCCATCCGAGACCCCACTTGAAAATAAAGTAAAGTTTATCGACCTAAGATACTAAATGAAGATGCATCTACGAGAAAATCTTCGCCTTGAAACTGAACAGGTCTCTAATGTTCGGAATGTTGTAGCTGATCATAGTCGGGCGCTCCAGCGAAACACCCCATGCAATCACAACGATGTCAGATGGAAACCCGAGTGGTCTAAGCATTTCTGGTCTAAATAAGCCGGAATTTCCAACTTCGATCCACTTTTTTAGGGTAGTGTGGTATCCAAAGATTTCCATAGAAGGCTCAGTATAGGCTGTGTGGCTTGGTTGGTTGTGCAGAAGCGGTTCTTTAACCCAGGTAGAAAGAAGCAGAATCGGAGACTCGCATTTATGGTGAT
+
#%')%&&&$$%%%$#$%($#"$&'(((&%$%$#$###$%%&$$'&&*(/***10//3-'-++3393:42122210.('&&*,*12222EEGJ><<<FABCDBEOIH/-../<<>769&&))),+(()&&)1999;<?;-./.-//=BEEKSGSLSSHHJHSGHGH@<<=?:::<SISSSNHFEGJKMSSGGSGIFHSOSLKNMOFSHBACGRKFFIKFODGDIKSLSSHFSSKSOSHHSISISHFIIGKJISS?=;;;EDGAABBGSHGMHJHJGELSSSSSKNMFGKQIGLHLG?FFCB<<;;BJOSSRD@BCBFJIDGCGLJKMISRGHJLINHIHHSJQGSIFSRJHSJGSSHHGHJJEGNFMDBDGCFHA9999?@GGNIJKSLFNMGINKLSLNIIJPMMSSIGKLHHLOKKILQHLEHGJJRGSSHEGOSSFKKHKJIMGIOQSJIOLSHMJILGGISKFGCCCFFB6558CCDLRHFIABBC====GFEGH=<=>JS;;;@BBASKSSJNLEJHMKSOPLJSLHFGDDCESEHS7SGSSJSFISKLJOJHMJFSGHBFEI?;<094-@=>>ABDCC<('(''$$%####$%%#$%&$#$&%%%'&%$#"""####%$$##&((.>>E@<:5559::?BBADLFEDB<5217+))))0//12//&&'''&
@f6c975d9-6ab4-487c-9651-f43632ed2d69 runid=615b655584623c08cdef24ecaddfdaffc95be13c ch=148 start_time=2025-08-20T10:31:00.565792-04:00 flow_cell_id=FBD58360 basecall_gpu=Quadro_GV100 protocol_group_id=SDF_08202025_064710 sample_id=SDF_08202025_064710 barcode=barcode14 barcode_alias=barcode14 parent_read_id=f6c975d9-6ab4-487c-9651-f43632ed2d69 basecall_model_version_id=dna_r10.4.1_e8.2_400bps_hac@v4.3.0
GTTATGTTAACCTACTTTTCGTTGGTTATCCAGCCGCCGATATTAACCAACAAGTCTCTTTGGGACCCATAGAGTTTTCGCATTTATCGTGAAACGCTCTTCGCGTTTTTCGTGCGCCGCTTCAGTCGATAAACTTTACTTTATTTTCAAGTGGGGTCTCGGATGGCGGGAACCAAATATCTTTAATTATACGGATAGTATCTGTATTTTATTCAGAAATTCAGATTACAAACCTTTGTAATGAGTTCTAACAATCATTATGGGTATTGCAATTCATAAACCGATTGTTCTATAGCCAGGCTTTTAAAATTGTGTATGAATAACGCTTACATGTTACATTTAGGTACATTTTTATTAATTTTTCTCGAATAATTTTCGAATCCAAAAAAAAAAGGAATCATACTATACTTGAAAGAATTTTTGGTTTTAGTTGATGTCTCTGCAGGGATTAGATTTGTCAGAGAAACTTTCATTCTATGCCAAAGATCATATTAGAAATATGCTTGATACTTTACTATTTTAAATTCGACCTCTTCATCAAGGACACCGATTGGCATAACAAAGTGGGTTTTGGCGCCAACCAAATAATAATATCAGTCGAGATTGAATTCATTTTTCATTCATTAGAAATTAATTTCAAAAAAGAAATTCTTAGTAAATAAACTTTAAATTATGTCTAACTCTGAAAAGAATACTTCCAATATCCGGACTTGTTCTTCGGTATTTGCTGAAGATGAGAAAAAGAATGTCTCATACATTTTCCACAATTACGAACAAAGCGACCTCATTAACAAAGAGTATATTTTCTATCTTTAGGTTGTGTTCCCCTTTCAAAACAGATGCGAGCTTCGGACGGCGAAAGGTTCTCATCTTAGGG
+
$%%$%*+-'',-0***++*&%%%$%%%%%%$$#$(&%&&...12+466...*)((''((/+(++779>9S744543EFCCCEGSGED=>>ANIJJ.,*%&(%'38879<>5445@DB@7<BC@<22;1111@B555?6322>>BCCGFAABJMSJOKFSGDC@>5222300002;;;=><1)&49=>>>B:7668B766*)%&((((--//..-1;;;:9::888>7.A@@AHOSMSJEJNSIKHKIGNJLSSSHI????SEFFIMGSLSSLFSGJR@A@AKESRSOKHSPJOFDIFLIKA?A@ABESHQJCFEBQIGGHJNJIJEB?=>RRHIIGEIGGLKHGGISFDEKSSSSSPMLISSSCB@?CDSSSPSKMD::;@EHD<ECSGSSSJIIGGFG??<<==@B?>>:=FSSSKMHMSLHEHHIH5225459=711-.,-DCGJLSOSHICFICM<8557@SI>>?@>;;=DCGFFHGFSKLSGKMM11100000?@??@LJFLLHJHSIJPKJNKJSGFHESA>??BEIKOIHLJSPSSSMSKMBABBLFSJIKJMPSJMSLHSPSSSFEEGIJQFQIHGHHFMJSMNGIMGFHHELKHSMHELJPSIJSHSJFISILESSIJSJSFSDC=71/;ADLHHKCDLCIJSMFNGFGPISSSKHSSSGKSKHSGEISFEFOCB@ADCJGHGGKHDEDKQSSISSFBEHJLHFLIMJMINISHHGLDSJIIKHJS@?:68HFIBDDA;8442566KGMSIHSICGGSOOKEA@ACGMFFFBAABIGGSIGFQKJGNSHJGGHHQISKLIINOQKEDEDIJSHSS8>HDEE+*=;>>6,+**..,**+,-&&((:)('&&''999977510/0.'(*+
@9c2afc0a-c6c2-411d-83ba-261b5b8debf0 runid=615b655584623c08cdef24ecaddfdaffc95be13c ch=413 start_time=2025-08-20T10:30:56.565792-04:00 flow_cell_id=FBD58360 basecall_gpu=Quadro_GV100 protocol_group_id=SDF_08202025_064710 sample_id=SDF_08202025_064710 barcode=barcode14 barcode_alias=barcode14 parent_read_id=9c2afc0a-c6c2-411d-83ba-261b5b8debf0 basecall_model_version_id=dna_r10.4.1_e8.2_400bps_hac@v4.3.0
GTGTAGCCTACTTCGTAGTTCTATGAGCCGATATAACCAACGAGTCTCTTGGGACCCATAGAGTTTTCGCATTTATCGTGAAACGCTTTCGCGTTTTTCGTGCGCCGCTTCAGCGTTATTCATCACAATTTTAAAAGCCTGGCTATAGAACAATCGGTTTATGAATTGCAATACCCATAATGATTGTTAGAACTCATTACAAAGGTTTGTAATCTGAATTTCTGAATAAATAACAGACAATACTATCCGTATAATTAAAAAAGATATTTGGTTCCCGCCATCCGAGACCCCACTTGAAAATAAAGTAAAGTTTATCGACCTAAGATACTAAATGAAGATGCATCTACGAGAAAATCTTCGCCTTGAAACCGAACAGGTCTCTAATGTTCGGAATGTTGTAGCTGATCATAGTCGGGCGCTCCAGCGAAACACCCCATGCAATCACAACGATGTCAGATGGAAACCCGAGTGGTCTAAGCATTTCTGGTCTAAATAAGCCGGAATTTCCAACTTCGATCCACTTTTTTAGGGTAGTGTGGTATCCAAAGATTTCCATAGAAGGCTCGTCTGAGGG
+
#$$$$###$%&&(&''%%&)&&$%%##$''%(%&$%(*'&'%%$'&'&&*)58CFEICI>:99:7==784))))((()=>HFFG-,--A@@HGEDDGM53337432/++1'&&%&))(**%&''''*,55457=?JJMGDCCJGSN4224CBCDDFEDFOLJEECCKIKLSLIDEEB>=>C0/.+'%%&*4432*)'''++,89879::>@ACCHGELELLMKHGIKKSJ@SMGKGFHFJSPDMIISIHJSEIOHFDKILSNOPHHSSKEEFSBSF=C<=?;<99:HEEMD??BCEGHSQSADDCDIHNSEEHCJ623..-'''***,/./6;CDGGLINFJHISHS545LHFCB@==61112>-+,,+&%%&*5--/;<==:;CGGI?@>=@IGKFFH11111AHJDH>>?;?EIC0000===FCGEOFHCCBCABBCEIOJLGGGKGHLFPMJIJIIIHONBSOIIGOHSIFIFFFRJG?NKIEGKJGSLKDSGBG744=CE>FC>5>>@LBBCDBHEFHFFLOG3..5IPSMISMGGESKMKCFD8879787;22221611.''$%$%((*
@97b0b2fc-6ab8-4c67-9d7c-0b4652c8b83e runid=615b655584623c08cdef24ecaddfdaffc95be13c ch=312 start_time=2025-08-20T10:30:39.565792-04:00 flow_cell_id=FBD58360 basecall_gpu=Quadro_GV100 protocol_group_id=SDF_08202025_064710 sample_id=SDF_08202025_064710 barcode=barcode14 barcode_alias=barcode14 parent_read_id=97b0b2fc-6ab8-4c67-9d7c-0b4652c8b83e basecall_model_version_id=dna_r10.4.1_e8.2_400bps_hac@v4.3.0
GTGTGGTGGCCTAGACTCGTATTATGAAGCCGATATTAACCAACAAGTATTCGAACCCATAGAGTTTTCGCATTTATCGTGAAACGCTTTCGCGTTTTTCGTGCGCCGCTTCATAGACCACTCGGGTTTCCATCTGACATCGTTGTGATTCATGGGGTGTTTCGCTGGAGCGCCCGACTATGATCAGCTACAACATTCCGAACATTAGAGACCTGTTCAGTTTCAAGGCGAAGATTTTCTCGTAGATGCATCTTCATTTAGTATCTTAGGTCGATAAACTTTACTTTATTTTCAAGTGGGGTCTCGGATGGCGGGAACCAAATATCTTTTTTAATTATACGGATAGTATTGTCTGTTATTTCTCAGAAATTCAGATTACAAACCTTTGTAATGAGTTCTAACAATCATTATGGGTATTGCAATTCATAAACCGATTGTTCTATAGCCAGGCTTTTAAAATTGTGTATGAATAACGCTTACATGTTACATTTAGGTACATTTTTATTAATTTTTCTCGAATAATTTCAAATACAAAAAAAAAAGAAATCATACTATACTTCAAAAGATTTTGGTTTTAGTTCAATTTCTTCTTCAGGGATTAGATTTGTCAGAGAAACTTTCATTCTATGCCAAAGATCATATTAGAAATATGCTTGATACTTTAAATTCGACCTCTTCATCAAGGACACCGATTGGCATAACAAAGTGGGTTTTGGCGCCAACCAAATAATAATATCAGTCGAGATTGAATTCATTTTTCATTCATTAGAAATTAATTTCAAAAAAGAAATTCTTAGTAAATAAACTTTAAATTATGTCTAACTCTGAAAAGAATATTCCAATATCCGGACTTGTTCTTCGGTATTTGCTGAAGATGAGAAAAAGAATGTCTCATACATTTTCCACAATTACGAACAAAGCGACCTCATTAACAAAAACTATATTTTCTATCTTTAGGTTGTGTTCCCCTTTCAAAACAGATGCGAGCTTGGGACGGCCAAAGGTTCTCATCTTA
+
%$%%&####""####$%%&'$%&$&%####$%&())*(39'%%&*('(%$$$%'''/.'(%$$%&&((()044420../2=DIHMFSIHS:99781.,//01:?GFHD=A:46M<;<<?ACB?AA@87E>>3>/-,-033.)))).-,./'&&4469;7663,+++159<>6566HEHGQHMISLSHSJSKKSNISB===>BBGDDBCJIGMFLIJKKKJJFLIHLSMSSKKJKJBSG55/0001111223=?@,,,,IHSIOJJHGCJJHHEFGESLMHSSLCFMD7655=>CABDSMSGGEIDGFFGBAA72681-,,,0388433--4==IJHGJLNGHHSMIKHJHISMSGNNJC@0%%%'234GDGDBBAJD=IIKILGCOB8BCBE9888@GSLJJLSHHSGFSGCLL@?>@CEMMMJIIMISJIHDCDMSFHIJHI:99:DSRFKMSKISSKSJPSIGIKJMSRNLHA@@AHGNKGGGIIHFDSDBAAHOBCAA@@<.---@AHHIEF61005:8.,>.(''*((()002212453**-+'&&##%$&$$&&$$%&*,,*+-.('&,/2)'&&%$%%&%$$$##$%%&+--/400145510/./009FIFKFIEBFFEMISHHEABBOILGJIQMNB><<=JHDGOHOMHSSF?==('(@BA==<>F@?;33446CEGISLLSJHHSJIEFJLIHHHNKHKJGJGC?76610*''((*+1ALHHA@@DHEBED@AB@KFK@??@KEDJHIJGEEDCBCFDHIEISLHISK@SC>@BMSLISHSQSFSIBAACGSCJSKILSSHSIKHSSIGIHHKSIFB30031.)*((&'&)),6;@><7A?=EFCHSIMJSHEEEECB>DBCGFIDA740:>IIJKFIJGFEGGLSIGHSIIOKSHGJMD8EG<<;=BBAB?+***41/001220333/++,,46@FSKFA@?@??@@BDHGJJJHBCS=32G977:D70002:;;?A@B@9::9?1111113?CDA@B?>>54*$
@b740dfa6-4a0e-44cf-9065-0c6a2a0fb231 runid=615b655584623c08cdef24ecaddfdaffc95be13c ch=510 start_time=2025-08-20T10:30:32.565792-04:00 flow_cell_id=FBD58360 basecall_gpu=Quadro_GV100 protocol_group_id=SDF_08202025_064710 sample_id=SDF_08202025_064710 barcode=barcode14 barcode_alias=barcode14 parent_read_id=b740dfa6-4a0e-44cf-9065-0c6a2a0fb231 basecall_model_version_id=dna_r10.4.1_e8.2_400bps_hac@v4.3.0
ATATTTTCATCTACTGGTTCGGTTGTGTGACTAGATTAACCAACGAGTCTCTTCGGACCCATAGACTCGCATTTATCGTGAAACACTTTCGCGTTTTTACATTCTGCCGCTCTACTTGGTTCAGTTGTGAAGCCTTCGGATATTGACGATAAAGCCTAAAAGAACGAAAGATCGGTTTTCGCGTTCTCGTGAAACGCTTTGCACGTTTTCATACGCTCATCTAGGCTTCCGGCAACGATCCGATGGACTCAATATGGGGGCGGAATTGCATACCACGGACCGCTTCTGCGCTCGGCCCTTCCGGCTGGCTGGTTTGCTGCTGATGATCTGGAGCCAGTGACGTCATCGCATTATCATCCCAGCACTGGGGCCAGATGGTAAGCCCTCCCGTATCGTCATTATCTACACGACGGGGAGTCAGGCGACTATGGATGAACGAAATAGACAGATCGCTAGATAGGTCCCTCACTGATTAAGCATTGGTAACTGTCCGACCAAGTTTACTCATATATACTTTAGATTGATTAAAGCTCATTTTTAATTTAAAAGGATCTTAGGTGAATCCTTTTTGATAATCTCATGACCAAAATCCCTTAACATGAACATTCCCACTGAGCGTCAAACCAATCAAGAGAATCGAAAAGATCTTCTCTTTGAGATCCTTTTTTCTGCGCGTAATCTGCTGCTTGCCAAACAAAAAACACACGCTCCCGGCGGTCGTTTGCTTTACCGGATAAGAAGAGCTACCAACTCTTTTTTCCGAAGGTAACTGGCTTCAGCAGAGCGCAGATACCAAATACTGTTCTTCTGGTGTCCTGATCATTAGGCCACCGCTTCGAGAACTATGTAGCACCGCCTACATACCTCGCTCTGCTAATCCTGTTGCCGGTGGCTGCTGCCAGTGGCGATAGTCGTGTCTTACCAGGTTCAACTAGAGACGATAGTTACCGGATGAAGCGCAGCAGTGCGAGGGCTGAACGGGGGACCGTGCACACAGCCCAGCTTGGAGCGAACGACCACACCGAACTGAGATACCTGCGGCGTGAGCTATAGAGAAAGCGCCACGCTTCCCGAAGGGAGAAAGGCGGACAAGGTATACGCCGGTAAGCGGCAGGGTCAGAAACAGAGCGCACGAGGAGCTTCGGGGGAAACGCCTGGTATCTTTATAGTCCTGTCGGACTCGCCACCTCTGACTTGAGCGTCGATTTTTGTGATGCTCATTGGGGGGCGGAGCCTATGGAAGAACGCCAGCAACGCGGCCTTTTTACGTTCCTGGCCTTTTGCTCGCCTTCTGCTCACATGTTCTTTCCTGCGTTATCCCCTGATTCTGTGGATAACCGTATTACCGCCCTTCGTGAGCTGATACTTCCGCTGCGCCCGCAGCCGAACGACCGAGCGCAGCGAGTGAGTGAGCGAGGAAGCGAAGGCGCCCAATACGCGAACCCGCCTCTCCCCCGCGCGTTGGCCGATTCATTAATGCAGCTGGCACGACAGGTTTCCCGACTGGAAAGCGGGCGGTCGGCGCAACGCAATTAATGTGAGTTAGCTTCACTCATAGGCACCCAGGGCTTGCACTTTATGCTTCCGGCTTGGTTATTTCTATATGAACTGTCGACGGATAACAATTTAGCCGCAGACAGCTATGACCATGATTACGCCACTCTTAGGTGACACTATAGAATACTCAAGCTTGCATGCCTGCAGGTCAACTATAGAGGTCCGGGTACCGAGCTCGAATTCGCCCTATAGTGAGTCGTATTACAATTCACTGGCCGTCGTTTTACAACGTCGTGACTGGGAAAACCCTGGCGTTACCCGACTTAATCGCCTTGCAGCACATCCCCTTTTCG
+
&'%%%$$$##%&&%('(,-2--./'%%$"""###$%&&()*.,-''')**'&''/.-/15)(%$#%&%%...21142244;<=?....>7=>651.*1'&$$%#$##&$$$#$(())%%&&.*))'$###$$#$###%'%&%%&#$&$$$(+-,***''(*,((',+,0.+*('('*,..13((((/,,.-11552/002'&%%&)(57+&&$$#$($%+((&%%%'('(&.0133,+,)(((*.---0'&&&%$%%(()(&##&$&%%''%$%$&%&'&'&++,1344.-,,+(')*'*%',;2B;:;;54576/0/027567''%%&&'1235''&&&%%&%#$#&(&''%'*))&%&%'-***'((;<84336///,)))*.8*(,,666511+(&&'42112>>444245;<66,++-+231112))))5/1-0..95-***'&&&$%'*&&',(((+(&''()56678:?<8659:5898:8878-)((*-/3233315;:=@@A;<;:;<<20011/1**(-.,%%%'0027;4335?-+++*+)'&'&$'))'%)$&'3*$$'(13++++6423)&%%%(*)+,.;8/*+3++'()(,--,51,885887443-++'%$%&&('&&&%&$%$$$&'('&%')%%$%%'&&%%%))*+--/633/0453767<7777:9****5.'&'(./04*)(&''('&'&''%'(())((((,*+**.-./-,++&%%%&',00220.*&%&.76335><@2>?A>=423310/-,)&&(2311212/0+-++-'(''132110'''('$$$%+((/-,+++--./../+(&%()*.'&&'*)*('$%-0368;9=BC1/----..2112/0//8('''//.-+'&'%&&%*'(((++-,,-,./8000-(),,..565;34/''((,(('&&$$&&.368989436=>;=<=('&')),))+&&&%&%%%'+)30*)*('&(+'&&&'((''''(('(/+*'')&')*(&%&%'''('(.0219::<;65432223&&%$%'...32056'%%&,031--//*+,-24223)))(3+'-)*++*+)(&%&()*,('&$$%((**')++00/-,,/1.)))+2.(''/076543121-0+,-)'&(4@D9763311,,--32255030'''240+*(%%&+++./'''(21+,-7;:?BC<<:30..34=//,,..-,*'&&$$%*311'''('$##%).11/.*&&)))42144+,,.597988@-(((+.--'(,8CGEGC><('((44++..;89;<>EC@:9:@<B@??>?CADA?DDEB=?B8775((((+&&&(+***&)-253)./'--,323;>??2('''/,33,*)+-102(''*(678322344568>8:@::9:'&&&(///27789::9.*+,,-/2231111755556583-;=>CC<;1/??ABB;;;&&&(*(%%'((((-./7554246<78211273//1+01+%%%&&,.593,*--&&%%%%%%(''/04****,,,-60/01312238+((((),''*.---13/++)0/&%%%,+72;:9982.(//..(%%%'&&&&$$%%%$#&&'('$#$%**))*))'('('%%%&'('&$&$%'))))*6778885546--*(''()+&*135665678@;:;<EA@?=20.0?CACCB?>7:<BCEEK@((',((&&''-&')&()7777.)))33123;>@CFBHEBA>?A>>=?9994555>==>>?6556DD>===>>>?@=>988))((2257;6688=>=96551229999<<8('''@3???AAABD10..114130//22./...
@93eb010a-cbf2-4752-a857-686140cddbbe runid=615b655584623c08cdef24ecaddfdaffc95be13c ch=216 start_time=2025-08-20T10:30:33.565792-04:00 flow_cell_id=FBD58360 basecall_gpu=Quadro_GV100 protocol_group_id=SDF_08202025_064710 sample_id=SDF_08202025_064710 barcode=barcode14 barcode_alias=barcode14 parent_read_id=93eb010a-cbf2-4752-a857-686140cddbbe basecall_model_version_id=dna_r10.4.1_e8.2_400bps_hac@v4.3.0
TATGTTAGTACCTTCGTTCGGTTATGCAAGCCGATATTTAACCAACGAGTCTGTGGACCCATGAGTTTTCGCATTTATCGTGAAACGCTTTCGCGTTTTTCGTGCGCCGCTTCATCCGTATAATTAAAAAAGATGTCAACTACTCACCATCCGAGACCCCACTTGAAAATAAAGTAAAGTTTATCGACCTAAGATACTAAATGAAGATGCATCTACAAAATCTTCGCCTTGAAAACGAACAGGTCTCTAATATTTCGGAATGTTGTAGCTGATCATCATCGGCGCTCCAGCGAAACACCCCATGCAATCACAACAATGAGATGGAAACCCGAGTGGTCTAAGCATTTCTGGTCTAAATAAGCAAATTCCAACTTCGATCCACTTTTTTAGGGTAGTGTGGTATCCAAAGATTTCCATAGAAGGCTCGTCTGG
+
#$(()($##"%&$&&'((&&&&'%%$$$$#%&''&$$(('+/1---((((&&%$#&'&&/(4)))4133344336657>>>>CGFE433.002ACAABGQ9777F?>??B6205F?;7==>BB@A:347:-**-''$$%$&&%'%&(+,899455>@>?@==A@@EFGJSNHIIJEBGSD@D844.//0GKJFGJIIH222455400/****,,/)&%&3:0...677:G8989:/(()-72-+,,32546-+,**-)((*****-&%''(*1012)((()))6666>=ACAADEKEFEEFFSFFDEEB66345+++&''(22568>?@B00005340///,2546669,***4(&%&'((*&&'+*(.4467=5/..-22DEADPJLBADEICBCBE?<<>8976557;67BB:)ECBDFBA9:+))%%$$
@e4265770-f95a-4b15-92e2-8a61b12cdbae runid=615b655584623c08cdef24ecaddfdaffc95be13c ch=171 start_time=2025-08-20T10:30:41.565792-04:00 flow_cell_id=FBD58360 basecall_gpu=Quadro_GV100 protocol_group_id=SDF_08202025_064710 sample_id=SDF_08202025_064710 barcode=barcode14 barcode_alias=barcode14 parent_read_id=e4265770-f95a-4b15-92e2-8a61b12cdbae basecall_model_version_id=dna_r10.4.1_e8.2_400bps_hac@v4.3.0
ATTGTCCTACCTGCTTCGTTCGGTTATTGAAGCCGATATTAACCAACAAGTCTCTTGGAGCCCATGAGTTTTCGCATTTATCGTGAAACCCTTTCGCGTTTTTCGTCACGGCTGGAATTCATCTTCATTTAGTATCTTAGGTCGATAAACTTTACTTTATTTTCAAGTGGGGTCTCGGATGGCGGGAACCAAATATCTTTTTTAATTATACGGATAGTATTGTCTGTTATTTATTCAGAAATTCAGATTACAAACCTTTGTAATGAGTTCTAACAATCATTATGGGTATTGCAATTCATAAACCGATTGTTCTATAGCCAGGCTTTTAAAATTGTGTATGAATAACGCTTACATGTTACATTTAGGTACATTTTTATTAATTTTTCTCGAATAATTTTCGAATCCAAAAAAAAAGAAATCATACTATACTTGAAAGAATTTTTGGTTTTAGTTGATGTCTCTGCAGGGATTAGATTTGTCAGAGAAACTTTCATTCTATGCCAAAGATCATATTAGAAATATGCTTGATACTTTACTATTTTAAATTCGACCTCTTCATCAAGGACACCGATTGGCATAACAAAGTGGGTTTTGGCGCCAACCAAATAATAATATCAGTCGAGATTGAATTAGTTTTTAAAAATCATTAGAAATTAATTTCAAAAAGAAATTCTTAGTAAATAAACTTTAAATTATGTCTAACTCTGAAAAGAATACTTCCAATATCCGGACTTGTTCTTCGGTATTTGCTGAAGATGAGAAAAAGAATGTCTCATACATTTTCCACAATTACGAACAAAGCGACCTCATTAACAAAGAGTATATTTTCTATCTTTAGGTTGTGTTCCCCTTTCAAAACGGATGCGAGCTTGGGACGGCCAAAGGTTCTCATCTTA
+
#$%$'%$%&%%(&&))+&&&'&&'+22)$$$$%')-.-+,-.89443-,+,.0335)::9878=?''(-66853345=7343388FGLD'&''6.//3323=D511+*)('')(('()*(((23=9=><?<>?@@;76.0CSFDCCBDCDHSSIGFGMB==>SLHGEKKLLQGJSJEHGPBA@@FAEBA@;:9:..,(',-/77=CBAFFFEDFJSJGHHJIHICDDPHSRSKQLHNMSFMLQLHJMSLHSLRSJHSSLLSOKSJNLSSGLHKHLJSFLEGSSHSSLLMKIHIIELSKSJQNHPMSQMJMIKHKGEHSFCDDCH;HNCC?NJHJGKGGLJELKHGIBC@?;:<=:EE@FIFIHQLHIJGIPFISQHGEDFGJSSSQGGELOIDCD;SHKBADDEJEGEECDD?4.''.+112//013//00('')F@@B>JHSIDEDSHGGHIOSHJSJSLMMI?L=HISIJIKJRNLMD>>>KMSK:ACGDCDJHSGFIMMJKOJKSQNSMHLHFKGSLISMLSPJJGJGJG?8MGGEJISFNHHIKHRNMILOQESHIKJHJGEPSLSGRGHGEGLIFOHRILLPOSSJJIEHIKSNFFHJEDEJJJSIFSJSJOCOLJFGKSJIHGHJ'''''67,)&((*-.22./25?JCDAF<<63284-/34>CBABB<==EMIMHQPHPGG;:88;797733GHHJGFRFKSKCFLOMDLGFJIISKNIJDFFBJJGSSKFIKMGHEGIGHNLIPHKIE>=;<=CKHBJLLOIMSLJHOGKHNSSSJHRJJMJRHDEFEDFDHHAAAA@;:::;BGDBAMKGHFELKMSOLKJQLSJIHSKGGDLNA@56@@31JD@??CD,)))83--.-1/--=>A?@@>@?><DSHFFEAC>30(
@a31a338a-f229-486b-88dc-47183c503aa7 runid=615b655584623c08cdef24ecaddfdaffc95be13c ch=34 start_time=2025-08-20T10:30:34.565792-04:00 flow_cell_id=FBD58360 basecall_gpu=Quadro_GV100 protocol_group_id=SDF_08202025_064710 sample_id=SDF_08202025_064710 barcode=barcode14 barcode_alias=barcode14 parent_read_id=a31a338a-f229-486b-88dc-47183c503aa7 basecall_model_version_id=dna_r10.4.1_e8.2_400bps_hac@v4.3.0
ATGTGTGTACTCGTTCGGTTTTGCAGCCGCCGATATTAGCACGAACGAGTCTCTTGGGACCCCGTTGAGCTCGCATTTATCGTGAAACGCTTTCGCGCGTTTTCGTGCGCCGCTTCAACAGACAATACTATCCGTATAATTAAAAAAGATATTTGGTTCCAGCCATCCGAGACCCCACTTGAAAATAAAGTAAAGTTTATCGACCTAAGATACTAAATGAAGATGTACGGTCTGCGAAAATCTTCGCCTTGAAACTGAACAGGTCTCTAATGTTCGGAATGTTGTAGCTGATCATAGTCGGGCGCTCCAGCGAAACACCCCATGCAATCACAACGATGTCAGATGGAAACCCGAGTGGTCTAAGCATTTCTGGTCTAAATAAGCCGGAATTTCCAACTTCGATCCACTTTTTTAGGGTAGTGTGGTATCCAAAGATTTCCATAGAAGGCTCAGTATGG
+
#$$$$##$''-(((()&%&*(%$$##$&%%'(&&&&&##$#&%$&%***+-///2%&%%(()(((),,*&&&&48:;989556?AFHNDEEAC<9*)(2212A9898=@@B<<52++++)($%$&)///04;;>BABBDB;759SGGIEGEEE?666621),,.,-**,-68:@DHBBCA>JFFLFGFFMPHHLNGFFESI6555I@BNSMFJEEDHHA>B?<;80,,&%%%*,,+&'121---,136:B4FHMSHRHSEB@?AHSMQQSGKSNGDCBIMJHIIEFIGLMFEHIJBBB>???SFLEHISJQKHGGA@CCBDCIFFIQSHIJKMGDDGESECEESGDCIGHGJ===>FFI@>>>BD51/;B@*))*7228FKHEHHDCE@@@@CS@DDI@4347GFG>JCGSSSGBEIMDDCCHGJFEMFB?ADIA??CCC;=53268:9;2*))''&%
@08c9b7cd-1301-425e-850a-792cb6bf6594 runid=615b655584623c08cdef24ecaddfdaffc95be13c ch=315 start_time=2025-08-20T10:30:34.565792-04:00 flow_cell_id=FBD58360 basecall_gpu=Quadro_GV100 protocol_group_id=SDF_08202025_064710 sample_id=SDF_08202025_064710 barcode=barcode14 barcode_alias=barcode14 parent_read_id=08c9b7cd-1301-425e-850a-792cb6bf6594 basecall_model_version_id=dna_r10.4.1_e8.2_400bps_hac@v4.3.0
GTCCTGTTTGCTTCGTTAGTTTATCCAAACCGGTATTTAACCAACGAGTCTCTTGGGACCCATAGAGTTTTCGCATTTATCGTGAAACGCTTTCGCGTTTTTCGTGCGCCGCTCAATCACTAACATTCATCAGAACATTAGAGACCTGTTCAGTTTCAAGGCGAAGATTTTCTCGTAGATGCATCTTCATTTAGTATCTTAGGTCGATAAACTTTACTTTATTTTCAAGTGGGGTCTCGGATGGCGGGAACCAAATATCTTTTTTAATTATACGGATAGTATTGTCTGTTATTTATTCAGAAATTCAGATTACAAACCTTTGTAATGAGTTCTAACAATCATTATGGGTATTGCAATTCATAAACCGATTGTTCTATAGCCAGGCTTTTAAAATTGTGTATGAATAACGCTTACATGTTACATTTACGTACATTTTTATTAATTTTTCTCGAATAATTTTCGAATCCAAAAAAAAAGGAGATAATTATATTATACTTGAAAGAATTTTTGGTTTTAGTTGATGTCTCTGCAGGGATTAGATTTGTCAGAAACTTTCATTCTATGCCAAAGATCATATTAGAAATATGCTTGATACTTTACTATTTTAAATTCGACCTCTTCATCAAGGACACCGATTGGCATAACAAAGTGGGTTTTGGCGCCAACCAAATAATAATATCAGTCGAGATTGAATTCATTTTTCATTCATTAGAAATTAATTTCAAAAAAGAAATTCTTAGTAAATAAACTTTAAATTATGTCTAACTCTAGAAAAGAATACTTCCGATATTCCGGACTTGTTCTTCGGTATTTGCTGAAGATGAGAAAAAGAATGTCTCATACATTTTCCACAATTACGAACAAAGCGACCTCATTAACAAAGAGTATATTTTCTATCTTTAGGTTGTGTTCCCCTTTCAAAACAGATGCGAGCTTGGGACGGCCAAAGGTTCTCATCTTAGGAGAT
+
#$#"#"#$+'&&&),,-%$%&&&(&$###$%%&&$$&&&((,)412//0:954=5?BIHFFFEECCHFFSHK9899A=;<;<BDEMHICCB9978<AC:98<5556=CAB@63,,33.,*&%$$&-,%&'&$$$(.469;DDGGFOILLHHIOSGSIE?@?JONFFB>;>IEDCCKEKSINJIEGHSMP>DCBFSFEDBC?GHFLAAABMIEFILPFDF>9>?@C7666<BCHEA:::6553%%%'*+5:4@?BIHBA?3/.-.;;@BEFDEFFDFSMGJCB<8965668/2@B<<<;=<<=SSG=<<<FCENJJKSKPISKINJLIDCDCGIGFHJGNLHIOSSJLGINSKFLGKGG3334>@FIIJGIFLPHRSGA@@BCFF?>>><<:HRG=CECEGJ@@?ASPSFEEFCFFFHHNGKPOHKJ4111HSEF:HHKHIHFMISSQMGHGQLPILQHLLSDBCAEKE@LBDDC@<;,)(%%%&&'%''(,()98888=IFSSDGNSKD@?@<SI1001AHRFIFDA?@71.+,,-.+*.05866+('(,,'&&-344.+++011EBDGFMLJHIFKFDEFFHLICFDHSHGJGMHLJJMSSSKSSISJFKSEIGFKFHSGFDEEFCFFHCFF???@SGSJMLHHMJSPKISHHIHSKGKHSIGSSIDGEFLNJ=<=BB@ADEEKHFFSSFDEEFGHGCDJSHED?...../:>DHSKFEDC769<GGIGDFHJNHJLJHHESSDEGA5440,,-GJEIHGEFGGFC92(((*1;:666:442/1''''7)&&,4<=CHGII>FC@AFKIGFEEMSKJJEEFELKFGMSPKGGIEDDEDDJIGKFENMJE?CHSSHMBAAAEGSGK>=<<>C=<==8ADB@AFGA?@@EPGIMHF@?=<=A=??GIGHG@?7>B?89JEEEHLKHCABB?>>?CCEAF@B@<<;<>>BIJDFFCCCGCA6/0.('&%
@7a390907-9ba4-47f6-8bc8-9a84930e6335 runid=615b655584623c08cdef24ecaddfdaffc95be13c ch=255 start_time=2025-08-20T10:30:46.565792-04:00 flow_cell_id=FBD58360 basecall_gpu=Quadro_GV100 protocol_group_id=SDF_08202025_064710 sample_id=SDF_08202025_064710 barcode=barcode14 barcode_alias=barcode14 parent_read_id=7a390907-9ba4-47f6-8bc8-9a84930e6335 basecall_model_version_id=dna_r10.4.1_e8.2_400bps_hac@v4.3.0
ATCCCTATCTCGTTTCGTCCGGCCATGCCATGCCATTGTCACCAAACAGTCTCTTCGAATTCATGAGTTTTCGCATTTATCGTGAAACGCTTTCGCGTTTTTGGTGCGCCGCTTCAGTCTCATACATTTCCACAATTTGAGACAAAGCGACCTCATTAACAAAGAGTATATTTTCTATCTTTAGGTTGTGTTCCCTTTCAAAACAGATGCGAGCTTGGGACGGCCAAAGGTTCTCATCTTAGGTTGTGCATCTTACTGGTTCAGTTATTGCAGCCGAATATAACGACGAACTCAAGTCAAAGGCGTTTCGCATTTATCGTGGAGCGCTTCAGCCGTTTCGT
+
%%$#%&$$$$$$'',&&%$#"""###""#""""#$$$####$##$)-***12202((''&$$%''''-0789=?DFCGEI6667GHIHA@??IA@@22.**4''''((()),/00788:;==GGDBA8-13);::8:+)'''&&:>@C@AABFMHGJBLSKQKJKKJHSIIPSSRJGFMHFSIKGFNSLHRS<=DAEHGEDGSD*))*22/../86'&'(>---.//0?AFFCD>99885&%$$%##$#"##%'$()$&)+6----,)(%%###$&'&$$%$$%$%')&$$&-11/01)(()74-)()'+.'&&&'(&&(''''&'())&&'#$$%%+*&#
@8918d85e-b937-449e-9e31-7cb90ff778cc runid=615b655584623c08cdef24ecaddfdaffc95be13c ch=508 start_time=2025-08-20T10:30:33.565792-04:00 flow_cell_id=FBD58360 basecall_gpu=Quadro_GV100 protocol_group_id=SDF_08202025_064710 sample_id=SDF_08202025_064710 barcode=barcode14 barcode_alias=barcode14 parent_read_id=8918d85e-b937-449e-9e31-7cb90ff778cc basecall_model_version_id=dna_r10.4.1_e8.2_400bps_hac@v4.3.0
GTGTAACAGGCACCGTTCGTTATCGAAAAACCGAATTATCCAACCAACGAGTCTCTTGGGACCCATAGAGTTTTCGCATTTATCGTGAAACGCTTTCGCGTTTTTCGTGCGCCGCTTCATTCATACACAATTTTTAAAGCCTGGCTATAGAACAATCGGTTTATGAATTGCAATACCCATAATGATTGTTAGAACTCATTCAAACTAATG
+
%$$%$#$##$#$%&$%'%&%%%&%#""""##$$%$#$(($###%,122&&&&+(&&((3)2))2)3+)))0466468BDNSGS3333ELQOEEDEMSEB@@AFFJ+++*.+,+)**+)*./+,.))))),*..-0&$$&%%'%%'=@@0../5668@@?@GE>=;;<=AAB?@@=;;;=EGKCDEGIFMG:5000;7//.(&&%$%#$%$
@5b3e1ba3-4472-4abb-af06-1ec8ac95ddd1 runid=615b655584623c08cdef24ecaddfdaffc95be13c ch=510 start_time=2025-08-20T10:30:48.565792-04:00 flow_cell_id=FBD58360 basecall_gpu=Quadro_GV100 protocol_group_id=SDF_08202025_064710 sample_id=SDF_08202025_064710 barcode=barcode14 barcode_alias=barcode14 parent_read_id=5b3e1ba3-4472-4abb-af06-1ec8ac95ddd1 basecall_model_version_id=dna_r10.4.1_e8.2_400bps_hac@v4.3.0
ATGTTTATGTCCTCTTACTTCGTTCCGTTGTGTAAAAAGGCTTAGATAAGCTCGACGAGTCTCTTGGGACCCATAGAGTTTTCGCATTTATAGATGAAACGCTTTCGCGTTTTTCGTGCGCTTCAGTAATAAACTTCGAATTATGTCTAACTATTGAAAAGAATACCTCCAATATACGGTTTATCCTTCTTTCGGTATTTCCTGAAGATGAAAAAGAATGTCTCATACATTTTCCACAATTACGAACAAAAGCGACCTCCATTAACAAAGAGTATATTTTCTATCTTTAGGTTGTGTTCCTTTCAAAACAGATGCAAGCTGGGACGGCCAAGGTTCTCATCTTCGGTT
+
&'&'(('%%&%%&%$&$'+,''((30'&&%('&##$%%&'$(*%%&)'('',&%&)(')0.--.2*++0,,5,>20002/9961/,,-)'*((((&&)((***+2.12112//<*)))/-)))'))'&&&('()*)&(((*/01*)%%%&))'%%$,23-/+++''&%$%%%$()&%$$%%''''&&''*-1'(()))*((,-.07874)&%,..-.,()*'&''**)('''226/1;<==HG;;::5348><210//11+,73?A:567:9766=;;:DB===A<;90/01511+))((%'2-5445540....(&%&'%&**66966798???;;333/.-%%%%+
@54641d53-81a7-409f-8802-e1767812a045 runid=615b655584623c08cdef24ecaddfdaffc95be13c ch=478 start_time=2025-08-20T10:31:04.565792-04:00 flow_cell_id=FBD58360 basecall_gpu=Quadro_GV100 protocol_group_id=SDF_08202025_064710 sample_id=SDF_08202025_064710 barcode=barcode14 barcode_alias=barcode14 parent_read_id=54641d53-81a7-409f-8802-e1767812a045 basecall_model_version_id=dna_r10.4.1_e8.2_400bps_hac@v4.3.0
GTGTATGTAGCCTTTCGTCGGTTGTGCCAGCCGATATTAACAGTTTTCTTGGGACCCATAGAGTTTTCGCATTTATCGTGAAACGCTTTCGCGTTTTTCGTGCGCCGCTTGGTACGAACGGAAGGGTACTGGTTTACAAAGAGTATATTTTCTATCTTTAGGTTGTGTTCCCCCTTTCAAAACAGATGCGAGCTTGGGACGGCCAAAGGTTCTCATCTTAGGT
+
%$%'&&**&##"#$(%'%$$$%$#$$#"#"#%&'((((&&&$#$'&&&'.+-.9>?ABI9899E>???GFFK>MHHA@@AJNLOA??@SKSMJ111DNB@?@CCE?851.+----*('&('&'&%$##$##%%%'('$%%&1357:?DEHPKNJJKLSHKSSIJSIHJE?@<::<=D?=>CQKFFHHHGOLLFFMHIMOMBBBDGEGNSSLKJJEGE@9*((&
@c8aa835a-7b7c-4364-a07c-3cf544daee4c runid=615b655584623c08cdef24ecaddfdaffc95be13c ch=448 start_time=2025-08-20T10:31:03.565792-04:00 flow_cell_id=FBD58360 basecall_gpu=Quadro_GV100 protocol_group_id=SDF_08202025_064710 sample_id=SDF_08202025_064710 barcode=barcode14 barcode_alias=barcode14 parent_read_id=c8aa835a-7b7c-4364-a07c-3cf544daee4c basecall_model_version_id=dna_r10.4.1_e8.2_400bps_hac@v4.3.0
TTGTACTTCGTTCAGTTATATGCCGAACCGGTTTCACAACAAGTGTTGGGACCCATAGAGTTTTCGCATTTATCGTGAAACACTTTCGCGTTTTTGGTGCGCCGCTTGGACGAATCTGCTTGGGACCCATAGAGTTTTCGCATTTATCGTGAAACGCTTTCGCGTTTTCAAT
+
"$%%%%(*((().,,,0,,)))%%$$$%($$$%%$%&%&('&%%#$&%&(10162>=<<=>:IMB<<<=EA>@>>ABHNJG))))F@99>>:44:'&&&0000.--/((**(('()+&&&&%&'((()'*)*+,-.293101164287788BBDC7555D<0/++,-8.*(%
@d6c948d4-87c2-4588-a2e8-e45cc6fe5b13 runid=615b655584623c08cdef24ecaddfdaffc95be13c ch=315 start_time=2025-08-20T10:30:45.565792-04:00 flow_cell_id=FBD58360 basecall_gpu=Quadro_GV100 protocol_group_id=SDF_08202025_064710 sample_id=SDF_08202025_064710 barcode=barcode14 barcode_alias=barcode14 parent_read_id=d6c948d4-87c2-4588-a2e8-e45cc6fe5b13 basecall_model_version_id=dna_r10.4.1_e8.2_400bps_hac@v4.3.0
TTTTTTGCCTGTATTTGGTTCAGTTATATGTTTAAACCGGTATTTAACCAACGAGTCTCTTGGGACCCATAGAGTTTTCGCATTTATCGTGAAACGCTTTCGCGTTTTTCATACACCGCTTCACTTGGGACCCATAGAGTTTTCGCATTTATAGTGAAACGCTTTCGCGTTTTTCATCACGTTCATGGGTTCATCCATTTTCGCATTTATCGTGAAACGCTTTCGCGTTTTTCA
+
&'''()'$####$%*%$'(,5100/(($$%&&%$"#$$%&')()**.256786754**)),+<<><;4442113=:;;<CDGEEIHH8889FSSM8884666=664227/-,,+**'&)*--;???>MIH<FKCB>759::>?000899433((((==;<44447555440-+1)%%$$$#%%$/6---'''%&)$##$&)()/*)*+)))*3;CDCF4333HA>=::8:@J3+
@f19d4f75-da42-4dda-bb09-d71df93a5b87 runid=615b655584623c08cdef24ecaddfdaffc95be13c ch=379 start_time=2025-08-20T10:31:25.565792-04:00 flow_cell_id=FBD58360 basecall_gpu=Quadro_GV100 protocol_group_id=SDF_08202025_064710 sample_id=SDF_08202025_064710 barcode=barcode14 barcode_alias=barcode14 parent_read_id=f19d4f75-da42-4dda-bb09-d71df93a5b87 basecall_model_version_id=dna_r10.4.1_e8.2_400bps_hac@v4.3.0
TTATTTTACATCTACTGAACAATTTTTATTGAACCCGATATTAACCAACGAGTCTCTTGGAACCATAGAGTTTTCGCATTTATCGTGAAACGCTTTCGCGTTTTTCGTCGCTTCAGCCAGGCTTTTAAAATTGTGTATGAATAACGCTTACATGTTACATTTAGGTACATTTTTATTAATTTTTCTCGAATAATTTTCAGAATGCAAAAAAAAAAGGAATCATACTATACTTGAAAGAATTTTTGGTTTTAGTTGATGTCTCTGCAGGGATTAGATTTGTCAGAGAAACTTTCATTCTATGCCAAAGATCATATTAGAAATATGCTTGATACTTTACTATTTTAAATTCAACCTCTCATACAAGGACACCGATTGGCATAACAAAGTGGGTTTTGGCGCCAACCAAATAATAATATCAGTCGAGATTGAATTCATTTTTCATTCATTAGAAATTAATTTCAAAAAAGAAATTCTTAGTAAATAAACTTTAAATTATGTCTAACTCTGAAAAGAATACTTCCAATATCCGGACTTGTTCTTCGGTATTTGCTGAAGATGAGAAAAAGAATGTCTCATACATTTTCCACAATTACGAACAAAGCGACCTCATTAACAAAGAGTATATTTTCTATCTTTAGGTTGTGTTCCCCTTTCAAAACAGATGCGAGCTTCAGAAAAACGCTTAAAGGTTCTAAGTGTTC
+
#%$&&%&$$#$$$$$%#$$$%$$('*,'%%####$&&&%%&&%&.0345110123777-.&+'('-&&&&'3:?>?ADECDDGDDFDDDKIEHCBHBA@663/.953511489953356>A:D<HJ<::KF>CKDCFCHDGFIHSGFGEDHHHHGS=>>><C=;;CBCBBABSSGEFGHSGSSSIFEBKFQKEH:HE7*'(,7----;ESSSSSIHCIPGJSGHJFQLLSSSGFSINHDFFSPJCBDLKNLRKKMOSLSMSJJIGFD?C?B@9433699>7001119:00009<;<<=>@>@B@DFLSSIIHKIFDC>@JEISC>>>4432442401111FSSB?A@C8+++,978/08.,*+1@GSJLIDGNEGRGHIKNOISLSGHIMPGGG<;;>>=666=DFIOGSMIJSJKDCABFBC=;A@9888@B>AB@EC@?ABEKLGFIDLJIEKDCHA;;:?EA><<CMSHGGL==>=HGGE>I:AAC7<92223::CFHIIGEFDCEJKHGNFIBBAAGDCB@E<<9>ECIJJOFE>><<FFFDEHDDF<;930//229>BDGJDEGHSIGGHJIOIHFJLLSLNHJNIJF@??@@HFMSCDEDNHGIKILL@@@EGFFIGHEGESHEEEDB>=8=<DEIFC@;35C<BGE>@?SSG7556>=<;<;:8/(&&(0274*''&&)2665411++++***%
@8633f31a-dda4-4cf1-b1a8-766fadb572c6 runid=615b655584623c08cdef24ecaddfdaffc95be13c ch=496 start_time=2025-08-20T10:31:22.565792-04:00 flow_cell_id=FBD58360 basecall_gpu=Quadro_GV100 protocol_group_id=SDF_08202025_064710 sample_id=SDF_08202025_064710 barcode=barcode14 barcode_alias=barcode14 parent_read_id=8633f31a-dda4-4cf1-b1a8-766fadb572c6 basecall_model_version_id=dna_r10.4.1_e8.2_400bps_hac@v4.3.0
ATGTTTTGCCATTCTACTCGTTCAGTGAACGATATAACGAACGAGTCTCTTGGGACCCATAGAGTTTTCGCATTTATCGTGAAACGCTTTCGCGTTTTTCGTGCGCCGCTTCAGTCGATAAACTTTACTTTATTTTCAAGTGGGGTCTCGGATGGCGGGAACCAAATATCTTTTTTAATTATACGGATAGTATTGTCTGTTATTTATTCAGAAATTCAGATTACAAACCTTTGTAATGAGTTCTAACAATCATTATGGGTATTGCAATTCATAAACCGATTGTTCTATAGCCAGGCTTTTAAAATTGTGTATGAATAACGCTTACATGTTACATTTAGGTACATTTTTATTAATTTTTCTCGAATAATTTTCGAATCCAAAAAAAAAAGGAATCATACTATACTTGAAAGAATTTTTGGTTTTAGTTGATGTCTCTGCAGGGATTAGATTTGTCAGAGAAACTTTCATTCTATGCCAAAGATCATATTAGAAATATGCTTGATACTTTACTATTTTAAATTCGACCTCTTCATCAAGGACACCGATTGGCATAACAAAGTGGGTTTTGGCGCCAACCAAATAATAATATCAGTCGAGATTGAATTCATTTTTCATTCATTAGAAATTAATTTCAAAAAAGAAATTCTTAGTAAATAAACTTTAAATTATGTCTAACTCTGAAAAGAATCTTAATATCCGGACTTGTTCTTCGGTATTTGCTGAAGATGAAAAAGAATGTCTCATACATTTTCCACAATTACGAACAAAGCGACCTCATTAACAAAGAGTATATTTTCTATCTTTAGGTTGTGTTCCCCTTTCAAAACAGATGCGAGCTTGGGACGGCCAAAGGTTCTCATCTTAGGTGCTTGTTGTCCTCTACTCGTTCAGTGCAAGCCGATATTAACCTTCGGATTCTATCGTGTTTCCCTAGTTTTCGCGTAACGCTATCGCCGTTTCGT
+
"#$$%)*(%$####$$$%$&''+))($#""#$'''&',%%%%*,,00011=67@GAEIESHCDLHFGNFHQHSSSPIJEHKKKLKIEFACBCIFCDFHG....BDA@921301335::;ESFBDEHC212<9==@>3++*)()345,,-145CCBADJIJSEEFHIILSA<766@BCFLDFGGNFIKHKSLMFSBCECDGKGSMKLOHFFSIDDDG@>??GH:D@FFGHEH;;IFHM0000??@?@JJGIFSFIHSJJIINSMLLHNGPJSSSKJGGSHEDCDNHSMGKFISGLMIJKSMHJILHNLSLLHHISGHOGOKDGJNSIJIKIPSJIISQHGSSSHPHMSPHGGIFSISSLJSHCGEEJHINISNGFFEFMB=CB;89DIMHFDFCGMNHFDDA??@:35HGKKJGJSSME>C@@@;9:;98>4344;;=<@A@ADSS=;;:7.*3/2457;BC=>=@>::AFHFFLOGHLSSJLOSJSMLGKSJSOKLKGAKKSSHOQPKLLSMISKQ@?@FJ?88787=;>09@@BHISJSCD<68<0001DEPHSEOEBA??>;EGFFJGFEGIINHSLFLHKSKNSLOLLGJA@?@FHODMGESKDDSGKIHIHJIMSSSHHMODJNKHPKB?=?FJDA<CPJGSSIGHGGJMSLFNGIGKNJIMSSJIIJEIJGH@>::=@CD=6411-***1:0//1:;CGFHSHJJAJFHFGHGCGCC>?@?@42.7?EEGSEGHFD8889IGSHHHJE=FKHSJQH@BBCGLJLSFSHIHLGSF<LJLHIHDAA@BEFRIMLHNGIHCBBCPSLSHSSJGC?6<?C=A?BPJB@??AAACB@DF??>;C><;=BBEGGEDHK@@?;;3$$$$$##$$%'&&$$&%%&(*'&'((&%##$$$#$%%%%%&&%/10.2/28>GFFEDEBABAFMFFEFA65658F;88))&$$$$(++)&&&%&%,*%$
@5904259f-76ce-4b9c-aaf4-05da9fdd76eb runid=615b655584623c08cdef24ecaddfdaffc95be13c ch=380 start_time=2025-08-20T10:31:32.565792-04:00 flow_cell_id=FBD58360 basecall_gpu=Quadro_GV100 protocol_group_id=SDF_08202025_064710 sample_id=SDF_08202025_064710 barcode=barcode14 barcode_alias=barcode14 parent_read_id=5904259f-76ce-4b9c-aaf4-05da9fdd76eb basecall_model_version_id=dna_r10.4.1_e8.2_400bps_hac@v4.3.0
GTTTTTTTTCTTGGTTGGTTGTCAAACCGGTGTTTAACCAACGAGTCTCTTGGGACCCATAGAGTTTTCGCATTTATCGTGGAAACGCTTTCGCGTTTTTCGTGCGCCACTTTCATATACTTGAAAGAATTTTTGGTTTTAGTTGATGTCTCTGCAGGGATTAGATTTGTCAGAGAAACTTTCATTCTACGCAAAGATCATATTAGAAATATGCTTGATACTTTACTATTTTAAATTCGACCTCTTCATCAAGGACACCGATTGGCATAACAAAGTGGGTTTTGGCGCCAACCAAATAATAATATCAGTCGAGATTGAATTCATTTTTCATTCATTAGAAATTAATTTCAAAAAAGAAATTCTTAGTAAATAAACTTTAAATTATGTCTAACTCTGAAAAGAATACTTCCAATATCCGGACTTGTTCTTCGGTATTTGCTGAAGATGAGAAAAAGAATGTCTCATACATTTTCCACAATTACGAACAAAGCGACCTCATTAACAAAGAGTATATTTTCTATCTTTAGGTTGTGTTCCCCTTTCAAAACAGATGCGAGCTTGGGACGGCCAAAGGTTCTCATCTTAGGGGA
+
#$&$#$#$%$#$&'()--,.)(%#$%'))**))*,--.579:8:9;9911202?CDGHCGECCEKBCD>@?@DJCCD/....()53..--/./77789@A2///00/0((),.*0=AIJIIHAFNKNHJSKSSHEABCSMIFSLSHLKSNIHHGGIFKSSMGCCEDEECM@;;;BFKKISHRHHCF@?=743&)>IISJKSH<<<<JFMNLGMGOSFFJIHHKKNGN<>GFFNH@7DKFJGGSJSSILLJIJSSJQSIHSGSGNSJGEGKMJHD@;8'&&'---145;<<?DCAABCNGLSKIKSH:990.,+++.(((((')-224??CFEFBEFESGFJIGJFJHECA=SJIFBBBNSFEEB??CSHSA4447?@GBBBGSKJLMHGJIFHCEBADHKSPKGFHGEHJIIGENDCBEGFSSNSLJSKKOHIHCCBAKSISJJIMBB>BGJHJGFKEGSHIOJIOKESMQRKG>?GJMIJGCBDGSLLSFSSIMGLJJKEJSDSIRSECFFGFISLJGIL?>=FEFHGSIONLSDIG733FBDDJJNBB@AGFIIIEDD@ABHB;;;>BACEJGDIKFFC@>=++)(''
@1e37fdde-bca6-46a1-bad3-0b3c09b777bb runid=615b655584623c08cdef24ecaddfdaffc95be13c ch=296 start_time=2025-08-20T10:31:06.565792-04:00 flow_cell_id=FBD58360 basecall_gpu=Quadro_GV100 protocol_group_id=SDF_08202025_064710 sample_id=SDF_08202025_064710 barcode=barcode14 barcode_alias=barcode14 parent_read_id=1e37fdde-bca6-46a1-bad3-0b3c09b777bb basecall_model_version_id=dna_r10.4.1_e8.2_400bps_hac@v4.3.0
ATGTTATGTCATCTTACTTGGTTCAGTTGTTAAAGAACCGATCTAACCAACAAGTCTCTTGGGACCCATAGAGTTTTCGCATTTATCGTGAAACGCTTTCGCGTTTTTCGTGCGCCGCTAATGGGCATTAATATTTAAAGTTTATTTACTAAGAATTTCTTTTTTGAAATTAATTTCTAATGAATGAAAAATGAATTCAATCTCGACTGATATTACTATTTGGTTGGCGCCAAAACCCACTTTGTTATGCCAATCGGTGTCCTTGATGAAGAGGTCGAATTTAAAATAGTAAAGTATCAAGCATATTTCTAATATGATCTTTGGCATAGAATGAAAGCTTCTGTTGACAAATTTTGATGCCTACAGGCTACAACTTAAACCAAAGTCTTCAAGTATAGTATGATTCCTTTTTTTCGATTCGAAAATTATTCGAGAAAAATTAATAAAAATGTACCTAAATGTAACATGTAAGCGTTATTCATACACAATTTTAAAAGCCTGGCTATAGAACAATCGGTTTATGAATTGCAATACCCATAATGATTGTTAGAACTCATTACAAAGGTTTGTAATCTGAATTTCTGAATAAATAACAGACAATACTATCCGTATAATTAAAAAAGATATTTGGTTCCCGCCATCCGAGACCCCACTTGAAAATAAAGTAAAGTTTATCGACCTAAGATACTAAATGAAGATGCATCTACGAGAAAATCTTCACCTTGAAACTGAACAGGTCTCTAATGTTCGGAATGTTGTAGCTGATCATAGTCGGGCGCTCCAGCGAAACACCCCATGCAATCACAACGATGTCAGATGGAAACCCGAGTGGTCTAAGCATTTCTGGTCTAAATAAGCCGGAATTTCCAACTTCGATCCACTTTTTTAGGGTAGTGTGGTATCCAAAGATTTCCATAGAAGGCTCAGTATTTGGAGAT
+
##%&*&&$$#"#$###+1.''()/,+**&%%##$$$$#%&*+)))*5;-,,**)+,+*)-,29BDEGDLDBDEG=SNEFEDCCHA@?@CCSOOJOSJGI@??>=9=AD20//3220,,-%%''&'*,*'%((-*+106BJGHIDFA=630**)('''(''''029233?DEB@???>GSHHCCDC>=<FHIDDBCDHBAACABA?CCFIFIEDB@++++JC<;<97778>;89ENIJOHEAEMLHDCCDFECGF:::;HFNMKKHJSJSJKKHSSNISJNISHLFJGCBCBFKSJSKOIJHPSKHSISHGJOGKHDCHBCC9223BKE11=:/..0-&%%#$$$$$&('&%%'()&&'%'&%%&%$%%,.-)()*)&(),,())*%#$''456?@@?AHHF@@B@E=</;8CEJ.--05.''(5@C?7565;;9658<KHIAABCFCBFHHJGLMFFLKFSPMHILMHH>>MDCCEEJMMLGDDDCEISCSE..3KEEDEDDDGKI:::;GLJFHFFKLSIJ>???HEDCCLFKKJGEINOSGFBCDD@@EHHHIRFLKSGSSFSSJLISHFSJSFJJF<SGK;;;>OGSJSIFFSFJGOLIDCGFSSJLIIMLSQGGGMSFD?>8678433-+01-?AADGEBEGJGDFDDGHGKNHSOEHFMPOIFNJHQNHJGLMFJIOMLLLMSS<;;<JJF@@=<<;>>??@BABJHILG:886211196?IIGGEEMHISJGGMHSLISF>><>ABDFCGDGEIHHKFIHFHHIPHLEEEF@@AASMKO999FG;;;:@@PEKIHJMJMHHEDICEJGGHHJJGEKHLSGGHEDJFJFJG*)+56858:0//0FIHBDEADFC=??BAGFEHFGFEDB@BAADC?NJJSSSHGSGIE@?@AA@@AD??>>HSGH>B?C9EB@@@<<89+'&&()+*&&$%##
@cbca720a-0c7b-4d95-bfbe-ed5f1203a910 runid=615b655584623c08cdef24ecaddfdaffc95be13c ch=465 start_time=2025-08-20T10:31:05.565792-04:00 flow_cell_id=FBD58360 basecall_gpu=Quadro_GV100 protocol_group_id=SDF_08202025_064710 sample_id=SDF_08202025_064710 barcode=barcode14 barcode_alias=barcode14 parent_read_id=cbca720a-0c7b-4d95-bfbe-ed5f1203a910 basecall_model_version_id=dna_r10.4.1_e8.2_400bps_hac@v4.3.0
GTATGTTCTTCGTTCAGTTTTGTGTTTTTTTTGCAATTTAACCAACGAGTCTCTTGGGACCCATAGAGTTTTCGCATTTATCGTGAAACGCTTTCGCGTTTTCGTGCGCCGCTTCACCTAAGATACTAAATGAAAATAGTCTGCAGAAAATCTTCGCCTTGAAACTGAACAGGTCTCTAATGTTCGGAATGTTGTAGCTGATCATAGTCGGGCGCTCCAGCGAAACACCCCATGCAATCACAACGATGTCAGATGGAAACCCGGAGTGGTCTAAGCATTTCTGGTCTAAATAAGCCGGAATTTCCAACTTCGATCCACTTTTTTAGGGTAGTGTGGTATCCAAAGATTTCCATAGAAGGCTCAGTCTGAGAGC
+
$$#"$%)%')(+--/))()('&''''&#"####"#%'(+))))((('&&(--//:1;CFFNGHS@@@@SOSOKIHGFCJGF1111PPSLA@A@G;8,2102A0///ACBA;7::2----4.*+&&..++)''&&%%%&%&$%%&**25687765/,+,54,/:86=;<<A5334=<;<??C??>*)(159554460/2311=>::89::<=<D1111D@BC>;;?=>BB>==B@@@AMFDGCCDACB>>3/--.04354/**)+*++))))**+46878::D:::<GEHGMAA@@><AACGAKJIJGISPHHNHLMISFAHLJHB>JJMHSMIE820/00/015DC;<BA?8:>=<;89<?1---)((('&&&
@be7a8a33-a86d-4fa0-8e42-6a419ecb086a runid=615b655584623c08cdef24ecaddfdaffc95be13c ch=218 start_time=2025-08-20T10:31:06.565792-04:00 flow_cell_id=FBD58360 basecall_gpu=Quadro_GV100 protocol_group_id=SDF_08202025_064710 sample_id=SDF_08202025_064710 barcode=barcode14 barcode_alias=barcode14 parent_read_id=be7a8a33-a86d-4fa0-8e42-6a419ecb086a basecall_model_version_id=dna_r10.4.1_e8.2_400bps_hac@v4.3.0
ATCTGGTTCAGTTGCAGCCAAATTGTTGTTTAACCAACGAGTCTCTTGGGACCCATAGAGTTTTCGCATTTATCGTGAAACGCTTTCGCGTTTTTCGTGCGCCGCTTCAAACAGACAATACTATCCGTATAATTAAAAAAGATATTTGGTTACCGCCATCCGAGACCCCGCTTGAAAATAAAGTAAAGTTTATCGACCTAAGATACTAAATGAAGATGCATCTACGAGAAAATCTTCGCCTTGAAACTGAACAGGTCTCTAATGTTCGGAATGTTGTAGCTGATCATAGTCGGGCGCTCCAGCGAAACACCCCATGCAATCACAACGATGTCCGATGGAAACCCGAGTGGTCTAAGCATTTCTGGTCTAAATAAGCCGGAATTTCCAACTTCGATCCACTTTTTAGGGTAGTGTGGTATCCAAAGATTTCCCATAGAAGGCTCGTCTGGT
+
&&'&$#%(('%%%#####%&((&)(('%&%%&)59>@A:99:<?<<601:@<<?;GB@AAA9E9;//CBFNJI????GSKF;777F511/,/11>-,,*-,--*+,./0:>C?=;;888:FFEJGHCJ>=65+5356<><751154/)---'&&&157@AC@FHDIAFE210215?OJS?@?@C745622=DFFAB@?=;:<>><<>66EE?>977433334522**,49;=A14312;>BE>?;@<=<=FJKIDD@?<:***,77)7?@CHSHGJKBAHHFFJNGSAA@@DGFJ<;;4333B322CFBB?577BHJHIOH>>>?G7777@>4444>>?DJAJIAA@BHJFDECDGILOGGSM7224G?>?@;5540**(3+2.+101....=?CCD=CC5DCIDCDGFHGGHJFDDDGGC=>;<<;:93;9)=43334:880)*&''''
@37d810ff-9ba0-4122-8dfe-cdbbb48876a2 runid=615b655584623c08cdef24ecaddfdaffc95be13c ch=70 start_time=2025-08-20T10:31:17.565792-04:00 flow_cell_id=FBD58360 basecall_gpu=Quadro_GV100 protocol_group_id=SDF_08202025_064710 sample_id=SDF_08202025_064710 barcode=barcode14 barcode_alias=barcode14 parent_read_id=37d810ff-9ba0-4122-8dfe-cdbbb48876a2 basecall_model_version_id=dna_r10.4.1_e8.2_400bps_hac@v4.3.0
ATGTTTTGTAACCTACTTGGTTCAGTTAATTGTTTTGAAACCGGTGTTTAACCGACAGGTTCTTTCTTTGGGACCCATAGAGTTTTCGCATTTATCGTGAAACGCTTTCGCGTTTTTCGTGCGCCGCTTCACTTGATACTTTACTATTTTAAATTCGACCTCTTCATCAAGGACACCGATTGGCATAACAAAGTGGGTTTTGGCGCCAACCAAATAATAATATCAGTCGAGATTGAATTCATTTTTCATTCATTAGAAATTAATTTCAAAAAAGAAATTCTTAGTAAATAAACTTTAAATTATGTCTAACTCTGAAAAGAATACTTCCAATATCCGGACTTGTTCTTCGGTATTTGCTGAAGATGAGAAAAAGAATGTCTCATACATTTTCCACAATTACGAACAAAGCGACCTCATTAACAAAGAGTATATTTTCTATCTTTAGGTTGTGTTCCCCTTTCAAAACAGATGCGAGCTTCGGACGGCCAAAGGTTCTCATCTTTGGGT
+
&&()+)&%&'&))*)*--)()+/.--,'$#$$$%$%$##$$%%('&%%%(/8;+))()(&)('()+022-67=89;7=81--2=@@@BAFFJJSH;::;HGOMC@?@?2..+**+/=3*)$$%&))+35101//*(((.)))'*--169A889EFLEJDHGCD<6DEHGOSSHNFEDCIHSDCBBGGQSESSHIFD@?CEHBBBCC1...7;;AA;;9311BFCBABFSJIHHIHNISSNSSESSSHLGGKHLOKHGJNHSEIDDFB@AFCCCC::DA>988;?G@DHJKFSISKNCDDMSLJSFHJJSSJSS7566G@GHGSHHEFGHSILGBC?><6667@FAFHHEDFACHEDJFFLSIE>557@ALSLDGKEIIFIIFSIKGHIQMSIMSKIGGSGHELGFGEGPKFJGKC@AAAGHHQMKJGEDDHKLJLMSIIKHPI<;<5;;7+-+'-<;99GE>=AJG531226((('((++./?<<;7667@BAAA>>?C?><3'&'*
@4140fef2-f771-4a25-b31c-450fff2f263b runid=615b655584623c08cdef24ecaddfdaffc95be13c ch=272 start_time=2025-08-20T10:31:23.565792-04:00 flow_cell_id=FBD58360 basecall_gpu=Quadro_GV100 protocol_group_id=SDF_08202025_064710 sample_id=SDF_08202025_064710 barcode=barcode14 barcode_alias=barcode14 parent_read_id=4140fef2-f771-4a25-b31c-450fff2f263b basecall_model_version_id=dna_r10.4.1_e8.2_400bps_hac@v4.3.0
GTGTGTTTTTTTTACTGGTTGGTTATCGGAAAAACCGGTGTTAAACAACGAGTCTCTTGGGACCCATAGAGTTTTCGCATTTACCGTGAAACGCTTTCGCGTTTCGTGCGCCGCTTCAATGGGTATTGCAATTCATAAACCGATTGTTCTATAGCCAGGCTTTTAAAATTGTGTATGAATAACGCTTACATGTTACATTTAGGTACATTTTTATTAATTTTTCTCGAATAATTTCGAATCCAAAAAAAAAAGGAATCATACTATACTTGAAAGAATTTTTGGTTTTAGTTGATGTCTCTGCAGGGATTAGATTTATTCAGAGAAACTTTCATTCTATGCCAAAGATCATATTAGAAATATGCTTGATACTTTACTATTTAAATTCGACCTCTTCATCAAGGACACCGATTGGCATAACAAAGTGGGTTTTGGCGCCAACCAAATAATGATCTCGAGTCGAGATTCAATTCATTTTTCATTCATTAGAAATTAATTCAAAAAAGAAATTCTTAGTAAATAAACTTTAAATTATGTCTAACTCTGAAAAGAATACTTCCAATATCCGGACTTGTTCTTTGGTATTTGCTGAAGATGAGAAAAAGAATGTCTCATACATTTTCCACAATTACGAACAAAGCGACCTCATTAACAAAGAGTATATTTTCTATCTTTAGGTTGTGTTCCCCTTTCAAAACAGATGCGAGCTTGGGACGGCCAAAGGTTCTCATCTCAG
+
#####"#$%%%%""#+,/58787868.&$#$())'&%&(*((%&()*()(**+//..5047;66:2320050...,+*)))(&(*)+633;><886999@****0..-////-,,-,/67/...9**))//:)&&'=>FFJGJGIILJISKGIJJFEGMNSDIJ<<=LIFCC==DCDDFEJMK;:::0++-.-,+0368====HDECCC>FFCMKLQGFSSSC@989895/+*)'&''.0<985:=;@DC770/8/>=@?@A@B@?@=01<?JDB>8CIDDCEHMSHECCHIIGB:97700.*&&'''/-..//,((&()*..BF<==?7//8776688AAFJMFHGGSGSJHHHSSIHGIMQLIJS<<;BNF1...9@?>==A=4443:::>4@IDKHIIHNGEBAAFJEOJGHHKJ@CEE?82,46/--.;;;1../8BEL@D?>111122,)'(''&',))&%&&+))88?JHBABCLGOSIHOLIJPJD?9-:6:DCBEADGIOKKFCCEHFSLGSSJIMSLSHMKIQLHJJIOJI4/..29GACBAB=<6++'(-@JEC;<77A@432*2-)'(*98989988=9:98(((,2;ADBCDC@AAAABEHGGDCEDDDBPFHEFGE?:422BFFF7777KB@=?9@A=<?ED@><=DEDLPSJHFJHGHEFGGFOSKDD>:EBAA>4<;ENQCBBAA:21129936:<@@@@ABDDHIGFKK@76663+)
@eb8924f4-b6f8-4db7-87fe-bb9cbe7cc936 runid=615b655584623c08cdef24ecaddfdaffc95be13c ch=252 start_time=2025-08-20T10:31:31.565792-04:00 flow_cell_id=FBD58360 basecall_gpu=Quadro_GV100 protocol_group_id=SDF_08202025_064710 sample_id=SDF_08202025_064710 barcode=barcode14 barcode_alias=barcode14 parent_read_id=eb8924f4-b6f8-4db7-87fe-bb9cbe7cc936 basecall_model_version_id=dna_r10.4.1_e8.2_400bps_hac@v4.3.0
TTTTTGCCACCTTACTTGGTTCGGTTGTGAACCGGATATTTAACCAACGAGTTCTTGGGACCCCATAGAGTTTTCGCATTTATCGTGAAACGCTTTCGCGTTTTTCGTGCGCCGCTTCAATTGTTAGAACTCATTACAAAGGTTTGTAATCTGAATTTCTGAATAAATAACAGACAATACTATCCGTATAATTAAAAAAGATATTTGGTTCCCGCCATCCGAGACCCCACTTGAAAATAAAGTAAAGTTTATCGACCTAAGATACTAAATGAAGATGCATCTACGAGAAAATCTTCGCCTTGAAACTGAACAGGTCTCTAATGTTCGGAATGTTGTAGCTGATCATAGTCGGGCGCTGCCGAAACACCGTATATGCAATCACAACGATGTCAGATGGAAACCCGAGTGGTCTAAGCATTTCTGGTCTAAATAAGCAGGAATTTCCAACTTCGATCCACTTTTTTAGGGTAGTGTGGTATCCAAAGATTTCCATAGAAGGCTCCGTCTGAGGG
+
%&(*+)'()*,/0023-'')*)$$$(&%$####$%%$$%'()+,*''('))('&)1,./5225623.*+/4234212339933:::;@@A?44437659.--,,11555:;99888859><=<<@?AGDA=DBIHEEDCGECA?HCD?555:,,,+2.03-.@AFFICISEFBBABEGGFEEEKSKFJHLLLGHGCPSMSSJFSSHJSPHCD82@AISILMKISFJGSEFIIGEJOOJHGJSIEDDIBDEGHH??>>KIHFIBBA>**2=SHSFGGLHLSIIHKFDGSSSISFQ>99GHEIEESSEECEJKRIJKIJIIHHHPSICICEGSH??>>GNJJDGD<996664455=-,,*)'$$&''&&&&'((''''*+/08878;<AABD<777=,,+-61454448>?>=@@??BFEEJJS====?;002666/++'&)(+*'----10/2BDJNESFLNSSSCEHJI=<<<A43339:778<>CDCB>@=B?==A@A>?3-(((('''))
@ada91d59-f181-454b-a1cd-f5d49a100570 runid=615b655584623c08cdef24ecaddfdaffc95be13c ch=494 start_time=2025-08-20T10:31:26.565792-04:00 flow_cell_id=FBD58360 basecall_gpu=Quadro_GV100 protocol_group_id=SDF_08202025_064710 sample_id=SDF_08202025_064710 barcode=barcode14 barcode_alias=barcode14 parent_read_id=ada91d59-f181-454b-a1cd-f5d49a100570 basecall_model_version_id=dna_r10.4.1_e8.2_400bps_hac@v4.3.0
TGCCTCCTGCTTGGTTGGTTTGGGAAAGGATATTAACCAACAAATTCTTGGGACCCGTAGAGTTTTCGCATTTATCGTGAAACGCTTTCGCGCGTTTTTCGTGCGCCGCTTCACTAAAGATAGAAAATATACTCTTTGTTAATGAGGTCGCTTGTTCGTAATTGTGGAAAATGTATGAGACATTCTTTTCTCATCTTCAGCAAATACCGAAGAACAAGACCCGGATATTGGAAGTATTCTTTTCAGAGTTCAACATAATTTAAAGTTTATTTACTAAGAATTTCTTTTTTTTTGAAATTAATTTCTAATGAATGAAAAACGAATTCAATCTCA
+
$#$%%&%&%%&&%$$$####$###$&&&%%%$$%#$%%&''')+,'##$%(),*+-(('%&()()))+.-0027=:9:9==>I4432?95,)(222,*:)''(/.-.-.00./456>??=>86223:<::634(&(1-=95698999=:755?+=;9898==@@D6448A?>:;88+++-2133/22352345@DKF8PKJIGDHEGD<?@E><5/--+*)));;=ACCDCHFNOECA==;@B1--.876,''((**-'45459@>=>?B@51BCCB@APKIA??;4/5<QSR?>>GISJAKAMJJFBE,+**')+))*&%%&#&%$&&%%##
@ec2f6fd7-2cf1-4054-b703-21baf9da3550 runid=615b655584623c08cdef24ecaddfdaffc95be13c ch=244 start_time=2025-08-20T10:31:20.565792-04:00 flow_cell_id=FBD58360 basecall_gpu=Quadro_GV100 protocol_group_id=SDF_08202025_064710 sample_id=SDF_08202025_064710 barcode=barcode14 barcode_alias=barcode14 parent_read_id=ec2f6fd7-2cf1-4054-b703-21baf9da3550 basecall_model_version_id=dna_r10.4.1_e8.2_400bps_hac@v4.3.0
TATGTTATGTTAGCCCCTTCAACTTTGGGTCTTGCAAAAAACCGATATTAACCAACAGATTTATTGGGACCCATAGAGTTTTCGCATTTATCGTGAAACGCTTTCTCGCGTTTTTCGTGCGCCGCTTCATTGTGATTGCGTGGGTGTTTCGCTGGAGCGCCCGACTATGATCAGCTACAACATTCCGAACATTAGAGACCTGTTCAGTTTCAAGGCGAAGATTTTCTCGTAGATGCATCTTCATTTAGTATCTAGGTCAAATAGTACTTTTCTTTCAAGTGGGGTCTCGGATGGCGGGAACCAAATATCTTTTTTAATTATACGGATAGTATTGTCTGTTATTTATTCAGAAATTCAGATTACAAACCTTTGTAATGAGTTCTAACAATCATTATGGGTATTGCAATTCATAAACCGATTGTTCTATAGCCAGGCTTTTAAAATTGTGTATGAATAACGCTTACATGTTACATTTAGGTACATTTTTATTAATTTTTCTCGAATAATTTTCGAATCCAAAAAAAAAAGGAATCATACTATACTTGAAAGAATTTTTGGTTTTAGTTGATGTCTCTGCAGGGATTAGATTTGTCAGAGAAACTTTCATTCTATGCCAAAGATCATATTCAAATATGCTTGATACTTTACTATTTTAAATTCGACCTCTTCATCAAGGACACCGATTGGCATAACAAAGTGGGTTTTGGCGCCAACCAAATAATAATATCAGTCAAAGAATCCAATTCATTTTTCATTCATTAGAAATTAATTTCAAAAAAGAAATTCTTGGTGAATAAACTAAATTATAACTTTGAAAAGAATACACAATATCCGGACTTGTTCTTCGGTATTTGCTGAAGATCGT
+
$%&&')')((&##$$$%%&&%%%*,,$$$%$%%$$######$$$$%%((%')(&&''*(&&&&'*)04DEGD@@+))*76677;<CEE;8888@AFMSK?<;7/(&%%:-(*-2>/--+.''/-.01033211//0.--+*+.2=<=<;=6676>EHE6667BAABEF=<<;@A@DDDHLIIIFIR@EGFKII@@@DEJFGSJMHSJSQSMKSMJIKNLLOSAEGC?*)))*******220*,996+++*+--'&'(*,+*-$$$#$&&(((+,23//0AJINJFILKFEEGFGFGIJHFHKISIFSISD<CDHGCBACDFFDBAAGABBAEC?>;878;9;ED/...BCFFDDG=/--,,/.0071)')/&=<<<9:9;>??>?EEFHD988:FFSGGNSSOLFGIPHGLGSKH=998<<<<553399;;;BDCGESEFFPMJEAAAABCDIFFKFLDDBBGFILFGHCLLSIMSIEIGLH=ICSSJGJEJGOSSOSSHFHJJJDD3B>*(&'&'''*/7>@EHGMKEFKKHSIKFIIJMJIGGMQIONSSFSSOCADHJSJBBHJSLQHCB55BC<EPOGHCDDCDGA?K::8998?B=>;8311?>AABDDJDHNQFSIDC3//&&&(CHEEECB?AKIJSSNMISGIFHQSCA@DCDDCJIEEC>CEHIFJQFLC>A@DILGEGHMHOSFHIMLME?9EFOCDCEELEEDA??==;;;44444-,)())003**+,*))*.--.11566;<<BCR@44<>CKQDCB@KEABDSSAA::A>@31-&$%$$%%)''$$""#%'&(&')+,(%%&*-.**)('$%%&,24*)))89BC>FHJSGGA@AE::9111051/,**%%
@b61d0e6e-02a6-46e5-b820-f0ade6503070 runid=615b655584623c08cdef24ecaddfdaffc95be13c ch=357 start_time=2025-08-20T10:31:11.565792-04:00 flow_cell_id=FBD58360 basecall_gpu=Quadro_GV100 protocol_group_id=SDF_08202025_064710 sample_id=SDF_08202025_064710 barcode=barcode14 barcode_alias=barcode14 parent_read_id=b61d0e6e-02a6-46e5-b820-f0ade6503070 basecall_model_version_id=dna_r10.4.1_e8.2_400bps_hac@v4.3.0
TGTTGTGTAGCCTACTGGTTCATCTTCTATGAAGCCGCCGGTGTTTAACCAACGAGTCTCTTGGGACCCATGAGTTTTCGCATTTATCGTGAAACGCTTTCGCGTTTTTCATACGCACTTTCATATATTACATTTAGGTACATTTTTATTAATTTTTCTCGAATAATTTTCGAATCCAAAAAAAAAAGGAATCATACTATACTTGAAAGAATTTTTGGTTTTAGTTGATGTATTCCAGTGGCTCAAACTTTCATTCTATGCCAAAGATCATATTAGAAATATGCTTGATACTTTACTATTTTAAATTCGACCTCTTCATCAAGGACACCGATTGGCATAACAAAGTGGGTTTTGGCGCCAACCAAATAATAATATAGGTCGATTGAATTCATTTTTCATTCATTAGAAATTAATTTCAAAAAAGAAATTCTTAGTAAATAAACTTTAAATTATGTCTAACTCTGAAAAGAATACTTCCAATATCCGGACTTGTTCTTCGGTATTTGCTGAAGATGAGAAAAAGAATGTCTCATACATTTTCCACAATTACGAAAACAAAGCGACCTCATTAACAAAGAGTATATTTTCTATCTTTAGGTTGTGTTCCCCTTTAAAACAGATGCGAGCTTGGACGGCCAAAGGTTCTCATCTTTCAT
+
%'(*(&#$####%$%%#$%&%$$$$%#&$%%###$%$$%%(&&&''')49;;<777898337,@CDEGC>>''(:2333@CFHNGNSA@@ASOGN><<<ED77201119.''%%%$&%&)3*+'''%&&&-233?@@@CEGILFISMMSIJFSFSSSSFA@EELPSHFSNJ6444CD??B<<=;7566@CDCJHJDFIFJGHKE>BEEQFF...GF4447EB*))))5622)(&$&&%#####"#%)'''.3335:;=>GEEHJKLKH>GF655447<FIGFHEGNEFNSDBEKI7777EPSHHEEL=;;<=CFHF:BDCBISJIJDA?21129887;;>FASIJSJSGLJMJKJFGFKHHIGJSHIDDO44422+++,.-/*+....9559:8=??CJFEGJKHHFHMJMDAB>A=779SSLFCBLNSGFC@@@6558*)),226'''()))&%'',-367988=CSN=;70---.1122BC:98855?>5555554::>CABBAEDAACD;4('(0>CEHHGLEIOFGFEE><5454<<<67++-+%%%$%%%&'(-1++*-249532.58;BGFDA??@BHIIHEB=<411299:>>><1/.*/15692))*44111135-,,,71+**+('&)***:BDGBD=99776+%%$
@6ec4a74b-bf27-4cfa-bb40-811154097da7 runid=615b655584623c08cdef24ecaddfdaffc95be13c ch=80 start_time=2025-08-20T10:31:15.565792-04:00 flow_cell_id=FBD58360 basecall_gpu=Quadro_GV100 protocol_group_id=SDF_08202025_064710 sample_id=SDF_08202025_064710 barcode=barcode14 barcode_alias=barcode14 parent_read_id=6ec4a74b-bf27-4cfa-bb40-811154097da7 basecall_model_version_id=dna_r10.4.1_e8.2_400bps_hac@v4.3.0
ATTTAACGTTTCCTTCGTTGGTTATCCAAAGCGGTGTTTAACCAACGAGTCTCTTGGGACCCATAGAGTTTTCGCATTTATCGTGAAACGCTTTCGCGTTTGGTGCGCCGCTGATGCACAATTTTCAAAGCCTGGCTATAGAACAATCGGTTTATGAATTACAATACCCATAATGATTGTTAGAACTCATTACAAAGGTTTGTAATCTGAATTTCTGAATAAATAACAGACAATACTATCCGTATAATTAAAAAAGATATTTGGTTCCCGCCATCCGACCCCGCTGAAAATAAAGTAAGGAAAAGTCTATCGACCTAAGATACTAAATGAAGATGCATCTACGAGAAAATCTTCGCCTTGAAACTGAACAGGTCTCTAATGTTCGGAATGTTGTAGCTGATCATAGTCGGGCGCTCCAGCGAAACACCCCATGCAATCACAACGATGTCAGATGGAAACCCGAGTGGTCTAAGCATTTCTGGTCTAAATAAGCCGGAATTTCCAACTTCGATCCACTTTTTTAGGGTAGTGTGGTATCCAAAAACTCCACAAAGCTGGTCTGATG
+
##&&%$$##$)))()(()'%&&+((&&%%$$#$%%$$&&')*++*+'''()(''0-47635533(''*-+,-,,;?LFGGIEKDEFKIL?>=;S:77++,8'&&&'&(**..,,/&%%&+**+0.)&&.189;;<@GSS5436@@ABEIDSIMKS,,+),)))+134584ABCGGHMJIKIHEDF@FJFFJHJHGFGJLLKJLHGEJHNSHFJSISCDCCDKIIESRGIIEBDCDFDGHIGMLIISSSI=:;SSMMSGFSMSJKGIFIF<C?;:74/*'%''$%%&*6500--..-(&&%'''-('&'&&.-.67A>7698;A?56KPDJLFHKHLSSIEDE0///;DDG498268;;?;>==1111GKA??>DJED:;LJSG@HLSNSJKGHJHJDEEHJG=>>?D?>>>GDEFFFFJIPILLMOSMMLGEAA??ACSJLKJFHGHD><;<ISJNMNKSGHHEMKSNIPHGSKBEGGKI??@@NHHICFBEBGCEIEPLIJIGGDDDBDEHHEBOFDJGSSF@GFRQFSIF5444='(,((*,++*+00+*++((%%%%'%#$$
@6232553d-6901-4546-ad3f-7862ad8de4a9 runid=615b655584623c08cdef24ecaddfdaffc95be13c ch=21 start_time=2025-08-20T10:31:10.565792-04:00 flow_cell_id=FBD58360 basecall_gpu=Quadro_GV100 protocol_group_id=SDF_08202025_064710 sample_id=SDF_08202025_064710 barcode=barcode14 barcode_alias=barcode14 parent_read_id=6232553d-6901-4546-ad3f-7862ad8de4a9 basecall_model_version_id=dna_r10.4.1_e8.2_400bps_hac@v4.3.0
ATGTTATGCCGACGCCTTCGTTCATTTGTATCAAAAAGCCGTGTTTGACCGGACAAGTCTCTTAGGGACCCATAGACTAGCATTTCTGCGTGAAACGCTTTCGCGTTTTTGGTGCGCCGCTTCAATGGGGTGTTTCGCTGGAGCGCCCGACTATGATGGCTACAACATTCCGAACGTTCGACCTCTTTTAGTTTCAAGGCGAAGGTTCTCGTAGATGCATTTTATTCATCATCTGTTTAGGTCGATAAACTTTACTTATTTTGAGAATG
+
&&*,0))'''$#$$%%&-*-....000.,%$$""%&''()'&$%$$%%&&-(''('&%&&/05(''(779=-,)'&&&%%&&&&)/2,,--9:::>>;8((((000376C.../?>=410/1+*--/652/.*++)-04434874555@@?@@C333,**,+&&&,+***72111(''#$&&(,*'''*$##%/((((+91111''&%)++,))((((+***+++,+.0/04,,***+)))))''*-/569:>/,,-(((*:'%%$$%&
@2f3d6575-76b9-43e5-a1b6-ecd3dae2a971 runid=615b655584623c08cdef24ecaddfdaffc95be13c ch=399 start_time=2025-08-20T10:31:27.565792-04:00 flow_cell_id=FBD58360 basecall_gpu=Quadro_GV100 protocol_group_id=SDF_08202025_064710 sample_id=SDF_08202025_064710 barcode=barcode14 barcode_alias=barcode14 parent_read_id=2f3d6575-76b9-43e5-a1b6-ecd3dae2a971 basecall_model_version_id=dna_r10.4.1_e8.2_400bps_hac@v4.3.0
GTGTACTGTTAATTCCTACTTGGTTCGTTATTGAAGCCGATTGTGCGCCAAACGAGTCTCTTGGGACCCATAGAGTTTTCGCATTTATCGTGAAACGCTTTCGCGTTTTTCGTGCGCCGCTTCATTCTGAATAAATAACAGACAATACTATCCGTATAATTGAAAAAAGATATTTGGTTCCGCATGCAAGAACACCACTGAAAATAAAGTAAAGTTTATCGACCTAAGATACTAAATGAAGATGCATCTACGAGAAAATCTTCGCCTTGAAACTGAACAGGTCTCTAATGTTCGGAATGTTGTAGCTGATCATAGTCGGGCGCTCCAGCAAAACCCCATGCAATCACAACGATGTCAGATGGAAACCCGAGTGGTCTAAGCATTTCTGGTCTAAATAAGCCGGAATTTCCAACTTCGATCCACTTTTTGGGCGTGTGGTATCCAAAGATTTCCATAGAAGGCTGGTCTGGT
+
''')'&$#'(%$##$$%%$#'%'*+*&&'(&%$##"#$%'''''&&''&%')'(''%%&*+/'77EADCCLHBBPFFHH89988854668@@IEKGBBC?ABBSJCDCEG/---././5;;EBBLGHGGJKLNIGFSCFA<667@BEBBEGSJQKFN00/1'''.44/0'&&'''&'+++*&%$&$$%$%&(%(*+***%&DLLFDEFEEADJGB=>3.*+,1JFKDFGFEGKGIISHMSHDA?@@AFGFE434<?EGL67776668GADDHSMSHJSMSHHSSJISHJISHEHDDEHCBB@C335;?AIA@B44434111:9979889&&&+('/01>@CCEGIIFKKMHIIIHMSKSHJNILKIEIHJLLHISLMHGHHGFJFJSGEEFSKSSOGOKIJKFFGSHGKCB@>>=0000>B<B@9?>6'&'&&&',4::9<=>BCBB>98688259889<=:<(''')(''
@a573f789-404c-49d8-a13f-f5797c598c02 runid=615b655584623c08cdef24ecaddfdaffc95be13c ch=383 start_time=2025-08-20T10:31:07.565792-04:00 flow_cell_id=FBD58360 basecall_gpu=Quadro_GV100 protocol_group_id=SDF_08202025_064710 sample_id=SDF_08202025_064710 barcode=barcode14 barcode_alias=barcode14 parent_read_id=a573f789-404c-49d8-a13f-f5797c598c02 basecall_model_version_id=dna_r10.4.1_e8.2_400bps_hac@v4.3.0
ATGTTTATGTTAACCTACTCGACTCGTTATGTAAAAACCGGTTGTTTAACCAACGAGTCTCTTGGGACCCATAGAGTTTTCGCGCATTTATAGTGAAACATCACGTTTTGATCCAGCTTCAATTCATTAGAAATTAATTAAAAAAGAAATTCTTAGTAAATAAACTTTAAATTATGTCTAACTCTGAAAAGAATACTTCCAATATCCGGACTTGTTCTTCGGTATTTGCTGAAGATGAGAAAAAGAATGTCTCATACATTTTCCACAATTACGAACAAAGCGACCTCATTAACAAAGAGTATATTTTCTATCTTTAGGTTGTGTTCCCCTTTCAAAACAGATGCGAGCTTGGGACGGCCAAAGGTTCTCATCTTACGGT
+
%&((**(+++.),...,++''&%&%$#$%%&&$##$%####$%%%%).7?BDCD@>>@>><<1-..8:;<=E:9::G><;651*)444410)))()*+)$##$)((*.2'&&####$%)(/0/378899?BAIC>3311)13ED?==?GGH@>:77;?CCD>>>?BBGDEEKKHFHFSJKSSSGSISIINSJLEJFSGFKBDCIK@>8D>>GKHGGSSF***/**)**AB=<:74211257@NHACHKHOFGPKMMJJJKSKIKIKOIIJJHDEHSGFKOLEDDDKGC>?8?@@?@GEDDCADLISSQFECGGHEDFHHJIJHJF:BFC76G=:8:@<7767@>=>>>AA>BDEIGEDDDNIKHSIDH=<<;=/&&&&&
@ed050921-db8b-4f5c-99e6-66c1a2bae261 runid=615b655584623c08cdef24ecaddfdaffc95be13c ch=507 start_time=2025-08-20T10:31:33.565792-04:00 flow_cell_id=FBD58360 basecall_gpu=Quadro_GV100 protocol_group_id=SDF_08202025_064710 sample_id=SDF_08202025_064710 barcode=barcode14 barcode_alias=barcode14 parent_read_id=ed050921-db8b-4f5c-99e6-66c1a2bae261 basecall_model_version_id=dna_r10.4.1_e8.2_400bps_hac@v4.3.0
TTTTTTGGTTACTTGGTTCGGTTGTCACCGATATTAACCAACGCTCTCTTGGGACCCATAGAGTTTTCGCATTTATCGTGAAACGCTTTCGCGTTTTTCGTGCGCCGCTTCAATAATTTAAAGTTTATTTACTAAGAATTTCTTTTTTGAAATTAATTTCTAATGAATGAAAAATGAATTCAATCTCGACTGATATTATTATTTGGTTGGCGCCAAAACCCACTTTGTTATGCCAATCGGTGTCCTTGATGAAGAGGTCGAATTTAAAATAGTAAAGTATCAAGCATATTTCTAATATGATCTTTGGCATAAGATGAAAGTTTCTCTGACAAATCTAATCCCTGCAGAGACATCAACTAAAACCAAA
+
$'((((&####$&(%&((,&%%'%$#""%',----*+++&%%##$%()*2-->EGBHDGEDIFFDJJFIGFGSSJEBBDCGHFGEGBBHGMKHECGSSA?@@DGEHSFGCAAFJJSLSSLSIIHGSKL:SFDC>@HSORSJGFDIDSHFFRQLEIDGS=<==?ICCBB@==CSLHCDEDIKIIGDDD@@@AHHSHGF>==;<ABB>CEJSIHJHEDGDGEA:99:JHHSJIJIHJGJOLJGLSLLJH?EEIPOGJJJSLHGADDG@ACIJCCDDSOKGLSMMSHPSILFDDDSGGECFDCSHHIF>?@?E;+*2*,556=@?AEMCADCCSCAA==99<BEBC==445;ESESECEBBBAA?<:/.+
@8ea7b849-74fb-4aa0-b309-166731f0d875 runid=615b655584623c08cdef24ecaddfdaffc95be13c ch=182 start_time=2025-08-20T10:31:20.565792-04:00 flow_cell_id=FBD58360 basecall_gpu=Quadro_GV100 protocol_group_id=SDF_08202025_064710 sample_id=SDF_08202025_064710 barcode=barcode14 barcode_alias=barcode14 parent_read_id=8ea7b849-74fb-4aa0-b309-166731f0d875 basecall_model_version_id=dna_r10.4.1_e8.2_400bps_hac@v4.3.0
GTTGTGTAGCCTACTTGGTTGGTTGTGCAGCCCGATTAACCAACGAGTCTCTGGGGACCCATAAGAGTTTTCGCATTTATCGTGAAACGCTTTCGCGTTTTTCGTGCGGCCGCTTCACTCGACTGATATTATTTACTGGTTGGCGCCAAAACCCACTTGTTATGCCAATCGGTGTCCTTGATGAAGAGGTCGAATTTAAAATAGTAAAGTATCAAGCATATTTCTAATATGATCTTTGGCATAGAATGAAAGTTTCTCTGACAAATCTAATCCCTGCAGAGACATCAACTAAAACCAAAAATTCTTTGCAAATTGTAGTATTGATGCCTTTTTTTGGATTCGAAAATTATTCGAGAAAAATTAATAAAAATGTACCTAAATGTAACATGTAAGCGTTATTCATACACAATTTTAAAAGCCTGGCTATGAACAATCGGTTTATGAATTGCAATACCCATAATGATTGTTAGAACTCATTACAAAGGTTTGTAATCTGAATTTCTGAATAAATAACAGACAATACTATCCGTATAATTAAAAAAGATATTTGGTTCCCGCCATCCGAGACCCCACTTGAAAATAAAGTAAAGTTTATCGACCTAAGATCTAAATGAAGATGCATCTTCAAAATCTTCGCCTTGAAACTGAACAGGTCTCTAATGTTCGGAATGTTGTAGCTGATCATAGTCGGGCGCTCCAGCGAAACACCCCATGCAATCACAACGATGTCAGATGGAAACCCGAGTGGTCTAAGCATTTCTGGTCTAGAATGGCGAATTTCCAACTTCGATCCACTTCCAGGGTAGTGGTGCAAAGA
+
#$%$$$$$%%%()(*)''()(''''%$$%$#$)&**&&'44556//../4,,)**/6/.*)**.()9?BIICACGO@IGSDDDDGNKKDDEEID@@;:91++(()3888<>::::<<?@80//11/.,))()//-+,*,./----,,,?:@@@@69''23;>@IFG@@>5*)))8,((&%'7-,,,/4655/--/;<:EOJF????NSHFFDC@><@BC<96779DESKSIGMKHISHHKGQ4224ACHISRGMIJSGCIPIFIFH=<::<;>>;))))(''(((+*+-/1--.10'''2811*))*)''')('&&%#$$$%$'/%%%&,-,/1?3233<@7669FC=200/567>=EJSSJGRFLHSSNFFSELA??DLHLIIGHHSISLMIGGGGFILADL@A?A>@?;GS634==:6411+*++-006=CDEECEKIJOCBECQSOJSIEEDCCH@@@9::93,,(&%(&-,-0,'''(-;KDDEEGHHIHKMGHDHJKJHJHMESL=S;HNGLHFCCEFSHKD@+CBFEFFD=:=SSHIFEH<;<;:SIDKD:@@>@>=:;;<@<@@=<;<<=?BKIIFELSJNLKNKGHSE=<<<A99.('%%&'02402520/022/,+)+3;@:440.-.44B;IOP??>?ELGHFHGRIOJNKREFEF@?BHHDDC>++;;=?BABC@??20018---,113=533;D7553322142341/.*))2237:,***49=?C;=DB654533320--.1/.-++,&%&&)('%&'%####$'()'0168;<5::=BJ:)''%%$$(-/*))((('$$#%'&
@c59c2b8a-14f6-41f3-b2a6-465de80f5a9a runid=615b655584623c08cdef24ecaddfdaffc95be13c ch=430 start_time=2025-08-20T10:31:32.565792-04:00 flow_cell_id=FBD58360 basecall_gpu=Quadro_GV100 protocol_group_id=SDF_08202025_064710 sample_id=SDF_08202025_064710 barcode=barcode14 barcode_alias=barcode14 parent_read_id=c59c2b8a-14f6-41f3-b2a6-465de80f5a9a basecall_model_version_id=dna_r10.4.1_e8.2_400bps_hac@v4.3.0
ATGTACCTGTACTTCGTTGGTTATCCAGCCAATAACCAACGTCTCTTGGGACCCCATGAGTTTCGCATTTATCGTGAAACGCTTTCGCGTTTTTCGTGCGCCGCTTTCAATGGGGTGATTCGCTGGAGCGCCCGACTATGATCAGCTACAACATTCCGAACATTAGAGACCTGTTCAGTTTCAAGGCGAAGATTTTCTCGTAGATGCATCTTGATTTAGTATCTTAGGTCGATAAACTTTACTTTATTTTCAAGTGGGGTTCTGGATGGCGGGACCCAAATATCTTTTTTAATTATACGGATAGTATTGTCTGTTATTTATTCAGAAATTCAGATTACAAACCTTGTAATGAGTTCTAACAATCATTATGGGTATTGCAATTCATAAACCGATTGTTCTATAGCCACTTTAAAATTGTGTATGAATAACGCTTACATGTTACATTTAGGTACATTTTTATTAATTT
+
#$&($$$&,,))+*''))**+*'&'%%%&(%$$$%&&%$$##$%$$''/3:::<@==++-147.,,247311--/0HSKI6555=***-+,-9A.,,,.---),-.3)))*/100+'%%%%.0289ESJ>====?>?AA555672128FDCAADH>A:=<<99911022000@@>;;778?,+++,?<==?DEFGDIF;;;7777?IHGNKG''''E7778:>D;33??EFCEFSS877LGC?ED30/--'&&&)/+***%$($$(25555625..21<??=;776<ECDA?AAEFD?=<<ANEEBHQ9=8433856BCDCD>6655@<:30./((.-,+,/>>D5AAAE6666SGHFJNKLG7556FK8745434,,-.0<99<334<A<;;<CG@=<:9333)(&&'95?CKFE?CCABAEESDKIG=<<<EFILSIDBBLLIH8768:BDEDEGA=;<:76,+
@04c8b2ba-b0fd-4d00-8c38-134543f3ff3d runid=615b655584623c08cdef24ecaddfdaffc95be13c ch=510 start_time=2025-08-20T10:31:09.565792-04:00 flow_cell_id=FBD58360 basecall_gpu=Quadro_GV100 protocol_group_id=SDF_08202025_064710 sample_id=SDF_08202025_064710 barcode=barcode14 barcode_alias=barcode14 parent_read_id=04c8b2ba-b0fd-4d00-8c38-134543f3ff3d basecall_model_version_id=dna_r10.4.1_e8.2_400bps_hac@v4.3.0
GTTATGTTCATCTACTTCGTTCCGATTATGCAGGATTTGGATTTAACCAACGAGTCTTGGGACCCATAGAGTTTTACATTATCGTAGAACGCTTTCGCGTTTTCGTGCGCCGCTTAATAGGAACCAGTGGCTGCACATTATCGTGAAACGCTTGCGCGTTTTCATG
+
()+('&''$%&&&'277-++,5*$$$$"$%%%#""##%%&&&((%&'('''&)))()0,....-)'*)((()*66..)/0)/,+,)**1+.***>/,,,./57(&&&''')%&')&()$$$$)&,''%%%$&$$$$(*/,.(''(<@AA/+++21))((,-7(%%$
@9fedaed8-5366-47da-aae3-1faa1029096d runid=615b655584623c08cdef24ecaddfdaffc95be13c ch=245 start_time=2025-08-20T10:31:06.565792-04:00 flow_cell_id=FBD58360 basecall_gpu=Quadro_GV100 protocol_group_id=SDF_08202025_064710 sample_id=SDF_08202025_064710 barcode=barcode14 barcode_alias=barcode14 parent_read_id=9fedaed8-5366-47da-aae3-1faa1029096d basecall_model_version_id=dna_r10.4.1_e8.2_400bps_hac@v4.3.0
CCTATTCGTTGGTTTTGTCAAACGGGTGTTTAACCAACGAGTCTCTTGGGACCCATAGAGTTTTCGCATTTATGAGTGAAACGCTTTTCGCGTTTTTCGTGCGCCGCTTCATCCAGCGAAACACCCCATGCAATCACAACGATGTCAGATGGAAACCCGAGTGGTCTAAGCATTTCTGCGTACTAATCAGCCGGAATTTCCAACTTCGATCCACTTTTTTAGGGTAGTGTGGTATCCAAAGATTTCCATAGAAGGCTCGGTGTAAA
+
$$$$$%$&&'((('''&(%#"$%%%(,-+++-9=>?@@997;66=<F@HLI@IFGPEAADCAQH@<>>?C>54*)**,888D4222BA@??:9755G@===GCBB==<;<CK===>E999BB0/.-..633226-,,,./567697778<?=>EJBFI8668@@?<<:<=@422+)(&&%%%%%&.'(%%&96=>>=<<5/-,))*),56>D>A>9778<5//.0'&&'+)%%%&).-.5998764827)('*''%%&$$$%&%%%
@4945fa63-2676-46ca-a231-530897db6e80 runid=615b655584623c08cdef24ecaddfdaffc95be13c ch=183 start_time=2025-08-20T10:31:10.565792-04:00 flow_cell_id=FBD58360 basecall_gpu=Quadro_GV100 protocol_group_id=SDF_08202025_064710 sample_id=SDF_08202025_064710 barcode=barcode14 barcode_alias=barcode14 parent_read_id=4945fa63-2676-46ca-a231-530897db6e80 basecall_model_version_id=dna_r10.4.1_e8.2_400bps_hac@v4.3.0
TTTGTAACGTTTAACTCGTTCAGTTATGTAAAAAGTAGTATTTAACCAACAAGTCTCTTGGGACCCATAGAGTTTTCGCATTTATCGTGAAACGCTTTCGCGTTTTTCGTGCGCCGCTTTTCAATGTCAGATGGAAACCCGAGTGGTCTAAGCATTTCTGGTCTAAATAAGCCGGAATTTCCAACTTCGATCCACTTTTTTAGGGTAGTGTGGTATCCAAAGATTTCCATAGAAGGCTCAGTATCT
+
$%%$&%%'%%%&%')+))66;544444,(%$$$$$$###$(***,9?>>?221133,++(8:DEDEBH=989;<CBA?@GEQIHI????OHSOEIKLMKHGD@?AIS>>>>HJLKC=:.,+*++-6620003?AAIFB97,((*--./21103AFFSOILJFSSISKJPHFHGEEDEGBLOIEJJGIKDNLHJGOIFSSSSHSSKIIFEGIB?@@DDC8889873'+634/()1169;5.++''%#
@91282564-b195-4442-99d3-87bdd6d98a59 runid=615b655584623c08cdef24ecaddfdaffc95be13c ch=34 start_time=2025-08-20T10:31:20.565792-04:00 flow_cell_id=FBD58360 basecall_gpu=Quadro_GV100 protocol_group_id=SDF_08202025_064710 sample_id=SDF_08202025_064710 barcode=barcode14 barcode_alias=barcode14 parent_read_id=91282564-b195-4442-99d3-87bdd6d98a59 basecall_model_version_id=dna_r10.4.1_e8.2_400bps_hac@v4.3.0
TTTGCTCGTCACTCGTTGGTCATGCCATGACGGTATTTAACGAACGAGTCTCTGGGACCCATAGAGTTTTCGCATTTATAGTGAAACGCTTTCGCGTTTTTCGTCGCTTCAGGGACCCATAGAGTTTTCGCATTTATCGTGAAACGCTTTCGCGTTTT
+
#'&%$$#####$$#$()%$%$""#$$#"""""$&$#%$#$&&''(,,+,/01/,,9B9:=:@C:;@@=CDCBB::;:<7)&&(29>GECCDLB?:444--3.))&$%*+%%%&(('''').,,+))+2289@AFDDL@@@AHSMIECCDJ867++*('
@1841cb39-e22a-4d1d-9b66-3095f56cc5f5 runid=615b655584623c08cdef24ecaddfdaffc95be13c ch=277 start_time=2025-08-20T10:31:26.565792-04:00 flow_cell_id=FBD58360 basecall_gpu=Quadro_GV100 protocol_group_id=SDF_08202025_064710 sample_id=SDF_08202025_064710 barcode=barcode14 barcode_alias=barcode14 parent_read_id=1841cb39-e22a-4d1d-9b66-3095f56cc5f5 basecall_model_version_id=dna_r10.4.1_e8.2_400bps_hac@v4.3.0
ATGTTTTTTTTGTACTTCGTTGGTTGTCAAAAAACCAATAACCAACAAGTATCTTGGGACCCATAGAGTTTTCGCATTTATCGTGAAACGCTTTCGCGTTTCGTGCGCCGCTTGCGTCGGGCGCTGCAGCGAAACACCCCATGCAATCACAACGATGTCAGATGGAAACCCGAGTGGTCTAAGCATTTCTGGTCTAATAGAGCCGGAATTTCCAACTTCGATCCACTTTTTTAGGGTAGTGTGGTATCCAAAGATTTCCATAGAAGGCTCCATCTGGT
+
##$%&&&%######$&'&&()('&''(&$$##""#$#$$#%)()()'&%&%$$$1/57<=>A>K7545>=CBC?@ABMKKLJMIJJSMSDAA=>>>C=30=:>>>FGGEB898*(''(12220//.2,+,&'',5654222:9<=?EGOLMSLKIGHJJHKPKRHJNSDIF;::<8889EDCJPFJJJHH5445>+('+)'(*1,---7;98?556>@=<<<:NFCMEDBHLFGMJJGBBAD;;;;GCB@ADNFEFSSKDK@?<<9<9;)'%%'')$#
@23a73c3f-3f52-43f0-8293-447be8abd17a runid=615b655584623c08cdef24ecaddfdaffc95be13c ch=197 start_time=2025-08-20T10:31:15.565792-04:00 flow_cell_id=FBD58360 basecall_gpu=Quadro_GV100 protocol_group_id=SDF_08202025_064710 sample_id=SDF_08202025_064710 barcode=barcode14 barcode_alias=barcode14 parent_read_id=23a73c3f-3f52-43f0-8293-447be8abd17a basecall_model_version_id=dna_r10.4.1_e8.2_400bps_hac@v4.3.0
ATGTTGCTTGTACTTGGTTCAGTTATCAGCCAACCGATATTAACCATCTTGGGACCCATAGAGTTTTCGCATTTATCGTGAAACGCTTTCGCGTTTTTCGTGCGCCGCTTCAATCAGAAATATCATCTTGCAGAATCTTTCACCTGAAACTGAACAGGTCTCTAATGTTCGGAATGTTGTAGCTGATCATAGTCGGGCGCTCCAGCGAAACACCCCATGCAATCACAACGATGTCAGATGGAAACCCGAGTGGTCTAAGCATTTCTGCGTCTTAAATAAGCCAAAATTTCCAACTTCGATCCACTTTTTTAGGGTAGTGTGGTATCCAAAGATTTCCATAGAAGGCTCAGTCTGAGGG
+
%&(('$$###$%%)'$&(((())(&)$#"#$$##%%%&(*,&'&$###$'$''),-3150../78:;;;?FDJDBBCCDEKMLG<954947:;@BACI?>?>ADC@-+,-+-.,*(('()*)('%%%%)-/+*(('*()(%-56877GSKFFDGRIB@@?>99;=FHFGDDA?A?=,,,,55BEEDIK;;////?AAGGEFCJ=AI???DHHJEABAEJSGEKGSIGHG<=<<J<;;;@CJDPSSJOCCCFFSJFCB@AC?@D?EE82)))2+&'+)%$$&''(().427;3;55689>AADDDJCSKSMEAECD7777:??@:::;?@DDF>?@==6334<<9HCB5.**&&%%&))
@8603dcc3-3c04-4479-b128-2e8705c291cb runid=615b655584623c08cdef24ecaddfdaffc95be13c ch=464 start_time=2025-08-20T10:31:21.565792-04:00 flow_cell_id=FBD58360 basecall_gpu=Quadro_GV100 protocol_group_id=SDF_08202025_064710 sample_id=SDF_08202025_064710 barcode=barcode14 barcode_alias=barcode14 parent_read_id=8603dcc3-3c04-4479-b128-2e8705c291cb basecall_model_version_id=dna_r10.4.1_e8.2_400bps_hac@v4.3.0
ACTGTAACCTCTCGACTGGGTTTTGCAAAAATTGGGTGTTTAACCAACGAGTCTCTTGGGACCCATAGAGTTTTCGCATTTATCGTGAAACGCTTTCGCGTTTTTCGTATTTTTTTTCACCTGGTTCAGTTATTTGAAGCCGTTATTAACGGCTTTGCTTCCGTGAAACAGTTGTTTTCGCATTTATCGTGAAACGCTTTCGCGTTTGG
+
###$%$#####$$%%%&%%')(%%%%$$$$$#$%()).****5BD@?@>?=?87+*2699GSKJEPB<<?A?>><?@FGSLNS??>>FFFFDBBDLFFD=<==B9'&&%%%&&''&$$""#$#$'(0++++)&%$#"""#%(%%%(,&&&$$$'')'*/0//124;>CCE?EHNFGGSE43/1:5/...:@CDLJ<:;;GB551)&5&&
@93ade873-9b16-4e31-8452-ff9ef3e1eef4 runid=615b655584623c08cdef24ecaddfdaffc95be13c ch=430 start_time=2025-08-20T10:31:37.565792-04:00 flow_cell_id=FBD58360 basecall_gpu=Quadro_GV100 protocol_group_id=SDF_08202025_064710 sample_id=SDF_08202025_064710 barcode=barcode14 barcode_alias=barcode14 parent_read_id=93ade873-9b16-4e31-8452-ff9ef3e1eef4 basecall_model_version_id=dna_r10.4.1_e8.2_400bps_hac@v4.3.0
TGTTATGTTTAGTTTCTTCAACCGTTATAAAGAACCGATGTTGAGCAACAAGTCTCTGGGACCCATAGAGTTTTCGCATTTATCGTGAAACGCTTTCGCGTTTTTCGTCGCTTCACTCTGCAGGGATTAGATTTGTCAGAGAAACTTTCATTCTATGCCAAAGATCATATTAGAAATATGCTTGATACTTTACTATTTTAAATTCGACCTCTTCATCAAGGACACGATTGGCATAACAAAGTGGGTTTTGGCGCCAACCAAATAATAATATCAGTCGAGATTGAATTCATTTTTCATTCATTAGAAATTAATTTCAAAAAAGAAATTCTTAGTAAATAAACTTTAAATTATGTCTAACTCTGAAAAGAATACTTCCAATATCCGGACTTGTTCTTCGGTATTTGCTGAAGATGAGAAAAAGAATGTCTCATACATTTTCCACAATTACGAACAAAGCGACCTCATTAACAAAGAGTATATTCCTATCTTTAGGTTGTGTTCCCTTTCAAAACGGATGCAACTCGGACGGCCAAAGGTTCTCATCTTAGGGT
+
$&''$$%&&%%%$%&$%&$###%$$$#$##$$###%%&'%&%#$$$%&))))*++*)--<D9DFBC8666;9ECCJFIKCILSFFEDLSSJ?>=>EBBE99532>/'&&'&.4238867860236@GJHHEBEFBDC741208B957><A@ADDDCFFOLNLISOLHMHRLILMHLKKJHGSNSKIPMHSSLFMSSDJIB:9:?211379455+-?::::;>=75''<>?AEESIGSDSSGOMMLHJNH:::NSKHLIFGLJBPISCBC<993++(*34=>C;;:<EEDIGSSMIIIK<8:5..///BDBAAB;<AAHSSHEDSSQSLJSHGCEJLQFSGCABDDFDBHHFEEGHGMNKNGJKESKJJH?BGHSKSJGEGG@><>?@CECGNEKJ@FEHCLFNELKGSIHKJ@=;:;DFGMRISGHHIEFGIH?<7444;9>>?SLJL@@@BJSSGKCEDFSHJFFESMFIGIGDF97122'0114<@B;566GNIGKBE53?75?980001*(())(&%%&&&)(*)('%$%+/7:7556:<:9:0//00
@b27c3a21-ef72-4d4f-9483-17bf6adad54b runid=615b655584623c08cdef24ecaddfdaffc95be13c ch=364 start_time=2025-08-20T10:31:37.565792-04:00 flow_cell_id=FBD58360 basecall_gpu=Quadro_GV100 protocol_group_id=SDF_08202025_064710 sample_id=SDF_08202025_064710 barcode=barcode14 barcode_alias=barcode14 parent_read_id=b27c3a21-ef72-4d4f-9483-17bf6adad54b basecall_model_version_id=dna_r10.4.1_e8.2_400bps_hac@v4.3.0
ATGTTAGTCTGCTTCGTTCGTTATCAAACCGATATTAACCAACAAGTATTCCTTGGGACCCATAGAGTTTTCGCATTTATCGTGAAACGCTTTCGCGTTTTTCGTGCGCCGCTTCATCAACTAAAACCAAAAATTCTTTCAAGTATAGTATGATTCCTTTTTTTTTTGGATTCGAAAATTATTCGAGAAAAATTAATAAAAATGTACCTAAATGTAACATGTAAGCGTTATTCATACACAATTTTAAAAGCCTGGCTATAGAACAATCGGTTTATGAATTGCAATACCCATAATGATTGTTAGAACTCATTACAAAGGTTTGTAATCTGAATTTCTGAATAAATAACAGACAATACTATCCGTATAATTAAAAAAGATATTTGGTTCCCGCCATCCGAGACCCCACTTGAAAATAAAGTAAAGTTTATCGACCTAAGATACTAAATGAAGATGCATCTACGAGAAAATCTTCGCCTTGAAACTGAACAGGTCTCTAATGTTCGGAATGTTGTAGCTGATCATAGTCGGGCACTCCAGCGAAACACCCCATGCAATCACAACGATGTCAGATGGAAACCCGAGTGGTCTAAGCATTTCTGGTCTAAATAAGCCGGAATTTCCAACTTCGATCCACTTTTTTAGGGTAGTGTGGTATCCAAAGATTTCCATAGAAGGCTCAGTATTGG
+
#$%%'$###$##%%*))*(%$%$%$"""#$%&'(+,),,)((()(%(&%$#&')167D?BDCED;<DFCCCDKFHGPNLS:::<@BCGCBBBI75GA@>>?E-))()))&$$$-$6>@D?LHI?GQJBEGJSSJG;<<><EFFKKSHGIGJJGSPLHDE@COHSSSJ2222@?9878FFF>=:-,,/6?CSSMSKFLLSKGLMIHIJMKJKIMLMKHHGLQSJEHKFKEJPMJHMGHLSHRSISSIFKSKGDGEEGSMLEEGEGGKSGIMGLGKIJJKSMKSOJFKLHHIGISSGGGJLSHLLQGDHMHFJHISGSHSSCIPLSKGPOILKJMJLSJIIKIOMGIPMGHJFGNGHILGLIEGJHHNFLHJHGGF96.,+,/1....00'&&'.200/.//27774456?LJGISFGLFIGDDFBBBDFD??=>AAEEHSJOIDBD=MNGJCCBIGEEHKG>>?HKGNBFKE@=<<<A<HFREBAADEGDDEGFIIGHHFFICB??@DFEDEG>>>@>??5))'(((,,,*('&&.4590006;>=<=>>CEEGOPGEHGJGFEEHJFAABFHFEHEGDDDA@HDCCCCCBABLPIKHPGKJLSGISKCBAA:56CJFSHJSDDGFSCCEDEJIFLJKISQSIGJHKHHFEHHMISHLEIGGFIHFSSEI=;;;@JBB4/--**'#$
@8cf111ff-89f0-4279-af4c-6e52de155e40 runid=615b655584623c08cdef24ecaddfdaffc95be13c ch=321 start_time=2025-08-20T10:31:52.565792-04:00 flow_cell_id=FBD58360 basecall_gpu=Quadro_GV100 protocol_group_id=SDF_08202025_064710 sample_id=SDF_08202025_064710 barcode=barcode14 barcode_alias=barcode14 parent_read_id=8cf111ff-89f0-4279-af4c-6e52de155e40 basecall_model_version_id=dna_r10.4.1_e8.2_400bps_hac@v4.3.0
GTGTAACTTACTTGGTTCAGTTATAGCCACCGGGTGCTTAACCAACGAGTCTCTTGGGACCCATAGAGTTTTCGCATTTATCGTGAAACGCTTTCGCGTTTTTCGTGCGCCGCTTCAGAATAAATAACAGACAATATTATCCGTATAATTAAAAAAGATATTTGGTTCCCGCCATCCGAGACCCCACTTGAAAATAAAGTAAAGTTTATCAACCTAAGGCCTAAATGAAGATGCATCTACGAGAAAATCTTCGCCTTGAAACTGAACAGGTCTCTAATGTTCGGAATGTTGTAGCTGATCATAGTCGGGCGCTCCAGCGAAACACCCCATGCAATCACAACGATGTCAGATGGAAACCCGAGTGGTCTAAGCATTTCTGGTCTAAATAAGCCGGAATTTCCAACTTCGATCCCACTTTTTTAGGGTAGTGTGGTATCCAAAGATTTCCATAGAAGGCTGGTAT
+
##$$$%%#%&-/0++,.3+**,//%##%$#$%'(),((((8=?@AC@@=A?=6588>AB?CAAE???@E>SJHAABGHHEGHHGFILIKBBBBLJEBB==>DNA<<;=433.-.1/@ACDCCFGAQLHHCCCBCDD.../LHBDDEFHSJB?<;GFHCAAEFSHSHKEG>;@ACA=;;<=FDEEG<;;<DHGKLGEIGHM7779=?AA<6'''*1*(')')+((689;;=AADGEEIEJG?===9;:;46534568C@GC6BA@?GJMGEFFMJOEBCDCB3336AFIKMD>106ABA@51/...0BDDEA@A?F>EEGJMPOKGJBDDEFMFJJKIEHIS@@@@NFCCEKOBCF@@@?>A@ACCHCDB@>===D><<<ELEGB?EF?>>?@<?CFJAODG@CDEGDCECAA83BA;AACG43;4797789FEFCEHB>@CEHD>IKMCF::9:ABAB+++0-
@c5a336b6-f030-461a-a31a-4780ac72b4db runid=615b655584623c08cdef24ecaddfdaffc95be13c ch=131 start_time=2025-08-20T10:31:55.565792-04:00 flow_cell_id=FBD58360 basecall_gpu=Quadro_GV100 protocol_group_id=SDF_08202025_064710 sample_id=SDF_08202025_064710 barcode=barcode14 barcode_alias=barcode14 parent_read_id=c5a336b6-f030-461a-a31a-4780ac72b4db basecall_model_version_id=dna_r10.4.1_e8.2_400bps_hac@v4.3.0
CTGTCCTCTACTTCGTTGGTTGTGCCATCCCGATATTAACCAACGAGTCTCTTGGGACCCATAGAGTTTTCGCATTTATCGTGAAACGCTTTCGCGTTTTTGGTGCGCCGCTCACTTACAACATCCCGAACATTAGAGACCTGTTCAGTTTCAAGGCGAAGATTTTCTCGTAGATGCATCTTCATTTAGTATCTTAGGTCGATAAACTTTACTTTATTTTAAGTGGGGTCTCGGATGGCGGGAACCAAATATCTTTTTAATTATACGGATAGTATTGTCTGTTATTTATTCAGAAATTCAGATTACAAACCTTTGTAATGAGTTCTAACAATCATTATGGGTATTGCAATTCATAAACCGATTGTTCTATAGCCAGGCTTTTAAAATTGTGTATGAATAACGCTTACATGTTACATTTAGGTACATTTTTATTAATTTTTCTCGAATAATTTTCGAATCCAAAAAAAAAGGAATCATACTATACTCAAAAGATTGGTTTTAGTTGATGTCTCTGCAGGGATTAGATTTGTCAGAGAAACTTTCATTCTATGCCAAAGATCATATTAGAAATATGCTTGATACTTTACTATTTTAAATTCGACCTCTTCATCAAGGACACCGATTGGCATAACAAAGTGGGTTTTGGCGCCAACCAAATAATAATATCAGTCGAGATTGAATTCATTTTTCATTCATTAGAAATTAATTTCAAAAAAGAAATTCTTAGTAAATAAACTTTAAATTATGTCTAACTCTGAAAAGAATACTTCCAATATCCGGACTTGTTCTTCGGTATTTGCTGAAGATGAGAAAAAGAATGTCTCATACATTTTCCACAATTACGAACAAAGCGACCTCATTAACAAAGAGTATATTTTCTATCTTTAGGTTGTGTTCCCCTTTCAAAACAGATGCGAGCTTGGGACGGCCAAAGGTTCTCATCTTCAGT
+
$##%%#$#%'',-&&'(,+**'&%&%#""#&'()%%&#$&%%'*00008444:168><<><?@AA?@>ADEIFFIOHFEDCFCPPRFCCBCD:;;>?<?EG1...<:98--.*))('&&&),-,().),-.98838>AFFIGBGJJIEFJSKGSPMMSGMPPI?JSJE>899SJSA@@AAEFGSSCSJMGIKINMDEDSGFFGGLNEHDJME?BS=:<//(()<BBEECACCHSQFHHFCDBGCDDGHKESIC>7><ABESKLSHGIFHNSGLFIA>>@<632/1CHDHGFHNGHJSSLSJGIGDSIHJSHGFD<FSGEFA@@AFHGSLLNL;:::;IHLGPJJMLIGMSIGSSJKMSFKJHPHLHKNIIHHJSEHFGISSHGSKSMHLSHOGFSJKLSSS????FBB@@BDDKOHSNIEEGIHQNFMSSNFKRFJHSSRJOEEMHGGGD:GF51./2<;88<=9=EHGHACFDJEFFED>8006()**CC<;848;DEOB@AFILSSIMIFGJHSEIMSSKKSLOSJMJKIDCDKKLFJILJSSPMMIOISSFHINISEHMGSNKLFLSNLSKHDB9:DJEJGHR===<FHC=>=GGEDBDECCESIGGJSKKKINJGIHGSINMSOMLLOJMSKHSFA@BCCBGEDDCDJIGGHK@SMSMGSLSNIKSOLLKLGNLFOQJGGHBISSSSISHFHFJFESLNSKFJR79334KSDEFNOMSISLIHSHINIIPLIFFHSSILINGLGSHOGHC>>89BDKEIGHJLFIJIMHSJMCF=CC>JGCSGJKMDHEFE?@;9,***1A?A877:<=EA@@?;=DECAAEMGLLNSSIHGIKSLJLF@?@BGNFJDCBCBGFEJE=SSGJEQHGCFCEIGQNPEDFLHEISFHISOSIJS48FF6475A@BIG:98874222111/066<7789>?BC>;;:;8,,,..$%%%
@211cfc7c-67e1-4565-bff1-2cbf2f858370 runid=615b655584623c08cdef24ecaddfdaffc95be13c ch=357 start_time=2025-08-20T10:31:47.565792-04:00 flow_cell_id=FBD58360 basecall_gpu=Quadro_GV100 protocol_group_id=SDF_08202025_064710 sample_id=SDF_08202025_064710 barcode=barcode14 barcode_alias=barcode14 parent_read_id=211cfc7c-67e1-4565-bff1-2cbf2f858370 basecall_model_version_id=dna_r10.4.1_e8.2_400bps_hac@v4.3.0
ATGTTGTTACTTCGTTCAGTTACGGCCATGCCGGTATTTTAACCAACGAGTCTATTGGGACCCATGAGTTTTCGCATTTATCGTGAAACGCTTTCGCGTTTTTCGTGCGCCGCTCATCCAGATATGTGGAAGTATTCTTTTCAGAGTTAGACATAATTTAAAGTTTATTTACTAAGAATTTCTTTTTTGAAATTAATTTCTAATGAATGAAAAATGAATTCAATCTCGACTGATATTATTATTTGGTTGGCGCCAAAACCCACTTTGTTATGCCAATCGGTGTCCTTGATGAAGAGGTCGAATTTAAAATAGTAAAGTATCAAGCATATTTCTAATATGATCTTTGGCATAAATTAAAAGTGTCTCTGACAAATCTAATCCCTCAGAGACATCAACTAAAACCAAAAATTCTTTCAAGTATAGTATGATTCCTTTTTTTTTTGGATTCGAAAATTATTGAGAAAAATTAATAAAAATGTACCTAAATGTAACATGTAAGCGTTATTCATACACAATTTTAAAAGCCTGGCTATAGAACAATCGGTTTATGAATTGCAATACCCATAATGATTGTTAGAACTCATTACAAAGGTTTGTAATCTGAATTTCTGAATAAATAACAGACAATACTATCCGTATAATTAAAAAAGATATTTGGTTCCCGCCATCCGAGACCCACTTGAAAATAAAGTAAAGTTTATCGACCTAAGATACTAAATGAAGATGCATCTACAGAGAAAATCTTCGCCTTGAAACTGAACAGGTCTCTAATGTTCGGAATGTTGTAGCTGATCATAGTCGGGCGCTCCAGCGAAACACCCCATGCAATCACAACGATGTCAGATGGAAACCCGAGTGGTCTAAGCATTTCTGGTCTAAAATAAGCCGGAATTTCCAACTTCGATCCACTTTTTTAGGGTAGTGTGGTATCCAAAGATTTTCCATAGAAGGCTCAGTATTG
+
$$%%$#$&$$(*'(()--+**(&$##$%#""$%&&&%'),-48:***'''&%$%%'%&&'')+*,...7499:>AFMFEBE@ABCSSSIDCBBNFEG<<8:<D.--.>=<<536))500'&&)'-&&&'9BA>=>?;<=>KOGDEFSC433@AS<;9;HBA?==>CDBCE@CBDECEHEEDB?:<;@8))*=7A==AEDCFGEF;;;;?>ACCB@000/=4::<<=<<=?EDGHIGLHHQIIRSIDF>=<</.1/<>>=BC;;::=9D;899DEDHJ@>??CIJFEJ4?BFLGIIHIOJFBABBSISJHN0000325:7788>>FDDC@?BABBB@98.-..:94*,,,33+++,('(2++&%%$()(+31,,,((''.-006---08;BCHEDGIFSIGLSECCEJSJOISSGBLKJMHNJLLSHIHGLDA@:86<KHSSG66401+===@GSI<;:32399MJPBB??A@?91ASNSCEMGLSJDFLGIHISINKFGGEDFILJSSKPFSSGIESSNJHHSSSGPLIOKSHEABD==DFGKIHFHHJGDEFJMLLOHESLE5457@==;821*%%%%)//.0102//2;EDAIJDGSICD@@DCGE@<:570@>?ACFFCA@@@@@ACCBFFECJHHEFLA311HKEFIGDCDA8789DF;6?>@G?<<=DC?@CC@CEIOLHSJIGKJMFEGKKBHGNA??BEH@>BK<<9=01>=GFDCEDCD<=,,,,+**,>LFKSDOFEA@BAI=<??=<;;CDMEHHJFGGHGIKLG>=98<:=962+((()(*00**)***3335-,,)***.-/46CEADHHHJIIKNIFFMEJG>>=>NICCCGHEDGJBSGDECF<=<=HBB9<CD:GFM=668;62/051/-**+00<BCDGKBDEGSA@@@@B@AEAJGHE,*))<83223545798888EF??8=57:19===>@CAG94531-)%
@efaa20b1-09f9-4517-8fe7-c7d9df965dec runid=615b655584623c08cdef24ecaddfdaffc95be13c ch=166 start_time=2025-08-20T10:32:06.565792-04:00 flow_cell_id=FBD58360 basecall_gpu=Quadro_GV100 protocol_group_id=SDF_08202025_064710 sample_id=SDF_08202025_064710 barcode=barcode14 barcode_alias=barcode14 parent_read_id=efaa20b1-09f9-4517-8fe7-c7d9df965dec basecall_model_version_id=dna_r10.4.1_e8.2_400bps_hac@v4.3.0
GTGTTATGTTTGTTACTTCGTTCAGTTATGAACCGATATTAACCGACAGGTCTTGGGACCCATAGAGTTTTCGCATTTATCGTGAAACGCTTTCGCGTTTTTCGTGCGCCGCTTCACACACTACCCTAAAAAAGTGGATCGAAGTTGGAAATTCCGGCTTATTTAGACCAGAAATGCTTAGACCACTCGGGTTTCCATCTGACATCGTTGTGATTACGTGGGTGTTTCGCTGGAGCGCCCGACTATGATCAGCTACAACATTCCGAACATTAGAGACCTGTTCAGTTTCAAGGCGAAGATTTTCTCGTAGATGCATCTTCATTTAGTATCTTAGGTCGATAAACTTTACTTTATTTTCAAGTGGGGTCTCGGATGGCGGGAACCAAATATCTTTTAATTATACGGATAGTATTGTCTGTTATTTATTCAGAAATTCAGATTACAAACCTTTGTAATGAGTTCTAACAATCATTATGGGTATTGCAATTCATAAACCGATTGTTCTATAGCCAGGCTTTTAAAATTGTGTATGAATAACGCTTACATGTTACATTTAGGTACATTTTTATTAATTTTTCTCGAATAATTTTCGAATCCAAAAAAAAAAGGAATCATACTATACTTGAAAGAATTTTTGGTTTTAGTTGATGTCTCTGCAGGGATTAGATTTGTCAGAGAAACTTTCATTCTATGCCAAAGATCATATTAGAAATATGCTTGATACTTTACTATTTTAAATTCGACCTCTTCATCAAGGACACCGATTGGCATAACAAAGTGGGTTTTGGCGCCAACCAAATAATAATATCAGTCGAGATTGAATTCATTTTTCATTCATTAGAAATTAATTTCAAAAAGAAATTCTTAGTAAATAAACTTTAAATTATGTCTAACTCTGAAAAGAATACTTCCAATATCCGGACTTGTTCTTCGGTATTTGCTGAAGATGAGAAAAAAGAATGTCTCATACATTTTCCACAATTACGAACAAAGCGACCTCATTAACAAAGAGTATATTTTCTATCTTTAGGTTGTGTTCCCCTTTCAAAACAGATGCGAGCTTGGGACGGCCAAAGGTTCTCATCTTAGGT
+
))*+5./-)&&##%%+-,*+00611010.'#"#%&(**,,(**+'&&%'*'&(+(,-,3575<=66@?=?B@@AFGHMGGABBCGSLGEDCDIIJNC@?ABF1111DFFF<6444BDCECCEGA;DB679@SJH=7677@<<<CDFGIOKSSSSKHGLSSIJGSQIJEJCD<?GG@??98:BDE??@>?>9>>>?60EGDEDFBB>:9413//0.%&$$%+ADBB@A@CJCDESJSHDIDJSLLJHGSNHOHFKRHIGJGN>;?>IEEBBB6BESNGFKISKGSMMIGLHSOSHIKKGNFDSKLSKFF?CCGIHLLMSI;;;;B??>==74-)).EGIGSISLSSSSJIFLSC<<<SIFGGSJKSLIIJ7557@DFSSG>B211158A>:710333=BHIFBD@@LSLLJHHSOJC@A@DA=EH4444=;:><8?>?DFKE;<@@FISSSFFSIKI====HHLHJOJMS>9999>333GKSSGJGIIFFEFGHFLSKIJH>22228<IDIHNGSJLEEEGKSSSIJHJFSHDDDQHII;:;<NHHGEGLHSNISPISHHJEDDDOLLINHEHCCJFG;;.((*AINSNSSSEGFHIKIMIJSSSSGLKIIGJCECDSGGSKIGICSRNLKKHLSSK@?AAJSIGIGIJSMSGSSGLIGFJSHSJEGGHNSIGA??@@@GOBBACBCDEMFFHKLSISJLSSJHCCGC=<CBBESIIFHFGIKLMJGLJLLGHESLQFJFSICGEBLKII;;<45566DIHJOEDEDIGMMKKGILJLGSSSSISHQGFIGIKHGKDLSMASIKNRGSJOJLLHIHFHSLISIFNGGHGJSIGEEH9,,,)))*.===<B>O@;;BKEB(+AABGFD??CCBED:@B...>;@JHFEIIFJIILHHIECDFHKDFNNIGSPKHNKMFE<:6DHFPSJSSNOHIDDIGE>LESKJIIIGD82+(+?=?8;?????>?CCSLJHHCOHGE9>FEEDEFBAACHLHNC@@@AFEGESGMHJFELJIDFIJGDSJIFEDFD@<<?FGOIOIHHBBGF?>E=FAFSS8888962-,,+,,01471))*%%';ACCDD?44444,***
@2f85aa60-1d2d-4f05-9960-7ed9736dd4d4 runid=615b655584623c08cdef24ecaddfdaffc95be13c ch=478 start_time=2025-08-20T10:31:40.565792-04:00 flow_cell_id=FBD58360 basecall_gpu=Quadro_GV100 protocol_group_id=SDF_08202025_064710 sample_id=SDF_08202025_064710 barcode=barcode14 barcode_alias=barcode14 parent_read_id=2f85aa60-1d2d-4f05-9960-7ed9736dd4d4 basecall_model_version_id=dna_r10.4.1_e8.2_400bps_hac@v4.3.0
ATGTAACCTACTCGTTCAGTTGTGAAAAATTTGGGTGTTTAACCAACGAGTCTCTTGGGACCCATAGAGTTTTCGCATTTATCGTGAAACGCTTTCGCGTTTTTCGTGCGCCGCTTCACCGGATATTGGAAGTATTCTTTTCAGAGTTAGACATAATTTAAAGTTTATTTACTAAGAATTTCTTTTTTGAAATTAATTTCTAATGAATGAAAAATGAATTCGATCTCAACTGATGTTCTATTATTATTTGGTTGGCGCCAAAACCCACTTTGTTATGCCAATCGGTGTCCTTGATGAAGAGGTCGAATTTAAAATAGTAAAGTATCAAGCATATTTCTAATATGATCTTTGGCATAGAATTAGAAACTTTCTCTGACAAATCTAATCCCTGCAGAGACATCAACTAAAACCAAAAATTCTTTCAAGTATAGTATGATTCCTTTTTTTTTTGGATTTCAAAATTATTCGAGAAAAATTAATAAAAATGTACCTAAATGTAACATGTAAGCGTTATTCATACACAATTTTAAAAGCCTGGCTATAGAACAATCGGTTTATGAATTGCAATACCCATAATGATTGTTAGAACTCATTACAAAGGTTTGTAATCTGAATTTCTGAATAAATAACAGACAATACTATCCGTATAATTAGAAAAAGATATTTGGTTCCCGCCATCCGAGACCCCACTTGAAAATAAAGTAAAGTTTATCGACCTAAGATACTAAATGAAGATGCATCTACGAGAAAATCTTCGCCTTGAAACTGAACAGGTCTCTAATGTTCGGAATGTTGTAGCTGATCATAGTCGGGCGCTCAGCGAAACACCCCATGCAATCACAACAATGATGATGGAAACCCGAGTGGTCTAAGCATTTCTGGTCTAAATAAGCCGGAATTTCCAACTTCGATCCACTTTTTTAGGGTAGTGTGGTATCCAAAGATTTCCATAGAAGGCTGGTCTGAGG
+
"##$$#&&&'*.((**/*))(((&$$##"""#"###$$$$')88333,,,.,.101-/8=:;;67)&&(.+,,,-=GHKEFFFIIIKLLHIGIFKKGH@A<@AC;;;<FEEFC;AA>>?:67;:87:AAEGHH?:<265;BBSOIGLHHIGIFSISJLJKHSLKNGMSGFFDFBDHSKSHKHS?SRSPFGJMISLQKHKIHLMHAGJGFPSLSLL==9;B4+))*2.*++,001+'&%%&)3339<=DB?DE6555EEHFJIKSHSEDEIJJJIRSHEELGSHHNKFSLJHIKENILNSPFLMJLKILKRJISJSISFHSHLSSSIRKHEIHOIMSHSAABBAA@LRJSSFFGDG:--/.2&%$%+))()+0257CEIDSIENAA>DFFJC@98779<=?G2223=<AGCF@ELSHFC-++,265212277?>?:9::JJE:0./4?HKH'&&',)+))-FEGCA@=>?CBC?FHFGHGLFSRSMNIJLSHSFLMPHSKGMOKOKKIHCBDDLSHSGLIJLQNKFHSSJGGIRE5444FSKIC??@CEMSSOGCDEAC?@A@5555EHJEE@@ISKSOSJMSSSSIFKJNLGSLPSSLKIISHLLSRSLKNKGSPOLJCDIIPIHJSLHHCB@@ADEEIKKGOJGJLSAA@8.'%(.AGJJSGKGEGEDHIKSEKHOJMIGHGFCGGGLCHNHSMLMMEKJMQHJJNJMOIRPHIGFQJOKKGHSKIJSJJSSSIFIHSSHIJSGGEHNHMSEED?=>CCI@BKABB@ADS9667GSRGKGJJLG?>>>DSFEDAEKHGJHKHNHEBCCBGHFF>>><,,?566SCA@=AFCDCDHIHK@@<<=0002//---5BFSOKFFDEDGHSJGGFHEHICG:=B99FIJKNSSNHDDD;?AGA@A@GCEGIREBAAEFGCKFSSSMLDRGKKCDCEEBBBDDGENNPFB?<<=;H----:@=?/--+,''')
@6ff5345a-df7c-4a72-b4d6-b909aa0d25a4 runid=615b655584623c08cdef24ecaddfdaffc95be13c ch=18 start_time=2025-08-20T10:31:51.565792-04:00 flow_cell_id=FBD58360 basecall_gpu=Quadro_GV100 protocol_group_id=SDF_08202025_064710 sample_id=SDF_08202025_064710 barcode=barcode14 barcode_alias=barcode14 parent_read_id=6ff5345a-df7c-4a72-b4d6-b909aa0d25a4 basecall_model_version_id=dna_r10.4.1_e8.2_400bps_hac@v4.3.0
TGTGTACGTACTTCGTTCAGTTATGCGCCGATATAACCAACCAGTCTCTTGGGACCCATAGAGTTTTCGCATTCTAGTGAAACGCTTTCGCGTTTTTCGTGCGCCGCTTCAATGGTGCTGATTGCGACTGGGGTGTTTCGCTGGAGCGCCCGACTATGATCAGCTACAACATTCCGAACATTAGAGACCTGTTCAGTTTCAAGGCGAAGATTTTCTCGTAGATGCATCTTCATTTAGTATCTTAGGTCAAATAATTTTTACTTTATTTTCAAGTGGGGTCTCGGATGGCGGGAACCAAATATCTTTTTTAATTATACGGATAGTATTGTCTGTTATTTATTCAGAAATTCAGATTACAAACCTTTGTAATGAGTTCTAACAATCATTATGGGTATTGCAATTCATAAACCGATTGTTCTATAGCCAGGCTTTTAAAATTGTGTATGAATAACGCTTACATGTTACGTTTAGCTACATTTTTATTAATTTTTCTCGAATAATTTTCGAATCCAAAAAAAAAAGGAATCATACTATACTTGAAAGAATTTTTGGTTTTAGTTGATGTCTCTGCAGGGATTAGATTTGTCGAGAAACTTTCATTCTATGCCAAAGATCATATTAGAAATATGCTTGATACTTTACTATTTTAAATTGACCTCTTCATCAAGGACACCGATTGGCATAACAAAGTGGGTTTTGGCGCCAACCAAATAATAATATCAGTCGAGATTGAATTCATTTTTCATTCATTAGAAATTAATTTCAAAAAAGAAATTCTTAGTAAATAAACTTTAAATTATGTCTAAACTGTCAAAAGAATACTTCCATGTCCGGACTTGTTCTTCGGTATTTGCTGAAGATGAGAAAAAGAATGTCTCATACATTTTCCACAATTACGAACAAAGCGACCTCATTAACAAAGAGTATATTTTCTATCTTTAGGTTGTGTTCCCCTTTTACGGAAAAACAGATGCGAGCTTGGGACGGCCAAAGGTTCTCATCTGGT
+
$###$%$#$$%*+**--1.*)+%&'%$$&'((&&$$''(((%%%&))+,2+,2=8=@<?755794AB655445/00077?GHM>7:79669=>2-,C?:;;>BACA?EB7664&%&$$$%&+*'&$#"""#')+**'%%&(56?HMD?>?@CCAB@?000))((*64338:A?7<AFEJGJGCB=LJELNGMSRLLSSLLKSLSSHMNIMSISSSSDCFDSJSLJFGDFC7555,++11((*,%)=>>5.1/-/,,,.0*&%,BCCDNRKKOKIIGEGCCAABAEHCA@>>>@EHGJGRHFA@96413@A>JFDDCA??BEGIFFFPCDFFFF=@ELLJIEEHHSLNHOHEGHFHJNQGIJKGHSKSJKLCDEDJHSJGMFDD2////5>@BJANFGFFFFFJIIKIHHE>HJSF?@9889>=??EHFSGSISGSKOMJJNKKISSJSQLHLCBCDFHFGDE846,,+-.*'(+,//0:AEDBDFFSJSSSJDDCFGHMOLJSGJ;8747E>>@@KSSSSFEHFKILHKKILIPMIHSIGFSMSMPJSSL@?@HHSSCBFLSJJKHICB@<<6***))(('()-)('&''=CEBGGE?GCFEFDEFFLMMMKSNIHMKJHEGJKKPHMGEHHHISIHGGODFFFFBFH<7774---67<<ICIIJLHISLLSGGFCEJFLHIMHDGCFJJHF:E::@:344@DBCEJCSGRSJLPKJKJI4222@ADAEFIGRFGJGIGEFLSGSMFHLSGHIFGLSJLDJS>958;DDAA;@GSEJHKHIFFMKSIKLFEEMAA@A7(&&&))*.0/2..(''(46++*-+'''/1211111111=HGIGCKHDCDDBCBKGJEGFFFFC30234DD@BKHHIFGEDEIGEBA<CKDA?HHSSJNA>>=B>DFF:7688ACFIEJKSNDCA?;:9:=?FGOKEEEGGEKDCBBCHHIFJ>@@?@-/-+*)('(*)-,('''6567<<CB6677>??>=;9=D@BA>;3--+%#""
@71f30869-3849-42be-bfe1-8d56e3df657a runid=615b655584623c08cdef24ecaddfdaffc95be13c ch=468 start_time=2025-08-20T10:32:07.565792-04:00 flow_cell_id=FBD58360 basecall_gpu=Quadro_GV100 protocol_group_id=SDF_08202025_064710 sample_id=SDF_08202025_064710 barcode=barcode14 barcode_alias=barcode14 parent_read_id=71f30869-3849-42be-bfe1-8d56e3df657a basecall_model_version_id=dna_r10.4.1_e8.2_400bps_hac@v4.3.0
GTTATGTTCATTTACTTCGTTCAGTTATGAGCCGATATTAACAGACAGTTCTCTTGGGACCCATAGAGTTTTCGCATTTATCGTGAAACGCTTTCGCGTTTTTCGTGCGCCGCTTCACCGGAGCCGCATCTGTTTGAAAGGGGAACACAACCTAAAGATAGAAAATATACTCTTTGTTAATGAGGTCGCTTTGTTCGTAATTGTGGAAAATGTATGAGACATTCTTTTTCTCATCTTCAGCAAATACCGAAGAACAAGTCCGGATATTGGAAGTATTCTTTTCAGAGTTAGACATAATTTAAAGTTTATTTACTAAGAATTTCTTTTTTGAAATTAATTTCTAATGAATGAAAAATGAATTCAATCTCGACTGATATTATTATTTGGTTGGCGCCAAAACCCACTTTGTTATGCCAAATCGGTGTCCTTGATGAAGAGGTCGAATTTAAAATAGTAAAGTATCAAGCATATTTCTAATATGATCTTTGGCATAGAATGAAAGTTTCTCTGACAAATCTAATCCCTGCAGAGACATCAACTAAAACCAAAAATTCTTTCAAGTATAGTATGATTCCTTTTTTTTTTTGGATTCGAAAATTATTCGAGAAAAATTAATAAAAATGTACCTAAATGTAACATGTAAGCGTTATTCATACACAATTTTAAAAGCCTGGCTATCGAACAATCGGTTTATGAATTGCAATACCCATAATGATTGTTAGAACTCATTACAAAGGTTTGTAATCTGAATTTCTGAATAAATAACAGACAATACTATCCGTATAATTAAAAAAGATATTTGGTTCCCGCCATCCGAGACCCCACTTGAAAATAAAGTAAAGTTTATCGACCTAAGATACTAAATGAAGATGCATCTACGAGAAATTTTCGCCTTGAAACTGAACAGGTCTCTAATGTTCGGAATGTTGTAGCTGATCATAGTCGGGCGCTCCAGCGAAACACCCCATGCAATCACAACGATGTCAGATGGAAACCCGAGTGGTCTAAGCATTTCTGGTCTAAATAAGCCGGAATTTCCAACTTCGATCCACTTTTTTAGGGTAGTGTGGTATCCAAAGATTTCCATAGAAGGCTCATTGTAATG
+
&&)&-,-.'$$&&(+*+)))*7/----($#"#%'%%'&%%&)))**+++,,--++&+,/.0437422385::;45?CFEDC<<<<IHJG=:::CBDJJDBDFKCFGDIIRGCC@0*+--&'&''%$%''()**-0+4>DMKSKJJHINHEC@?=94567413:68A<;;:@?>BB;C>1JENSSHSLHFISSNILGDKFGJLGIDIGLJLFEB==88:?AEMSNKJLPSIB@@NJNSKJHJHSNESJGDNIJIHQLKGSHHHGIKHKSSSISJGIKG867>DC@BBDJEDDHGQKOIHJSKSMSGKSJSHIMHKKISLSSMJMICOFSKFGFKSSMSJMGFSHHNDEDB>>BFQG?4445EBDFHHSHA@@@IGLKSJIGNOKPLIHFHSLFINIGMIOLEHNJIMGESHDGDCA;;4'60/0358:<=8BDDIEGHMHGGCGGFKIQFNMSGDGGSDNIHLSGKAENSJ>>>?HMIGKLHGHFRSKHMMGHNPBHJ@CGSIFDFGRFFGLOHSLNNNHJGHHSHGOFCFEGEFILEEBD=;@ECIGFHSSJDGKSKJIHMSIOSLKKSJGJNOPR>:0?BSGSIS2111532237SHD<<<<BCFGCJPSIOEFJSKKSSPSLOHLIGJGIBS?>>>EDIGEHGIPNJLOQKSHGHKFMSABNEGGINEGEESFIHS////AAIEIJFEEEAD8888AGGKGGEEGFFKIGJGSJOISIHNJHJMJIJMJSIMHSSGSLJLOSGJI??@?E@=GHNQIHSJDMHLLED83233///3EGFIGSLSJGIDFISKNFSDFIHCACDDI;8==@SIFEJFGDEGEGHFKJMJSKLAHIB@?AJHGEIJMKEFDDHKMIGHHJSPKJLILSJOHLSHRLSMF<7412==3001778;FBMHJ>>=>FHLDCDDFFJKEHHKJCC<:;BDGSKJFCEHFGLHDC<;<<ADFFBBCILJFFA>?KHCDCABBDEDEFHHDHHKHHFEBB>2001356:DGGB@@@CHJIFRFIFIGHJHGSFEGFIGSHOGFGD=<<>DSISGMDFHSIC?>??DDEFB;;BSCCEHSDECHFFGCECDDBHSHIKFBAF<EA9:?;@@?53,,,,*('&
@6d56eab6-4504-4435-a1cc-649d628903ec runid=615b655584623c08cdef24ecaddfdaffc95be13c ch=424 start_time=2025-08-20T10:31:46.565792-04:00 flow_cell_id=FBD58360 basecall_gpu=Quadro_GV100 protocol_group_id=SDF_08202025_064710 sample_id=SDF_08202025_064710 barcode=barcode14 barcode_alias=barcode14 parent_read_id=6d56eab6-4504-4435-a1cc-649d628903ec basecall_model_version_id=dna_r10.4.1_e8.2_400bps_hac@v4.3.0
TGTGTACATCTACTTGGTTCGGTTCTTATGCCATACCGGGTGTTTAACCAACGAGTCTCTTGGGACCCATAGAGTTTTCGCATTTATCGTGAAACGCTTTCGCGTTTTTCGTGCGCCGCTTCCATAACATGGCTATTCATACACAATTTTAAAAGCCTGGCTATAGAACAATCGGTTTATGAATTGCAATACCCATAATGATTGTTAGAACTCATTACAAAGGTTTGTAATCTGAATTTCTGAATAAATAACAGACAATACTATCCGTATAATTAAAAAAGATATTTGGTTCCCGCCATCCGAGACCCCACTTGAAAATAAAGTAAAGTTTATCGACCTAAGATACTAAATGAAGATGCATCTACGAGAAAATCTTCGCCTTGAAACTGAACAGGTCTCTAATGTTCGGAATGTTGTAGCTGATCATAGTCGGGCGCTCCAGCGAAACACCCCATGCAATCACAACGATGTCAGATGGAAACCCGAGTGGTCTAAGCATTTCTGGTCTAAATAAGCGAGAAATTCCAACTTCGATCCACTTTTTTAGGGTAGTGTGGTATCCAAAGATTTCCATAGAAGGCTCAGTATAAAGT
+
%$$%&$%*)))(()*&&&(.)(())&&#&%$$#"""#%'(120015?EB===:;;>=:43:.59>@DDDMHGKIS>SMHJJMHOGAFEFIFSOIFB@@?JINJHDEEMK><==OAE>9211,)%$%&/,+'%#$#%+(*.-///5555IF67<JHDACABCIFNDBBBHKIKFMMFIIISLHSMNFFJLGJFFHFIIISMSJESJK@@AOFGDEMSSHJIJJBMJKMJAA?@A@ADFFDCIGLGJJSKPLSKFFFGJISMEEGHSLFPLLSLHFIGSMSSSSGIHFKEGSLFSHAJMFGPFGEIK:DDDDBGGEHSSIMDLIIGPSIQFDKILJISHGHJHILHJHIKSOQBSJSMKHFKMLHMSHIFOGIJJBDHEBECBGDGDPHK?<<<653389999:G=<<;>??LSEFRNFIFGEEEGIKHDFECDBBC@AABQFFFHOSLLSJHQSJFGKKHNIJLHKFBCBESG><=?SCCMOEME=<<=FCD><;/(*5566785467E<;;;7655'&&%(*),):BHIDEBAB@GHGEC@<<FLIJHNJFDFFEHFJIMGGEFFLGFAJHD6><01>=@AB<500,,&%###
@7fe07a1b-8066-433b-b89c-7c488983b7c7 runid=615b655584623c08cdef24ecaddfdaffc95be13c ch=475 start_time=2025-08-20T10:32:08.565792-04:00 flow_cell_id=FBD58360 basecall_gpu=Quadro_GV100 protocol_group_id=SDF_08202025_064710 sample_id=SDF_08202025_064710 barcode=barcode14 barcode_alias=barcode14 parent_read_id=7fe07a1b-8066-433b-b89c-7c488983b7c7 basecall_model_version_id=dna_r10.4.1_e8.2_400bps_hac@v4.3.0
GTTTTGTGTGCTTCGTTGGTTTTGAAACCGGACTAACCAACGAGTCTCTTGGGACCCATAGAGTTTTCGCATTTATCGTGAAACGCTTTCGCGTTTTTCGTGCGCCGCTTCACCTGGCTATAGAACAATCGGTTTATGAATTGCAATACCCATAATGATTGTTAGAACTCATTACAAAGGTTTGTAATCTGAATTTCTGAATAAATAACAGACAATACTATCCGTATAATTAAAAAAGATATTTGGTTCCCGCCATCCGAGACCCCACTTGAAAATAAAGTAAAGTTTATCGACCTAAGATACTAAATGAAGATGCATCTACGAGAAAATCTTCGCCTTGAAACTGAACAGGTCTCTAATGTTCGGAATGTTGTAGCTGATCATAGTCGGGCGCTCCAGCGAAACACCCCATGCAATCACAACGATGTCAGATGGAAACCCGAGTGGTCTAAGCATTTCTGGTCTAAATAAGCCGGAATTTCCAACTTCGATCCACTTTTTTAGGGTAGTGTGGTATCCAAAGATTTCCATAGAAGGCTCCGTGTGAT
+
$%&&'&$#%))(&$%')(*&**'&$##$##$$&&%&('&'-((().--.82=;;=?A?E)))))4BC333>>?<43339<SLSNFEEDSG??DDGCAKGFDEICBBCQJKFGOHIGILIGSCCBCMSPJIISINJHGEEHGHFGQJGQOILIHJSSJJSLKSS?=<=4>?@IMJHHFSSHSLSKSISSSLJLJSJRJLLHKFHSJDB=ABA@@BDCGA?@@KJGHMJQIIDBAFFSKSLFKSOKNSHGFHH=FEEKJSSKLLILIFF<HEDFOGKIESKGSFGQNKCISSJSRJIQSJQSLSSKISSSKLSSFABAHFABBA///?JQRJKJNHEDCEH>BBDDDBBFSJSGIPSJJKSIJSJA>>=BFEENEGGGFHHJKIIL>>?=BCCEJEF>>=;;-,,1/((*)++-9:::=7553552356::<=?BBACIJSGP>>==SISSFFGQMLSSLJGHBGGJDSFAA?>?FEDEESBA@CEFKIIKFEHKJQISJLMSSFKHGMIJJHMFLEDJDE@D@C???>=;44;:;;67335($%'*(**
@8a1c81bd-e88a-4b1a-9e18-f1da814f254e runid=615b655584623c08cdef24ecaddfdaffc95be13c ch=484 start_time=2025-08-20T10:32:07.565792-04:00 flow_cell_id=FBD58360 basecall_gpu=Quadro_GV100 protocol_group_id=SDF_08202025_064710 sample_id=SDF_08202025_064710 barcode=barcode14 barcode_alias=barcode14 parent_read_id=8a1c81bd-e88a-4b1a-9e18-f1da814f254e basecall_model_version_id=dna_r10.4.1_e8.2_400bps_hac@v4.3.0
GTTATGTCTGGTACCTCGTTCAGTTGCCGAACCGATATTAACCAACGAGTCTCTTGGGACCCATAGAGTTTTCGCATTTATCGTGAAACGCTTTCGCGTTTTTCGTGCGCCGCTTCATCTAACAATCTCGGTTGTCGGTATTGCAATTCATAAACCGATTGTTCTATAGCCAGGCTTTTAAAATTGTTGTTATGAATAACGCTTACATGTTACATTTAGGTACATTTTTATTAATTTTTCTCGAATAATTTTCGAATCCAAAAAAAAAAAGGAATCATACTATACTTGAAAGAATTTTTGGTTTTAGTTGATGTCTCTGCAGGGATTAGATTTGTCAGAGAAACTTTCATTCTATGCCAAAGATCATATTAGAAATATGCTTGATACTTTACTATTTTAAATTCGACCTCTTCATCAAGGACACCGATTGGCATAACAAAGTGGGTTTTGGCGCCAACCAAATAATAATATCAGTCGAGATTGAATTCATTTTTCATTCATTAGAAATTAATTTCAAAAAAGAAATTCTTAGTAAATAAACTTTAAATTATGTCTAACTCTGAAAAGAATACTTCCAATATCCGGACTTGTTCTTCGGTATTTGCTGAAGATGAAAAAGAATGTCTCATACATTTTCCACAATTACGAACAAAGCGACCTCATTAACAGAAGAGTATATTTTCTATCTTTAGGTTGTGTTCCCCTTTCAAAACAGATGCGAGCTTGGGACGGCCAAAGGTTCTCATCTTAGG
+
'&)()/.($##$##%$$(,-)%%$()%$####%%%%$$$#$%$%(-999:?@??@6EEGSHJGS=<;<D:53245=JECAA=>@@IFGJHB?>D?BAB==<?KF@@CFDDDB;?;0//+,,,30//*)$##$'%$$$&&%%''*09;>>@GFEFKKIEGGGHIGGEFCCFEIFSLSLOGC?CCA=;81+30**???AFEOBBABBEIIIENISLHQJMHHHLKMLKOSGMJJHIEGSSSKIB@BBFSSSHLSRBBACHMGNJISSSSSSMKEESSNJS@>??HIMKG?ILSOPLSMSSJ@?@GIMKEHHIKSKLISNJGGESJOOSJKKIHSOOL<--.>CSMHPHKB???>@7434<5?BNGEBDNFEE4444D>>?<:>;4433-**..ABCE@ISFFIESEBDCDFGEILSHHHNMLPKKGGJHSCGJSNJJPJISLKSQOJNPNJBAA77767;;ABDGOFKSJSOJHFECCFGEFMKFEJDS8667@@A@HJGAABACCDOJSPJEFGOD::;ISHJFHLJSLKJSISFLSKSLSHLGMOIKGKKQFLMKKJSJRMKSISIKHLFI@>=;=HKSISMFBBABBEFSLSKGEDDCDI@HDLGGKIIEC30+7IIESMPHHGJFDIGCAAASOOSDSCEBA73/**+59BC@8778CC===4444+''(05647:=CGSPGJSOHSLKICDFJKNIFBABAAFJEDBAOGEAA@AB@AABDEBB?@>=>=@EEFFAEBFFGDF:55*)(
@bf0b9fe0-9e12-4beb-ba85-fd367574236c runid=615b655584623c08cdef24ecaddfdaffc95be13c ch=6 start_time=2025-08-20T10:31:56.565792-04:00 flow_cell_id=FBD58360 basecall_gpu=Quadro_GV100 protocol_group_id=SDF_08202025_064710 sample_id=SDF_08202025_064710 barcode=barcode14 barcode_alias=barcode14 parent_read_id=bf0b9fe0-9e12-4beb-ba85-fd367574236c basecall_model_version_id=dna_r10.4.1_e8.2_400bps_hac@v4.3.0
ATATGTCATGTACTTGGTTCGGTTTTGAAAATGCGGTTGTTTAACCAACGAGTCTCTTGGGACCCATAGAGTTTTCGCATTTATCGTGAAACGCTTTCGCGCATTTTCGTGCGCCGCTTCATCCGGATATTATGGAAGTATTCTTTTCAGAGTTAGACATAATTTAAAGTTTATTTACTAAGAATTTCTTTTTTGAAATTAATTTCTAATGAATGAAAAATGAATTCAATCTCGACTGATATTATTATTTGGTTGGCGCCAAAACCCACTTTGTTATGCCAATCGGTGTCCTTGATGAAGAGGTCGAATTTAAAATAGTAAAGTATCAAGCATATTTCTAATATGATCTTTGGCATAGAATGAAAGTTTCTCTGACAAATCTAATCCCTGCAGAGACATCAACTAAAACCAAAAATTCTTTCAAGTATAGTATGATTCCTTTTTTTGGATTCGAAAATTACTCGAGAAAAATTAATAAAAATGTACCTAAATGTAACATGTAAGCGTTATTCATACACAATTTTAAAAGCCTGGCTATAGAACAATCGGTTTATGAATTGCAATACCCATAATGATTGTTAGAACTCATTACAAAGGTTTGTAATCTGAATTTCTGAATAAATAACAGACAATACTATCCGTATAATTAAAAAAGATATTTGGTTCCCGCCATCCGAGACCCCACTTGAAAATAAAGTAAAGTTTATCGACCTAAGATACTAAATGAAGATGCATCTACGAGAAAATCTTCGCCTTGAAACTGAACAGGTCTCTAATGTTCGGAATGTTGTAGCTGATCATAGTCGGGCGCTCCAGCGAAACACCCCATGCAATCACAACGATGTCAGATGGAAACCCGAGTGGTCTAAGCATTTCTGGTCTAAATAAGCCGGAATTTCCAACTTCGATCCACTTTTTTAGGGTAGTGTGGTATCCAAAGATTTCCATAGAAGGCTCAGTATAA
+
$$#$&&$#%'(''+(%%').,,++&%%$$$####$'((&()((,8:8897877;;=;<78FKGCHFMDB@CGEBA@>?DKJJILIFGKSRJLA??76-+52.**+0;(&&&)))*'(()(188999ACHDD-+))<FEA?>=996=B7877<??:=>?@IBA?DFEHNHSDHQOEJFDDDLKSJKIS722-,-01HFJIGIESJMIHSLIJEGFESGQSSM=>=>E:889ASHDDCIJKSKSSJGS?AC>=?=999:HDE@?@S>HLNHBFSHMLFGGGJFLS=<<=ELJSHMGSJMKHSSJJSJFKCCGLFSILQ>>>>SJDBBAD;668GFFA@BBEHGGFC==>>CB<899CIKEIIDCEDSMG>HISHDLQSCAACFEFFSLISOGGLSOJSHNI===MKSFKJKAEHSHQSSDGGFFGC?D@@;<>7/./6=BDC:FAPSL?>?BFKBBBJJKE=+(((<;98KKHJHIESSNHSSSIFKHSOILIENSMHLLOKKNLGHFCEGIGHSILSHJINKFSSHKSSJ@99//0CFHC@@B?@GEJFFJISSS@A>@MHLSHSNPNJOSJOIOFIJSIMFHGIBCEDQLISNGSGKHLJJSOKLKIGMFE@KGMGDJJJOK@SSFHEHFCBBEHIGEGNIKISJSPPGGJFSSKJEFRHQ<::<4>93?>11105444?CFIHNJIFJIFKHJORISOSNQSHHGSKFQIFIGJKLSFKMLLRSDSKSLGHSGFISGIGJFIFNOS??<79:;@C@DIN@?>>CPQIKSFHFGHKJJLPMDDCFSJSSSEIJHHGGFB?>::::DEIA>>>?KESEGFIMSCB@@==CA?<<ECLFGKH@@@@CJFEFEIEGSKSGJ???@BBDBCDJKDCDF>=<789:F=9:=8754423789<;:0.-,.133;<AB?EFFGHSJ>AEDDHCDCCEABDFEFEDFLHFGPNK?AD33CAA??+(''()%#
@994d5344-8917-4ec5-a731-957c1f3822a7 runid=615b655584623c08cdef24ecaddfdaffc95be13c ch=344 start_time=2025-08-20T10:32:05.565792-04:00 flow_cell_id=FBD58360 basecall_gpu=Quadro_GV100 protocol_group_id=SDF_08202025_064710 sample_id=SDF_08202025_064710 barcode=barcode14 barcode_alias=barcode14 parent_read_id=994d5344-8917-4ec5-a731-957c1f3822a7 basecall_model_version_id=dna_r10.4.1_e8.2_400bps_hac@v4.3.0
TGTGTAACCTACTCATTCGTATTGAAAACCATATTAACCAACGAGTCTGTTTTTGGGACCCATGAGTTTTCGCATTTATCGTGAAACGCTTTCGCGTTTTTCGTGCGCCGCTTCAATTAACAAAGAGTATATTTTCTATCTTTAGGTTGTGTTCCCCTTTCAAAACAGATGCGAGCTTGGGACGGCCAAAGGTTCTCATCTTACGGGTAGTGTTATGTCTCCTGCTTCGTTCAGTTATGCCATGCCATACCTTCGCAAAGGCAGAAAGTAGTCGTTTTCGCATTTATCGTGAAACGCTTTCGCGTTTGGT
+
%$$$&'%####$'&###$#&#%(###%$##""#$$#%&&%'&+((*,,('''',,7:E<EIEK(((@NJSILFGHSLKSFCEELJRNCBCAGFGF@@BBGMJGNJGIJFBCJ>9:FFEAIFEDCGSHHGGMSJLSSKIGCBAC@DFEGGSHCB8??:9;FBHSSPIEJEFFCBBBBFODNJJHEHEIEGLSLMLSS:885663/,,+(%$$&%%%'&%$$""#%%&&(''(('''(.*'$##"""$%$$&'(*&,.5CGGJJEHDESNSEDCA=>>?SM==?@SHDEA??;<=>H:999@4**%%&/'&&
@42774b0c-4ea2-4ea6-88f1-dadd4eb1c2dd runid=615b655584623c08cdef24ecaddfdaffc95be13c ch=166 start_time=2025-08-20T10:31:39.565792-04:00 flow_cell_id=FBD58360 basecall_gpu=Quadro_GV100 protocol_group_id=SDF_08202025_064710 sample_id=SDF_08202025_064710 barcode=barcode14 barcode_alias=barcode14 parent_read_id=42774b0c-4ea2-4ea6-88f1-dadd4eb1c2dd basecall_model_version_id=dna_r10.4.1_e8.2_400bps_hac@v4.3.0
TTTGCCTGTTACTGGTTCGGTTATGCAGAACAATATAACAACGGAAGCTCTTGGGACCCATAGAGTTTTCGCATTTATCATGCGAACGCTTCCGCGTTTTTCGTGCGCCGCTTCAAAAAAGAAATTCTTAGTAAATAAACTTTAAATTATGTCTAACTCTGAAAAGAATACTTCCAATATCCGGACTTGTTCTTCGGTATTTGCTGAAGATGAGAAAAAGAATGTCTCATACATTTTCCACAATTACGAACAAAGCGACCTCATTTAACAAAGAGTATATTTTCTATCTTTAGGTTGTGTTCCCCTTTCAAAACAGATGCGAGCTTGGGACAGCCAAAGGTTCTCATCTTGGGTA
+
#$$%$%$(()%'(%'*-4+++,0/+'#"""""##$$$$$$%&######"#')',1819=;@4223@;::899@??876('''(&%&)*(((,.))ACFIOK8886:::8,+,-559:HSFBFFMPHHEE?@AFKLSRIKGSHSNKLMLQSLGSMGHLSSJFFGSSSFFADCCA?ADCBDEFECEIABCAGN@D4./88::::<BC542343223<BFSQREIEHSGFGIISSSISJSMHDENOILJG<<<=EGHLH))))A2111+(>EHOLLLKGGGLSSSSMEDEGEF<;BACFNSIHLFISSFJMHEEIPQ@BADFKFGFABA0//.3(((***,4>AEDE?0///0&&&&$
@725e0c2e-01ca-45ec-91b7-9eaf8848f8f7 runid=615b655584623c08cdef24ecaddfdaffc95be13c ch=88 start_time=2025-08-20T10:31:56.565792-04:00 flow_cell_id=FBD58360 basecall_gpu=Quadro_GV100 protocol_group_id=SDF_08202025_064710 sample_id=SDF_08202025_064710 barcode=barcode14 barcode_alias=barcode14 parent_read_id=725e0c2e-01ca-45ec-91b7-9eaf8848f8f7 basecall_model_version_id=dna_r10.4.1_e8.2_400bps_hac@v4.3.0
GTGTATTCCTTGACCGGTGTTATGCACACCGATCTACCAACGAGTCTCTTGGGACCCATTGAGTTCGCATTCTCGTGAAACGCTTTCGCGTTTTTCGTGCGCCGCTTCATCGAGATTGAATTCATTTTTCATTCATTAGAAATTAATTTCAAAAAAGAAATTCTTAGTAAATAAACTTTAATATTTTCTAACTCTGAAAAGAATACTTCCAATATCCGGACTTGTTCTTCGGTATTTGCTGAAGATGAGAAAAAGAATGTCTCATACATTTTCCACAATTACGAACAAAGCGACCTCATTAACAAAGAGTATATTTTCTATCTTTAGGTTGTGTTCCCCTTTCAAAACAGATGCGAGCTTTTTGGGACGGCCAAAGGTTCTCATCTAGG
+
$#$%$#%$%&'%'%''**'%%#$&&%$"#$$()(''(+'(('&&'')++1+,*(--1-2)&&&&&%*+))*(,,,>?HGLL;:::SC99::@?BNHEDDFFGFD@C@7772334JNG@@@@LHHFELSSJISIMSKPLMHJLSKIHFQHFHCFPSMDGJMJSIGI@==GEGF@AA<76/22*(%'%%%&55ED6601@FRLSGEGC>?@HILMKG=>=>F=QI@ABABF867:;3333>=70///-,,068CSJJCJFIIFLSIJJMJSHSSPSKHIMOKGGBAAAIKPLSHHDIGFDHGBGKHJHNJGGHGLNJSSJNNLLABLFGEHKSOSJSAFSOOE0-??@@?52234,('((,'('))+76DCBBE@?@HHKGFGDCC60()-
@f6d9377f-14c6-4088-89e3-74a84e4e9a9d runid=615b655584623c08cdef24ecaddfdaffc95be13c ch=183 start_time=2025-08-20T10:32:11.565792-04:00 flow_cell_id=FBD58360 basecall_gpu=Quadro_GV100 protocol_group_id=SDF_08202025_064710 sample_id=SDF_08202025_064710 barcode=barcode14 barcode_alias=barcode14 parent_read_id=f6d9377f-14c6-4088-89e3-74a84e4e9a9d basecall_model_version_id=dna_r10.4.1_e8.2_400bps_hac@v4.3.0
ATTTCTTATGTCGCTCCCTTCGTTAGGTTATGTAAGCCACCGATATTTAACCAACGAGTCTATTTTGGGACCCATAGAGTTTTCGCATTTATCGTGAAACGCTTTCGCGTTTTTCGTGCGCCGCTTCAATGAAGATGCATCTACGAGAAAATCTTCGCCTTGAAACTGAACAGGTCTCTAATGTTCGGAATGTTGTAGCTGATCATAGTCGGGCGCTCCAGCGAAACACCCATGCAATCACAACGATGTCGAGATGGAAACCCGAGTGGTCTAAGCATTTCTCGTCTAAATAAGCCGGAATTTCCAACTTCGATCCACTTTTTTAGGGTAGTGTGGTATCCAAAGATTTCCATAGAAGGCTCAGTATA
+
%'.0+/.*+21&$###%((*%%%&$$$%)**(($##%&$##%'''()*(**+.12)(()--&&&&((..6355:CA>?AFIIOHLHIIOCBC=>??GLIKGIFMOKEFGFFGQQ=<<<A=;7..14//1129;;>;;<DFEDCD?>@EFKKI@?>=JEHGJDGOJKGBLG?8224@E@@@CSIOMKCBBJISMKLSHGIGDGIKEG.../=>=MMMILSHPSEDDKS?@?==BBCFEIPMIFIIAA@BPA,(((6@@@EHHHJEDFHRMQGFDHSHGJI@BG)(((?77LILOKSLECCAKISMFBDGHSCCDGFKMFHJSLSSHDDNGB@??@>C@=<<<>@>C1***53-.DCEGFLSL-,,-81'
@fa9b987b-0325-4eb8-9721-62fd0f725e25 runid=615b655584623c08cdef24ecaddfdaffc95be13c ch=66 start_time=2025-08-20T10:32:04.565792-04:00 flow_cell_id=FBD58360 basecall_gpu=Quadro_GV100 protocol_group_id=SDF_08202025_064710 sample_id=SDF_08202025_064710 barcode=barcode14 barcode_alias=barcode14 parent_read_id=fa9b987b-0325-4eb8-9721-62fd0f725e25 basecall_model_version_id=dna_r10.4.1_e8.2_400bps_hac@v4.3.0
ATGTCATCTACTTGGTTCAGTTGCTGAAGCCGGTATTTAACGAACAGTTCTCTTGGGACCCATAGAGTTTTCGCATTTATCGTGAAACGCTTTCGCGTTTTTTCGTGCGCCGCTTCAGCCTTGAAACTGAACAGGTCTCTAATGTTCGGAATGTTGTAGCTGATCATCGTCGGGCGCTCCAGCGAAACACCCCATGCAATCACCAGAACGATGTCAGATGGAAACCCGAGTGGTCTAAGCATTTCTGGTCTAAATAAGCCGGAATTTCCAACTTCGATCCACTTTTTTAGGGTAGTGTGGTATCCGAAAATTCCATAGAAGGCTCATTGT
+
$%%%$"#"###%($'')2)(())$$##$%%&''&%&)(%$$$$$$%&&)%'*+.,-3>=>@<A@@@BEA>><=>CHIHERIKLGKLSS@>>>HE<<::4..7=20004774.*'('2:;FSGEFNLMKEEFDJSEHFE>?<>=9993567>E????B89BB;;;=@B4333EDESECDBD411/0388000/32545::=:;:50000.0339>-,+,012<?=>>A@ACEJIMISGHEGIGFOHN@??FLJSSNSGLKB=<==ADCAA5556F<;<<A?;DF@;;<<0///0****-.-...,)&&&,,&&'(.-+**++,*+*&$#$%
@abbfc767-ae90-4dc5-8cbe-ca90a0977902 runid=615b655584623c08cdef24ecaddfdaffc95be13c ch=184 start_time=2025-08-20T10:32:03.565792-04:00 flow_cell_id=FBD58360 basecall_gpu=Quadro_GV100 protocol_group_id=SDF_08202025_064710 sample_id=SDF_08202025_064710 barcode=barcode14 barcode_alias=barcode14 parent_read_id=abbfc767-ae90-4dc5-8cbe-ca90a0977902 basecall_model_version_id=dna_r10.4.1_e8.2_400bps_hac@v4.3.0
TTATGTTAAACAGTTGTATGAAAGCAGTTAACCAACAAGTCTGTTGGGACCCATGAGTTTGCATGTTCTCGTGAAACGCTTTCGCGTTTTTCGTGCGCCGCTTCAATCAGTCGAGATTGAATTCATTTTTCATTCATTAGAAATTAATTTCAAAAAAGAAATTCTTAGTAAATAAACTTTAAATTATGTCTAACTCTGAAAAGAATACTTCCAATATCCGGACTTGTTCTTCGGTATTTGCTGAAGATGAGAAAAAGAATGTCTCATACATTTTCCACAATACGAACAAAGCGACCTCATTAACAAAGAGTATATTTTCTATCTTTAGGTTGTGTTCCCTTTCAAAAACAGATGCGAGCTTGGGACGGCCAAAGGTTCTCATCTAGGGAG
+
%&&'((&#"$&%%$$%$#%%$$&%&%%%$$&&''((('&')****+3469:;:<&&&)-*)((*&&&$$$%@CSSKKLGDFF:66331009+**''&&%%%&20)))))))&&&&--*)*.0:89<>@CD-,,-ACDDDEGDNIE8887;4<=DJHKE??RSGDC@=;;20/1-,+'$$%&*,/333222266DN:988:;KHAA@@1...2A@>BA;20;77LMEEEDF>8556>?@>>;822<:75457<<DBCBBFCA?;;;:=;95344F4.,0//-)*....8ABJI<<<<KGDFFHSGHGEHFDAAACDFFSHC;:...7'''8ABB<:9453130,-+++-./-//467889B;669<F=<<<=@CGCA@<5**)*.%%%'%$
@16099243-7539-493e-889b-c8366609aba7 runid=615b655584623c08cdef24ecaddfdaffc95be13c ch=320 start_time=2025-08-20T10:31:54.565792-04:00 flow_cell_id=FBD58360 basecall_gpu=Quadro_GV100 protocol_group_id=SDF_08202025_064710 sample_id=SDF_08202025_064710 barcode=barcode14 barcode_alias=barcode14 parent_read_id=16099243-7539-493e-889b-c8366609aba7 basecall_model_version_id=dna_r10.4.1_e8.2_400bps_hac@v4.3.0
TGTGTCCTGTACTTCGTTGGTATGCAGCCTGGGTATTTAACCAACGAGTCTCTTGGGACCCATAGAGTTTTCGCATTTATCGTGAAAACATCTCGCGTTTTTCGTGCGCCGCTTCAGTCGAGATTGAATTCATTTTTCATTCATTAGAAATTAATTTCAAAAAAGAAATTCTTAGTAAATAAACTTTAAATTATGTCTAACTCTGAAAAGAATACTTCCAATATCCGGACTTGTTCTTCGGTATTTGCTGAAGATGAGAAAAAGAATGTCTCATACATTTTCCACAATTACGAACAAAGCAACCTCATTTAACAAAGGTATATTTTCTATCTTTAGGTTGTGTTCCCTTTCAAAACAGATGCGAGCTTGGGACGGCCAAAGGTTCTCATCTTAGGGAGT
+
$#$$%%&(++**//+,,)'()))('%$##""#%%%$$%$&'.36876696855=0;=EDGHDMDBACHIGIFED@=DA@@/...5530,-*'&&'2,+++28*))*7110*+,,*'&&*.,-/26///25*(())0338::@BE;8:BCKGIEFFB97A?DSSPMFILSSLSPECEQJJSSSSPSOPLHEBSLSNIDDILSKIKHHSMQSHKMKIJNLKGHSLKFCBLLIIKHPKNSLHSNJIJFGEHSHJGHFB734347@><:7557669:>@?@556EEFBCBCE@;95566BA=<;((()@/..-,'542101(&&78:;<C<<67::9::=?DGQSQIK@EC:<IHHCKLS8879=>3221454494BDCDHBAACHJIGI>==;;9**(('%$
@11e3d5cb-7d2b-4085-9ac3-cd4d95754d70 runid=615b655584623c08cdef24ecaddfdaffc95be13c ch=504 start_time=2025-08-20T10:32:00.565792-04:00 flow_cell_id=FBD58360 basecall_gpu=Quadro_GV100 protocol_group_id=SDF_08202025_064710 sample_id=SDF_08202025_064710 barcode=barcode14 barcode_alias=barcode14 parent_read_id=11e3d5cb-7d2b-4085-9ac3-cd4d95754d70 basecall_model_version_id=dna_r10.4.1_e8.2_400bps_hac@v4.3.0
TTTTTTTTATCGGTTGGTTATCATTGGGTGTTTAACCAACGAGTCTCTTGGGACCCATAGAGTTTTCGCATTTATCGTGAAACGCTTTCGCGTTTTTGTGTAACCTACTCGTTCAGTT
+
#%$$$$####$$'',,--121)%#"$(*-,,--,1::8898:9:>===>9;>OCDFBC7778C;===DCCBBDAGKHRKLIJIA>>?G=55((((54##$$$###$$&'$%%&)'&$%
@585016e1-67d3-43de-8ce4-f5d5310670b5 runid=615b655584623c08cdef24ecaddfdaffc95be13c ch=320 start_time=2025-08-20T10:32:40.565792-04:00 flow_cell_id=FBD58360 basecall_gpu=Quadro_GV100 protocol_group_id=SDF_08202025_064710 sample_id=SDF_08202025_064710 barcode=barcode14 barcode_alias=barcode14 parent_read_id=585016e1-67d3-43de-8ce4-f5d5310670b5 basecall_model_version_id=dna_r10.4.1_e8.2_400bps_hac@v4.3.0
ATTTTATGTTACCTACTTGGTTCAGTTGTCCAAACCGGTGTTTAACCAACGAGTCTCTTTCGGGACCCCATGAGTTTCGCATTTATCGTGAAACGCTTTCGCGTTTTTCGTGCGCCGCTTCACCCATAATGATTGTTAGAACTCATTACAAAGGTTTGTAATCTGAATTTCTGAATAAATAACAGACAATACTATCCGTATAATTAAAAAAGATATTTGGTTCCCGCCATCCGAGACCCCACTTGAAAATAAAGTAAAGTTTATCGACCTAAGATACTAAATGAAGATGCATCTACGAGAAAATCTTCGCCTTGAAACTGAACAGGTCTCTAATGTTCGGAATGTTGTAGCTGATCATAGTCGGGCGCTCCAGCGAAACACCCCATGCAATCACAACGATGTCAGATGGAAACCCGAGTGGTCTAAGCATTTTTCTCGTCTAAATAAGGCCGAAATTCCAACTTCGATCCACTTTTTTAGGGTAGTGTGGTATCCAAAGATTTCCATAGAAGGCTCAGTATAAAGGGGGT
+
&&)+-+%%%&$%%$%$%'())*+)%%&'&$###$$%%%&'''((/./..1122334448/&''(>ACC?76****7896666:9797666JSMRGDIGGICEGBBBF@;78566561230*+7769BGGKKSSKKKLD=888C@@FHSJEHJNIISIJSHFA=:111021+++,ABJJIKSSMLJHKGLSGDKFFLIEMGJIJ?ECDGFG?>?A@@BD999<DFC9;;;J5444;>?>CDBBCFDDHCHEDSPOKIIKSSMIJSHBA@AFEDEKFFIGHEGRSSQGMBB;=E@AADEFDHFQOHIIKCEFFESAFJNGKCDHPHORJHHEJISNLCDACNHMSGSSRKHGSGPGGKPSMJGFJJIKFIGHOKSLCBCHJKSIFDCDA@:=653334:;;<@@51.-./78DLFFSCGDDLHLHI?:52++*-,324))**A>>=@=87869=;;<;;:>;<<<?=@BGJIEISIKISSECDAGGGJFK;767>?>DACHHFFJHKEFDDDEEIFI800/)('&$$'/-,'
@9543ae14-352c-4d55-8c2f-7475e5789b17 runid=615b655584623c08cdef24ecaddfdaffc95be13c ch=188 start_time=2025-08-20T10:32:09.565792-04:00 flow_cell_id=FBD58360 basecall_gpu=Quadro_GV100 protocol_group_id=SDF_08202025_064710 sample_id=SDF_08202025_064710 barcode=barcode14 barcode_alias=barcode14 parent_read_id=9543ae14-352c-4d55-8c2f-7475e5789b17 basecall_model_version_id=dna_r10.4.1_e8.2_400bps_hac@v4.3.0
CTGTGTGTACCTTTGAGCCGATTTATAAGCCAAACGGGTGTTTAACCAACGAGTCTCTTGGGACCCATAGAGTTTTCGCATTTATCGTGAAACGCTTTCGCGTTTTTCGTGCGCCGCTTCATCACGAAAATACCGAAGAACAAGTCCGGATATTGGAAGTATTCTTTTCAGAGTTAGACATAATTTAAAGTTTATTTACTAAGAATTTCTTTTTTGAAATTAATTTCTAATGAATGAAAAATAAATAAATATCGACTGATATTATTATTTGGTTGGCGCCAAAACCCACTTGTTATGCAATCGGTGTCCTTGATGAAGAGGTCGAATTTAAAATAGTAAAGTGCTTCAGCGTATTTCTAATATGATCTTTGGCATAGAATGAAAGTTTCTCTGACAAATCTAATCCCTGCAGAGACATCAACTAAAACCAAAAATTCTTTCAAGTATAGTATGATTCCTTTTTTTTTTTGGATTCGAAAATTATTCGAGAAAAATTAATAAAAATGTACCTAAATGTAACATGTAAGCGTTATTCATACACAATTTTAAAAGCCTGGCTATAGAACAATCGGTTTATGAATTGCAATACCCATAATGATTGTTAAACTGATTACAAAGGTTTGTAATCTGAATTTCTGAATAAATAACAGACAATACTATCCGTATAATTAAAAAAGATATTGGTTCCCGCCATCCGAGACCCCACTTGAAAATAAAGTAAAGTTTATCGACCTAAGATACTAAATGAAGATGCATCTACGAGAAAATCTTCGCCTTGAAACTGAACAGGTCTCTAATGTTCGGAATGTTGTAGCTGATCATAGTCGGGCGCTCCAGCGAAACACCCCATGCAATCACAACGATGTCAGATGGAAACCCGAGTGGTCTAAGCATTTCTGGTCTAAATAAGCCGGAATTTCCAACTTCGATCCACTTTTTTAGGGTAGTGTGGTATCCAAAGATTTCCATAGAAGGCTCAGTATTTGAG
+
%&&(&&%$$$&%&($#$$%$$$%*&($$$$&%%%&(*-./../38<9333----1///4012644:34****+.0223BIGSIHEDFDIIJSI?>;33*('(&&')11111233314561/10+(%%&'')*)*(++*0.)*/899889=@@BBIPHRNSHSJCC@CGFFHOSHOHFGPKSSLJNLRNLMSSHISDKFHPHDFIMS@SIKEFCI1'''@CEBHLG7<;66C8888BAB?978'&&)''(7000))))53323876779::;<B989:@@?<;>MACNFS@G3A2&&')-/9@DDCKSLHSKDSGSFDEHFKJNCCDF=E=9637+++***,.)&''(*065550112;;=ECC>=??IB=78<=EBAABF>DJIHLBHIKGEKSKSSKJFFFFSHNKRSFHLSJJHJKFDBCCHHPLSDEGIKNRHFGHISSKLKLLHKHHJCFEA>>4*()***146??DA@C=;;:BMNSE><769:EEISNRPGHOEHRSPLSHOMSJINIPHHLIIRSNSCCE>:::6>5236=>@@ELRGEFGDGILSKJFFGIHHFABFFKPSIHONOGPGABABNIJNLOHMGOMKKISFEJBA@@+&$&)%%&&6=EEFIBDBMHSFOSHJIKHGSLHLGHJKKICBSSOKFHDHJSHEEDFMIKFGSJFG@>;<<831/.,*+,:?A?B>:EFEPE@:99744443679=BIGCA=9943/)))42322225<<?45>FDBCSDEGHSGJHSKIEHSHSLJ>;;=DSNSGEJFFCDDHCOKQED.../BECBABEE??@7775:<BJGHGIHGIE@@??SK883334=EFH9888HDDC?>?FJGDGEDEDGEDIIFEFIJIHEHKSD=@AEADCIHDSFFFGEGEJGA??@SFGKHEG@>@@H@::97423+()346<?>E=EDDGBCAA==<=@?@AEJGJJHSDCABDHIGJSHFLGQLIIAMJMGSFFFICE@A9+)(&&&&%&%
@8923c784-2fd0-43be-ba1c-4e2cc38f3b77 runid=615b655584623c08cdef24ecaddfdaffc95be13c ch=238 start_time=2025-08-20T10:32:12.565792-04:00 flow_cell_id=FBD58360 basecall_gpu=Quadro_GV100 protocol_group_id=SDF_08202025_064710 sample_id=SDF_08202025_064710 barcode=barcode14 barcode_alias=barcode14 parent_read_id=8923c784-2fd0-43be-ba1c-4e2cc38f3b77 basecall_model_version_id=dna_r10.4.1_e8.2_400bps_hac@v4.3.0
ATGTTAATTTACTCGTTGGTTATTGTGAAAAAAAAAAAGCCGATATTAACCAACGAGTCTCTTGGGACCCATAGAGTTTTGCATTTATGAGTGAAACGCTTTCGCGTTTTTCGTGCGCCGCTTCAGCGAGACATCGACTAAAACCAAAAATTCTTTCAAGTATAGTATGATTCCTTTTTTTTTGGATTCGAAAATTATTCGAGAAAAATTAATAAAAATGTACCTAAATGTAACATGTAAGCGTTATTCATACACAATTTTAAAAGCCTGGCTATAGAACAATCGGTTTATGAATTGCAATACCCATAATGATTGTTAGAACTCATTACAAAGGTTTGTAATCTGAATTTCTGAATAAATAACAGACAATACTATCCGTATAATTAAAAAAGATATTTGGTTCCCGCCATCCGAGACCCACTTGAAAATAAAGTAAAGTTTATCGACCTAAGATACTAAATGAAGATGCATCTACGAGAAAATCTTCGCCTTGAAATTGAACAGGTCTCTAATGTTCGGAATGTTGTAGCTGATAGATAGTCGGGCGCTCCAGCGAAACACCCCATGCAATCACAACGATGTCCAGATGGAAACCCGAGTGGTCTAAGCATTTCTGGTCTAAATAAGCCGGAATTTCCAACTTCGATCCACTTTTTTAGGGTAGTGGTATCCAAAGATTTCCATAGAAGGCTCAGTATAA
+
%&'')$$$$&%&(%%**'%%%&&($$#""""""""""""#$%''&&'%&.0--.)))*-*(()&-..;=@@E@66=;454+)%/31,-''()*15>A444---.;;:6428,))*76642006/...+''BADA=4334<?@CCD99;IMIFDDGE9)))+*)(),.113=AAB>;206:EL@*))*61/.08=<:/,,'''(,0599;9444/..BD=>?8;:;<>GGMGDDE2222123789;?DE66666GREJLG<:89CODHFGCBDFIJG66IEDFPEEBBFGEF(((8666;CMEECECKIJMGGHJI@;.--0.779;<AA@>BDGSHFEKHGFFHFIJSDG<;2+,?68=====:7554566:::<FDCEISIIKA==;LSLIEGEHHE3223@@5-<<=SCC@ACB96?*)))08;;=@@BDBBBCSHG@C@8-..0/0226AB???96666<;:1++,22//**)*019>ADSFEEA??@=/(%'%&'079.***22339:=;;;59<>FNEGFCH<;;><<=)(('%&'&(((*:999@987+**6;<;;;@?B@BBBHGCDDDE;;;;C;8668=ADAG><333378:::;=?>DE20.8331131112=>@BA@@>==>DFE@?8<<=C>>>>AFDED@EGSH877=@;;:,56<>>=?AD@;;;)06'?<<<<>B@A933322.,
@504a0186-cb4d-4a5a-a78a-e9b8c1b33f54 runid=615b655584623c08cdef24ecaddfdaffc95be13c ch=340 start_time=2025-08-20T10:32:19.565792-04:00 flow_cell_id=FBD58360 basecall_gpu=Quadro_GV100 protocol_group_id=SDF_08202025_064710 sample_id=SDF_08202025_064710 barcode=barcode14 barcode_alias=barcode14 parent_read_id=504a0186-cb4d-4a5a-a78a-e9b8c1b33f54 basecall_model_version_id=dna_r10.4.1_e8.2_400bps_hac@v4.3.0
TTTGTAACCTACTTGGTTCAGTTGTGAAAAAAACCGGTGTTTAACCAACGAGTCTCTTGGGACCCATAGATTTTCGCATTTATCGTGAAACGCTTTCGCGTTTTTCGTGCGCCGCTTCAATCTGTTTATGAATTGCAATACCCATAATGATTGTTAGAACTCATTACAAAGGTTTGTAATCTGAATTTCTGAATAAATAACAGACAATACTATCCGTATAATTAAAAAAGATATTTGGTTCCCGCCATGAGAGACCCACTTGAAAATAAAGTAAAGTTTATCGACCTAAGATACTAAATGAAGATGCATCTACGAGAAAATCTCGCCTTGAAACTGAACAGGTCTCTAATGTTCGGAATGTTGTAGCTGATCATAGTCGGGCGCTCCAGCGAAACACCCCATGCAATCACAACGATGTCATGGAAACCCGAGTGGTCTAAGCATTTCTGGTCTAAATAAGCCGGAATTTCCAACTTCGATCCACTTTTTTAGGGTAGTGTGGTATCCAAGAAGTTTCCATAGAAGGCTGAGTA
+
%&'&&$###$$&++()*,/((((*&%#$%''()**((**&&&'252--42444;<221%%%+**-+0)))/2=887545554433<=EIKGEBEDHKIH;>@AFJ>==<@DFFD@EF<?@@@@@AGEGFEIIISNFLISGIEFHSHGGJIHEDFMGCBBCDCGJQJGBDDGIJDA>OIHKIMKHKIFGKJJNSMDEDDG@A@@@ABEEJSSFIILJHHSPGIC766A?=<>?88B:5222000.8800,,.-/4./9///0:6586767?AEDCLHSGSSIGABBBJA@JKSOOHJSSKSKSGMGOGCCFEKGGEGSGGEC5910788C889;6555EFHFGIHNHFINSMGIFBGFKHHHHJA??>CDJMEBD...+--.CEFIFSIDE@A@PI@??<=>CGIJHIHGJCCD@?@?>,%%%*>ADGGA:445CFFBCB>8:6666<?::;=>=8886433445564453969<DF@BDSAKE@G;A@DGB?@FSCCAACAAACB=<;98=;;?ADLO>ACBCCABCB))((-
@88273fa1-0516-4701-8bab-2515d8232d02 runid=615b655584623c08cdef24ecaddfdaffc95be13c ch=6 start_time=2025-08-20T10:32:19.565792-04:00 flow_cell_id=FBD58360 basecall_gpu=Quadro_GV100 protocol_group_id=SDF_08202025_064710 sample_id=SDF_08202025_064710 barcode=barcode14 barcode_alias=barcode14 parent_read_id=88273fa1-0516-4701-8bab-2515d8232d02 basecall_model_version_id=dna_r10.4.1_e8.2_400bps_hac@v4.3.0
CTGTGTAACCTACTCGTTCGGTTTTGTAAAAAGTGATTGTATAACAACCATCTGGGACCCATGAGTTTTCGCATTTATCGTGAAACGCTTTCGCATTTTCGTGCGCCGCTTCATACTATACTTGAAAGAATTTTTGGTTTTAGTTGATGTCTCTGCAGGGATTAGATTGTCAAGAATTTTCATTCTATGCCAAAGATCATATTAGAAATATGCTTGATACTTTACTATTTTAAATTCGACCTCTTCATCAAGGACACCGATTGGCATAACAAAGTGGGTTTTGGCGCCAACCAAATAATAATATCAGTCGAGATTGAATTCATTTTTCATTCATTAGAAATTAATTTCAAAAAAGAAATTCTTAGTAAATAAACTTTAAATTATGTCTAACTCTGAAAAGAATACTTCCAATATCCGGACTTGTTCTTCGGTATTTGCTGAAGATGAGAAAAAGAATGTCTCATACATTTTCCACAATTACGAACAAAGCGACCTCATTAACAAAGAGTATATTTTCTATCTTTAGGTTGTGTTCCCTTTCAAAACAGATGCGAGCTTGGGACGGCCAAAGGTTCTCATCTTAGGT
+
%%$%&&$#####&($$%%%$%&'%%%&$$$$$$###$#"##$$&(&''&'&$&&&'('',+,,,-/11017BEFSSFHBACBHMMMFKIFKDDI<<<>G=;;;@?>>:AC?99HRMHIMIEDD>=AFHA:55AC1''(?KSEACCHSJSGED?==<::@?EBAA@AC=486778852228844988;<ACDDHHFSHHHLHMJGGKSIQFHGFLHKSISOMSSOLMHSKJJK>;7AB6666GCCIFMSFFHSSNKOSIMGHGGKFFPFEJKSRLHPSK<LSLKSLSSHGFSHKLJHSIIJMSSMJGJFG@A@FDC>=>>MKKGKBSSIESLD=>@.444HCHJDFHEC<AGSSGHBHNSNISJFSFSFISMSSJFGA446<@554488>@RGFSHFSSIIMJGIEAAAEDFFKFJDCJGFHKNGFIGICEMCF@9@@LLMLAD@@.--01<ECFDJGKIFGDFINIKGPQSSGBDIHGESS9999DBBDA?=>AB@>?@4EB??@LCFCEFGCHILMIGFIIGGJJHGJLSSFF=D=/+@?DCFHJFFHISLDFFESI===HIFIFFHHLKISINF<<;751))(&
@300cc06b-e0e9-4c53-964b-81f2554967cf runid=615b655584623c08cdef24ecaddfdaffc95be13c ch=187 start_time=2025-08-20T10:32:14.565792-04:00 flow_cell_id=FBD58360 basecall_gpu=Quadro_GV100 protocol_group_id=SDF_08202025_064710 sample_id=SDF_08202025_064710 barcode=barcode14 barcode_alias=barcode14 parent_read_id=300cc06b-e0e9-4c53-964b-81f2554967cf basecall_model_version_id=dna_r10.4.1_e8.2_400bps_hac@v4.3.0
ATATGTCCTCTTACTTGGTTCAGTTATGAAACCGGGTGCTTAACCAACGAGTCTCTTGGGACCCATAGAGTTTTCGCATTTATGGTGAACAGCTTCGCGTTTTTCGTGCGCCGCTTCACTCGGGGTTTCCATCTGACATCGTTGTGATTGCATGGGGTGTTTCGCTGGAGCGCCCGACTATGATCAGCTACAACATTCCGAACATTAGAGACCTGTTCAGTTTCAAGGCGAAGATTTTCTCGTAGATGCATCTTCATTTAGTATCTTAGGTCGATGAACTTTTACTTATTTTAAGTCGGGCTCGGATGGCGGGAACCAAATATCTTTTTTAATTATACGGATAGTATTGTCTGTTATTTATTCAGAAATTCAGATTACAAACCTTTGTAATGAGTTCTAACAATCATTATGGGTATTGCAATTCATAAACAGATTGTTCTATAGCCAGGCTTTTAAAATTGTGTATGAATAACGCTTACATGTTACATTTAGGTACATTTTTATTAATTTTTCTCGAATAATTTTCGAATCCAAAAAAAAAGGAATCATACTATACTTGAAAGAATTTTTGGTTTTAGTTGATGTCTCTGCAGGGATTAGATTTGTCAGAGAAACTTTCATTCTATGCCAAAGATCATATTAGAAATATGCTTGATACTTTACTATTTTAAATTCGACCTCTTCATCAAGGACACCGATTGGCATAACAAAGTGGGTTTTGGCGCCAACCAAATAATAATATCAGTCGAGATTGAATTCATTTTTCATTCATTAGAAATTAATTTCAAAAAAGAAATTCTTAGTAAATAAACTTTTAAATTATGTCTAACTCTGAAAAGAATACTTCCAATATCCGGACTTGTTCTTCGGTATTTGCTGAAGATGAAAAAGAATGTCTCATACATTTTCCACAATTACGAACAAAGCGACCTAGTTAACAAAGAGTATATTTTCTATCTTTAGGTTGTGTTCCCCTTTCAAAACAGATGCGAGCTTGGGACGGCTTAAAGGTTCTCATCT
+
&'())*'&&$$&%'+.1456?443433'$#$$$%%'/1-,,,8<;***(**.,./.0,78>=>?>B>==>C?DDC@@==>988''''&$$##%')&/5440,,86888;<<=/../+*******..+**,./*))+::===CDGHFFDRMKNILJHLKD<;;:<<<:756CA@ABEDDDEFBCC>@@ABDE@B@@A@562;::554+()67=>A>?E86679IEBJSINFGJSPHCHSILPINHFHHJO??>@E@CIEE?DCABBB@79A=4112*))(**,,,45//677-''(5(((-.///22575448897586554/()*'')-44?CD@A@ABBGSKIFHKPEHIJEIKLSSCCB?65444C=A?A?>=;8:>?BA<;:95FDCIEEEFFIJMKSA@@.,++,0<>JKGHKESIGJFHPKICHHFODDCBIGFGCC@@DISJHHIDSGFKSOQKPSEEFHPLKJNIMEGHHQHKFIJBAAESLNOHJHPFILIPSSG@??@NGKSKBA=;::<IGF8CHFCA@?CKCCBJGLGGJFSDSJIMSOSLKFMGMSEKJSOSMHFSSSCDDHIJMCIJIKHKJJJDBGFNSLKLJNIGLGIHMGKHJEHEJLISILHGSIMJMIJSHMMIJKSLSRMSJLIPSQSGCCBGISJFFKSHOFCIFDIFLEFF;IEEFBJHBADAHIINKKSSSKHHPOHIIFNNMSSHKIIIJSSSLEEHHJFA@@AFFCGSPHOSHKSNISLIGSJFMHKSIHSSGNEEDGSHIJHEGIKNKA@?BKIH==><<;>@@KGGA<?FFD>=877;<;89766+++,+*--/;<>=;552300,''((*49677<;:;;@DCDFGA?78CDFKEPKGSH?===@:::9EA?@CDCB61(11567;6<8552335ADGJFFEE<@>>@@EG>==>6667D.---D/.01/=?<:;;<>>>?DFMJFC@@BHIEF=:::<<<-3,+/;5002,/.//,'&&(03110383,-..@---.(((*ACBA@@<995)
@e1dcf8a7-dbb2-4626-80f5-40c06ea1197a runid=615b655584623c08cdef24ecaddfdaffc95be13c ch=149 start_time=2025-08-20T10:32:44.565792-04:00 flow_cell_id=FBD58360 basecall_gpu=Quadro_GV100 protocol_group_id=SDF_08202025_064710 sample_id=SDF_08202025_064710 barcode=barcode14 barcode_alias=barcode14 parent_read_id=e1dcf8a7-dbb2-4626-80f5-40c06ea1197a basecall_model_version_id=dna_r10.4.1_e8.2_400bps_hac@v4.3.0
ATGTTTGCTTCGTTCGTCTATTTAAAAAACCGGTGTTTAACCAACGAGTCTCTTGGGACCCATAGAGTTTGCGCATTTATGGTGAAACACTTTCGCGCATTTTAGTGCGCCGCTTCACCACAATTACGAACAAAGCGACCTCATTTAACAAAGAGTATATTTTCTATCTTTAGGTTGTGTTCCCTTTCAAAACAGATGCAGACTAGGACGGCCAAAGGTTCTCATCTCAT
+
"#%%%$#$&&'''()''&%$#"#""#%),..--11,,,.577+++(**,-+*+/&,-732435)'''771'&&';DIGEH===@HFL?/---=7/-+,)))*1&$%$'''()+,.'3677@983512101:>??@E8666D><<91-EJ667DC977:HGHKN5334753.-;<CMMGFAB6789:>9:7BEC=;;;<:40**,**+,2-,**,-/:8:900,,-)'##"
@8e0bab2a-efa6-41d0-88e4-d0ac8aa7e9b0 runid=615b655584623c08cdef24ecaddfdaffc95be13c ch=140 start_time=2025-08-20T10:32:36.565792-04:00 flow_cell_id=FBD58360 basecall_gpu=Quadro_GV100 protocol_group_id=SDF_08202025_064710 sample_id=SDF_08202025_064710 barcode=barcode14 barcode_alias=barcode14 parent_read_id=8e0bab2a-efa6-41d0-88e4-d0ac8aa7e9b0 basecall_model_version_id=dna_r10.4.1_e8.2_400bps_hac@v4.3.0
TGTGTACATATTTACTTGGTTCAGTTATTATCAAAAATAGTTAACCAGCAGGTCTCTTGGGACCCATAGAGTTTTCGCATTTATCGTGAAACGCTTTCGCGTTTTTCGTGCGCCACTTCACAGGTCTCTAATGTTTGGAATGTTGTAGCTGATCATCATGAGGCGCTCCAGCGAAACACCCCATGCAATCACAACGATGTCAGATGGAAACCCGAGTGGTCTAAGCATTTCTGGTCTAAATAAGCCGGAATTTCCAACTTCGATCCACTTTTTTAGGGTAGTGTGGTATCCAAAGATTTCCATGAAGCTAGTGTGAGGG
+
%%%%&'&%&&$%%%'.0((()A@@??5,*''%###$%$"""##%''&&&'((&%$%$)(-9A==@<CEAAF???RGFHHJSIDD5444?EGE++++;:;B/....8////4:;<+***,/3&&'&+*()+2/310+))*<>@CDBGFHHHFFME;:)(((((()***)*/02,++16)''((*:=FCECCGJHFE@A@BLA?@?GB@?BD>?>5556A@D@@?@AHGCGB;9///0944@@BA@=B9@@DHLJISEDEHIGAAB?EB?KFSSSLGGIKSJNJNKEDDDGHFFKFE64430*('##$%%)&&&(/,,,,,
@0f298431-b4ec-448b-b7ab-dc383598d623 runid=615b655584623c08cdef24ecaddfdaffc95be13c ch=98 start_time=2025-08-20T10:32:30.565792-04:00 flow_cell_id=FBD58360 basecall_gpu=Quadro_GV100 protocol_group_id=SDF_08202025_064710 sample_id=SDF_08202025_064710 barcode=barcode14 barcode_alias=barcode14 parent_read_id=0f298431-b4ec-448b-b7ab-dc383598d623 basecall_model_version_id=dna_r10.4.1_e8.2_400bps_hac@v4.3.0
GCTTTGCTGCTTCGGTTCATTGAAAATTGGGTGTTTAACCAACGAGTCTCTTGGGACCCATAGAGTTTTCGCATTTATCGTGAAACGCTTTCGCGTTTTTCGTGCGCCGCTTCAAAAAAGATATTTGGTTCCCGCCATCCGAGACCCCACTTGAAAATAAAGTAAAGTTTATCGACCTAAGATACTAAATGAAGATGCATCTACGAGAAAATCTTCGCCTTGAAACTGAACAGGTCTCTAATGTTCGGAATGTTGTAGCTGATCATAGTCGGGCGCTCCAGCGAAACACCCCATGCAATCACAACGATGTCAGATGGAAACCCGAGTGGTCTAAGCATTTCTGGTCTAAATAAGCCGGAATTTCCAACTTCGATCCACTTTTTAGGGTAGTGTGGTATCCAAAGATTTCCATAGAAGGCT
+
&%%%'&%###$'%&'&*'%%%#"""###$&),-+++/9?@:::655656***)48@<>A>C7777AMJIFFHEJKSKKEHFHHLSMKSGIS1,+::::;G76778ACCACFDDBDSRSPSHIEAB>9:;?BA?9FFCGB@344598:DDEGCBFGISLDFKNIJJLOHJINSJCBBCHNSLJB@<<75/->AHHRMLGEEFGJF55CGIF@>551,3346@5>??:999BE5223DEGFIMLJSNIFEEEIMIKMFGDDJHDD@11001000052222=878%%%)61000224>>>@JLEDHCSIGHHKGCCDEGFFSSBGSGJKFGSFHDCC@EEDNMGI/../@756BCCB>>??>=<<<;-,++,@4457>BAC>/-,009=CCA@@AD0000@:879<B=<;87;782//00/(%
@35de9386-471d-4ad6-8f47-c720b5994528 runid=615b655584623c08cdef24ecaddfdaffc95be13c ch=373 start_time=2025-08-20T10:32:37.565792-04:00 flow_cell_id=FBD58360 basecall_gpu=Quadro_GV100 protocol_group_id=SDF_08202025_064710 sample_id=SDF_08202025_064710 barcode=barcode14 barcode_alias=barcode14 parent_read_id=35de9386-471d-4ad6-8f47-c720b5994528 basecall_model_version_id=dna_r10.4.1_e8.2_400bps_hac@v4.3.0
TTTGTAACCTCCTTCATTCGTCCAAAAAACGATATTAACCAACAAGTCTCTGGGACCCCATGAGTTTTCGCATTTATCGTGAAACGCTTTCGCGTTTTTCTG
+
$%&&&$"""###$&'%%%&()$#$$$$%%%$&+****-44,++''&&-+,,'(2556::/.'&%&&111588998899:=>APIHA??=@60-+*'38<-*'
@62f1aa99-aa4c-432a-a1f7-b1bcd081e1df runid=615b655584623c08cdef24ecaddfdaffc95be13c ch=387 start_time=2025-08-20T10:32:39.565792-04:00 flow_cell_id=FBD58360 basecall_gpu=Quadro_GV100 protocol_group_id=SDF_08202025_064710 sample_id=SDF_08202025_064710 barcode=barcode14 barcode_alias=barcode14 parent_read_id=62f1aa99-aa4c-432a-a1f7-b1bcd081e1df basecall_model_version_id=dna_r10.4.1_e8.2_400bps_hac@v4.3.0
ATGTCCTCTACTTGGTTCGGTTTTGCCAAACCGATATAACCAACAAGTATCTCGGGACCCATAGAGTTTTCGCATTTATCGTGAAACGCTTTCGCGTTTCGTCGCCGCTTCATCGAAATGTTGTAGCTGATCATAGTCGGGCGCTCCAGCGAAACACCCCATGCAATCACAACGATGTCAGATGGAAACCCGAGTGGTCTAAGCATTTCTGGTCTAAATAAGCCGGAATTTCCAACTTCGATCCACTTTTTTAGGGTAGTGTGGTATCCAAAGATTTCCATAGAAGGCTCAGTATAAGGGG
+
$%'())+'&%%&('''()*+*.*(&%$##$$$%%%%%$%)*'''&&%)''&'(''&,))3.820110/57756CFSLIG@??@NKIPAAAAOEBA-((<*))&'''))/.**,-0((.*/-)'$$$%))*9;AE?@@@GLSJEHEGOOHSIOIJN4444LHSEEFJIIMILSIEGFAFA7777GGHKHGIMCBCDKSJIEIHJNGH>SOS;::;>>>KMFHHJC:<=E?BB@MEGKSLIBAA@KFHHFSMSSHCHLLSKHGD@@AAEFECGHIHCD?HS;FECCFEHHD=7652/''****
@4f84f79d-b010-4bb9-b807-d7532a889dab runid=615b655584623c08cdef24ecaddfdaffc95be13c ch=391 start_time=2025-08-20T10:32:24.565792-04:00 flow_cell_id=FBD58360 basecall_gpu=Quadro_GV100 protocol_group_id=SDF_08202025_064710 sample_id=SDF_08202025_064710 barcode=barcode14 barcode_alias=barcode14 parent_read_id=4f84f79d-b010-4bb9-b807-d7532a889dab basecall_model_version_id=dna_r10.4.1_e8.2_400bps_hac@v4.3.0
TGTGTGTACTCGTTCGGTTATCAGCCATTGGGTGTTTAACCAACGAGTCTCTTGGGACCCATAGAGTTTTCGCATTTATCGTGAAACGCTTTCGCGTTTTTCGTGCGCCACTTGACACTTTAAGTACTAAATGAAGATGCATCTACGAGAAAATCTTCGCCTTGAAACTGAACAGGTCTCTAATGTTCGGAATGTTGTAGCTGATCATAGTCGGGCGCTCCAGCGAAACACCCCATGCAATCACAACGATGTCAGATGGAAACCCGAGTGGTCTAAGCATTTCTGGTCTAAATAAGCCGGAATTTCCAACTTCGATCCACTTTTTTAGGGTAGTGTGGTATCCAAAGATTTCCATAGAAGGCTGGTCTGG
+
#$$$$$&&&&$$'''&''*&'&$$##$""#&%%&%%%)-88767..-2))112-13;:9?9?8666<99::9=BCHGBGCCECFCAA8776<;67660.,B,**((((,*)))'%%%#$%&$##$$$%%)..8;@9878:000070++,179?>3220..-+/->PJIRSGSSILHESHGGHKGIISSNHFHLFEEEG@@INHGNP;:89<<=>>D>>>?SFGFFGIISFE9GFDFIFHNQGIEJPIEGDESMPNIMIEFSMINKFGFGIPHKEECCC766/27..36=445832222((7<=>?=A;A@BB??@@BKFFG=SSSSH==?B?==>DFHGGFKFDDGSQLBSHFDFC@@@::78.--*(''
@aef5d104-04f0-4198-b3c6-7a323727821d runid=615b655584623c08cdef24ecaddfdaffc95be13c ch=420 start_time=2025-08-20T10:32:16.565792-04:00 flow_cell_id=FBD58360 basecall_gpu=Quadro_GV100 protocol_group_id=SDF_08202025_064710 sample_id=SDF_08202025_064710 barcode=barcode14 barcode_alias=barcode14 parent_read_id=aef5d104-04f0-4198-b3c6-7a323727821d basecall_model_version_id=dna_r10.4.1_e8.2_400bps_hac@v4.3.0
GTGTCACGTCTACTTGGTTCAGTTCTGGAAGCCATTAACCAACGAGTCTCTTGGGACCCATCAGTTTCGCATTTATCGTGAAACGCTTTCAGTTTCAATTAGCCGCTCACACAGAAGTAGATGGAAACCCGAGTGGTCTAAGCATTTCTGGTCTAAATAAGCCGGAATTTCCAACTTCAATCCACTTTTTTAGGGTAGTGTGGTATCCAAAGATTTCCATAGAAGGCTC
+
$$$%&$$$%''((,)%%&)/-,,,+'%#""##%%$$&(789:;:<<<?>:9<69:=;:;55&&&(./--/ACFECKAABFDJKS>;:99+(%#$'%%$#$##%%%'+&(///1''('%$%&)-013EDCA>>>?CDDCBABLKDC<ENSCBBBEGDSFSLLKH>@??><B:1/../721123LADEFSSSNHBIPJ><;;;;?955458;AEEB;C?HBCJIDA=<44(
@af150a2d-b347-4343-b3c8-f6fd12a7a14a runid=615b655584623c08cdef24ecaddfdaffc95be13c ch=429 start_time=2025-08-20T10:33:06.565792-04:00 flow_cell_id=FBD58360 basecall_gpu=Quadro_GV100 protocol_group_id=SDF_08202025_064710 sample_id=SDF_08202025_064710 barcode=barcode14 barcode_alias=barcode14 parent_read_id=af150a2d-b347-4343-b3c8-f6fd12a7a14a basecall_model_version_id=dna_r10.4.1_e8.2_400bps_hac@v4.3.0
ATGTTTACTCGTTCATTGAACCAGATATTTAACCAACGAGTCTCTTGGGACCCATAGACTCACATTCCTCGTGAAACGCTTTCGCGTTTTTCGTGCGCCGCTTCATCAGCAGAAACCCGAAGAACAGATCCAGATATGGAAGTATTCTTTTCAGAGTTAGACATAATTTAAAGTTTATTTACTAAGAATTTCTTTTTTGAAATTAATTTCTAATGAATGAAAAATGAATTCAATCTCGACTGATATTATTATTTGGTTGGCGCCAAAACCCACTTTGTTATGCCAATCGGTGTCCTTGATGAAGAGGTCGAATTTAAATAGTAAAGTATCAAGCATATTTCTAATATGATCTTTGGCATAGAATGAAAGTTTCTCTGACAAATCTAATCCCTGCAGAGACATCAACTAAAACCAAAAATTCTTTCAAGTATAGTATGATTCCTTTTTTTTTGGATCGAAAATTATTTTTGAGAAAAATTAATAAAAATGTACCTAAATGTAACATGTAAGCGTTATTCATACACAATTTTAAAAGCCTGGCTATAGAACAATCGGTTTATGAATTGCAATACCCATAATGATTGTTAGAACTCATTACAAAGGTTTGTAATCTGAATTTCTGAATAAATAACAGACAATATCCGTATAATTAAAAAAGATATTTGGTTCCCGCCATCCGAGACCCCACTTGAAAATAAAGTAAAGTTTATCGACCTAAGATACTAAATGAAGATGCATCTACGAGAAAATCTCAGCCTTGAAACTGAACAGGTCTCTAATGTTCGGAATGTTGTAGCTCCATCATAGTCGGGCGCTCCAGCGAAACACACCATGCAATCACAACGATGTCAGATGGAAACCCGAGTGGTCTAAGCATTTCTGGTCTAAATAAGCCGGAATTTCCAACTTCGATCCACTTTTTTCAGGGTAGTGTGGTATCCAAAGATTTCCATAGAAGGCTCAGTCTGGAGGGGGGG
+
$$%%$######$'&%%%$$"#$$$$&((*)())*&'&-,--10018,-----1++'&&''&%$$)+%&$$&89?AGI;999GBFGCCBCHL,**()'''&&'+&%&%$%$&&%&++-0++,+-+**)'&&&&%%(&2&&:ADDEDFHIGGKDCBEEE>=>>?@SJJLHOOSMSSSGEHIGCA@><10.../.;6;=?CADGGMJSIIHHBHFENJIJM:>@EBDE:888=@<<<@OFBEABCCEEBA>6666ED22233331112>CEDFFB@;<C=CC?EDIGCE@BBBAAB8903./@>?=<====855403D20:9;<=@C?EEHJDCBCE@???DD?DCCIGI???>DGA===;;(&&')&&+<*(((/2*-0013:ABB?@@GFIJIDDECFGFJHIOGHDEDA>>HDOHLSNJGEHIIMSSLGHOILSFGDFNFH=<;:8>HSKF,*))('()1FICJ?@?C?11196>?@9855@CCEDISCHEGKGHFOSIGFEEKFHFCDCD=<<<CDFJEFDFGDGFGSNA??MFLCDBBDMIFCECCFEFFDJDFAPJGBEC>>>?EEJEDHD?JHIKFNFDHHKE>===HDFFKFGGBJSCJFMKSJGLFIDFD?C;6=<<BDHGD@HHI<<<</---'%&'2589:<:,,,8;750--/1-())***+)448@6434<<94344>EFEDCFPQJJHKKKLLKHAELOSISHGNCEMSJOKFHCMFERHSOHKIFFGGFHHSGGIIK;-<*'((*A?++++'('(<C?;:;CECB@AE<<<7344GSCBCBD;;:;*422----5559:<HDDDDHGJLDCBKPEB---,..,((:>7779@64322:9<=DGHDJIHJD97440+++))),144678=...2A<;>><9:;@9;;<?=?:@=<>?G@?>@AE??=30025)''*89/,,,/)(((21278<=6331-+''.---3989A554243.*)*,))('
@4f5f0e0f-4d0d-4c09-8823-670aaadab680 runid=615b655584623c08cdef24ecaddfdaffc95be13c ch=102 start_time=2025-08-20T10:32:47.565792-04:00 flow_cell_id=FBD58360 basecall_gpu=Quadro_GV100 protocol_group_id=SDF_08202025_064710 sample_id=SDF_08202025_064710 barcode=barcode14 barcode_alias=barcode14 parent_read_id=4f5f0e0f-4d0d-4c09-8823-670aaadab680 basecall_model_version_id=dna_r10.4.1_e8.2_400bps_hac@v4.3.0
TTATGTTATTCTTCTTGGTTCGGTTTTTGTTTTTCACCGATCTAACCAACGAGTCTCTTCGGGACCCATAGAGTTTTCGCATTTATCGTGAAACGCTTTCGCGTTTTTCGTGCACCGCTTCAGCTATCGAACAATCGGTTTATGAACCCAATACCATGGTAATTGACTGTTAGAACTCATTACAAAGGTTTGTAATTCGAATTTCTGAATAAATAACAGACAATACTATCCGTATAATTAAAAAAGATATTTGGTTACCGCCATCCGAGACCCCACTTGAAAATAAAGTAAAGTTTATCGACCTAAGATACTAAATGAAGATGCATCTACGAGAAAATCTTCGCCTTGAAACTGAACAGGTCTCTAATGTTCGGATGTTCAGCTGATCATAGTCGGGCGCTCCAGCGAAACACCCCATGCAATCACAACGATGTCAGATGGAAACCCGAGTGGTCTAAGCATTTCTGGTCTAAATAAGCCGGAATTTCAGGACTTCGATCCACTTTTTTAGGGTAGTGTGGTATCCAAAGATTTCCATCAAGGCTGGTCTGGT
+
#$$')**&&'')+*,+%''(++,-./-+'&%#"####$$)*&&&&,-,,-)**+,,++-&&%%+,,,,-5556A>MIIDDFKSIFEEEF<<<>IB?>>S@EBLGHJHSHFFCC,+*+7982255698,***<>@B>==;C5--((('$#$&*(((&(%%%$%()'(+./0;7<>C?CDFHJNJCKILAB@E::986*%$%&((*).-/;?CJBCFJLEDECECHBAAA@EKISSIJLGLBCARSSOJEB>=?<=::)(()<=>E@@>?BEBDGMD?DCDEEGNSCIHGHADIJGEEGRHBBDEIIFDKEJKLGHJIESJJJHMLISIMIS767DB@?@ABB?;;;;F;;:=?C,++,;:::<>76223111*('%$%('$%''+,-99BIABBBILIHECGDSILSBAAFO9889E>=<>?@HHAB@@A=?AAA=1+++:BADCBHHEJGESSINKJGJICC?8:<+++;EDCEFE7@B41216886,&%%%%(0()?@DI<<ECFDJMD@@BGIFFJQGHGISHFCIGC?>0@-'$$$$&')+,(%%%('$#
@a093adff-7582-46c9-9a06-89f658fbcc1b runid=615b655584623c08cdef24ecaddfdaffc95be13c ch=358 start_time=2025-08-20T10:32:43.565792-04:00 flow_cell_id=FBD58360 basecall_gpu=Quadro_GV100 protocol_group_id=SDF_08202025_064710 sample_id=SDF_08202025_064710 barcode=barcode14 barcode_alias=barcode14 parent_read_id=a093adff-7582-46c9-9a06-89f658fbcc1b basecall_model_version_id=dna_r10.4.1_e8.2_400bps_hac@v4.3.0
GCTGTTTTGTACTTGGTAATTGAAAAAAAAACCGATATTAACCAACGAGTCTCTTGGGACCCATAGAGTTTTCGCATTTATCGTGAAACGCTTTCGCGTTTTTCATCTCACGCTTCATATGCAATCGGTGTCCTTGATGAAGAGGTCGAATTTAAAATAGTAAAGTATCAAGCATATTACTTCTTAATATAATCTTGGCATAGAATGAAAGTTTCTCTGACAAATCTAATCCCTGCAGAGACATCAACTAAAACCAAAAATTCTTTCAAGTATAGTATGATTCCTTTTTTTTTGGATTCGAAAATTATTCGAGAAAAATTAATAAAAATGTACCTAAATGTAACATGTAAGCGTTATTCATACACAATTTTAAAAGCCTGGCTATAGAACAATCGGTTTATGAATTGCAATACCCATAATGATTGTTAGAACTCATTACAAAGGTTTGTAATCTGAATTTGAATAAATAACAGACAATACTATCCGTATAATTAAAAAAGATATTTGGTTACCGCCATCCGAGACCCCACTTGAAAATAAAGTAAAGTTTATCGACCTAAGATACTAAATGAAGATGCATCTACGAGAAAATCTTCGCCTTGAAACTGAACAGGTCTCTAATGTTCGGAATGTTGTAGCTGATCATAGTCAGGGCGCTCCAGCGAAACACCCCATGCAATCACAACGATGTCAGATGGAAACCCGAGTGGTCTAAGCATTTCTGGTCTAAATAAGCCGGAATTTCCAACTTCGATCCACTTTTTTAGGGTAGTGTGGTATCCAAAGATTTCCATAGAAGGCTGGTATTTGAGGTG
+
$$$$%'%%%$##&&')*'%%$##"#"""#%&$$$$$%((%4;?...++++.---4/28::<<;:)'&&'+55578BDSFDFBA@CGOJIDC@=>764,,-*).((('*))---131123584)',.0019;(''''(?<<9GLHEFG=><8BA=CHPDA@A>?:=>886-*+,*+))-('*)')*'):9:)))*/0,5?ABA))???ACHMHHKPH878=;6358;;0/016556666;;;>>CJ@??@J?SLD2113SF??>?GJIEJKSJLDBCCISSSHJRMA<<CSSSD666<HDA@@CRME988/-..?AJLOLJCCDCIGHLSEJLHKJFFGAG=:::ASLH>?DCAABHJIKISRSNICDC8SSEDJSKKMNGHHLMNJFHHSA@@AJSIIMOIBCDDKOHKSHLHBFGSKSOFFSHIGNGHKGDNIGHGMEEOFHCGFSFSEDC6422214/$%+**,,210,,,//156<AD@DHDKLLGAA@A/..RSGGDCCECF5542,,,*---FFCEECFFFNG@?@?@COIRSHIDFCCCGKFFGHGEFEJHJISMLIISKIEFJSLSSISMHHSNMIM999CNIFISSFBCEDES;>7979;;CI?>>>KEHHLHKIHLCDDDESILISFHHGHGHL=;;7673+**+9:8;;=;<@999AE2222BA@>==>CA@?<:;BDFCEC==>?>><=<;;;6335====98503DHA29>0056ABEMKFGGE?78@BFKEGG>A@@LCBBBBKFFFE=<JM;666:;::<??:;@CFDCDFMJFQJNSBB;9;>>><9*())*)'%$$$#$
@9de817b2-cbaa-461d-8127-acb668a6ae05 runid=615b655584623c08cdef24ecaddfdaffc95be13c ch=287 start_time=2025-08-20T10:33:01.565792-04:00 flow_cell_id=FBD58360 basecall_gpu=Quadro_GV100 protocol_group_id=SDF_08202025_064710 sample_id=SDF_08202025_064710 barcode=barcode14 barcode_alias=barcode14 parent_read_id=9de817b2-cbaa-461d-8127-acb668a6ae05 basecall_model_version_id=dna_r10.4.1_e8.2_400bps_hac@v4.3.0
ATGTTGTGCCCTGTACTTCGTTCAGTTGTGTCGGCATTAACCAACAAGTTCTTGGGACCCATAGAGTTTTCGCATTTATCGTGAAACGCTTTCGCGTTTTTCGTGCGCCGCTTCAATAATTTAGAAATATGCTTGATACTTTACTATTTTAAATTCGACCTCTTCATCAAGGACACCGATTGGCATAACAAAGTGGGTTTTGGCGCCAACCAAATAATAATATAAATTCAGAGATTGAATTCATTTTTCATTCATTAGAAATTAATTTCAAAAAAGAAATTCTTAGTAAATAAACTTTAAATTATGTCTAACTCTGAAAAGAATACTTCCAATATCCGGACTTGTTCTTCGGTATTTGCTGAAGATGAGAAAAAGAATGTCTCATACATTTTCCACAATTACGAACAAAGCGACCTCATTAACAAAGAGTATATTTTCTATCTTTAGGTTGTGTTCCCCTTTCAAAACGGATGCGAGCTTGGGACGGCCAAAGGTTCTCATCTTTGG
+
$%&(,'%$$&$#$$&&('')/0/,,,/00,+($""####()*''''&%&,$'34<IH@NLSFJSIOECHSJSLHKEJIN???>GHEE<;;;E:BDBBCFEICAABSFFC>5894332&&&&(%%&)-.4336GGGGHLIGKSISSKSLSSJFG@CCDHHIFHGB=>NISSLHIIIMLJGSJJMNLKLKSESNNLJSKKHPN=<=(''&&&).375211...,,'&'')&%%&*111-,,,<==>>>>>>CFEJGFHHGHRLNIOGD<B<@GGMSOSEQOSSJSKDDCDEMPCHDAABKFODFEED::9;KLMIIGKIFSMSSIOKFSIEMGDFDHCDCHFEMKJOJJMSCAB@A;::9DFEKJLCI111<8JSHHFEE@?>?<<ADFIFKHMMKKNKNSKSKKKFOGNIJSGPIORIISRMSHJSLOPJGGSKSSIPME88KFJIFIHLLSQSGMEDDB;;@55.--,)%$%%%%&(*,--/0.ACEDMFDFDEFHQLD66545)%&
@ebe4f246-296e-4b05-8a3e-c3af00b692fa runid=615b655584623c08cdef24ecaddfdaffc95be13c ch=284 start_time=2025-08-20T10:32:52.565792-04:00 flow_cell_id=FBD58360 basecall_gpu=Quadro_GV100 protocol_group_id=SDF_08202025_064710 sample_id=SDF_08202025_064710 barcode=barcode14 barcode_alias=barcode14 parent_read_id=ebe4f246-296e-4b05-8a3e-c3af00b692fa basecall_model_version_id=dna_r10.4.1_e8.2_400bps_hac@v4.3.0
TGGTCTACTGGTTCGGTTATGCCAAACCGGTGTTTAACCAACGAGTCTCTTGGGACCCATAGAGTTTTCGCATTTATCGTGAAACGCTTTCGCGTTTTTCATAGCTCACTAAGAATTTCTTTTTTGAAATTAATTTCTAATGAATGAAAAATGAATTCAATCTCGACTGATATTATTATTTGGTTGGCGCCAAACCCACTTTGTTATGCCAATCGGTGTCCTTGATGAAGAGGTCGAATTTAAAATAGTAAAGTATCAAGCATATTTCTAATATGATCTTTGGCATAGAATGAAAGTTTCTCTGACAAATCCCTGCAGAGACATCAACTAAAACCAAAAATTCTTTCAAGTATAGTATGATTCCTTTTTTTTTGGATTCGAAAATTATTCGAGAAAAATTAATAAAAATGTACCTAAATGTAACATGTAAGCGTTATTCATACACAATTTTAAAAGCCTGGCTATAGAACAATCTGTTTATGAATTGCAATACCCATAATGATTGTTAGAACTCATTACAAAGGTTTGT
+
###$#%'*.()57>---.1-(&$""#$%$&((((),01++,-/--.2111<011>46A6CJDHHHCOSLKSKJHLLO5555HGJMIHJGLHEFCB7>7E.((%$$&%&++*/=ASKSKHSISSSSDDDOHHMJID<9EDGM?GDCBCBCDCF?>>>D?FKSLSIKJJIHKKISSLLNKFGG1000////111/3;GHHIADHCHFISFJHDDSIGHHSJJIPN@@@??:HGIIJOGHDLSHIGIJHSIPISSMLSIEJHLGLIISSSKSLLHSHHJIOSSKENSLLJ>?JLDISSMSISIM7633.(&%&-7;=EBABBFHFKGHESLIHPJHIKSQPSSJSEHMFIFMLMIL++++AA@SLSGHB>>CISSK==<@SKGEAHPGSHSOEDEFHSPSOSEHNNFG;SKSKSJHORJQLSPOSHKNKLLIINJFSJKJNSSMGKGNGJGFMSDHSSILKHFIGOLK>===I<<<>GJNBJJJKEEJKJGFDG:97>7?@@PBBB><==::?FBCFEEECEDEEGCCC>)&
@63c246b5-971c-44a0-b494-15191cfaf213 runid=615b655584623c08cdef24ecaddfdaffc95be13c ch=508 start_time=2025-08-20T10:32:58.565792-04:00 flow_cell_id=FBD58360 basecall_gpu=Quadro_GV100 protocol_group_id=SDF_08202025_064710 sample_id=SDF_08202025_064710 barcode=barcode14 barcode_alias=barcode14 parent_read_id=63c246b5-971c-44a0-b494-15191cfaf213 basecall_model_version_id=dna_r10.4.1_e8.2_400bps_hac@v4.3.0
GTGTATTCTACTTGGTTGGTTATCGAAAACCGGTGTTTAACCAACCAGTCTCTTGGGACCCATAAGTTTTGCGCATTTATCGTGAAACGCTTTCGCGTTTGGTCCCGCTCACTTCATTGTTCTATCCAGGCTTTTAAAATTGTGTATGAATAACGCTTACATGTTACATTTAGGTACATTTTTATTAATTTTTCTCGAATAATTTTCGAATCCAAAAAAAAAAGGAATCATACTATACTTGAAAGAATTTTGGTTTTAGTTGATGTCTCTGCAGGGATTAGATTTGTAGAGAAACTTTTCATTCTATGCCAAAGATCATATTAGAAATATGCTTGATACTTTACTATTTTAAATTCGACCTCTTCATCAAGGACACCGATTGGCATAACAAAGTGGGTTTTGGCGCCAACCAAATAATAATATCAGTCGAGATTGAATTCATTTTTCATTCATTAGAAATTAATTTCAAAAAAGAAATTCTTAGTAAATAAACTTTAAATTATGTCTAACTCTGAAAAGAATACTTCCAATATCCGGACTTGTTCTTCGGTATTTGCTGAAGATGAAAAAGAATGTCTCATACATTTTCCACAATTACGAACAAAGCGACCTCATTAACAAAGAGTATATTTTCTATCTTTAGGTTGTGTTCCCTTTCAAAACAGATGCGAGCTTGGGACGGCCAAAGGTTCTCATCTTAGG
+
$#$%$#%%%&'))&')*&&&(&(&$#$(&'((*),,-,-34:;>?.,,.:;CBE<@EI?CB>@/('',,-+))*45?9493333777IBA@80&&'3356)(((+)(+30.0022344222(&&&431345>ASHISKNLSOJHEHEKFIRMLHILEGEGPSLSIIHHGEHGSLHIFLSIFSRGFKFDFHFFIDE@?>?KIMSDSS:21119F998BDEOGGNGBGSFKSGHSJLIMSSG@<=DF8886:0'''9LQA@AHSLNISHEFELSFHIHCC?2.**).--'&&-,:6388BCC;;D><;;C@@>@SSKOMEEDFIJJSJSQRJHFSRJHNIHNGJL<;80.DC7761FD=>==IED:46::ABDEISJLKFLIJGLFFOHMKIHSSGIFFJGJSISHMGLGFIEDLMMSLHGDEB@/),)&)('**1001;IIEFKHSJHAJIDABEBEEEGKI<9:=8+**+GEDDCDISGFDA<>?BEDFGSLLSNGJSFGSHGDEDFDDAA/,)))+64456.---26778??664687>@,8758ACCBCEHFJEIJEGG?><)(''&'(*+,,+))()*+;>=;>??DAFIHSJLHHGGLHISIHEFJDHIISSISHPNSNFEDFGQFGELJF873311025DGKLKES?@E97F=100571/))+;<<?BEB'''3B??>:335CFHEEFGFGBC?('&
@2aa7ef4d-ce29-4f66-9122-f308b84737ab runid=615b655584623c08cdef24ecaddfdaffc95be13c ch=182 start_time=2025-08-20T10:32:56.565792-04:00 flow_cell_id=FBD58360 basecall_gpu=Quadro_GV100 protocol_group_id=SDF_08202025_064710 sample_id=SDF_08202025_064710 barcode=barcode14 barcode_alias=barcode14 parent_read_id=2aa7ef4d-ce29-4f66-9122-f308b84737ab basecall_model_version_id=dna_r10.4.1_e8.2_400bps_hac@v4.3.0
TTTTTTTTTGTCGTCTACTTCGTTCAGTTGGTAGTGACCCGATCTAACCAACGAGTCTCTTGGGACCCATAGAGTTTTCGCATTTATCGTGAAACGCTTTCGCGTTTTTCGTGCGCCGCTGATCCCAAGTG
+
$$%&&'&')'&$#%%%&%'()033;65553,*&$#####'(+,*)()//23446579966;2;9=;9<>E+)))12::679>AC;884338@DHICD@==;;?A?><;D)(('*''(()+&&&'-,'&%#"
@f381b240-2624-4004-99ec-08f0d5d8f73d runid=615b655584623c08cdef24ecaddfdaffc95be13c ch=408 start_time=2025-08-20T10:32:48.565792-04:00 flow_cell_id=FBD58360 basecall_gpu=Quadro_GV100 protocol_group_id=SDF_08202025_064710 sample_id=SDF_08202025_064710 barcode=barcode14 barcode_alias=barcode14 parent_read_id=f381b240-2624-4004-99ec-08f0d5d8f73d basecall_model_version_id=dna_r10.4.1_e8.2_400bps_hac@v4.3.0
TTTGTCCTGTTACTTGGTTCAGTTGTGAAGCGGTATTTAACCAACGAGTCTCTTGGGACCCATAGAGTTTCGCATTTATCGTGAAACGCTTTCGCGTTTTTCGTGCGCCGCTTCAATAGTATGATTCCTTTTTTTTTGGATTCGAAAATTATTGAGAAAAATTAATAAAAATGTACCTAAATGTAACATGTAAGCGTTATTCATACACAATTTTAAAAGCCTGGCTATAGAACAATCGGTTTATGAATTGCAATACCCATAATGATTGTTAGAACTCATTACAAAGGTTTGTAATCTGAATTTCTGAATAAATAACAGACAATACTATCCGTATAATTAAAAAAGATATTTGGTTCCCGCCATCCGAGACCCCACTTGAAAATAAAGTAAAGTTTATCGACCTAAGATACTAAATGAAGATGCATCTACGAGAAAATCTTCGCCTTGAAACTGAACAGGTCTCTAATGTTCGGAATGTTGTAGCTGATCATAGTCGGGCGCTCCAGCGAAACACCCCATGCAATCACAACGATGTCAGATGGAAACCCGAGTGGTCTAAGCATTTCTGGTCTAAATAAGCCGGAATTTCCAACTTCGATCCACTTTTTTAGGGTAGTGTGGTATCCAAAGATTTCCATGAAGGCTCCGTGTGAGGG
+
#$&&%$&&+,*%%'*((()(&&&'&%$#####%%%%*)'.00'01/11252111*++100-)(''(,200,++/8>=<>??EFFRKH54423)&&45976>71113320*12/-+++4..6>=?GB?9.8>BFKGGH....:85446INH;:6-/0477GSFRA?@@DGSSJKNGLOKSIPMJ>111..-.02?222A@HDDHCHDJC@@C@ORBDEOHSJSIIISSSLFEHSIEGFSPLKMHSABACNFGLFKJKHGEIDEE;92.))''(**)6=>ABCFCDGPKJIRLNKLFSSBCBBLHINFFNIPFECHMGLECDEFKGJHFFSHHLJLHSHG=>AIHLKSOJEDSJFFKCMD?SFJSSGJGLLSHHLHFKHJNFILE<<C><<;=@=9889667@AIEIPIGNIGECGFGSJSKLHSMSMHSHD@>>?@994420003?F<BDD@??@HSJKFOSPKSKGINSGIOSLGLKFJOGIGLMSHSLGJFFF??@@GEDGPHDJFGKSIQLEHFIHKMIGEJLSIGIGIIEFMC999;@CCCGCSCFGHHMKGLGGOSF:>C>?B/...700,/,+-.<88:?DDBAIBEGFEGCDCHHHGDFLSSJ?=<CGGHFDHJEFGJSHFEGKA==634+6///8:59+)%%%((%%%*
@1d8b7538-14ec-4972-a8ae-5b358c0920a8 runid=615b655584623c08cdef24ecaddfdaffc95be13c ch=77 start_time=2025-08-20T10:33:12.565792-04:00 flow_cell_id=FBD58360 basecall_gpu=Quadro_GV100 protocol_group_id=SDF_08202025_064710 sample_id=SDF_08202025_064710 barcode=barcode14 barcode_alias=barcode14 parent_read_id=1d8b7538-14ec-4972-a8ae-5b358c0920a8 basecall_model_version_id=dna_r10.4.1_e8.2_400bps_hac@v4.3.0
ATGTGCTAGTCTACTGGTTCGGTTTTGCAGAAACCGATTAACCAACGAGTCTCTTGGGACCCATAGAGTTTTCGCATTTATCGTGAAACGCTTTCGCGTTTTTCGTGCGCCGCTTCATTAGAAATATGCTTGATACTTTACTATTTTAAATTCGACCTCTTCATGAGACACCGATTGGCATAACAAAGTGGGTTTTGGCGCCAACCAAATAATAATATCAGTCGAGATTGAATTCATTTTTCATTCATTAGAAATTAATTTCAAAAAAGAAATTCTTAGTAAATAAACTTTAAATTATGTCTAACTCTGAAAAGAATACTTCCAATATCCGGACTTGTTCTTCGGTATTTGCTGAAGATGAGAAAAAGAATGTCTCATACATTTTCCACAATTACGAACAAAGCGACCTCATTAACAAAGAGTATATTTTCTATCTTTAGGTTGTGTTCCCCTTTCAAAACAGATGCGAGCTTGGGACGGCCAAAGGTTCTCATCTAGT
+
#$%'+,/+))((&%$#$&)(****(&%%###$$#$$%&$$',0368766799<;@5BCSOCEDE6335@ELSIHLGHOMKIHSIKSINLDDEDD@?>/...7=9<;FKIIPEE;88CB<43356?EFEDIQOSHHNJKLNKSJFSIGJHD>GD====?CCHACA))))*7665<==CABBHGELGSNKSIOJSSSLKILISIA@@CNSNMIIORSSJIHCACBGHEIKJEJHGLSCDHIHHGFIJHSHMPOPKSLMGSI<IEDCGSSLIFSLPFNSHHHEGSJJILKJHGKFEEJSSHNISHOMJD;;<FSSMFLHFJB@@@GGJHJGJLCJJBKMKSOISSJMFLIJAJHISEJGKIE;55:;JIPSSJOSSRHJHFMHHGBLS70.01@CDJJFGFDF?GKQDDAFSLLSJHKSOGISHGJFHGHPSNMGHHRFLCBHSFNSSICC8=SB==DADCHPMCFDGGHOMJSNIJOKISHIEHLFFGFJGBA4221/(&#
@b8301a35-6dc4-45b3-87b2-b6857f6f8a8b runid=615b655584623c08cdef24ecaddfdaffc95be13c ch=148 start_time=2025-08-20T10:33:04.565792-04:00 flow_cell_id=FBD58360 basecall_gpu=Quadro_GV100 protocol_group_id=SDF_08202025_064710 sample_id=SDF_08202025_064710 barcode=barcode14 barcode_alias=barcode14 parent_read_id=b8301a35-6dc4-45b3-87b2-b6857f6f8a8b basecall_model_version_id=dna_r10.4.1_e8.2_400bps_hac@v4.3.0
ACTGTCCTGTTCTTCGTTCAGTTACTCCGCCGATAAACAACCAGTCTCTTGGGACCCATAGAGTTTTCGCATTTATCGTGAAACGCTTTCGCGTTTTTCGTGCGCCGCTTAAATCGTTGTGATTGCATGGGGTGTTTCGCTGGAGCGCCCGACTATGATCAGCTACAACATTCCGAACATTAGAGACCTGTTCAGTTTCAAGGCGAAGATTTTCTCGTAGATGCATCTTCATTTAGTATCTAGGTCGATAAACTTTACTTTATTTTCAAGTGGGGTCTCGGATGGCGGGAACCAAATATCTTTTTTAATTCTACGGATAGTATTGTCTGTTATTTATTCAGAAATTCAGATTACAAACCTTTGTAATCAGTTCTAACAATCATTATGGGTATTGCAATTCATAAACCGATTGTTCTATAGCCAGGCTTTTAAAATTGTGTATGAATAACGCTTACATGTTACATTTAGGTACATTTTTATTAATTTTTCTCGAATAATTTTCGAATCCAAAAAAAAAGGAATCATACTATACTTGAAAGAATTTTTGGTTTTAGTTGATGTCTCTGCAGGGATTAGATTTGTCAGAGAAACTTTCATTCTATGCAAAGATCATATTAGAAATATGCTTGATACTTTACTATTTTAAATTCGACCTCTTCATCAAGGACACCGATTGGCATAACAAAGTGGGTTTTGGCGCCAACCAAATAATAATATCAGTCGAGATTGAATTCATTTTTCATTCATTAGAAATTAATTTCAAAAAAGAAATTCTTAGTAAATAAACTTTAAATTATGTCTAACTCTGAAAAGAATACTTCCAATATCCGGACTTGTTCTTCGGTATTTGCTGAAGATGAGAAAAAGAATGTCTCATACATTTTCCACAATTACGAACAAAGCGACCTCATTAACAAAGAGTATATTTTCTATCTTTAGGTTGTGTTCCCCTTTCAAAACAGATGCGAGCTTGGGACGGCCAAAGGTTCTCATCTTA
+
$$$%'%$%##$#$%%&''70/..-'#""#$%%%&$$'&%&()''),*''++8;BCCA@A>===B===?EFGSCPGJ>>>=DBHE4000@:9@AA921D6334?@>90//-&%&'+.-,--6>?@@BEFBBDJFC?9224??AADEGDEDFEJIKFF@AA53227?>;;;<C1,,:;;<F><22223=BA@AHGLRISSKSSMSHKIGLGJHCCBBAAE@=>JKJHHMSSJEHEMFFNHI=6..JKIHHSJGLEDGS@767F>?=@SE==?HMKHJKGSHGNNGOSSKSKLILFFOMFH=8799:=??FCJ?===GGHMOKSJQSDDA==?IDFJSFLGEKKQSIHKQKMLHIIIOSOSSHISELHJO++++RIPKHKPQSIHNOHSSSNKSSMHIFHIOHFGEGSLSFHIQSKGNIMHHOFLHSKEISSJMFSLSIJSSHHIEEGGNKLIGLQHHIHFI:79EFLJJQRHHQEHEBJSRCBBBFGIIIOGA@@AGQIQ:GP>===>:84-,))),1;=:ADKNFHKJHHHNSLJFJGLKOSSHSSO?@?BSFFCDDLSHLOHLEEIFIEKKHSILKLFG:7OHC@AHFOJKOSMSCDJGG@?:4005AFHDEH>::::LNSCGSFEHSNSMSOHFSKJRHSBLSGHDDEFIGFESJJJDFS>>>>>KIHMGDGA@@?EIFLMMISMHSLISHDFEHHSHSHOHSGIJIFSOSIISJJGFHGEBCDSSHSSHINHIG>CSSJJSFGHGJOSJSISIDD@>1.027C@?@ADHIGLHKEHJMSJASGLSSSIMHLMSSHSKIIHEC=BC;;?ES=SQFSDCBCKOISQOLGBLJLIILJJLHH@??@C::::DFBAC<998;467DEGFLIHFHJGGCEFECCCSOIHFGFMIGFHEDFJFLSSHDCCDEDGGA6DEGFIGJHGGEGHOJLJDFDC@@?AEHHJDIB@>9>G=/-B8126MSB@?@CCCBDJJJCGBGBBAA?>??DEFHIKIDECB=,
@8331c5e1-d2f5-44c0-91b8-cdd7b49f2c19 runid=615b655584623c08cdef24ecaddfdaffc95be13c ch=256 start_time=2025-08-20T10:32:58.565792-04:00 flow_cell_id=FBD58360 basecall_gpu=Quadro_GV100 protocol_group_id=SDF_08202025_064710 sample_id=SDF_08202025_064710 barcode=barcode14 barcode_alias=barcode14 parent_read_id=8331c5e1-d2f5-44c0-91b8-cdd7b49f2c19 basecall_model_version_id=dna_r10.4.1_e8.2_400bps_hac@v4.3.0
ATGTTTTATTCTACTCGTTCGTGAAAAGCCGTATTTAACCAACGAGTCTCTTGGGACCCATAGAGTTTTCGCATTTATCGTGAAACGCTTTCGCGTTTTTCGTGCGCCGCTCGTAAATAAACTTTAAATTATGTCTTTTTAACTCTGAAAAGAATACTTCCAATATCCGGACTTGTTCTTCGGTATTTGCTGAAGATGAGAAAAAGAATGTCTCATACATTTTCCACAATTACGAACAAAGCGACCTCATTAACAAAGAGTATATTTTCTATCTTTAGGTTGTGTTCCCCTTTCAAAACAGATGCGAGCTTGGGACGGCCAAAGGTTCTAATTGTAG
+
#$%%%+-'&&$$$%($$))-(($$%'''$$$##%))',;<,,,)++,13--.(>AA<;B;CA@@B?BA@@CBCJSLHNCBCBGSLN=;<;@3,,%%&+4>/---3333/.*%$%%5?A?@ACBBE>>?GDC@<920*&&&&'@CDIJCEKLSINJJDDDCSKKFGL==<=AFFFFSJGEBABEEGCCCBEIGGHKG@+)*46328;>?:=NBABDKGIHQLKSHSCMJHEFFC@ABDHIFKC;:::JJJSIED>112BKCCDIKLNEDECSHIEE?>??IHGHKA@:=>967K?<;?H;65458=<<>999:>BCA5544..1<BCAA@$$$#$$$$
@101a9c17-e31d-41a2-9c5a-e5d03c5fadf9 runid=615b655584623c08cdef24ecaddfdaffc95be13c ch=218 start_time=2025-08-20T10:33:14.565792-04:00 flow_cell_id=FBD58360 basecall_gpu=Quadro_GV100 protocol_group_id=SDF_08202025_064710 sample_id=SDF_08202025_064710 barcode=barcode14 barcode_alias=barcode14 parent_read_id=101a9c17-e31d-41a2-9c5a-e5d03c5fadf9 basecall_model_version_id=dna_r10.4.1_e8.2_400bps_hac@v4.3.0
ATGTTATGTTAACCTACTGGTTCATTTCTATGCAGCAATTTTATTTAACCAACGAGTCTCTGGGACCCATAGAGTTTTCGCATTTATCGTGAAACGCTTTCGCGTTTTTCGTGCGCCGCTCATTCAGAAATTCAGATTACAAACCTTTGTAATGAGTTCTAACAATCATTATGGGTATTGCAATTCATAAACCGATTGTTCTATAGCCAGGCTTTTAAAATTGTGTATGAATAACGCTTACATGTACATTTAGGTACATTTTTATTAATTTTTCTCAAATAATCTTCAAAATACAAAAAAAAAGGAATCATACTATACTTGAAAGAATTAGTATTAGTTGATGTCTCTGCAGGG
+
%%()+&)(&('(-,-...)(())))).('&',+'#"""$&$$%'*((**//00((((5465)*6=5493<><<=BBCMECDKLLNIKGGHFGNMG>>>((((>@ACC?E<::9:856120&'23701>@B@B-,(()))*535:<=>@5?>>C<<<=DCEFEKIJIIEHFFKDCAACBCBB5554,++,,8:?>?BFEIA222@<<=>EFHBBGE@DSHSGE+++-8800/.5765---,-7:89((-----009BGHIJSLCA>>;@@EDDG??4+++-814***&''(14(('(.AHFMHSIEBDD?ACCFB@>89?+&&',=))',&%&%%%'*,-.43/0--(())('&%
@89f0a246-63a5-4d3c-82b2-3d26a303c66a runid=615b655584623c08cdef24ecaddfdaffc95be13c ch=484 start_time=2025-08-20T10:33:01.565792-04:00 flow_cell_id=FBD58360 basecall_gpu=Quadro_GV100 protocol_group_id=SDF_08202025_064710 sample_id=SDF_08202025_064710 barcode=barcode14 barcode_alias=barcode14 parent_read_id=89f0a246-63a5-4d3c-82b2-3d26a303c66a basecall_model_version_id=dna_r10.4.1_e8.2_400bps_hac@v4.3.0
GTGTCCTCTACTCGTTGGTATTCGATTGGGTGTTTAACCAACGAGTCTCTTGGGACCCATAGAGTTTTCGCATTTATCGTGAAACGCTTTCGCGTTTTTCGTGCGCCACTTTCATCCACAAATTACGAACAAAGCGACCTCATTAACAAAGAGTATATTTTCTATCTTTAGGTTGTTTCCCTTTTCAAAACAGATGCGAGCTTGGGACGGCCAAAGGTTCTCATCTTGGGT
+
$$%%&%&%%$%&$%'&&&'&&&%#"""$%(,++++-39=??A:;:;:9;;@776754444,**+:58::<>>@@BBC????CDDDA@@@GC@?=9:9?H.***,,-.('((.'./..+-&&,*+*+,++,4CCDF@@@??998=7DCACGFFDEEEHFISILNGSKHJL?<<<</--))1552?BA<<CLI>===?BACBAAA....932233667A@AAA:9:::.&%&(
@0e8e43ba-cfec-4c7f-a2d0-5881b0515b48 runid=615b655584623c08cdef24ecaddfdaffc95be13c ch=187 start_time=2025-08-20T10:32:54.565792-04:00 flow_cell_id=FBD58360 basecall_gpu=Quadro_GV100 protocol_group_id=SDF_08202025_064710 sample_id=SDF_08202025_064710 barcode=barcode14 barcode_alias=barcode14 parent_read_id=0e8e43ba-cfec-4c7f-a2d0-5881b0515b48 basecall_model_version_id=dna_r10.4.1_e8.2_400bps_hac@v4.3.0
ATGTTTATGTTCCTCTACTGGTTCAGTTTTGAACGATATTGGCCGAGTTTCTTGGGACCCATAGAGTTTTCGCATTTATCGTGAAACGCTTTCGCGTTTCGTCGCTTCATCTTGGGACCCATAGAGTTTTCGCATTTATCGTGAAACGCTTTCGCGTTTTTCGT
+
%%'),)()*()&&&%$$%-''(*.)((('$$$$&'%%$$%$$#&(&((++(,+()48<8@=>;33:=<==>?@?@EDBFABBCDIHECA?DKB4332+7-)))%$%*'-3346-../21014*(')-,*++13=ACEDF@?@@FHGIDDEDLEBCBA@;8>-'%
@951fb62f-1337-4dd2-aac1-38983289109c runid=615b655584623c08cdef24ecaddfdaffc95be13c ch=312 start_time=2025-08-20T10:33:04.565792-04:00 flow_cell_id=FBD58360 basecall_gpu=Quadro_GV100 protocol_group_id=SDF_08202025_064710 sample_id=SDF_08202025_064710 barcode=barcode14 barcode_alias=barcode14 parent_read_id=951fb62f-1337-4dd2-aac1-38983289109c basecall_model_version_id=dna_r10.4.1_e8.2_400bps_hac@v4.3.0
TGTTATGTAACCTACTCGTTCAGTTGTAGCCATATAACCAACAAGTCTCTGGGACCCATAGAGTTTTCGCATTTTTATCGTGAAACGCTTTCGCGTTTTTAGTACGCACTTTCACATACACAATTTTAAAAGCCTGGCTATAGAACAATCGGTTTATGAATTGCAATACCCATAATGATTGTTAAAACTAGTACAAAGGTTT
+
(./7,,,,%$$#%%'+&&--73.,,($#""$$$%*().*'(*&&%&%')*,.5>8788=755598:6''&('&&'/('''55899C////>-*+22.--;---./121124;,++,-,,--4778D@?>?JMKGKCCELMH411632668>==DD=B((((C>CCGIIFJKDHFKI@@?84/+&%%))+'&'''34;=>?>-
@06736769-7873-4b84-8b41-02463a3b252c runid=615b655584623c08cdef24ecaddfdaffc95be13c ch=53 start_time=2025-08-20T10:33:41.565792-04:00 flow_cell_id=FBD58360 basecall_gpu=Quadro_GV100 protocol_group_id=SDF_08202025_064710 sample_id=SDF_08202025_064710 barcode=barcode14 barcode_alias=barcode14 parent_read_id=06736769-7873-4b84-8b41-02463a3b252c basecall_model_version_id=dna_r10.4.1_e8.2_400bps_hac@v4.3.0
ACTGTCCTGTACTTGGTTCGTTATAGGCCATTTAACCAACGAGTCTCTTGGGACGACGAGTTCGCATTTATCGTGAAACGCTTTCGCGTTTTTCGTGCGCCGCTTCATCGGTTTATGAATTGCAATACCCATAATGATTGTTAGAACTCATTACAAAGGTTTGTAATCTGAATTTCTGAATAAATAACAGACGATATCCGTATAATTAAAAAAGATATTTGGTTCCCGCCATCCGAGACCCCACTTGAAAATAAAGTAAAGTTTATCGACCTAAGATACTAAATGAAGATGCATCTACGAGAAAATCTTGGCCTTTGAAACTGAACAGGTCTCTAATGTTCGGAATGTTGTAGCTGATCATAGTCGGGCGCTCCAGCGAAACACCCCATGCAATCACAACGATGTCAGATGGAAACCCGAGTGGTCTAAGCATTTCTCGTATTAATCAGCCGGAATTTCCAACTTCGATCCACTTTTTTAGGGTAGTGTGGTATCCAAAGATTTCCATAGAAGGCTCAGTGTGGAG
+
#""#%&%(&%$%-+((++2---$$#"#$%###%&(/3346.../../1/%$%%$$$$%%&&&&38666666449<DCJG>===LEAB;:977>))))54461231,-54666@AADFCEHOEEFJS6555;CCBDC@DABAB98889F85555;<<AFDOEHBEAAA6655:6<70<=AGFHSIKSJHIGB@&&&&&'+458==?BB?;=FJJKIPJNKSEDGJOIOHELIKLIGSHIKFSLKSDIHJGJIGISSRHJSPGEDKKGKGK>?:223;329=;;:8?@ECA>>@EEBA97324>;;:<=<1((()*-1,3745666GFIKFHJGKJJMNJGGBACCFSKHNNHHGJLGGMJISEHGDFHIDDCBIHOHPNISMIFK9JGFIGIHSJMJIHSSEFFEHIDFINLLGJNISGFHFEJKHKEECDG7778BE-,,*+++01*))*83;;<9<:8?:A><<<?BDAQLAIFSKLKB>CKQSKIJKLNJJGHHKGSLGG<B?@<>86667855,***%&&&&%
@78981757-78dd-42fa-befd-19562a525eae runid=615b655584623c08cdef24ecaddfdaffc95be13c ch=296 start_time=2025-08-20T10:33:41.565792-04:00 flow_cell_id=FBD58360 basecall_gpu=Quadro_GV100 protocol_group_id=SDF_08202025_064710 sample_id=SDF_08202025_064710 barcode=barcode14 barcode_alias=barcode14 parent_read_id=78981757-78dd-42fa-befd-19562a525eae basecall_model_version_id=dna_r10.4.1_e8.2_400bps_hac@v4.3.0
TGTGTACTGGTTGGTTATCAAGCCAATTGATGAGTCTCTTGGGACCCATAGAGTTTTCGCATTTATCGTGAAACGCTTTCGCGTTTTTCGTGCGCGCTTCATTGGCATAGAATAGTGAAAGTTCCTCTGACAAATCTAATCCCTGCAGAGACATCAACTAAAACCAAAAATTCTTTCAAGTATAGTATGATTCCTTTTTTTTTGGATTCGAAAATTATTCGAGAAAAATTAATAAAAATGTACCTAAATGTAACATGTAAGCGTTATTCATACACAATTTTAAAAGCCTGGCTATAGAACAATCGGTTTATGAATTGCAATACCCATAATGATTGTTAGAACTCATTACAAAGGTTTGTAATCTGAATTTCTGAATAAATAACAGACAATACTATCCGTATAATTAAAAAAGATATTTGGTACCGCCATCCGAGACCCCACTTGAAAATAAAGTAAAGTTTATCGACCTAAGATACTAAATGAAGATGCATCTACGAGAAAATCTTCGCCTTGAAACTGAACAGGTCTCTAATGTTCGGAATGTTGTAGCTGATCATCGTCGGGCGCTCCAGCGAAACACCCCATGCAATCACAACGATGTCAGATGGAAACCCGAGTGGTCTAAGCATTTCTGGTCTAAATAAGCCGGAATTTCCAACTTCGATCCACTTTTTTAGGGTAGTGTGGT
+
'''''%#$%&/3222433($##$%%&$""$%%%(*',34936;FOFGNKSIHIHBSJRMJJFSIJSDCDESPSJ<<<<GFECESLGHM////<;:-+*('3:>@DHCE;..21)%%#$'*2''',*,078ACOHLFEEMGSSEF?@HIJOGJLHSCBAB==>BFSEHPSSBBABSSJSSILMFHMMSGLSSINSKC<:@IGSI++++>=:=9BMSSGHFDBBCEEESNMSNKH@LFSOSSSGHLSRNSSSJKNSMIHSOFJFDJJGSHGEGOKFGIHLHSIAGPSOSIJFLDEDDHDBDGJISSPCPGLKSIJG<9211/6..221223DFECFCB@0:;=?FFEOFGJGHKKJSHGHODCLKHSSSIMHFM@@A@SLIPMSSJLEFHLKLDDEESMQIIJKLSIEFMFIA23//30+(&&&(*''('5/**+4567=>(''(67647SHKKNOHGISKHKNLMNJEGLFGGHRKIIHEINSJSHKKEFJSJKKF889NFHIF9GD@>>?@C;87405'''(97,++----8>;<<:<<;CFGIFIHFDCCBEG?>@('''?A@?=<=?F?GBBACJICCGCHDBDEEKJKIIGHHFCCFSFGDFGHECKJLGE;;;<HISHFCDFGFDILSHSIIMHCAB<<;800.;;;BDDDOFFEDFAAACEGKFIHPRSSB?DHGD>>=;/,*
@c54346c8-a9ee-49e6-9570-c6de098488b5 runid=615b655584623c08cdef24ecaddfdaffc95be13c ch=342 start_time=2025-08-20T10:33:36.565792-04:00 flow_cell_id=FBD58360 basecall_gpu=Quadro_GV100 protocol_group_id=SDF_08202025_064710 sample_id=SDF_08202025_064710 barcode=barcode14 barcode_alias=barcode14 parent_read_id=c54346c8-a9ee-49e6-9570-c6de098488b5 basecall_model_version_id=dna_r10.4.1_e8.2_400bps_hac@v4.3.0
GTGTTATGTCGCCTGCCCTTCGTTCAGTTGTGAAAAAAAAATTCAGTGTAACCAACGAGTCTCTTGGGACCCATCGATTTCGCATTTATGACGTGAAACGCTTTCGCGTTTTTCGTGCGCCGCTTCAATTAGAAATATGCTTGATACTTTACTATTTTAAATTCGACCTCTTCATCAAGGACACCGATTGGCATAACAAAGTGGGTTTTGGCGCCAACCAAATAATAATATCAGTCGAGATTGAATTCATTTTTCATTCATTAGAAATTAATTTCAAAAAAGAAATTCTTAGTAAATAAACTTTAAATTATGTCTAACTCTGAAAAGAATACTTCCAATATCCGGACTTGTTCTTCGGTATTTGCTGAAGATGAGAAAAAGAATGTCTCATACATTTTCCACAATTACGAACAAAGCGACCTCATTAACAAAGAGTATATTTTCTATCTTTAGGTTGTGTTCCCCTTTCAAAACAGATGCGAGCTTGGGACGGCCAAAGGTTCTCATCTTGGGT
+
%%((+&&%&$##$$$$$$$'(-./4--,-/)%###"""""#$#####$'''*++/0)***,**)2)****++)+&&'+-.,.=3334:<&&&&(1EGHJJHIFLSCB@?>CGQ:887=?>=8551()BAB>??>KFDDCDEKGJSB@=>SFDA810199<?HIRILHDGEHIESSGEEFLJSLLECFC?7<=DHHFPDKEMFSLPJISSODHIHSDED@ISGCLSSLSSNSJIMLIKSSJSKIILPSHFGFNSSFDFFIHI@FSLSIJJF@EFB>BABSSGF@BLRKPSNIISHRLDKSOFFIPJHHOJGSMFKSKISSGSC>>ABCD@B@<<<?DGIIKFKFKSIJKIKSNNSNSFSHIHFPELFJEESE@6/*))%$-.02238<=?DSSMGGKOJJSBAHKSIJMCDDE8777?1/+((()4>;IFFJEMSKKGIJCCGIMIJJJMOIHGKJJSISFIFGJKFFIFSMJLLDEDFISHGHLILCC?>CDBABADESEGMIMFGC@=-%&'*
@c0c22698-1cd2-4369-9404-afe3eb6adc10 runid=615b655584623c08cdef24ecaddfdaffc95be13c ch=376 start_time=2025-08-20T10:33:18.565792-04:00 flow_cell_id=FBD58360 basecall_gpu=Quadro_GV100 protocol_group_id=SDF_08202025_064710 sample_id=SDF_08202025_064710 barcode=barcode14 barcode_alias=barcode14 parent_read_id=c0c22698-1cd2-4369-9404-afe3eb6adc10 basecall_model_version_id=dna_r10.4.1_e8.2_400bps_hac@v4.3.0
ATGTGTGTACCTTTGGTTGGTTGTCCAGCCATTGTAACCGACGAGGTCTCTTGGGACCCATAGAGTTTTCGCATTTATCGTGAAACGCTTTCGCGTTCGTGCGCCGCTTCACTGTTATTTATTTTTTGAAATTCAGATTACAAACCTTTGTAATGAGTTCTAACAATCATTATGGGTATTGCAATTCATAAACCGATTGTTCTATAGCCAGGCTTTTAAAATTGTGTATGAATAACGCTTACATGTTACATTTAGGTACATTTATAATTTTTACTGAACATTTTTAGATCCCAAAAAAAGGAATAATTTACTATCTTGAAAAGATTGGTTTTGGTGCTGCTCTACAAAGCATTCGTTTTTTTGTCAGAGAAACTTTCATTCTATGCCAAAGATCATATTAGAAATATGCTTGATACTTTACTATTTTAAATTCGACCTCTTCATCAAGGACACCAATTGGCGTAACAAAGTGGGTTTTGGCGCCAACCAAATAATAATATCAGTCGAGATTGAATTCATTTTTCATTCATTAGAAATTAATTTCAAAAAAGAAATTCTTAGTAAATAAACTTTAAATTATGTCTAACTCTGAAAAGAATACTTCCAATATCCGGACTTGTTCTTCGGTATTTGCTGAAGATGAGAAAAAGAATGTCTCATACATTTTCCACAATTACGAACAAAGCGACCTCATTAACAAAGAGTATATTTTCTATCTTTAGGTTGTGTTCCCTTTCAAAACAGATGCGAGCTTGGGACGGCCAAAGGTTCTCATCTTAGG
+
##$$%&$&%$%%&('))))))++*(%#$$((%%'%##$$$#$&&&&&'),,0-..747//&%$$$'&'''(.//860.,,/1?CHI>>>?NGFB3*'%566:::;:;<=AIIISKHJEGC753+(*+**+4366:>>EFDIHJHMDGIGFSISJDDEESFEHGNJFH54447FEGHS@DCBCEFJNHSSSLMEMJKSIKINLIKMHKQHIHHHKSSSGJHJIJSFGDFLNKLKOGJGMSSLSIGIHBGLJNJJ===DHH7666,$#&'''&&%%%#$%$$$%'()$$$%$$%%()+))*++(*(%%$$$$$$$%'&'#%%'03'%&##')++''&$#"""##$#$#$$$$$$&$%$&''(*53902:?CFGLAHRLEBAC>>>?PNJKFIOISIGJKILLIHHSISSFHDDBBJE???II?;;=CBKIGMGKJDDGCFFDMCJO<<<<=D@?>,'')/=GC....C7BISSGGGEEBEA@BHKGMSSSLSSISSHNGSJSPHGSCBCBCCB....=/....../346:=>@@BIMSSSJSGIIIDSSSSSL@EILQJSGFESHJHSEDD9774334SSIHIMKFHISMSJIGEISEFQHC=<==JHMHSHIHAKIKISSSSSIIDEDD@7778PHDGGCBA54575322/./,+*'''''(33444<58-@DFFKJC<;;=HJGHSGJGESJISD<FEAEFIOIEHSJHSSSSCEERJSHGSLIJLSJNJ?DFCSGBG?SOMD@ACEDDFCCBB<=FDE<;<=;;<DHSHHSKCB<99'&&
@501abe6a-be39-4212-91ca-03e4f5816f23 runid=615b655584623c08cdef24ecaddfdaffc95be13c ch=483 start_time=2025-08-20T10:33:25.565792-04:00 flow_cell_id=FBD58360 basecall_gpu=Quadro_GV100 protocol_group_id=SDF_08202025_064710 sample_id=SDF_08202025_064710 barcode=barcode14 barcode_alias=barcode14 parent_read_id=501abe6a-be39-4212-91ca-03e4f5816f23 basecall_model_version_id=dna_r10.4.1_e8.2_400bps_hac@v4.3.0
TTATTGCCTATTTCTTCGTTCAGTTCTTGAAAAGTTCATATAACCGACAGGTATCTCGGGACCCATGAGTTTTCGCATTTATCGTGAAACGCTTTCGCGTTTTTCGTGCGCCGCTTCAGCCTTGAAACTGAACAGGTCTCTAATGTTCGGAATGTTGTAGCTGATCATAGTCGGGCGCTCCAGCGAAACACCCCATGCAATCACAACGATGTCAGATGGAAACCCGAGTGGTCTAAGCATTTCTGGTCTAAATAAGCCGGAATTTCCAACTTCGATCCACTTTTTTAGGGTAGTGTGGTATCCAAAGATTTTTAATAGAAGGCTCAGTCTGAGGGC
+
$)''&#'&%%$%%%&'%'-.2--,+'&%#####""""#$%'(),,(''''&&$%%&$$((599=9A+++-2899>@CCDMGGFDDEJHII4444IGFLCB>@@F85535,,4+555./45:<HAGFIHIGFESHEGSFCDCIGSKJKIB@@C?>=:70--.DDEGEBA8998::;>((((-&-.&%&,6753100>EDEHHIDDCDG>>>:>34?AKKIGPKJEH?56CFHNHMLJGIGEEEOSBDCDSDF?@DECDHDCDDILHHKFKKGFBCCIGSI>IB@AOHB>ADHGJHJSILFHGJKHLEL?:772(&&&()**49445/***0.-.00-
@0cb732c2-62f1-4339-8647-0522ee00b177 runid=615b655584623c08cdef24ecaddfdaffc95be13c ch=207 start_time=2025-08-20T10:33:48.565792-04:00 flow_cell_id=FBD58360 basecall_gpu=Quadro_GV100 protocol_group_id=SDF_08202025_064710 sample_id=SDF_08202025_064710 barcode=barcode14 barcode_alias=barcode14 parent_read_id=491071e6-1483-486e-8d2a-0b59f5729abe basecall_model_version_id=dna_r10.4.1_e8.2_400bps_hac@v4.3.0
GTACGTGTACACTGGTTCGGTTATGCAGCCGATATTAACCAACCATCTGGGACCCATAGAGTTTTCGCATTTATCGTGAAACGCTTTCGCGTTTTTCGT
+
(($$##$%%%&'+%%&(+)))+'&#$##%%&((('(&(((%$%%&&'('')478>;=/.-.31452347830+14499BSIICBBBLA88877515+%$
@bf8bcbe0-2230-4d8a-957c-d3ca309c9466 runid=615b655584623c08cdef24ecaddfdaffc95be13c ch=70 start_time=2025-08-20T10:33:43.565792-04:00 flow_cell_id=FBD58360 basecall_gpu=Quadro_GV100 protocol_group_id=SDF_08202025_064710 sample_id=SDF_08202025_064710 barcode=barcode14 barcode_alias=barcode14 parent_read_id=bf8bcbe0-2230-4d8a-957c-d3ca309c9466 basecall_model_version_id=dna_r10.4.1_e8.2_400bps_hac@v4.3.0
GTGTTATGTTATTATTTATTCGTGGTTATCCAGCCGATATTAACCAACAAGTTTCTTCTCGAACCATAGAGTTTTCGCATTTATCGTGAAACGCTTCTCGCGCGTTTTCGTGCGCCGCTTCAATCAACTAAAACCAAAAATTCTTTCGAGTATAGTATGATTCCTTTTTTTTGGATTCGAAAATTATTGAGAAAAATTAATAAAAATGTACCTAAATGTAACATGTAAGCGTTATTCATACACAATTTTAAAAGCCTGGCTATAGAACAATCGGTTTATGAATTGCAATACCCATAATGATTGTTAGAACTCATTACAAAGGTTTGTAATCTGAATTTCTGAATAAATAACAGACAATACTATCCGTATAATTAAAAAAGATATTTGGTTCCCGCCATCCGAGACCCCACTTGAAAATAAAGTAAAGTTTATCGACCTAAGATACTAAATGAAGATGCATCTACGAGAAAATCTTCGCCTTGAAACTGAACAGGTCTCTAATGTTCGGAATGTTGTAGCTGATCATAGTCGGGCGCTCCAGCGAAACACCCCATGCAATCACAACGATGTCAGATGGAAACCCGAGTGGTCTAAGCATTTCTGGTCTAAATAAGCCGGAATTTCCAACTTCGATCCACTTTTTCAGGGTAGTGTGGTATCCAAAGATTTCCATAGAAGGCTCAGTATAAGGG
+
%%)*,%%%(&#$$##$$$$%$'(%%&'22'&$$$###%'''&(-,-,-)('',()+.&-&%&&&)&2(&&&(*=CABDGMFGHP7555<<B?++*'((&%&+-))))DBCBAB<<=<DD711DDG8888HSSHLEEEFISSFABEF3(''*=>@ADDSNFLFMS?8JHSGFI8889BC?>>@GHE?==267;JGJOEFAAEJHSMNMHIFDFS;;<IHSKGSEGGIDDIHDDBENIKMRISHJLELSKODFFNGHNLIKCMHIHDEDSFIFK?>=?DBD;<<<LMHJGGGSSLFRKQSKNLMJIHGBA??DCCELFLCGFKCHNLMQMHMQPJMKSJLJSESOHQGSNSSHJFEGCFESJIIOJPSGMSKJSPGLMPSMSISMIHIA@BCGEC=ABAJ@A;EGFBSFOJLEHJID@?77:65<::;EEHFGSSFKHFSHEGGFLIFLHNHKOQMIJHSOGFKSD533443230//'(7:;E><<PDA7667HCBEHFIGFGKHLFABDDKOKHPHJLKGHGHMKSIGFDFJKISDEECE+++,001=;;;:<=DCFGKNFECFDJACCBLEFHFJIIEJSSSKSKIHOHSJGSLMK8886;;8698B6533,**)*,.365765>:<<>B>@AIPGISD=?>?.,+-0@FDCEH9999=<::;>>B@<=BF?FDAAD@??>7,*+)(%%&&*
@32196e45-4253-4403-811e-58885968635a runid=615b655584623c08cdef24ecaddfdaffc95be13c ch=29 start_time=2025-08-20T10:33:24.565792-04:00 flow_cell_id=FBD58360 basecall_gpu=Quadro_GV100 protocol_group_id=SDF_08202025_064710 sample_id=SDF_08202025_064710 barcode=barcode14 barcode_alias=barcode14 parent_read_id=32196e45-4253-4403-811e-58885968635a basecall_model_version_id=dna_r10.4.1_e8.2_400bps_hac@v4.3.0
TGTTATGTTAACCTACTGGTTCGTTATGATGGGATTTTAACCAACGAGTCTCTTCGAACCCATCGAGTTTTACGTATAGTAAACACTTTCGCGTTTTTCATACACACTTTCATTGTAATACCATAAGATATCACTGGAGCGCCCGACTATGATCAGCTACAACATTCCGAACATTAGAGACCTGTTCAGTTTCAAGGCGAAGATTTTCTCGTAGATGCATCTTCATTTAGTATCTTAGGTCGATAAACTTTACTTTATTTTCAAGTGGGGTCTCGGATGGCGGGAACCAAATATCTTTTTTTAATTATACGGATAGTATTGTCTGTTATTTATTCAGAAATTCAGATTACAAACCTTTGTAATGAGTTCTAACAATCATTATGGGTATTGCAATTCATAAACCGATTGTTCTATAGCCAGGCTTTTAAAATTGTGTATGAATAACGCTTACATGTTACATTTAGGTACATTTTTATTAATTTTTCTCGAATAATTTTCGAATCCAAAAAAAAAAGGAATCATACTATACTTGAAAGAATTTTTGGTTTTAGTTGATGTCTCTGCAGGGATTAGATTTGTCAGAGAAACTTTCATTCTATGCCAAAGATCATATTAGAAATATGCTTGATACTTTACTATTTTAAATTCGACCTCTTCATCAAGGACACCGATTGGCATAACAAAGTGGGTTTTGGCGCCAACCAAATAATAATATCAGTCGAGATTGAATTCATTTTTCATTCATTAGAAATTAATTTCAAAAAAGAAATTCTTAGTAAATAAACTTTAAATTATGTCTAACTCTGAAAAGAATACTTCCAATATCCGGACTTGTTCTTCGGTATTTGCTGAAGATGAGAAAAAGAATGTCTCATACATTTTCCACAATTACGAACAAAGCGACCTCATTAACGAAGAGTATATTTTCTATCTTTAGGTTGTGTTCCCTTTCAAAACAGATGCGAGCTTGGGACGGCCAAAGGTTCTCATCTTAGGAGAT
+
$%'*&))*'$',,-,-.''-./'&'$&$""###$%'%')/289?@322345448200/046..'&%%(*+*('')''&%&%%&,,-..312333435>+))(''(()*+3()))(*&$$%$$#$)('(+)+*,0..26=?987:4./0**(*//655:?<8889EC<;3334<;9'&&&)--867A0EDHBECDEHSGFDGIHI<SI;:////0284333<AA9:>?IIIEJFKJ3--<NIHFLGSPLISSKHFHNMGFRROGEJIJKHISGFAAAAHKISGEFSHDF@B@C@?42*)()())=@BDKFFJCEHQRJJIIEEGCEDSNFSRKSL>ABBEGGF:989:;?D@GINILSKGIIGJFGEINKSISJKKSDIEKHSNKHJISLLHIIHNNSNMJJJFGHNESHGDBBBCEEHOMIJGHHF==@LSIIFILMGFJGJDSQCDCCISMIFJGBCBBBNJHHEIILGELSSROMHJSHLSSLSEGDKSNFSSSKA<50,-7445<BEISSJHDSLSNHSLOKLHKGJRBBIJSGEFGKSKKDJDIIHFGHFLGKHEF85)*8545>BDDDGII>9PIFHHJEKJPLHKINSLMIFEHIGIHKMSSGSFJSKNSSSLPOILSILNSSIPJHOIIOEEEEIEBBESKHEE((((SLIHJRNJILSHGPKMPMFGGGPPJSKMHRSSQSMSSMGLMGGFGIHGHSLMSKNSLJJOIFHSJGJFGFD>>>?H>>>:>AA7244=>@DFEGJQNEKJKJ>:?DKSSGHGSSSKSSSGEJCRGBAAA8<<7455??=CFCDBAB@A:9--67GEJGDL9776BHGGGGGEEDILSSJSSCSKGFEM:....EHDCBFB@2/.+57::;@BB??@AAAGIGHJGHLSIMILLDFEDCBCDDLEIA??@DFEELHAKN+++,?BAABBEGJKKGIFKSJJJFCDDSGG:;24:9:9988:KFCBDEB=;;;>??89:D@==<@BDEFAIFA<888787&'&%$##
@be708310-8858-4e2f-b55e-589bf25b6859 runid=615b655584623c08cdef24ecaddfdaffc95be13c ch=491 start_time=2025-08-20T10:33:19.565792-04:00 flow_cell_id=FBD58360 basecall_gpu=Quadro_GV100 protocol_group_id=SDF_08202025_064710 sample_id=SDF_08202025_064710 barcode=barcode14 barcode_alias=barcode14 parent_read_id=be708310-8858-4e2f-b55e-589bf25b6859 basecall_model_version_id=dna_r10.4.1_e8.2_400bps_hac@v4.3.0
GCTGTGCCCTCTACTCGTTGCATTGAAGCCGCCGATTAACCAACAAGTTCTCTTGGGACCCATAAGGCTTCGCATTTATCGTGAAACGCTTTCGCGTTTTTCGTCGCTTGATGAGATGATTCGCTGGAGCGCCCGACTATGATCAGCTACAACATTCCGAACATTCGAGCCTGTTGAGTTTCAAGGCGAAGATTTTCTCGTAGATGCATCTTCATTTAGTATCTTAGGTCGATAAACTTTACTTTATTTTCAAGTGGGGTCTCGGATGGCGGGAACCAAATATCTTTAATTATACGGATAGTATTGTCTGTTATTTATTCAGAAATTCAGATTACAAACCTTTGTAATGAGTTCTAACAATCATTATGGGTATTGCAATTCATAAACCGATTGTTCTATAGCCAGGCTTTTAAAATTGTGTATGAATAGTCCTTACATGTTACATTTAGGTACATTTTATAAATTTTTCTTGAATAATTTTCGAATCCAAAAAAAAAAAAGGAATCATACTATACTTGAAAGAATTTTTGGTTTTAGTTGATGTCTCTGCAGGGATTAGATTTGTAGAGAAACTTTAGATTCTATGCCAAAGATCATATTAGAAATATGCTTGATACTTTACTATTTTAATTCAACCTCTTCATCAAGGACACCGATTGGCATAACAAAGTGGGTTGCGCCAACCAAATAATAATATCAGTCGAGATTGAATTCATTTTTCATTCATTAGAAATTAATTTCAAAAAAGAAATTCTTAGTAAATAAACTTTAAATTATGTCTAACTCTGAATAATATTTCCAATATCCGGACTTGTTCTTCGGTATTTGCTGAAGATGAGAAAAGAATGTCTCATACATTTTCCACCAATTACGAACAAAGCGACCTCATTTAACAAAGAGTATATTTTCTATCTTTAGGTTGTGTTCCCTTTCAAAACAGATGCGAGCTTGGGACGGCCAAAGGTTCTCATCTTCAG
+
#####$$((''%&')$$%&*%$$&$$%%&&$$$$%%$,.24&&&''')+''(('&()*(()()'&&&&'+*&%&&*)())*:<DSOHEBB54237:<-*)80++*)&**&%+'&&&))')'&&(+0011522223:DDDGB@CCHGCSHG:::9875;5333111&$$&)))7::00027AA?@DGSMLLSSFGNIEDABS>ABHLMGGGHFHCHGE<@CBDFDF>@@A844448843373324=4446C@>>?BFEDFEACCFCDDIFS@NHFEFJFC@;<;6*)82<DIDGGCEEGIKRSQSPISSSSC>7=ECBFEDJGHIFKS;;::BA@@>=D@IKJKEJ:88---+,+4./ACGDEDGFEM00/3,,+*+-8:?@EC>>==DHEHJLIF::88??CBDFGFJLMOBCHNDC>?4334/...-''&&&&+-58:<<899;<@5310/.,++332000302==H74-%%%/6666322268<BFBDDKHSSSSSSJKCBFBGDEA@@@CCDJFDDIMOSHGFHHSKFSFLJB>=@@DF@6100168DDGGKIH=<:661.6((&&&-2,++.,***+./////327:=IS=<<<?C>?@BKJHSJNC=9:JEDACGDKSSIGSG:9+;C<;;=D66549JEGEFPJFRHH===>GEL<<<>C::;<A41001.*&)&%%&+<DFCSMJHSLGD2./.3>=<<<<32013000345<<A@@>>??B@ABSGJ=<<>.)/7FLDBCCBJIEDHE@?C?CEQGSIDEDMIFIMSJIDDDFHGPE@<1.+'$##%''''048:=C>>:FHBKOCEF3?733AB<@@?=@?.))))***+,.2-((0+.**,10210/)))<<;6:0++10.3568:AFFHC@AABH??=30);<217:2/2//0128BAB=<:88?><<=CIHGDI>@===,',-1:@=:89@B@?==>>;;;9;988:ADCNFFFEDA<<;;0('&
@7b43c858-5397-4ee2-8ca2-2363fcb1e330 runid=615b655584623c08cdef24ecaddfdaffc95be13c ch=63 start_time=2025-08-20T10:33:40.565792-04:00 flow_cell_id=FBD58360 basecall_gpu=Quadro_GV100 protocol_group_id=SDF_08202025_064710 sample_id=SDF_08202025_064710 barcode=barcode14 barcode_alias=barcode14 parent_read_id=7b43c858-5397-4ee2-8ca2-2363fcb1e330 basecall_model_version_id=dna_r10.4.1_e8.2_400bps_hac@v4.3.0
ATGTCTAACCTACTGGTTCGTTTGAAAAGCCATATTAACCAACGAGTCTCTTGGGACCCATAAGAGTTTTCGCATTTATCGTGAAACGCTTTCGCGTTTTTCGTGCGCCGCTTCACTGAATGATCAGACAGACAATACTATCCGTGCTAAATTAAAAAAATATGGTTCCCGCCATCAGAGACCCACTTGAAAATAAAGTAAAGTTTATCGACCTAAGATACTAAATGAAGATGCATCTACGAGAAAATCTTCGCCTTGAAACTGAACAGGTCTCTAATGTTCGGAATGTTGTAGCTGATCATAGTCGGGCGCTCCGACAACGCCCATGCAATCACAACGATGTCAGATGGAAACCCGAGTGGTCTAAGCATTTCTGGTCTAAATAAGCCGGAATTTCCAACTTCGATCCACTTTTTTAGGGTAGTGTGGTATCCAAAGATTTCCATAGAAGGCTGGTATTT
+
$&&'%$$%&&('''$$&'(%%%#""##$%%%%%'&&&'@?<<=...//.--0(01GSJHJMC0**EFEFC@@@GISSGD4445?@FG>>==DAGEBAB@@G+**+3.-3,,-.,,,,*,,+''&&))&'(58;55543312))()&$$$%'')&%%*51''&-&&24/41-777<-(((*;==B7677=?HHIL=AGGFDCIIFGLORJCBABSISNMSSGJFDSPHIGSSLGIEFHSFS5449AND:441/017:><>IPBAABFIKSGOJGLMJJFMD@7669?A@=<;<<=@HFDED<;9::----<100.+%%%')+33376CCDDEDCPHEFKBBBDSHFHFFLIFGSGFHEDDEEDFGDBCCHG?BLJL999777010/0/065989=@?=C==<<BCACCMFEEGHSJSS???D@>6668F@A?AAB@AFLGDHHIHELGBCDBBA7'&&'*'%
@d7c9f462-8457-4b8c-88e7-d457c55cb48f runid=615b655584623c08cdef24ecaddfdaffc95be13c ch=318 start_time=2025-08-20T10:33:22.565792-04:00 flow_cell_id=FBD58360 basecall_gpu=Quadro_GV100 protocol_group_id=SDF_08202025_064710 sample_id=SDF_08202025_064710 barcode=barcode14 barcode_alias=barcode14 parent_read_id=d7c9f462-8457-4b8c-88e7-d457c55cb48f basecall_model_version_id=dna_r10.4.1_e8.2_400bps_hac@v4.3.0
ATAGTCTACTTGGTTCGGTTGTGCAGCCGATATTAACCGGACAGACCTATGGGACCCATAGAGTTTTCGCATTTATCGTGAAACGCTTTCGCGTTTTTCGTGCGCCGCTTGGGTATGCAATTCATAAACCGATTGTTCTATAGCCAGGCTTTTAAAATTGTGTATGAATAACGCTTACATGTTACATTTAGGTACATTTTTATTAATTTTTCTCGAATAATTTTCGAATCCAAAAAAAAAGGAATCATACTATACTTGAAAGAATTTTTGGTTTTAGTTGATGTCTCTGCAGGGATTAGATTTGTCAGAGAAACTTTGATTATTATGCCAAAGATCATATTAGAAATATGCTTGATACTTTACTATTTTAAATTCGACCTCTTCATCAAGGACACCGATTGGCATAACAAAGTGGGTTTTGGCGCCAACCAAATAATAATATCAGTCGAGATTGAATTCATTTTTCATTCATTAGAAATTAATTTCAAAAAAGAAATTCTTAGTAAATAAACTTTAAATTATGTCTAACTCTGAAAAGAATACTTCCAATATCCGGACTTGTTCTTCGGTATTTGCTGAAGATGAGAAAAAGAATGTCTCATACATTTTCCACAATTACGAACAAAGCGACCTCATTAACAAAGAGTATATTTTCTATCTTTAGGTTGTGTTCCCCTTTCAAAACAGATGCGAGCTTGGGACGGCCAAAGGTTCTCATCTTAGG
+
##""$$)%%*+(()*2,+++'%$%%$$&('%%''%&&&(*''&%%#$%$%%%/787?9>=77=>BBAAEFEKIGEHJFHGINSJECBCK;:;BCBHJJB>??ESH>8,''%&+-2,+-?ADFDCGBADFHCB@?:;;554477A>=@FEEBSQJGSNSIOIKHLHNHMMMSSOIMIIFHGJSSJSLSSHMKHKOQIJMSSMKKHESGFSSSHA?44HHSJJKHSHIEDENOCC?DJISSPIESPNKEDELIIEHHJOJSJSPHJIMSSSGDIFJOF=BKKLOPNKIJSQH:@IKSOBA@AHSSPSNKGGDBJL?AA<((((/++++?CHEHOOHLJLSJGKFJKJHSLSJGHOPFRSIKSSMHSGHEMHISIHKHBBBCG?;;9EMHEFJLHHSPNNMII;:9:LGMDJKKLSGNMSPIKMQSISINMNEFSSDSSSNSSSIIECC4334HJHFFSSJGISEJSSKSSHIGJGGKHGHEB9>AD;<@>?SSIFGMLSLGJNKKKKISSJSONSHIKOL<BCDB?>>?FIJ=9;??D@D==<:99878334DFGD;EGBGGLPLISSLSHNHFLKFJFIJSPSM???KFJLOILKFKSIJFJSIHKHHLLSGGGLJSGJD>>?ANJLOB?>>?DCDJNHKGHABJDCCFDIISGLNLKHHGC@>>>CDGSKFHA@<8.-6>>>AJGEEFEDCBC?@?>1111@/..0ACCEEGIGSGSFFE;*)%
@66d4abd1-453a-40d6-a582-1853e65f2e10 runid=615b655584623c08cdef24ecaddfdaffc95be13c ch=491 start_time=2025-08-20T10:33:31.565792-04:00 flow_cell_id=FBD58360 basecall_gpu=Quadro_GV100 protocol_group_id=SDF_08202025_064710 sample_id=SDF_08202025_064710 barcode=barcode14 barcode_alias=barcode14 parent_read_id=66d4abd1-453a-40d6-a582-1853e65f2e10 basecall_model_version_id=dna_r10.4.1_e8.2_400bps_hac@v4.3.0
TTGCCTGTTCTTCGTTCAGTTCTGTGAAAAAAGCCGTATTAACCAGTCTCTTGGGACCCATAGAGTTTTCGCATTTATCGTGAAACGCTTTCGCGTTTTTCGTGCGCCGCTTCATCCGTATAATTAAAAAAAGATATTTGGTACCACCATCCGAGACCCACTTGAAAATAAAGTAAAGTTTATCGACCTAAGATACTAAATGAAGATGCATCTACGAGAAAATCTTCGCCTTGAAACTGAACAGGTCTCTAATGTTCGGAATGTTGTAGCTGATCATAGTCGGGCGCTCCAGCGAAACACCCCATGCAATCACAACGATGTCAGATGGAAACCCGAGTGGTCTAAGCATTTCTCGTCTAAATAAGCCGGAATTTCCAACTTCGATCCACTTTTTTAGGGTAGTGTGGTATCCAAAGATTTCCATAGAAGGCTCAGTATAA
+
###%'())(&&&(*--9..-.&&%%%$######"#$$##%%'+($#$'(((11;>B?EB@C=;:;@?A?546ADFEIS?>??MGLG4222@//////.3/(()*+12848?7556HKBKEIIHC<332/5;975:4221(&&$$%%(.1<64458?8:>'''(=CBCMBFSHKHIKGSH>FDLFFEDDHIGIISGJIBBHM9DHG?;:=@@==22--.B?>?@::5-()==D=?8C5555HSGSGLHIHHLJHC8837<<FFIHGB@;:6779HGIHFHFFEDGHSLGKSSJGHHMKJKSIFJGHKSJSSSGLHIH9889C-,+*-,,,,CHSO;999DCBCDICHE0/0.17)()*600-*(''(67<>CDFGGM>GGEFDDBC;98888::@I=AKKGGGFFELGSIGKEFJEEGA>BIIFMA@??GJEH8+'''-*)
@6db8cf38-4ddc-49a1-a1e9-07dc78a91589 runid=615b655584623c08cdef24ecaddfdaffc95be13c ch=29 start_time=2025-08-20T10:33:23.565792-04:00 flow_cell_id=FBD58360 basecall_gpu=Quadro_GV100 protocol_group_id=SDF_08202025_064710 sample_id=SDF_08202025_064710 barcode=barcode14 barcode_alias=barcode14 parent_read_id=6db8cf38-4ddc-49a1-a1e9-07dc78a91589 basecall_model_version_id=dna_r10.4.1_e8.2_400bps_hac@v4.3.0
TTTTGTTAGTCTACTTGGTTGGTTGTGAAAACCGATATTTAACCAACGAGTCTCTTTTGGGACCCATAAGAGTTTTCGCATTTATCGTGAAACGCTTTCGCGTTTTTCGTGCGCCGCTTCATCAAAACAGATGCGAGCTTGGGACGGCCGAAAGGTTCTGATCTTACGGTTATGTTTATGCCCTCTACTTGGTTCAGTTATATGCACGAACCGATATAACCGTTTGTCATATTCGTGTGCTCACCGTTTTCGCATTTATCGTGAAACGCTTTCGCGTTTTTCATTCCTAGCTTCAACTCGTGTGCTCACCGTTTTCGCATTTATCGTGAAACGCTTTCGCGTTTTCT
+
$%')((*(+,('%%&(&&&(%&%''&%###$%''((+01126<=111+++-.1.--,++/383382730-.@ABDF;88AGSLJODDEDKGHHCBACO<3151597=/+**+%'''(()&'))*.3>=:667;>999:A?7789=<<=;('''8984-+''''11''%&'++,011)''&%))*))++.+'(*,41-++')&&&%$#""""#$&%%(&'*+**+++31010))((,,5--,,+++,;;?CA<<:<EB@B??@@GJIM=<<:@<65'''(/8+%%%$%%$%%%(&/0054477?EHDF?@@=@=5420445=63446CGJKNJ;::9<7+)''(.3*$
@88da000b-3b84-4ea6-bb74-6b4a753d1eed runid=615b655584623c08cdef24ecaddfdaffc95be13c ch=423 start_time=2025-08-20T10:33:49.565792-04:00 flow_cell_id=FBD58360 basecall_gpu=Quadro_GV100 protocol_group_id=SDF_08202025_064710 sample_id=SDF_08202025_064710 barcode=barcode14 barcode_alias=barcode14 parent_read_id=88da000b-3b84-4ea6-bb74-6b4a753d1eed basecall_model_version_id=dna_r10.4.1_e8.2_400bps_hac@v4.3.0
TATGTCTAGTCTACTTGGTTCATCTCTATGCCAAACCGGTGTTTAACCAACGAGTCTCTTGGGACCCATAGAGTTTTCGCATTTATCGTGAAACGCTTTCGCGTTTTTCGTGCGCCGCTTCGTCGAATGTTAACTAACAACATCAACTAATTAGGGCGCTCCAGCGAAACACCCCATGCAATCACAACGATGTCAGATGGAAACCCGAGTGGTCTAAGCATTTCTGGTCTAAATAAGCCGGAATTTCCAACTTCGATCCACTTTTTTAGGGTAGTGTGGTATCCAAAGATTTCCATCGAT
+
$%&''%$#"""##$&'%&&'*)'%%&&%$##$$$$$%%')(())/3<<>??5548:==<;67D?<@?<@:779>654469;=B;6666BBDGJK@==;?>=A;::;BG.../<;:8122.&%%$%$%%*)(%#"""###%&%%####$#$$$$$%.====>HEEBABBHF8887CDNDCABFHJGHLOEFDEMLFOHJGFFSLKSPGIIHDDCEPLMELD@=4D:33BDPHHLSEIB<1((384674<;=@AC?AAADHGC?4113B>==>@5555A;:;:;:9777<=<;==@<<5***
@b9f1c130-536f-42a8-ad46-6e70b8e58c63 runid=615b655584623c08cdef24ecaddfdaffc95be13c ch=192 start_time=2025-08-20T10:33:26.565792-04:00 flow_cell_id=FBD58360 basecall_gpu=Quadro_GV100 protocol_group_id=SDF_08202025_064710 sample_id=SDF_08202025_064710 barcode=barcode14 barcode_alias=barcode14 parent_read_id=b9f1c130-536f-42a8-ad46-6e70b8e58c63 basecall_model_version_id=dna_r10.4.1_e8.2_400bps_hac@v4.3.0
ATGTTGTGTAACCTACTCGTTTGGTTGTCATTGACCGATATTAACCAAACAGTCTTGGGACCCATGAGTTTTCGCATTTATCGTGAAACGCTTTCGCATTTTTTTCGTGCGCCGCTTCACTAATGTTCGGAATGTTGTAGCTGATCATAGTCGGGCGCTCCAGCGAAACACCCCATGCAATCACAACGATGAGATGGAAACCCGAGTGGTCTAAGCATTCTGCATCTGTTCAGTGGCAACCAACTTCAATCCACTCGGTAATGTGGTATTCCACAAAAGTAATTCAACCATCTGG
+
&&)**&&''%$$$%%(,''((+&'')''%#"""""#%%('''&(..'%%%&&&%&''+-0//203//1589==<<=?@===;;<<>@CA<9:9=1)&&&'')8>B>;::<99:9==?@B@?>>AA;97788;<:9:852135///145000.//0@>>?<>==A@@AFFBB@BFDCD;;<<GAA988/-)%$$%+356>FGKGB@@CEDDDE52,)'$$#)&$#$%&&$$#"#&##$$$$$$$$&(&%%&%%$$$##$&'%%%*'&%$%&$%''$%''%$""%%##$%'%$##%%
@4d732007-0037-4855-a6c0-f47531fe17eb runid=615b655584623c08cdef24ecaddfdaffc95be13c ch=252 start_time=2025-08-20T10:33:32.565792-04:00 flow_cell_id=FBD58360 basecall_gpu=Quadro_GV100 protocol_group_id=SDF_08202025_064710 sample_id=SDF_08202025_064710 barcode=barcode14 barcode_alias=barcode14 parent_read_id=519c5016-5d14-41b3-bee4-3e317f2e0978 basecall_model_version_id=dna_r10.4.1_e8.2_400bps_hac@v4.3.0
CTGTACTTGGTTGGTTATCCGCCGCCGGATATTAACAACAGTCTCTTGGGACCCATAGAGTTTTTGCACATTATCGTGAAACGCTTTCGCGTTTTTGGTGCGCCGCTTCAGTCAAATCAAAGTCCAGTGGTCTAAGCATTCTTGGTCTAAATAAGCCGGAATTTCCAACTTCGATCCACTTTTTTAGGGTAGTGTGGTATCCAAAGATTTCCATAGAAGGCTCAGTATAAGGT
+
()*+''+,*+,0(''*('&$$##%$%%'&&''&#$&$$%%&$#$$$5489A?FFBA4.-/-*.04-,''&--&12222:;<B7777G@@@66558E''')55541./1---,,.((')('(-&%%$%(/001445=><<</84,-45777BBOD?C>;;@HA>A>D?HFEG?>>?CHGFIGJSRA31126?AABFKEFDFSISJMSKK?MHEBEB67C>?=B4/++,/**)+,
@9aa13fc9-d62e-4585-a52d-e8e2918406cf runid=615b655584623c08cdef24ecaddfdaffc95be13c ch=437 start_time=2025-08-20T10:33:27.565792-04:00 flow_cell_id=FBD58360 basecall_gpu=Quadro_GV100 protocol_group_id=SDF_08202025_064710 sample_id=SDF_08202025_064710 barcode=barcode14 barcode_alias=barcode14 parent_read_id=9aa13fc9-d62e-4585-a52d-e8e2918406cf basecall_model_version_id=dna_r10.4.1_e8.2_400bps_hac@v4.3.0
TTTGTTACTTCGTTCAGTTATGAAACCGATATTAAACCAACGAGTCTCTGGGACCCCATTAGTTTTCGCATTTATCGTGAAACGCTTTCGCGTTTTTCGTGCGCCGCTTCATCGAGATTGAATTCATTTTTCATTCATTAGAAATTAATTTCAAAAAAGAAATTCTTAGTAAATAAACTTTAAATTATGTCTAACTCTGAAAAGAATACTTCCAATATCCGGACTTGTTCTTCGGTATTTGCTGAAGATGAGAAAAAGAATGTCTCATACATTTTCCACAATTACGAACAAAGCGACCTCATTAACAAAGAGTATATTTTCTATCTTTAGGTTGTGTTCCCCTTTCAAAACAGATGCGAGCTTGGGACGGCCAAAGGTTCTAGTACATG
+
&)*)$$$''(()+,91112-)&$$$$%%%&'''&*)(4+++())),,,+().<68:963(&&(+)('),08887898::>?AD77759769A;>?CF9899;>=>8:=+)),<<==AAB@@@@H4444FGFDAHHIGHSHKIMSOPLFOJ><=BESSSKDJSSJ;988BAKHPL=;<;BA;9>@GLEEDCDDKSMHAC*+<?SI@@>A>?>=DBHJGJHDDEEDJKEJMGOF=;;;76566:7556ISJCEDDFQQQSNSSSKHJEHHMGGIESSMHPJNJJIND???B>>??IA@?@DCB8>*FGEDBEIDBCEIKIJSOJLSSOFFEEEEISLMISBEHIKLEBGGSQSCEDEGHEGHEMJFIEE<><:;<>@EKCA87'''&%##$
@db55933c-f6a4-4e59-b1d7-1b78d34cc3f4 runid=615b655584623c08cdef24ecaddfdaffc95be13c ch=51 start_time=2025-08-20T10:33:32.565792-04:00 flow_cell_id=FBD58360 basecall_gpu=Quadro_GV100 protocol_group_id=SDF_08202025_064710 sample_id=SDF_08202025_064710 barcode=barcode14 barcode_alias=barcode14 parent_read_id=db55933c-f6a4-4e59-b1d7-1b78d34cc3f4 basecall_model_version_id=dna_r10.4.1_e8.2_400bps_hac@v4.3.0
GTTAACCGTTGGTTTATGCAGCCGCCGATATTAACCAACGAGTCTCTTGGGACCCATAGAGTTTTCGCATTTATCGTGAAACGCTTTCGCGTTTTTCGTGCGCCGCTTCATCTCTAATGTCGGAATGTTGTAGCTGATCATAGTCGGGCGCTCCAGCGAAACACCCCATGCAATCACAACGATGTCAGATGGAAACCCGAGTGGTCTAAGCATTTCTGGTCTAAATAAGCCGGAATTTTCCAACTTCGATCCACTTTTTTAGGGTAGTGTGGTATCCAAAGATTTCCATAGAAGGCTGATTGTGAT
+
$%&###""#$$$$'.()''%##$$$%%''(*)%$$$#$%$%%&'&'',)+,81597?-+++555764556:7472248CCEE:775878=..,,.<////9::;3-++(**(('&&()%%$%'(-*0,,'(,,-337EC@@;;;:<=>LBBAB@=>BBDEJJSSSSLGLOIKHNJHGLHQFEDCS>9558<<=GPIECEEHSJIKKFFB@BFDF@EG867:@?>>A65574//..-./025;BBCEBCE?FGILDBGHSIBBBFE@>=>SECFESCDAGGHC@COJKEKJEEJA>91$$$&((''-
@1e77a62e-4fe3-483e-93ca-30dcc97d5ff2 runid=615b655584623c08cdef24ecaddfdaffc95be13c ch=85 start_time=2025-08-20T10:33:36.565792-04:00 flow_cell_id=FBD58360 basecall_gpu=Quadro_GV100 protocol_group_id=SDF_08202025_064710 sample_id=SDF_08202025_064710 barcode=barcode14 barcode_alias=barcode14 parent_read_id=1e77a62e-4fe3-483e-93ca-30dcc97d5ff2 basecall_model_version_id=dna_r10.4.1_e8.2_400bps_hac@v4.3.0
TGTTGTGCCATCTTACTTGGTTCGGTTGTGAAAAGCGGTATTTAACCAACGAGTCTCTTGGGACCCGTCGAGTTCGCATTTATCGTGAAACGCTTTCGCGTTTTTCGTGCGCCGCTTCAATACACAATTTTAAAAGCCTGGCTATAGAACAATCGGTTTATGAATTGCAATACCCATAATGATTGTTAGAACTCATTACAAAGGTTTGTAATCTGAATTTCTGAATAAATAACAGACAATACTATCCGTATAATTAAAAAAAGATATTTGGTTCCCGCCATCCGAGACCCCACTTGAAAATAAAATTAAAGTTTATCAACTG
+
%'*,%$##$#$$%'$%'(%%&(.,,-0+)&$$$$$##$(('())+196773334:665=01/3128,,)))*(''+99:FC?A@ADDIIIO>===SDBBCCB@AIDBCDFBA@?77-()??BECCEFHSLSIIHOSSJGHESSJJ?45;56ECHHEHGHLJ<<<=HIHISHSSSLILJJSKPLGEJPFFNSMMNSSLKHKLSSAJKSLJSPGISMSOGKSLHIKPSHFNLPOSLGSH===;999<FDHLOJOIIA=>9IIRDF><<CCIFFFFFMIDJHKLILJILSCQSMGCFH;;61//-++-+,,,8=::8-3'%$%%#
@e3ec1411-edd6-40e3-9120-1b4321f13b87 runid=615b655584623c08cdef24ecaddfdaffc95be13c ch=511 start_time=2025-08-20T10:34:11.565792-04:00 flow_cell_id=FBD58360 basecall_gpu=Quadro_GV100 protocol_group_id=SDF_08202025_064710 sample_id=SDF_08202025_064710 barcode=barcode14 barcode_alias=barcode14 parent_read_id=e3ec1411-edd6-40e3-9120-1b4321f13b87 basecall_model_version_id=dna_r10.4.1_e8.2_400bps_hac@v4.3.0
ATCAAATCTGTACTGGTTCGGTTGTGAAAAACGGGTGTTTAACCAACGAGTCTCTTGGGACCCATGAGTTTCGCATTTATCGTGAAACGCTTTCGCGCATTTTCATTGCGCCGCTTTTTCATGCAGGGATTAGATTTGTCGAGAGAAACTTTCATTCTATGCCAAAGATCATATTAGAAATATGCTTGATACTTTACTATTTTAAATTCGACCTCTTCATCAAGGACACCGATTGGCATAACAAAGTGGGTTTTGGCGCCAACCAAATAATAATATCAGTCGAGATTGAATTCATTTTTCATTCATTAGAAATTAATTTCAAAAAAGAAATTCTTAGTAAATAAACTTTAAATTATGTCTAACCTCAAAAGAATACTTCCAATATCCGGACTTGTTCTTCGGTATTTGCTGAAGATGAGAAAAAGAATGTCTCATACATTTTCCACAATTACGAACAAAGCGACCTCATTAACAAAGAGTATATTTTCTATCTTTAGGTTGTGTTCCCCTTTCAAAACAGATGCGAGCTTGGGACGGCCAAAGGTTCTCATCTTGGGTTA
+
$%%#$%'$$##$%+&&')+'''*'&$#$&&'()),-43337>GEGEJAA@BBB=99*BCGC988:2239=:6BGDEOJNMDECEJLRK@><:B;5322('(,F,)(((*-,-)+-,--56@A>?;=@?BFNMJHFFA=SC433;CFNHFSSKLSKJHNGCCDDCHFJFE==>=<?>>FJLISHSLHJOSIJSNNNKEGKHGJIFNJLHBA@BCIDCB:FJFLESISJLGIHPHILHLJSMSLHSJSSHLJLISSGSSHPSHKHHPSILSSIHJEKNFC?<<>IDFDEBAABHEDEBJSSIEKOKJGBFLKHSISHSJMI@DDGISSEGGSSHHSSMNMMSSLGLLGOJMNHIHJGGB=10**+(&%%&'EHGCCAAA@@>889<?::9<HGRIIKSCFJBDEFIGJLHNJSREEB@870'*;BLFMKLLSLNNHJJP?<:?S=<;HEFSJED:99:6367A><6>321111FFINRHSHFIELNJSSJGFNIFFCACEABAAFBE7<B;21?>AAERSCAAEFC@@CABB3333?1111436=CDB?>55520.&''('%
@0b72591a-7b77-4555-8d9d-1ac53bbbd7fe runid=615b655584623c08cdef24ecaddfdaffc95be13c ch=79 start_time=2025-08-20T10:34:06.565792-04:00 flow_cell_id=FBD58360 basecall_gpu=Quadro_GV100 protocol_group_id=SDF_08202025_064710 sample_id=SDF_08202025_064710 barcode=barcode14 barcode_alias=barcode14 parent_read_id=0b72591a-7b77-4555-8d9d-1ac53bbbd7fe basecall_model_version_id=dna_r10.4.1_e8.2_400bps_hac@v4.3.0
GTTGTGTGCTTGGTTGGTTATCAAAAAAAACGATATTAACCAAAGAGTCTCTGGGACCCATAGAGTTTTCGCATTTATCGTGAAACGCTTTCGCATTTTCGTCGCTTCACCGATTGTTCTATAGCCAGGCTTTTAAAATTGTGTATGAATAACGCTTACATGTTACATTTAGGTACATTTTTATTAATTTTTCTCGAATAATTTTCGAATCCAAAAAAAAAAGGAATCATACTATACTTGAAAGAATTTTTGGTTTTAGTTGATGTCTCTGCAGGGATTAATTTGTCAGAGAAACTTTCATTCTATGCCAAAGATCATATTAGAAATATGCTTGATACTTTACTATTTTAAATTCGACCTCTTCATCAAGGACACCGATTGGCATAACAAAGTGGGTTTTGGCGCCAACCAAATAATAATATCAGTCGAGATTGAATTCATTTTTCATTCATTAGAAATTAATTCAAATTCTTAGTAAATAAACTTCTAAATTATGTCTAACTCTGAAAAGAATACTTCCAATATCCGGACTTGTTCTTCGGTATTTGCTGAAGATGAGAAAAAGAATGTCTCATACATTTTCCACAATTACGAACAAAGCGACCTCATTAACAAAGAGTATATTTTCTATCTTTAGGTTGTGTTCCCCTTTCAAAACAGATGCGAGCTTGGGACGGCCAAAGGTTCTCATCTTAC
+
$&&%$$$###%%'&&$$%%&'$###$$$$%%%%(())'(*+))'%%&+,+++&&.21223554458<CDBBHHQSOGNBAA:;;<L9888G@<<'''4@1//(%%+,27<:;;=>9<;39:;>>@DBDDCFHED@EHNLSGGDCJJGILIOKD@@@AISSKHGQLIGSJJMPGIFSIGRSSSKJIJGDFGJSOFA@CCKJKOJNSI@==;@IC@DHFHMGSILESHPSHHKGKNSIMRHKIJSHSLIISSOGDGGSSJCCGSPSJSLGFGFFIHH>D;9'&'-1/5/...25IKBCBFDEGFHDFEJNGGIKMJLNSJHHI<<:=>ELGA;GA;>55-,,2<FJSHIRKDFHFLB===>GEDHDSEFGNMFLKFGFHIKKDDEDSHNS===>SOSLONSKMQGHKHQSSEGGLKFSSLRMJGQSNSHIPMRSKGJGELLGFIDDF0000*))(()+/15;4377-+)+:7332,++./030..//.'(''*3>?@>=??DHFLHEHHMSHDSFB;883//44=BD=7'CDESIEKEFFB=;?@B<==;GDEGKSIG5559;IGNKSLGSGGFHGSPSISSF@>?>JHLSQKDEDDHHIEGHECBBHOKFGIOMGNLFEGFCFFFFSSMEGGKPRRHGGKIIFLIG@CFLCFHLGEIOSIFHHGEIIKDDC?@ABB7774223@FSHEMBAC@63*%
@51472268-4147-43b9-bed3-3a2b777e9500 runid=615b655584623c08cdef24ecaddfdaffc95be13c ch=204 start_time=2025-08-20T10:34:19.565792-04:00 flow_cell_id=FBD58360 basecall_gpu=Quadro_GV100 protocol_group_id=SDF_08202025_064710 sample_id=SDF_08202025_064710 barcode=barcode14 barcode_alias=barcode14 parent_read_id=51472268-4147-43b9-bed3-3a2b777e9500 basecall_model_version_id=dna_r10.4.1_e8.2_400bps_hac@v4.3.0
ATGTTGTTGCTTCGTTCGGTTATGAAACTCGGTGTTTAACCAACGAGTCTCTTGGGACCCATAGAGTTTTCGCATTTATCGTGAAACGCTTTCGCGTTTTTCGTGCGCCGCTTCACTCGACTGATATTATTATTTGGTTGGCGCCAAAACCCACTTTGTTATGCCAATCGGTGTCCTTGATGAAGAGGTCGAATTTAAAATAGTAAAGTATCAAGCATCTCTAATATGATCTTTGGCATAGAATGAAAGTTTCTCTGACAAATCTAATCCCTGCAGAGACATCAACTAAAACCAAAAATTCTTTCAAGTATAGTATGATTCCTTTTTTTTGGATTCGAAAATTCTAGAAAAATTAATAAAAATGTACCTAAATGTAACATGTAAGCGTTATTCATACACAATTTTAAAAGCCTGGCTATAGAACAATCGGTTTATGAATTGCAATACCCATAATGATTGTTAGAACTCATTACAAAGGTTTGTAATCTGAATTTCTGAATAAATAACAGACAATACTATCCGTATAATTAAAAAAGATATTTGGTTCCCGCCATCCGGAGCCCCACTTGAAAATAAAGTAAAGTTTATCGACCTAAGATACTAAATGAAGATGCATCTACAGAGAAAATCTTGGCCTTTGAAACTGAACAGGTCTCTAATGTTCGGAATGTTGTAGCTGATCATAGTCGGGCGCTCCAGCGAAACACCCCATGCAATCACAACGATGTCAGATGGAAACCCGAGTGGTCTAAGCATTTCTGGTCTAAATAAGCCGGAATTTCCAACTTCGATCCACTTTTTTAGGGTAGTGTGGTATCCAAAGATTTCCATAGAAGGCTCAGTATAA
+
"#%%%#$%#$$$()**-)))+./)%%%%(()1:AA@@CFJJISSGMGKC@63:5ISMDLRFELPHSKGSPIIJFSBHMHGKFEJSOJFGJFLHDGA?>>>F;888DSMEB=977@DF<778:DCF>7EC9999ECSQIHSKJ@@?>?@C;=A@.--23;:8<9:9//.10003322332ADJSJMIIFHGCB@@FNDFFJF---***,5**((*&(33,,,,EGHNIIHFGKLHBKJGH@>??DGFRGHFJIISFDGHSSSISAAAAFKSMMFNFDHFJFIFIHGFDSFDIHGNSISKFIBCIGEFDBJDD@ABAEHJRSISF>8BJLSIFIGEJ<:99?HFC,*'(.37GPIJIIEFSISNJISHHNSIIJMLNLGHHKPSRMHGEJHPHMLSIKIMEBHRFILCCPMJIHGKSSSKSJ00C?==?((()>A?D++++IFFPJIJEIMEDGHKGSHIJPHHJMFHIGGSSHG8:>BISGRNGKIKOMSNSGLKONLSMPLGSLIJJGSGHNPIKSJGGSGNOKRBB@A60102+)()('(.-/22,1/*667921/''-(((6222,**EGRICNJKFISSNE?GKM<5556<63..-,.212BFEIJGFHD@>>??F>+*)*08031276+*++2<;-;?BHGGHHPLSFFFEDDEESKSOFCBBGFGFISKFKILMFSSSNDDECFFGFFEIHLGHMHGLHJSSFFDFBCDHFGDCEDGHDECFGFB??@FSHIGOIOGJEHSEHMFHGEJGEGSNI@>>>?88::4332(%%&&%&(&19:@@FBABAAKEKE<?=OG=;<DK@?@@E@;<CC@<9:BED?<CF/*0===>?DCFB54422.,
@326a7cbf-82fb-4623-8d5a-a199c55c1ae9 runid=615b655584623c08cdef24ecaddfdaffc95be13c ch=184 start_time=2025-08-20T10:34:14.565792-04:00 flow_cell_id=FBD58360 basecall_gpu=Quadro_GV100 protocol_group_id=SDF_08202025_064710 sample_id=SDF_08202025_064710 barcode=barcode14 barcode_alias=barcode14 parent_read_id=326a7cbf-82fb-4623-8d5a-a199c55c1ae9 basecall_model_version_id=dna_r10.4.1_e8.2_400bps_hac@v4.3.0
TGCTGCTTCGTTCAGGTTGTGCAGCCGATTAACAACGAGTCTCTTGGGACCCATAGAGTTTTCGCATTTATCGTGAAACGCTTTCGCGTTTTTCGTGCGCCGCTTGGTCAATGGTTTGCTAACAATCATTATGGGTATTGCAATTCATAAACCGATTGTTCTATAGCCAGGCTTTTAAAATTGTGTATGAATAACGCTTACATGTTACATTTAGGTACATTTTTATTAATTTTTCTCGAATAATTTTCGAATCCAAAAAAAAAAAGGAATCATACTATACTTGAAAGAATTTTTGGTTTTAGTTGATGTCTCTGCAGGGATTAGATTGTCAGAGAAACTTTCATTATGCCAAAGATCATATTAGAAATATGCTTGATACTTTACTATTTTAAATTCGACCTCTTCATCAAGGACACCGATTGGCATAACAAAGTGGGTTTTGGCGCCAACCAAATAATAATATCAGTCGAGATTGAATTCATTTTTCATTCATTAGAAATTAATTTCAAAAAAGAAATTCTTAGTAAATAAACTTTAAATTATGTCTAACTCTGAAAAGAATACTTCCAATATCCGGACTTGTTCTTCGGTATTTGCTGAAGATGAGAAAAAGAATGTCTCATACATTTTCCACAATTACGAACAAAGCGACCTCATTAACAAAGAGTATATTTTCTATCTTTAGGTTGTGTTCCCCTTTCAAAACAGATGCGAGCTTGGGACGGCCAAAGGTTCTCATCTTAGGGT
+
####"#$&$%%%&'&&%'&&$$##"#$&'&%$$$&)'(()--**,%((.--0./(''(*159,,-?AFILSJSIHHIMKKJA@K@IHFJDGHJGEGEKHSJH422**)))((+++,224446EABC@???@ECDDMJ8888HESKJHHLSLLILKMSGSRMHGKDCHIGHKKAGSKJGSMLSOJDCDFHLFNIJGHGFKLLHGFIJOQQRSCCCCKLHSRIPSKLMPMSSLSSSJGMDGHGFDEEHLI@?BBGOSASKISSSSSJH@EPMNHLLKSLQSHSGHJIILKKMHSJSSNSKLSA559-----++,-/0//56CMFCDDC>/8..,.--;72579.+-41278;69;GHSFDE<<<<=KMNJJJGFSGHKSMGIHKOIFGKKSJISJOSHCF@EHGHMJKOKHMMGHMJJMHIKIGJCEIGGE:9;41/05422339?:::9:<=IGG@SNSLHDKHC889CCCDFSISSLIMH?AHBILNIIRSNGPSHHPLPS;:;;4.000:GGDKLIRHCBCBKGHGSDGSSCJFIFSOHISGIGHGFEFE@:/'''/>??FGKKFDLEIFGS=:31**444>EBCECCCIHEDGMKSJFJHHF000<>OHDA@>A=74349IHEASRLSPIGLKSMSHD?@?BLSIJJDCEFOKSHGBSFGSLIEJCESFKKIMIFB@7664///2499941,1=<55E<??SJJEHHFEG@?@AHFCGEGD@>?@EFCCIFF=B<:964/&&'('
@f1da1ba4-3658-4ae3-9cc1-408a29f4dbc9 runid=615b655584623c08cdef24ecaddfdaffc95be13c ch=463 start_time=2025-08-20T10:33:58.565792-04:00 flow_cell_id=FBD58360 basecall_gpu=Quadro_GV100 protocol_group_id=SDF_08202025_064710 sample_id=SDF_08202025_064710 barcode=barcode14 barcode_alias=barcode14 parent_read_id=f1da1ba4-3658-4ae3-9cc1-408a29f4dbc9 basecall_model_version_id=dna_r10.4.1_e8.2_400bps_hac@v4.3.0
TTTGTATTCGTTGGTTGTGCAGAAACCGATATTTGACCAGATTCTTCTTGGGACCCATAGAGTTTTCGCATTTATCGTGAAACGCTTTCGCGTTTTTGGTGCGCCGCTTCAAAAGGGGAACACAACCTAAAGATAGAAAATATACTCTTTGTTAATGAGGTCGCTTTGTTCAGTAATTCGTAAATATAATTATTTTCTCATCTTAGCAAATACCGAAGAACAAGTCCGGATATTGGAAGTATTCTTTTCAGAGTTAGACATAATTTAAAGTTTATTTACTAAGAATTTCTTTTTTGAAATTAATTTCTAATGAATGAAAAATGAATTCAATCTCGACTGATATTATTATTTGGTTGGCGCCAAAACCCACTTTGTTATGCCAATCGGTGTCCTTGATGAAGAGGTCGAATTTAAAATAGTAAAGTATCAAGCATATTTCTAATATGATCTTTGGCATAGAATGAAAGTTTCTCTGACAAATCTAATCCCTGCAGAGACATCAACTAAAACCAAAAATTCTTTCAAGTATAGTATGATTCCTTTTTTTTTTGGATTCGAAAATTATTCGAGAAAAATTAATAAAAATGTACCTAAATGTAACATGTAAGCGTTATTCATACACAATTTTAAAAGCCTGGCTATAGAACAATCGGTTTATGAATTGCAATACCCATAATGATTGTTAGAACTCATTACAAAGGTTTGTAATCTGAATTTCTGAATAAATAACAGACAATACTATCCGTATAATTAAAAAAGATCTGGTTCCCGCCATCCGAGACCCCACTTGAAAATAAAGTAAAGTTTATCGACCTAAGATACTAAATGAAGATGCATCTACGAGAAAATCTTCGCCTTGAAACTGAACAGGTCTCTAATGTTCGGAATGTTGTAGCTGATCATAGTCGGGCGCTCCAGCGAAACACCCCATGCAATCACAACGATGTCAGATGGAAACCCGAGTGGTCTAAGCATTTCTGGTCTAGAATGACAATTCCCAACTTCGATCCACTTTTTTAGGGTAGTGTGGTATCCAAAGATTTCCATAGAAGGCTCGTATTTAAG
+
$$%$%#$'&'()%&&(&%%%%####$$$$&$%'(%()(('%&&&&(%'-.5<B??=;J3112C;FHC99IEFHFHCCBCISIIDBBBIHDCCBA?GE+***4/..+,.201:>BBIDFEEHIHHMPOHKKEJHGIFEKLMSJSGSFJISSDJGCEFCDCBB422288,,,*%##$&''&&'$$&)$$#""&#$$'+''$$%&%&###''),1231679@<32....,,,988::58?CEDCEGGQEOSIF@>@A>66662311+10.5A>?<>?ACB?HJGAKISKSSKSJKISSHHMFSIJSDH@6444DGSGMGFSIHKG>;;;J@=<==HIBEDCBCFGFKKKIGOIMLPSKINRFFDBBDH@FKHIHFHINGKSILEGGGCECEJLJMSOGILIRJMKNHGIDCA?@JIISKIPGGGOJSSSSIEIFGKSMHCCCELKSHDFLGLHJCDNSHSMEBHGJSKJLGHJKEFEKISLLPIJFFFSGSOIQSLLGHRQSSLDECDIGIISKKSHSOSECAB6-@BCFFRIKJSQFHSQJA>1).23ESSJA@@CSE@??EMJE<;<678;BEHSROHGKQFMFSOLSFLFJSBSKLKSMGSDKIF=>GHEEIDGKINKMLHLJJGFSSHSLRJMGOHEHJLFGDCGJLSNKKFL@SISBACBHKLLSSHGGGJIFNHHHKKISJGEEGBDEDGSIMNIJM@IEMLSLKSLSMRSHSSMHIGLSRNLCOGKGFGHGHGM@?@@SIMLJLMJJMD=;;=/+)'&...F?6><:BBCMEBB?>;;??A?ECCDJEGLKMLSNIOSJSICHJKHJEDHSFEKJSIHNHHOOSHNOGHKSOLHFSHIMMHSSFHCGA<<?@CI=ELNLSKISPLSIHLOOIOJJSSHFEFGHHKSQJIFGESJSSHIGDFJBAABBFFEGOCEB000:FGHDCGFGEFBBECDEBB@:;;;FCBDEJEECFOIIE==<=DDGGDEDBGKFMSSQGJHLS>8653+)'%&./'0*'?@CEBBBBADDHKDA@CK><>CHE?>>>97746457?AGC=774A@C54444866(%%$%%%#$%
@74fab446-d824-4f2e-a0e3-7dc45677de9c runid=615b655584623c08cdef24ecaddfdaffc95be13c ch=224 start_time=2025-08-20T10:33:57.565792-04:00 flow_cell_id=FBD58360 basecall_gpu=Quadro_GV100 protocol_group_id=SDF_08202025_064710 sample_id=SDF_08202025_064710 barcode=barcode14 barcode_alias=barcode14 parent_read_id=74fab446-d824-4f2e-a0e3-7dc45677de9c basecall_model_version_id=dna_r10.4.1_e8.2_400bps_hac@v4.3.0
GTGTTATGTAGCTAACAGTTGTTGGCCACCGGTGTGCCGAACCAACAAGTATCTTGGGACCCATGAGTTTCACGTATCGTGAAACGCTTTCGCGTTTTTCGTGCGCCGCTTCAGTAAAGTTTATCGACCTAAGATACTAAATGAAGATGCATCTACAAGAAAATCTTCGCCTTGAAACTGAACAGGTCTCTAATGTTCGGAATGTTGTAGCTGATCATAGTCGGGCGCTCCAGCGAAACACCCCATGCAATCACAACGATGTCAGATGGAAACCCGAGTGGTCTAAGCATTTCTGGTCTAAATAAGCCGGAATTTCCAACTTCGATCCACTTTTTTAGGGTAGTGTGGTATCCAAAGATTTCCATAGAAGGCTCAGTATAAGGT
+
#$%(+%&%&$""##$$####$##""#"#"#%'&'&%%&$###'),,+(%)$$$%7/25::;>77%%%(/3'%%&',,&&&'=?BJCCDAEA>>00008B9666;88747=2./;>DIRHSDGFC.+++''&%'/**6645:>@DAA@>=>>@/..0-,,-1>>;::A@FCEGSCIRKHHKJKSKNJSFFHEJJHLSJIPEHEPFSGGHIJSHGHQSSE=<<<EDJGJSJPLJSSJSGHHFSIGGFDDFJSIJIKDHSAA@ASLEDHIGJGSSMLJDFEESSLIKIJHGSMSSINNJSLSHKMKHSJOSEFGESKOPSFSGKMGCCDHHPSGFNRSSMHLJLDIHD93118ICB@A@BMDEHJSEG88889@??6-++,,'&'&#
@5495b923-87d5-4c6b-a5a1-70521127e2db runid=615b655584623c08cdef24ecaddfdaffc95be13c ch=47 start_time=2025-08-20T10:34:00.565792-04:00 flow_cell_id=FBD58360 basecall_gpu=Quadro_GV100 protocol_group_id=SDF_08202025_064710 sample_id=SDF_08202025_064710 barcode=barcode14 barcode_alias=barcode14 parent_read_id=5495b923-87d5-4c6b-a5a1-70521127e2db basecall_model_version_id=dna_r10.4.1_e8.2_400bps_hac@v4.3.0
ATGTCCTGTACTTGGTTCAGTTAATGTTTGAAGCCAAATTAACGGACAGAATCTCTTGGGACCCATAGAGTTTTCGCATTTATCGTGAAACGCTTTCGCGTTTTTCGTGCGCCATTTCATCCACACTACCCTAAAAAAGTGGATCGAAGTTGGAAATTCCGGCTTATTTAGACCAGAAATGCTTCATCACTCGGGTTTCCCTGACATCGTTGTGATTGCATGGGGTGTTTCGCTGGAGCGCCCGACTATGATCAGCTACAACATTCCGAACATTAGAGACCTGTTCAGTTTCAAGGCGAAGATTTTCTGGTAATTTCATCTTCATTTAGTATCTTAGGTCGATAAACTTTACTTTATTTTCAAGTGGGGTCTCGGATGGCGGGAACCAAATATCTTTTTTAATTATACGGATAGTATTGTCTGTTATTTATTAGAAATTCAGATTACAAACCTTTGTAATGAGTTCTAACAATCATTATGGGTATTGCAATTCATAAACCGATTGTTCTATAGCGAGCTTTAAAATTGTGTATGAATAACGCTTACATGTTTCATTTTTAGATATTTTTATTAATTTTTCTTCGAATAATTTTCGAATCCAAAAAAAAAGGAATCATACTATACTTGAAAGAATTTTTGGTTTTAGTTGATGTCTCTGCAGGGATTAGATTTGTCAGAGAAACTTTCATTCTATGCCAAAGATCATATTAGAAATATGCTTGATACTTTACTATTTTAAATTCGACCTCTTCATCAAGGACACCGATTGGCATAACAAAGTGGGTTTTGGCGCCAACCAAATAATAATATCAGTCGAGATTGAATTCATTTTTCATTCATTAGAAATTAATTCAAAAAAGAAATTCTTAGTAAATAAACTTTAAATTATGTCTAACTCTGAAAAGAATACTTCCAATATCCGGACTTGTTCTTCGGTATTTGCTGAAGATGAGAAAAAGAATGTCTCATACATTTTCCACAATTACGAACAAAGCGACCTCATTAACAAAGAGTATATTTTCTATCTTTAGGTTGTGTTCCCCTTTCAAAACAGATGCGAGCTTGGGACGGCCAAAGGTTCTCATCTTAGGGATGTGTATGTTTACTGGTTCGGTTATGAAAACCGATATTAACCGCATAGTTCTGCACAATGGTTAGGTTTTCGCATTTATCGTGAAACGCTTTCGCGTTTTTG
+
$%%&%$$$$#$'&$%&'+))))&"##$&%#""""##$%%'&%$$$$%%%%'%%%$%'&78@>?B?B9522420/'((;>@?>B@A@?HDA?)'''8000553008(''(,***&'(*/-2%%&*13>=?A@@:;;AHEDEC8@CJIKFSHJJSGSLIQHDBCCINMLSJJHMJS??>?JD;872./.+,-7/../ASEHD?>64114:6777766<:5578778>G=:::<ACCHELHNHMFKHSFJIGIGIINJNKSSMJIISSDFGGHSOGGCEBCBHFCC@A:888@HDHEJSGSIIHNSGISFE111++++2///03328;<7555671-,&*+9:76779:...6-.../(**.7+***,/-,,+))'&&'+)((('%&.%315;>@D??;>=888BDDLFIFDDINGLGKSSFPGDDEGACBD@B=''')CFGDDCCIE>FAEGEFDGA>HHMS::::JQJPKEMJLHFFIISJSJSCSPSOSSGKECC<;;>MRFISDKSAA@A982'%'),,C:=DHGKIM?>??9889LSICBCCDECA@>1+*,.0227*(&%#'*:>EBBBBFNHHSNEDC=>BCFCB<7@=;899<AEBB9A?BGJJSGESMNKSGFGHGJRRSCHSOIGHHGMNL@?@@HM/.../B@>?0/((++@CENCIJINHFHEDJIA?>??FHC>??=KFIRGHKNHMHKPMQSGEEFCFEGSGSSMHMSSHLJPSJLIID@???CFQECBAFH>?>=DED>;;CCIENGMDFF@1111F@FFSKFEJMGJNIHIRKHJCCF?>>5567;CA:=?CDCBDD;;@A::::IGFEKGEJFGSFSMK5546222229;=@GH9467'5..1:89;>BDHBCB<==?FLLFGKGEECAED@KEEBCBDKHKKJGADFJJ@MIHIFSHJP@@?=F@=9764:>.;;9<@=>LGFGHKFESIJHDDC<25ADFSSFJGEGREGHFHINKOE=9666EJNHFKIHHEHGMHIECDCEG3+++&&&(=>@BBHCFJGHMPIGGGHKKB677BHDCC5516=<3196>@A@>65459AC?>633/144?==>A@@AEIJHGDBB@??:,,,.,)((''&&***&$''$%()5.../42)%$('''&$$%**'1<===889:>=999964)))(+&'&&(*--,,+,*)10-.-.57;>><+))'''(/222123$
@a98dfea6-f586-45b2-87a1-caf2f7c9a3b8 runid=615b655584623c08cdef24ecaddfdaffc95be13c ch=5 start_time=2025-08-20T10:34:04.565792-04:00 flow_cell_id=FBD58360 basecall_gpu=Quadro_GV100 protocol_group_id=SDF_08202025_064710 sample_id=SDF_08202025_064710 barcode=barcode14 barcode_alias=barcode14 parent_read_id=a98dfea6-f586-45b2-87a1-caf2f7c9a3b8 basecall_model_version_id=dna_r10.4.1_e8.2_400bps_hac@v4.3.0
TATGTTTACATCTGCTCGGGTTGGTTGTGCAAAGCTCGATATTAACCAACGAGTCTATTGGGACCCATAGAGACTCGCGTTTCTGGTGAAACGCTTTCGCGTTTTTCATGCACACTCAGGGTCTCGGATGGCAGAAACCGAATATCTTTTTTAATTATACGGATAGTATTGTCTGTTATTCTTCAGAAATTCAGTACAAACCTTGTAATAAGTATGACAATCATTATCGGTATTGCAATTCGTAAACCGAATTATTCTATGGCCCGGCTTTTAAAGTATGTATAAAATAACGCTTACGTGTACATTTAGGTACATTTTTATTTAATTTTCTCGAATAATCTCGAATCCAAAAAAGAAGAGGAATAATACTATACTTTGAAAATTTTTGGTTTTAGTTGATGTCTATTGCAGATTCAGTATTTTGTCAAGAAATTTCATTCTATCCCAAAGATCATATTTGAATATGCTTGATACTTTACTATTTTAAATTCGACCTCTTAGTCAAGGACACCGATTGGCATAACAAAGTCGTTTCGCACCAACCAAAATAATAATATCAGTCGAGATTCAGAATTAATTTTCATTCATTAGAAATTAATTTCAAGAAGAAATTCTACATAAATAAAGCTTAATTATGTCTAACTCTGAAGAAATTATTCCAATCCGGACTTGTTACTTCGGTATTTGCTGAAGATGAGAGAAAGGAGTGTCTCATACAACTTTCCACAATTACAAACAAAGCAACCTCATTAACAAAGAGTATGTTTTCTATCTTTAGGTTGTCCCCTTTCAAAACGGATGCGAGCTTGGGACGGCCAAAGGTTCTCATCAGG
+
()*'''%%'()))&&)(,*+*6++++&&$$$$%%%&$$&+,--(((*))('&&'&''')%$$$%&+'1*))*,+,,-0(((',1&&&)...2.+++;2.,,,-09@-''%&))&'--1/..---**+,6322((((.*3(''&.-('('--//69;;=33225:99::@A?F32223254-,,,9A@A@>?60,)''%%&&//1*42280//0--(()())*75412)&&(343%%%'(.(%%$',/3*''$)''('0//*)**.(('(*)('''*('()*,,*(&''00...01,-&&&+((222241,,''''''97,++*(/1-;2)))---,+++'(((0003<75401./)*((03686:<<4///221/*'%(17752+**))))22&&&(*+,++('''&$&+)'++&&&&&&')-+-..//01*''('**+&'')'&'(8;=<;444234)%%(&10/,/0...,+)*3755567991-+).,**+-6/..(***))(),-.16)))),*+*.,***/022'%%&''*//3856565>>B@BIIDHDES>544(&&&&'+$$#%&),+-12372112<:<:89;<A=B=;=;C513222134,**'(%%###&*+(+,)$$%'(&)-4.-*)(()*&$$$&%(()&&##%$)(*&&&&&&%%&$&&%%%'%%%%&&*++/1123887/-+(*),-+)&%$%%((*+-,---,,,-)(''&(**0.))*))+--++****)(((&*0--.////-+'&'*745-,++,,++,,4..)(,5350))'&&&&($'12+)()/4..,.(&&$%'(),,+,('&'+$#$$
@3e79422d-9aad-45c0-a57f-b48c23f64281 runid=615b655584623c08cdef24ecaddfdaffc95be13c ch=132 start_time=2025-08-20T10:34:22.565792-04:00 flow_cell_id=FBD58360 basecall_gpu=Quadro_GV100 protocol_group_id=SDF_08202025_064710 sample_id=SDF_08202025_064710 barcode=barcode14 barcode_alias=barcode14 parent_read_id=3e79422d-9aad-45c0-a57f-b48c23f64281 basecall_model_version_id=dna_r10.4.1_e8.2_400bps_hac@v4.3.0
TTTGTAACCTACTTGGTTCAGTTATCGATTGGGTGTTTAACCAACGAGTCTCTTGGGACCCATAGAGTTTTCGCATTTATCGTGAAACGCTTTCGCGTTTTTCGTGCGCCGCTTTGATTCGGAATGTTGTAGCTGATCATAGTCGGGCGCTCCAGCGAAACACCCCATGCAATCACAACGATGTCAGATGGAAACCCGAGTGGTCTAAGCATTTCTGAGTCTTAAATAAGCCGGAATTTCCAACTTCAATCCACTTTTTTAGGGTAGTGTGGTATCCAAAGATTTCCATAGAAGGCTGGTAATG
+
#$%&%$$%%%$%((&'(*+'&&)'%$##""%')/0,,,,7?@BAB??>?:722?779<69>8=-++,8532,,-9>BBBB=<<<BEGB2//.5335....2>-***./.-(*-.2,-..=?@AKCFDEGEBCEEADHJFD=<=<A@@D65559.540156F998;HEEEDGSGGGGJFKBAADIIKKLHLKSNLLLSDCCCFGHKJIFSKA@B@GE-,+--/,'(ACB????>=>??@BA=599:D:''''//DFKGKIJDCDEEHFIEEEDCBEFEHEHIGFNFMK>?=;;<:988$$$####
@a1d0a35c-de70-46bd-98d7-55c7dbfe694e runid=615b655584623c08cdef24ecaddfdaffc95be13c ch=107 start_time=2025-08-20T10:34:17.565792-04:00 flow_cell_id=FBD58360 basecall_gpu=Quadro_GV100 protocol_group_id=SDF_08202025_064710 sample_id=SDF_08202025_064710 barcode=barcode14 barcode_alias=barcode14 parent_read_id=a1d0a35c-de70-46bd-98d7-55c7dbfe694e basecall_model_version_id=dna_r10.4.1_e8.2_400bps_hac@v4.3.0
ATGTTATGTACGTATTTACTGGTTCAGTTGAACCGATCTAACCAACGAGTCTCTTGGGACCCATAGAGTTTTCGCATTTATCGTGAAACGCTTTCGCGTTTTTCGTGCGCTTTTCACCCAGTTGAATCACAACGATGTTTTCAGATGGAAACCCGAGTGGTCTAAGCATTTCTGGTCTAAATAAGCCGGAATTTTAACTTCGATCCACTTTTTTAGGGTAGTGTGGTATCCAAAGATTTCCATAGAAGGCTCAGTATAAGGG
+
((()'$%&&%$#$##$$#$%$%''&%%%%######$####$))*+.+***.+,-4-?<A8:?;B5334ADSHJHKGGMSQSOKMSSSOKGABBKGDCHDBEES3..'''%++/-(%%%%&$$'$%&(00001C===8,)((&&''*?EKSISFJIGHOHIMLIGJGLJNSGOS8888SKSKSDABDKFGD@BBB7../AA?AEBJMIGL@QSSSBDIMSNRFLGMJJSKSSSMHMJFSNSGAAHFSSJMFF?*''&'%%''3
@f7fdf6f0-f234-4072-bfa5-9d18fab28182 runid=615b655584623c08cdef24ecaddfdaffc95be13c ch=254 start_time=2025-08-20T10:33:55.565792-04:00 flow_cell_id=FBD58360 basecall_gpu=Quadro_GV100 protocol_group_id=SDF_08202025_064710 sample_id=SDF_08202025_064710 barcode=barcode14 barcode_alias=barcode14 parent_read_id=f7fdf6f0-f234-4072-bfa5-9d18fab28182 basecall_model_version_id=dna_r10.4.1_e8.2_400bps_hac@v4.3.0
TTTGTGTCCTGTTACTGGTTCGGTTATGCCATGAACGATATTAACCAACGAGTCTCTTGGGACCCATAGAGTTTTCGCATTTATACGTGAAACGCTTTCGCATTTTCGTGCGCCGCTTCATTGTTATGCCAATCGGTGTCCTTGATGAAGAGGTCGAATTTAAAATGGTAAAGTATCGAGCATTCTACGGTGTGT
+
$%'&$%''''&&&%)/,-/0;5554**'&%#"""#$$$&'('%%(()*,'''(02348&**1/0=/<:::;@;===DC998922('&()*9;FBA?@F92.'&&2<433))@@@<?DD?=?@IIHFEFDCEHHSLSISJGGCH;BCC><FGHEDA86539=53126'&&$%%$$$$'&))*.*)%'$$$%%%&%#
@6bd301bc-efd9-419e-9f3d-b4243f35ca59 runid=615b655584623c08cdef24ecaddfdaffc95be13c ch=380 start_time=2025-08-20T10:33:52.565792-04:00 flow_cell_id=FBD58360 basecall_gpu=Quadro_GV100 protocol_group_id=SDF_08202025_064710 sample_id=SDF_08202025_064710 barcode=barcode14 barcode_alias=barcode14 parent_read_id=6bd301bc-efd9-419e-9f3d-b4243f35ca59 basecall_model_version_id=dna_r10.4.1_e8.2_400bps_hac@v4.3.0
GTTGTAACCCTACTTGGTTCGGTTGTGCAGCCAATGTTATTTAACCAACGAGTCTCTTGGGACCCATAGAGTTTTCGCATTTATCGTGAAACGCTTTCGCGTTTTTCGTGCACCACTTCACTCATTAACAAAGAGTATATTTTCTATCTTTAGGTTGTGTTCCCCTTTCAAAACGATGCGAGCTTGGGACGGCCAAAGGTTCTCATCTTGGG
+
'*-*'%$##$$#%(('()+/+*,.,,))'#"##$&&''''*)'+010023:99<@660+,098998::..998<<;<@@AD:8999=5555J<;;;KEAA==<61:('''2,++(()(((*+))*'%&&&(*+'()4479<>E?;...2389ABESHKA?=3:;=>@95/0<;9,++.9432131**+,/,,,+**..45312,,--.3+./
@50692573-5af2-4534-9bc7-3ad76bb6b002 runid=615b655584623c08cdef24ecaddfdaffc95be13c ch=398 start_time=2025-08-20T10:34:05.565792-04:00 flow_cell_id=FBD58360 basecall_gpu=Quadro_GV100 protocol_group_id=SDF_08202025_064710 sample_id=SDF_08202025_064710 barcode=barcode14 barcode_alias=barcode14 parent_read_id=50692573-5af2-4534-9bc7-3ad76bb6b002 basecall_model_version_id=dna_r10.4.1_e8.2_400bps_hac@v4.3.0
ATGTTGTGTATGTGCTTCGGTTCAGTTTTATGCCATGAACAATAACAACGAGTCTCTGGGACCCATAGAGTTTTCGCATTTATCGTGAAACGCTTTCGCGTTTTTCGTGCGCCGCTCAAGTATAGTATGATTCCTTTTTTTTTTGGATTCGAAAATTCTTCGAGAAAAATTAATAAAAATAAATCCAACGTGAG
+
##$%'$$$$$#$$$$%&%%$$%''%$%((')&####""###$$#''$%)&''')''())8<?BCACA@A@E<SSH@@GFJSIMKHSFEHHKHGIHIDDCA=@ABDBCDEBCBC@=7((/./33000*))*8>B?=:469<SSS>****.0---5<::)''(45556;?DDC?@B653542'$%&''&&'&('%$
@e131076b-e93a-4310-9a0c-ada827ce5938 runid=615b655584623c08cdef24ecaddfdaffc95be13c ch=210 start_time=2025-08-20T10:34:03.565792-04:00 flow_cell_id=FBD58360 basecall_gpu=Quadro_GV100 protocol_group_id=SDF_08202025_064710 sample_id=SDF_08202025_064710 barcode=barcode14 barcode_alias=barcode14 parent_read_id=e131076b-e93a-4310-9a0c-ada827ce5938 basecall_model_version_id=dna_r10.4.1_e8.2_400bps_hac@v4.3.0
ATGTCCTGTACTTGGTTCAGTTGCAGTTGGTATTTAACCAACCAGTCTCTTGGGATCCATAGAGTTTTCGCATTTATCGTGAAACGCTTTCGCGTTTTTCGTGCGCCGCTGAGCCAAAATCATATTAGAAATATGCTTGATACTTTACTATTTCAAATTCGACCTCTTCATCAAGGACACCGATTGGCATAACAAAGTGGGTTTTGGCGCCAACCAAATAATAATATCAGTCGAGATTGAATTCATTTTTCATTCATTAGAAATTAATTCAAAAAAAGAAATTCTTAGTAAATAAACTTTAAATTATGTCTAACTCTGAAAAGAATACTTCCAATATCCGGACTTGTTCTTCGGTATTTGCTGAAGATGAGAAAAAGAATGTCTCATACATTTTCCACGATTACGAACAAAGCGACCTCATTAACAAAGAGTATATTTTCTATCTTTAGGTTGTGTTCCCCCTTTCACAAAACAGATGCGAGCTTGGGACGGCCAAAGGTTCTCATCTTAAT
+
#$&&$##$%&&-,&&')--+**)#"""######$$$%&%%&('%&(1344;1<77AABACEBBGSSSSSEIGHSSJGFFEEIISKECDDSLGGDEEFSS111/4347&&&$&%%$(()-(''*&%%%,456EEDEHIC@BDF???HBECCDFD3.-,+0:::<=ADCD::::;PHFRHDEE66666444::;BBDSIJKJGFKKS@657=<33;;BCDFORJLFGSSB;521111>?BBABCHFCCHEDD@@??9332///0;EN888;(555898778;>@?997/55BGCHFBA@AA=6<<@HRKDBAB<<MH?<01<=SKJEFHGBDBE>?<FSAB7FKGHMIISBCB;::===<;?00/0GE@>2107?GIIEIGJHDB=845@BF==<@?BBC0//0=;)))+:>>CF;;;;G?>=;79@9999D?>:;;CFFRC>4499=EDFFSJMII;544:<0248-,*()6:<4...4556;@AA>?=<;899<<:9<AAB==.----+$$$
@5c05dc72-9a16-4809-ab5d-68b213582661 runid=615b655584623c08cdef24ecaddfdaffc95be13c ch=210 start_time=2025-08-20T10:34:06.565792-04:00 flow_cell_id=FBD58360 basecall_gpu=Quadro_GV100 protocol_group_id=SDF_08202025_064710 sample_id=SDF_08202025_064710 barcode=barcode14 barcode_alias=barcode14 parent_read_id=5c05dc72-9a16-4809-ab5d-68b213582661 basecall_model_version_id=dna_r10.4.1_e8.2_400bps_hac@v4.3.0
ATGTTGTGTCCTCTTACTTGGTTCAGTTCTATGCAGAACCGGTATTAACCAACGAGTCTCTTGGGACCCATAGAGTTTTCGCATTTATCGTGAAACGCTTTCGCGTTTTTCGTGCGCCGGCTTGGCCAGAGACTGGT
+
##%&&$$%&$#$$%)')*(%%''0****)%#%'&%#"""##$$$#$$)*))++(''-'',,2/:?A?>><=7333;>ABBECCEDJIMECBCHKJFA???J:54889;;>5''''&&&$%#$&%$$$-*'()-.211
@04f10f43-2978-40a2-aa0d-43834e751f78 runid=615b655584623c08cdef24ecaddfdaffc95be13c ch=494 start_time=2025-08-20T10:34:22.565792-04:00 flow_cell_id=FBD58360 basecall_gpu=Quadro_GV100 protocol_group_id=SDF_08202025_064710 sample_id=SDF_08202025_064710 barcode=barcode14 barcode_alias=barcode14 parent_read_id=04f10f43-2978-40a2-aa0d-43834e751f78 basecall_model_version_id=dna_r10.4.1_e8.2_400bps_hac@v4.3.0
ATGTGTCCTGTACTTGGTTCATTTATATGAAAAAAAACAGTTAACCAACGAGTCTCTTGGGACCCATAGAGTTTTCGCATTTATCGTGAAACGCTTTCGCGTTTTTCGTGCGCCGCTTCACATACACAATTTTAAAAGCCTGGCTATAGAACAATCGGTTTATGAATTGCAATACCCATAATGATTCTGGAACCATTCAAAGGT
+
#%&')($$%$$$$&&&('&&$$''''&'%$$$#####&###$$&()'())**+*)%%&%(2A=?D?C?=>?GEMFA@@FICQIGEEFFFJHS;:::HFIGMGHSSC1111<9880/.014?DEIGHFCGEKLNISJRIILSPMGMGIC@@@D=>>ABA?@B@CBCCB>=>=FNBABBEF???1,((%$##$&((&&'%*,./*%
@143a470d-470a-4e65-92f8-7bb49cbcdb78 runid=615b655584623c08cdef24ecaddfdaffc95be13c ch=244 start_time=2025-08-20T10:34:17.565792-04:00 flow_cell_id=FBD58360 basecall_gpu=Quadro_GV100 protocol_group_id=SDF_08202025_064710 sample_id=SDF_08202025_064710 barcode=barcode14 barcode_alias=barcode14 parent_read_id=143a470d-470a-4e65-92f8-7bb49cbcdb78 basecall_model_version_id=dna_r10.4.1_e8.2_400bps_hac@v4.3.0
TTTATGTATAACCTATTCGTTCGGTTGTGTCAAGCCACCGATTGTGGCAAAGAATCTGGGACCCATAGAGTTTTCGCATTTATCGTGAAACGCTTTCGCGTTTTTCGTGCGCCGCTTCAGTAGCTGATCATAGTCGGGCGCTCCAGCGAAACACCCCATGCAATCACAACGATGTCCGATGGAAACCCGAGTGAGTTAAGCATTTCTGGTCTAAATAAGCCGGAATTTCCAACTTCGATCCACTTTTTTAGGGTAGTGTGGTATCCAAAGATTTCCATAGAAGGCTCAGTATTTGAGGG
+
$()&*+-***,002.-.)))+)&&(*&%%%%$$#%%%##$$$%$$$##$%%%%%##'&&5>3>?>C:99743??>BDKGGB;:87:<BHLG====SE8877;75;.'''())(')..11=?GFHFFEFMJHCECDHJKSFEGGJJKFDC?@?>A=643<<>ACJFFDCBB////7431127@CGHEFF3322.)%%)%+4//2<<@E4444D@AEHEFCDE?BAC@BA?IFEEIFEFGSGSMHGDSSSSKGHOSSGLKFDB@??>BBDFSKISKSSFDEDDDCEBB.)))*,('%%%'&
@5ef107a2-c4e3-47be-beae-74587a7266cd runid=615b655584623c08cdef24ecaddfdaffc95be13c ch=247 start_time=2025-08-20T10:33:57.565792-04:00 flow_cell_id=FBD58360 basecall_gpu=Quadro_GV100 protocol_group_id=SDF_08202025_064710 sample_id=SDF_08202025_064710 barcode=barcode14 barcode_alias=barcode14 parent_read_id=5ef107a2-c4e3-47be-beae-74587a7266cd basecall_model_version_id=dna_r10.4.1_e8.2_400bps_hac@v4.3.0
ATGTTTTTTGTTAGTCTATTGGTACCGGTATGCACAAACCGATATTAACAACGAGTCTCTTCGAATTTCATCGGTTTTTCACACATTCTGCGTGAACATTAGCTCGTGCGCGCTTTTCATCCACGATCCGCAAAGCAAAACGACCTAGTTAACAAAGGTCCTATTTTCTATCTTTAGGTTGTGTTCCCCTTTCAAAACGGATGCAAGCTATTAGGGACGGCCAAAGGTTCTCATCTTAGGGGATG
+
$$%&)')))(%$#$&&(((*((%%&'(((%%$$$$$###&'''&''',+&&(%&%'&)))+(*(((''%'()%##$(()(''&%&&'&-%%$$&&&%&$##$$%$$%%***%&((.,)(''',-&%$$&$$#%('%$&+*'$$&')&&''(.11458><:999778B@>>>A@BB?@AA@@GECE:<<>9::54439;-(&&,-**,/3(%%$%%&2>@BCD=<<?BECAA??@=74)&%'''%$
@3ab19a48-588b-45a2-afab-7bb77ad57666 runid=615b655584623c08cdef24ecaddfdaffc95be13c ch=53 start_time=2025-08-20T10:34:03.565792-04:00 flow_cell_id=FBD58360 basecall_gpu=Quadro_GV100 protocol_group_id=SDF_08202025_064710 sample_id=SDF_08202025_064710 barcode=barcode14 barcode_alias=barcode14 parent_read_id=3ab19a48-588b-45a2-afab-7bb77ad57666 basecall_model_version_id=dna_r10.4.1_e8.2_400bps_hac@v4.3.0
ATGTTTAACCCCTAAACAGGTTGTGCAGCCTGATTGTCCGACGAGTCTCTTTGGGACCCATGAGTTTTCGCATTTATCGTGAAACGCTTTCGCGTTTACCGTGCGCCGCTCACTGGAGAGGTTCGAGTTCGCATTTATCGTGAAACGCTTTCGCGTTTTTCG
+
#%''&%####&''&%%&$$%$(''%$########%%%$$%%&&))-('''94';?EEDHGC)))5///0:@DHDIGLBBBBJILRDAAASB<;..-..%$$$%%$$$$%%%(,,&%&(&%#####$%%%$*478?>=>CCFFILSHBBBDFDDD>=>?HL30
@6e26a9d0-5090-4494-8d44-001ffe24bb5c runid=615b655584623c08cdef24ecaddfdaffc95be13c ch=423 start_time=2025-08-20T10:34:30.565792-04:00 flow_cell_id=FBD58360 basecall_gpu=Quadro_GV100 protocol_group_id=SDF_08202025_064710 sample_id=SDF_08202025_064710 barcode=barcode14 barcode_alias=barcode14 parent_read_id=6e26a9d0-5090-4494-8d44-001ffe24bb5c basecall_model_version_id=dna_r10.4.1_e8.2_400bps_hac@v4.3.0
GTTGTGCCATTTACTTGGTTCATCTCTTCAAAAAAACCGGTGTTAACCAACAAGTATCTCGAAACCCATAGAGTTTTCGCATTTATCGTGAAACGCTTTCGCGTTTTTCGTGCGCCGCTCACTCTGCAGGGATTAGATTTGTCAGAGAAACTTTCATTCTATGCCAAAGATCATATTAGAAATATGCTTGATACTTTACTATTTTAAATTCGACCTCTTCATCAAGGACACCGATTGGCATAACAAAGTGGGTTTTGGCGCCAACCAAATAATAATATCAGTCGAGATTGAATTCATTTTTCATTCATTAGAAATTAATTTCAAAAAAGAAATTCTTAGTAAATAAACTTTAAATTATGTCTAACTCTGAAAAGAATACTTCCAATATCCGGACTTGTTCTTCGGTATTGCTGAATGAGAGAAAAAGAATGTCTCATACATTTTCCACAATTACGAACAAAGCGACCTCATTAACAAAGAGTATATTTTCTATCTTTAGGTTGTGTTCCCTTTCAAAACAGATGCGAGCTTGGGACGGCCAAAGGTTCTCATCTTGGGT
+
(*,(&$#$###%%((*)**+/+($$##$###"##$$%%%%$$%&&(..((((((+))&'$#$$,*+*')&&)*25CNFCCCABCBFDEIEGGMG:777QIJE;;>=ASA???C<:;:79++888=:;783439889?:<C>;44<@DDGD<9:93,,9;;;;DDAGSSOJSHPMEEC@ADEGDEJF@CCCLSLDDCSJBAAACESA@AFI>9886767?89;:;=FDEFEFEBCFA9DSISJJHGJJSNSSKSJNJMSKIPHPLOGKPIIQNLNHSMSKJHLJFFJHKNFLEHSIHJCBSIIJFPJCD<=>??EIIFCHLD@BDFEDDB=AEFGBB7434?@DIKJIC?>G@JDINHIDJGFEEMIKLCCSFSPFLGJIINHIHKGKSPHFHIDNSLNNPM@+))),+,%*(()/..//45:;AA>3:;77;;;CCGGEDC777887FCC=?>A<=>?DA<:911;<>?CQJGSLJFJFEGFEDJNLSHNFIISHOFAGGSSSILJ>8<>56LKDHFFFEDECC@ABFDJHBBFEFAAAC@?@AC;<6;><??>A%%%%
@ad210f66-3366-46fd-81d5-be710f53d146 runid=615b655584623c08cdef24ecaddfdaffc95be13c ch=319 start_time=2025-08-20T10:34:50.565792-04:00 flow_cell_id=FBD58360 basecall_gpu=Quadro_GV100 protocol_group_id=SDF_08202025_064710 sample_id=SDF_08202025_064710 barcode=barcode14 barcode_alias=barcode14 parent_read_id=ad210f66-3366-46fd-81d5-be710f53d146 basecall_model_version_id=dna_r10.4.1_e8.2_400bps_hac@v4.3.0
TTTATGTTGATACCTTTTGGTTCGGTTGTGCCGAACGGGTGTTTAACCAACGAGTCTCTTGGGACCCATAGAGTTTTCGCATTTATCGTGAAACGCTTTCGCGTTTTTCGTGCGCCGCTTCATCAGAGTTAGACATAATTTAAAGTTTATTTACTAAGAATTTCTTTTTTGAAATTAATTTCTAATGAATGAAAAATGAATTCAATCTCGACTGATATTATTATTTGGTTGGCGCCAAAACCCACTTTGTTATGCCAATCGGTGTCCTTGATGAAGAGGTCGAATTTAAAATAGTAAAGTATCAAGCATATTTCTAATATGATCTTTGGCATAGAATGAAAGTTTCTCTGACAAATCTAATCCCTGCAGAGACATCAACTAAAACCAAAAATTCTTTCAAGTATAGTATGATTCCTTTTTTTGGATTCGAAAATTATTCGAGAAAAATTAATAAAAATGTACCTAAATGTAACATGTAAGCGTTATTCATACACAATTTTAAAAGCCTGGCTATAGAACAATCGGTTTATGAATTGCAATACCCATAATGATTGTTAGAACTCATTACAAAGGTTTGTAATCTGAATTTCTGAATAAATAACAGACAATACTATCCGTATAATTAAAAAAGATATTTGGTTCCCGCCATCCGAGACCCCACTTGAAAATAAAGTAAAGTTTATCGACCTAAGATACTAAATGAAGATGCATCTACGAGAAAATCTTCGCCTTGAAACTGAACAGGTCTCTAATGTTCGGAATGTTGTAGCTGATCATAGTCGGGCGCTCCAGCGAAACACCCCATGCAATCACAACGATGTCAGATGGAAACCCGAGTGGTCTAAGCATTTCTGGTCTAAATAAGCCGGAATTTCCAACTTCGATCCACTTTTTTTAGGGTAGTGTGGTATCCAAAGATTTCCATAGAAGGCTCAGTATAA
+
%&+)'&''$%%%''')('%%%'+)())*(%####$$%%)*101014<<==>6556;987;,,,.-./+--+++/2;<=<=BBGEDI====HGNI;999C967B@>DB?''''777889:<;?C87546....9EDEOHHMJMORQIKJGFQSKOOCE=JHEFGGJEISSKMSMSLGISLHMJLSIMFQNQIMGJSRLEFCCHA>>=;<==PSJIIIISKOIQIJJNSSKIGHPJSLILSSREFJHFSNHLILMIGHKSSKMSOLSLIMM?AA@CCHKIGSMIGGFCSHSHOFDCBCJMKJNSIAEDELIDA@;555@ALODDGHGHG<>>?ND@@AEISHSJOLKRSFCHHSJGKSKSKSFLSSSQSJJJLRKISIMIQSEKNOLIGSHSNGSGMSJSSKLHRSLSSILIJSSKEB6MHSSS?AACLIFI?JLSG98879IB>9SFISFFEKLJISNIJSHSGSHSRKSSONIIMHEKEFD@AEEHLPGSIJFGJGSJSSFSSSSQFIHIIHKSLGHMDCKGHIJMBNJSKHSLLNKOKICBBJDSKGRIFGLMHIFHPIHBB@BCDMDAA>IFILKINMHNSJMMSISMIKJNSMMSMRQKJFFFFFGEDEDKSFJSQP<;:<@BFOSSGILGDFNJLGEGLC?GFFFEBA@CDGIRSLCNSKFNJISFLSHSJFSLFGNJSJJIOPKKGPIGDBGFJKLFISKHSILHSGHSQ>>>ADDCC2A-():<=C>HLHGGHFHHJGRIIMLINIJNLSINEFNKGSNOKGJILGHNSJSGGNFHHIGDDBESSGIKSLNSIEDCDDCGHFGSLJPJSDDBDFGI:99:???BDCB;999BAA@AGEFAGICHIDB%$%(40011-,,())))-*.+*-08=?A===>@DFGC;KFSSSECEGHFFFGQHEHJGJIGEFJGI<GHS@IJGJGDHDF@70029/*
@db1b8f24-73b9-4530-bc3b-3b33f97f2bc5 runid=615b655584623c08cdef24ecaddfdaffc95be13c ch=507 start_time=2025-08-20T10:34:22.565792-04:00 flow_cell_id=FBD58360 basecall_gpu=Quadro_GV100 protocol_group_id=SDF_08202025_064710 sample_id=SDF_08202025_064710 barcode=barcode14 barcode_alias=barcode14 parent_read_id=db1b8f24-73b9-4530-bc3b-3b33f97f2bc5 basecall_model_version_id=dna_r10.4.1_e8.2_400bps_hac@v4.3.0
GTGTCGTTTACTTCGTTCAGTTGTGAACCGGGTGTTTAACCAACGAGTCTCTTGGGACCCATAGAGTTTTCGCATTTATCGTGAAACGCTTTCGCGTTTTTCGTGCGCCGCTTCAATGCCAAAGATCATATTAGAAATATGCTTGATACTTTACTATTTTAAATTCGACCTCTTCATCAAGGACACCGATTGGCATAACAAAGTGGGTTTTGGCGCCAACCAAATAATAATATCAGTCGAGATTGAATTCATTTTTCATTCATTAGAAATTAATTTCAAAAAAGAAATTCTTAGTAAATAAACTTTAAATTATGTCTAACTCTGAAAAGAATACTTCCAATATCCGGACTTGTTCTTCGGTATTTGCTGAAGATGAGAAAAAGAATGTCTCATACATTTTCCACAATTACGAACAAAGCGACCTCATTAACAAAGAGTATATTTTCTATCTTTAGGTTGTGTTCCCCTTTCAAAACAGATGCGAGCTTGGGACGGCCAAAGGTTCTCATCTAGGGT
+
##$%$#$%'())+)*++5****.*%$#$&&(''%%&&*/0/++,&%%''(((84ACIHKGLGHHGEIHJKLLDJPJLKSIFSHIJNKDEISJBFHGBDGENKGLIKHHGA=?@>AECDB9423=ISQGSFEEDFHSSJSSSSEBBBSNNKFLLKKMSKSSKGKNFKGKFDOFFJCIFEHFKNJQNNKIKHEISGKGLHLGOJNJNLSSHOQGHLHSFGFDGKJJMHJJKLFEE534322/.--0--.6978>=?CIGHME@@DE<>>HKSGLGKHF;;;>LGEE@DLKIHPOJGSSSOMLKSEEHIKHBCDCEFFIOPIDJDGCABMNNOKHOEEEFSRFJIHADBCHGKLLLJHJMKQJSGSCJEISIEHJKH<:544??BCJLGIHLSGHRONJSDLMHHCSNJGFHHDCDHISKLILJQMJGNMIAMGJESSKKIILNJNSKKSKJOLSSGPGGIKJKGSGJFE<;SB?>?KJEEFJFEFFFFSQ5444F6556<==JAJIJSA7662%%)(+
@2dc07f6d-df0b-4714-b894-313c4319e7f6 runid=615b655584623c08cdef24ecaddfdaffc95be13c ch=79 start_time=2025-08-20T10:34:47.565792-04:00 flow_cell_id=FBD58360 basecall_gpu=Quadro_GV100 protocol_group_id=SDF_08202025_064710 sample_id=SDF_08202025_064710 barcode=barcode14 barcode_alias=barcode14 parent_read_id=2dc07f6d-df0b-4714-b894-313c4319e7f6 basecall_model_version_id=dna_r10.4.1_e8.2_400bps_hac@v4.3.0
ATGTGTCCTGTACTTGGTTCGGTTATGCAGCCCCGATATTAACCAACAAGTCTGTTGGGACCCATAGAGTTTTCGCATTTATCGTGAAACGCTTTCGCGTTTTTTGGTGCGCCGCTTCAATGGGTACTGCAATTCATAAACCGATTGTTCTATAGCCAGGCTTTTAAAATTGTGTATGAATAACGCTTACATGTTACATTTAGGTACATTTTTATTAATTTTTCTCGAATAATTTTCGAATCCAAAAAAAAAGGAATTCATACTATACTCTGAAAGAATTTTTGGTTTTAGTTGATGTCTCTGCAGGGATTAGATTTGTCAGAGAAACTTTCATTCTATGCCAAAGATCATATTATAAGAAATATGCTTGATACTTTACTATTTTAATTCAACCTCTTCATCAAGGACACCGATTGGCATAACAAAGTGGGTTTTGGCGCCAACCAAATAATAATATCAGTCGAGATTGAATTCATTTTTCATTCATTAGAAATTAATTCAAAGAAGAAATTCTTAGTAAATAAACTTTAAATTATGTCTAACTCTGAAAGAATACTTCCAATATCCGGACTTGTTCTTCGGTATTTGCTGAAGATGAGAAAAAGAATGTCTCATACATTTTCCACAATTACGAACAAAGCGACCTCATTAACAAAGAGTATATTTTCTATCTTTAGGTTGTGTTCCCCTTTCAAAACAGATGCGAGCTTGGGACGGCCAAAGGTTCTCATCTTC
+
###%%%%$%%%'(++*+.//--.3--'&%$%%)+*,,+.0-1::;;<3../(('''(-0522.**)+*+,5660))*67633/.00GLSI<<<=DC==:96,(71&$$$'''('((*--0-,++++)()-56>?;::<ADDP@??AB><.--7>=@A@BA987>@422FBB@CDCFICCDEJNKBAAACCHDGSHFGSGFD7667BSLNLSH@?=A?BINISLSEFDDGFHNI9KD976668778?A6567;:2123-((*'''&()*,((..2<>6622555..0:DEF@ADEJSIKESDBA?9<BCDKD==<;<?6C41/..-56678:7889523121105<@??:9;+++)+))**22DHIFGHFEHQSSJHNF::9:AA3**)4<1003A4444BD?BHRMKGJKFEEDDEIIFLIMSISJIPSJHSOJOFFD==<656223;:BHHA@BERDA?B<;;=ELGGFHKSE@CBGJKLFGGBCB<8:?ASIKISHA9:9;B**+9@SMHCDD@AANIRKLHJKSHIPIHJMFD;89<BBACA@>;=@H@?@C4444;&&';@-+,.9;@C=KIHKHEDHDN2222B?:;:>;9.+/12;?@??E?BA==;;ACEDEIFGSS7CDE?>=9557:>@ADC@?DCC<7887889ABFKGDGFJFGSRA955...41//*533-+*',00:<70?>GMSJECCCSIIC>863569D:::<89????@@B922,)&$
@61d33e72-341e-427f-859d-c0ca9539d37a runid=615b655584623c08cdef24ecaddfdaffc95be13c ch=234 start_time=2025-08-20T10:34:29.565792-04:00 flow_cell_id=FBD58360 basecall_gpu=Quadro_GV100 protocol_group_id=SDF_08202025_064710 sample_id=SDF_08202025_064710 barcode=barcode14 barcode_alias=barcode14 parent_read_id=38169ad2-ad21-4209-a23d-a60c3a582096 basecall_model_version_id=dna_r10.4.1_e8.2_400bps_hac@v4.3.0
GTAACCTACTCGTTCAGTTGTGAAACGGGTATTTAACCAACGAGTCTCTTGGGACCCATAGAGTTTTCGCATTTATCGTGAAACGCTTTCGCGTTTTTCGTGCGCCGCTTCATTAGGTTGTGTCCCCCTTTCAAAACGATGCGAGCTTGGGACGGCCAAAGGTTCTCATCTCCGGT
+
$''&'('%'650..)'''***%#"$&$%((''(*+--/013565756334/5:HDGGDO+***...:::?JK>GFL7779FGGJ<<<<FGFECB@@=@2111:886.+++-,)&(()',''%%$$%)411.*,,,3/&%%++))*,60++-*2++++6678<;:79-.200(%$%&
@7bc33d28-7d17-4019-9505-ae0449e9e5ec runid=615b655584623c08cdef24ecaddfdaffc95be13c ch=24 start_time=2025-08-20T10:34:39.565792-04:00 flow_cell_id=FBD58360 basecall_gpu=Quadro_GV100 protocol_group_id=SDF_08202025_064710 sample_id=SDF_08202025_064710 barcode=barcode14 barcode_alias=barcode14 parent_read_id=7bc33d28-7d17-4019-9505-ae0449e9e5ec basecall_model_version_id=dna_r10.4.1_e8.2_400bps_hac@v4.3.0
TATGTCCCTATACTCGTCAGTTAACAAAAAAGCCATTTAACCAACAAGTATCTTGGGACCCGTAGGACTCGCATTTATCGTGAAACGCTTTCGCGTTTTTCGTGCGCCGCTTCAATGAGAACCTTCATGCAAGCTCGCATCTGTTTTGAAAGGGGAACACAACCTAAAGATGAGAAAATATACTCTTTGTTAATGAGGTCGCTTTGTTCGTAATTGTGGAAAATGTATGAGACATTCTTTTTCATCTTCAGCAAAATTACAAAGAACAAGTCCGGATATTGGAAGTATTCTTTTGAGTAGACATAATTTAAAGTTTATTTACTAAGAATTTCTTTTTTGAAATTAATTTCTAATGAATGAAGAATGAATTCAATCTCGACTGATATTATTATTTGGTTGGCGCCAAAACCCACTTTGTTATGCCAATAGGTGTCCTTGATGAAGAGGTCGAATTTAAAATAGTAAAGTATCAGCATCTTCTAATATGATCTTTGGCATAGAATGAAAGTTTCTCTGACAAATCTAATCCCCTAGAGACATCAACTAAAACCAAAAATTCTTTCAAGTATAGTATGATTCCTTTTTTTTTGGATTCGAAAATTCTTCGAGAAAAATTAATAAAAATGTACCTAAATGTAACATGTAAGCGTTATTCATACACAATTTTAAAAGCCTGGCTATAGAACAATCGGTTTATGAATTGCAATACCCATAATGATTGTTCGAGACTCATTACAAAGGTTTGTAATCTGAATTTCTGAATAAATAACAGACAATACTATCCGTATAATTAAAAAAGATATTTGGTTCCGCCATTGCGACCCCACTTGAAAATAAAGTAAAGTTTATCGACCTAAGATACTAAATGAAGATGCATCTACAGAGAAAATCTTCACCTTGAAACTGAACAGTTGTACTAATGTTCGGAATGTTGTAGCTGATCATAGTGGCGCTCCAGCGAAACACCCCATGCAATCACAACGATGTCAGATGGAAACCCGAGTCATTGTACAAGCATCTCGTCTAGAATCAGCCGGAATTTGCAACTTGGATCCACTTTTTTAGGGTAGTGTGGCATATCCAAAGATTTCCATAGAAGGCTCAAGTATAAAG
+
%%%&'%$%%%%#$&$%&$$%$$###"####"""#$##$%(*/---'&&(%%%&3,.--//202++*'%&&&/:9@@AC>>@@SKJHCFDCIBAA;9;884001<?>==;567,+,,''')*(22($$%&(((((*&&+,0788455?=;:GEFBAC?>=>98:78/./45/(((*.:==;<;1011:C;BBACI::::CDBB=>?5?A???AGMIIID956CDDAB4311236678785435-(++-6.766321//+*+(()*-,(+0222246>AAAADCCGB@?>B0000:$$%&%%)+254879>:>;9998;33300019@KOJSLGE5@@CHCBA?BE:::>1044990/-*)+.'''*2233B@?@>@B733235ACD6666SLIHHLFKJJGH4445KOHJEI?<:;I=GFBKHFNEHD////JIFJHIACHEHGILHLHLICEGHIGDSQJ3334=;;<::8.((00**(&)25HCB;;<;AA?;;9::1003457DFC==;64227<?<;?A00..11==/,**,569=?A:::<D::::DBDSISE@7668EEA@A=<::<:9779779892136;A:+*((/43233<<;.,,'''(;?GSNHGHJE?BJJSMEFICC@>BASLMHFSIFHA<<@@??@=@?@ADDFFHGIF@HHA>CM8547119KSL<;;<EECBCECDFGFJ---,;>JCBB97897CBFKGE@@<;9''''0**45:?????CKQHSKGSIHSHGNMKGJJIJ7667>??FLGRIHDFFHLIMGJSGHCHJKEDBECCFHP=9985572(''(&&$$&)4+$%&%$-6;''''2@@FICJGEECBCMKDEEDLIHEDGQKSFLKHSGGFGEOSIGILDEBD4321(&%'*23650--**,--0((49551//0-+&&%%%%%&,/)))&&'(>CAABBEJDFGA@@ABA776591;;;:=899344<@777589>@B??AAEEEBDACD@A?=??@C>586///*(('&%''(*%$##'(%%$$($%%+('')*++*)/0//03;9/222?>;()((898BCCCBDC.,,37)&&&'))'&&'(,,.-,-,+/.-0+543444889/-&&*('&&'&
@e3b0ae2a-62ae-4e19-81d1-d949b9bc9a0a runid=615b655584623c08cdef24ecaddfdaffc95be13c ch=493 start_time=2025-08-20T10:34:31.565792-04:00 flow_cell_id=FBD58360 basecall_gpu=Quadro_GV100 protocol_group_id=SDF_08202025_064710 sample_id=SDF_08202025_064710 barcode=barcode14 barcode_alias=barcode14 parent_read_id=e3b0ae2a-62ae-4e19-81d1-d949b9bc9a0a basecall_model_version_id=dna_r10.4.1_e8.2_400bps_hac@v4.3.0
GTGTAACCTTACTTCGTTCAGTTATCAGAGCAATTTAACCAACGAGTCTCTTGGGACCCATAGAGTTTTCGCATTTATCGTGAAACGCTTTCAGCCGTTGCACCGCTTCAGTCGATAAACTTTACTTTCTCAAGTGGGGTCTCGATAGCGGGAGACCAAATATCTTTAATTATACGGATGGTGTTCTCTGTATTTATTCAGAAATTCAGATTACAAACCTTTGTAATGAGTTCTAACAATGATTATGGGTATTGCAATTCATAAACCGATTGTTCTATAGCCAGGCTTTTAAAATTGTGTATGAATAACGCTTACATGTACATTTAGGTACATTTTTATTAATTTTTCTCGAATAATTTTCAATCCAAAAAAAAAAGGAATCATACTATACTTGAAAGAATTTTGGTTTTAGTTGATGCTTGTGCAGTAGATTTGTCAGAGAAACTTTCATTCTATGCCAAAGATCATATTAGAAATATGCTTGATACTTTACTATTTTAAATTCGACCTCTTCATCAAGGACACCGATTGGCATAACAAAGTGGGTTTTGGCGCCAACCAAATAATAATATCAGTCGAGATTGAATTCATTTTTCATTCATTAGAAATTAATTTCAAAAAAAATTGTAGTAAAATAAACTTTAATTATGTGTAACTCTGAAAGAAATCTGCAATATGCGGACTTGTTCTTCGGTATTTGCTGAAAGAGATAAAAAAGGGATACCTTTAATACATTTTCCACAATACAAACAAAGCGACCTCATTAAACAAAGAGTATATTTTCTATATTTAGGTTGTGTTCCCCTTTCAAAACAGATGCGCAGACTTCGGACGGCCAAAGGTTCTCATCA
+
$$$$$#"#$%#%%'&)*++(''''(%$##"##%((1*458333(''(-***5398;::>9?9558:5@????=<???@::::EFIF?;;;=-)%#$%((&(('((368;::;@DHFFPNBBCN?<;<.&('(0/1*)),+((('&&))))-..,))+.//../+(&/4?@CCIB@?;;;7778::44110/(*/00111:::;FCE@?>?CC;;;>GCNFKG?H@A?>===@@A??D888***+7><<@@:1101:;=><;;==ABK?>>??===C?@BBHFDCB<=4?>315871036689877877734/+*0./-+&&),/=988<@BCCCCEC832(257DEHBA;9::@ICG<GC*&&&4554BCHSSSSNS<=?>765222/9678/*+<BG<<:3?86529:D.---,-31,-,+,--.-*)')-.042126698BDBCCB9CEEABBA?>>=ACEMNC>C===<=AADADH?:99221153.,*066=;=:<730971212=99C9EGHEFHHKJLSHDCCBBJS@BABSBA@??6597687,++***)*13?BBB=<<10001'&&'-,+(''&**223--...46677>?AEC:544G9;6:;:91.,6-))*0)&$&%$(&%%'+**+(''-+,(+,,23////23-,-,215.,0+%%%&/0310..0/.,-02222841258=;A:9::312/.--,,*''9=A8=>@=;:6471((').,,,.22855)((%&&&)++,338))))+((++).+**,-.,'+(+1566:1100,,))(&&&29;<;:01421360346:3+)((*,'&&&&',,)()+4.++,..04:8731('(&%
@2f316460-5180-43f3-8e57-43c53dbf5235 runid=615b655584623c08cdef24ecaddfdaffc95be13c ch=238 start_time=2025-08-20T10:34:24.565792-04:00 flow_cell_id=FBD58360 basecall_gpu=Quadro_GV100 protocol_group_id=SDF_08202025_064710 sample_id=SDF_08202025_064710 barcode=barcode14 barcode_alias=barcode14 parent_read_id=2f316460-5180-43f3-8e57-43c53dbf5235 basecall_model_version_id=dna_r10.4.1_e8.2_400bps_hac@v4.3.0
ACTGTAACTTACTGGTTGGTTATCCCAAAGCGGTGTTTAACCAACGAGTCTCTTGGGACCCATAGAGTTTTCGCATTTATCGTGAAACGCTTTCGCGTTTTTCGTGCGCCGCTTGAATTGTCTGTTATTTATTCAGAAACTCAGATTACAAACCTTTGTAATGAGTTCTAACAATCATTATGGGTATTGCAATTCATAAACCGATTGTTCTATAGCCAGGCTTTTAAAATTGTGTATGAATAACGCTTACATGTTACATTTAGGTACATTTTTATTAATTTTTCTCGAATAATTTTCGAATCCAAAAAAAAAAAGGAATCATACTATACTTGAAAGAATTTTTGGTTTTAGTTCTCGATGTCTCTGCAGGGATTAGATTTGTCGAGAAACTTTCATTCTATGCCAAAGATCATATTAGAAATATGCTTGATACTTTACTATTTTAAATTCGACCTCTTCATCAAGGACACGATTGGCATAACAAAGTGGGTTTTGGCGCCAACCAAATAATAATATCAGTCGAGATTGAATTCATTTTTCATTCATTAGAAATTAATTTCAAAAAAGAAATTCTTAGTAAATAAACTTTAAATTATGTCTAACTCTGAAAAGAATACTTCCAATATCCGGACTTGTTCTTCGGTATTTGCTGAAGATGAGAAAAAGAATGTCTCATACATTTTCCACAATTACGAACAAAGCGACCTCATTTAACAAAGAGTATATTTTCTATCTTTAGGTTGTGTTCCCCTTTCAAAACAGATGCGAGCTTGGGACGGCCAAAGGTTCTCATCTTTGG
+
$$$$%#$%#$$*/'',,''''$%$$%%&%&&&)+21225<K@:::;><?==<;=168==>;9=>DEDMNJHJMKFSFFCB-,,,HSIIGGIHSA@@@E655C???@FEA?222-((,,BDB<898A=>BEA@??=9779-,,+0099>@EDEFPGHQGG?>>...+,++22ABBC>>>>ASNGJRLSGJJGGHK<;;1123;977778838798899@DFEJISSHGIOSFKSGJISILHSQKGCCBDJISNGHFFEDCFGJDESLSGFEGHSSDDFGSSHII::....?HCCCAB@;::<CIA;FIHSSSSSHKGFFKGHHFGCDFA++++4=JKKIHJLSJ>>?CSJ:3260*&&&&8;10&&&&+-??BDGDDGCIHCE:('(<FIBDB@745<544488745?BBCBEGCCA>>>INEGECB?=;;ELBABSK3111ISK><<;E@>>?>>::6012----+'%&&')/333347>?DAHEEJMESGEMSJSMCBB----:88;@QC:::=JFECDMGIFGHD>=;<AAESRSHMHGSISJGHDDBCEKSNKSSPGEBBSSLIDEGSKGFEBDDGPHO@???AA?=>9<><D>=>?>@SISDBDBSNBJSID::::PFFLIMSH:ECCDB@GEAECBBJHAIDCAEC@DS?>=;5444:===993..-./3BHEC;7DMGEBC8889?FCFEILGGHJ????HE;;?/)EIEGFHC?<<>?CHEE5224)))98:EOKFFJHH?DD5/.4,,,/22*)''*)((()/.+,01/+++229<EAGEGDECE>>>/,+
@76de521b-9729-4971-919c-ea0a3b73b4e2 runid=615b655584623c08cdef24ecaddfdaffc95be13c ch=471 start_time=2025-08-20T10:34:31.565792-04:00 flow_cell_id=FBD58360 basecall_gpu=Quadro_GV100 protocol_group_id=SDF_08202025_064710 sample_id=SDF_08202025_064710 barcode=barcode14 barcode_alias=barcode14 parent_read_id=76de521b-9729-4971-919c-ea0a3b73b4e2 basecall_model_version_id=dna_r10.4.1_e8.2_400bps_hac@v4.3.0
GCCTGTTACTTGGTTCCATTGAAAGTTGGGTGTTTAACCAACGAGTCTCTTGGGACCCATAGAGTTTTCGCATTTATCGTGAAACGCTTTCGCGTTTTTCGTGCGCCGCTGAGTATAAACATGCTTTTTCTCATCTTCAGCAAATACCGAAGAACAAGTCCGGATATTGGAAGTATTCTTTTCAGAGTTAGACATAATTTAAAGTTTATTTACTAAGAATTTCTTTTTTGAAATTAATTTCTAATGAATGAAAAATGAATTCAATCTCGACTGATATTATTATTTGGTTGGCGCCAAAACCCACTTTGTTATGCCAATCGGTGTCCTTGATGAAGAGGTCGAATTTAAAATAGTAAAGTATCAAGCATATTTCTAATATGATCTTTGGCATAGAATGAAAGTTTCTCTGACAAATCTAATCCCTGCAGAGACATCAACTAAAACCAAAAATTCTTTCAAGTATAGTATGATTCCTTTTTTTTTCGAATTCGAGAATTTCTCGAGAAAAATTAATAAAAATGTACCTAAATGTAACATGTAAGCGTTATTCATACACAATTTTAAAAGCCTGGCTATAGAACAATCGGTTTATGAATTGCAATACCCATAATGATTGTTAGAACTCATTACAAAGGTTTGTAATCTGAATTTCTGAATAAATAACAGACAATACTATCCGTATAATTAAAAAAATATGGTTTCCGCCATCCGAGACCCCACTTGAAAATAAAGTAAAGTTTATCGACCTAAGATACTAAATGAAGATGCATCTACGAGAAAATCTTCGCCTTGAAACTGAACAGGTCTCTAATGTTCGGAATGTTGTAGCTGATCATAGTCGGGCGCTCCAGCGAAACACCCCATGCAATCACAACGATGTCAGATGGAAACCCGAGTGGTCTAAGCATTTCTGGTCTAAATAAGCCGGAATTTCCAACTTCGATCCACTTTTTTAGGGTAGTGTGGTATCCAAAGATTTGATCAAA
+
#$$'((+')**'&((,%$$$$$%%$##$%&'%%')*,19:=?=>>>?>=<?111C9BCBD><<=C>>??EFGSEHGSBBBCISISBABAOG>=?;=;<H4333A><;31.%%'(((&%%%&(%%'')-00-+-<;=<5;@@FHFBG@?>?FHOMFILKSDEGHHROIJMSMLKSDEC>@ABJLFFEGDCDHKGIKJSLSSLJJJIAMKGQHHSMCJIHIFQLMIFHHISIGRISLJSHKCBQFGNISLSJHJSSNC@@=?CHEIDGIGGJKJHFGP@@@@JISISKJIJSQGEEDDJSLINIIFFHSLNIJIFGBGFKEJMIOHSISLCISGC?IKEEDEFLDNKOII=MQFJFGSFKSH65545===54220144CCABAHRMSH@?@?D?;<=<<@BAIHICBDBAJOIJOSGHGAA:A???6680.=7;;<ABCHEIISKJFHLJSSKOIISNKEHJOKJGFEDKHJNSKSJA=>BELHKCA@@?A<+(((::;64548=DFJMSRHESIHNOSINMIICEDCDDJDFSPFMIGKS66<PDGEFMSLOSMGNIHSSGHSISIKHSISJLLIQJEDEESJFSGJCOKLLSABAADLSFSSISLHSIKEFEADCHFG@BEEAEDDIHMJSSMJHPLOHHJSQJJJGNKLKOSHJGSSKHMGNILHGHFFENCCBELJQHMJKLHS944497,++,**11/04/<DSSHDCEEDJCHHJHJSDSKSJSB>>DJLSMKOKPLMJIEFFGDHELJGLHIFIHSILFGEHSJRNPII@?@AAAAB<=<9===>G=77A0000BFOHIFKMGSLLSKKLIGIGIIMKSIGHLGFFESSILAABAFHIGBBBCMORFDFFLH?IGJIMEFEFGHEDFFGFDCBFJ?8667<@GIIKJICBCDFSGMFGIEISFHAKBBAEHMIHKFSJKJ?<<=>NNGFSEDECDBAABDHHHGBJSSNJJFPHGEFGNHEFCCGEA@@@?85,&&&'..-
@87d65605-29c0-4123-908f-198e14c8320a runid=615b655584623c08cdef24ecaddfdaffc95be13c ch=310 start_time=2025-08-20T10:34:55.565792-04:00 flow_cell_id=FBD58360 basecall_gpu=Quadro_GV100 protocol_group_id=SDF_08202025_064710 sample_id=SDF_08202025_064710 barcode=barcode14 barcode_alias=barcode14 parent_read_id=87d65605-29c0-4123-908f-198e14c8320a basecall_model_version_id=dna_r10.4.1_e8.2_400bps_hac@v4.3.0
TTATATTTAGTACCTACTTGGTTCAGTTCTGTGAACCGGGTGTTTAACCAACGAGTCTCTTGGGACCCATAGAGTTTTCGCATTTATCGTGAAACGCTTTCGCGTTTTTCGTGCGCCGCTTTTCAACTGATATTATTATTTGGTTGGCGCCAAAACCCACTTTGTTATGCCAATCGGTGTCCTTGATGAAGAGGTCGAATTTAAAATAGTAAAGTATCAAGCATATTTCTAATATGATCTTTGGCATAGAATGAAAGTTTCTCTGACAAATCTAATCCCTGCAGAGACATCAACTAAAACCAAAAATTCTTTCAAGTATAGTATGATTCCTTTTTTTTTTTGGATTTGTCAAAATTATTCGAGAAAAATTAATAAAAATGTACCTAAATGTAACATGTAAGCGTTATTCATACACAATTTTAAAAGCCTGGCTATAGAACAATCGGTTTATGAATTGCAATACCCATAATGATTGTTAGAACTCATTACAAAGGTTTGTAATCTGAATTTCTGAATAAATAACAGACAATACTATCCGTATAATTAAAAAAGATATTTGGTTCCCGCCATCCGAGACCCCACTTGAAAATAAAGTAAAGTTTATCGACCTAAGATACTAAATGAAGATGCATCTACGAGAAAATCTTCGCCTTGAAACTGAACAGGTCTCTAATGTTCGGAATGTTGTAGCTGATCATAGTCGGGCGCTCCAGCGAAACACCCCATGCAATCACAACGATGTCAGATGGAAACCCGAGTGGTCTAAGCATTTCTGGTCTAAATAAGCCGGAATTTCCAACTTCGATCCACTTTTTTAGGGTAGTGTGGTATCCAAAGATTTCCATAGAAGGCTCAGTATAA
+
&)((''(%%$%%%&'&%%'$&&(310./+&&%%#####$'-.((((.1.))))++-020/2-558597455578555;74445644435BAEENG9999JSFSMHHLHG877588797;6*(()2CFMGFSQFSHDEFFGH;:;622233425;=GLHIGCDSBIGJSICCBCSGIGGJSKMOSHHGJNKHPSGSIGLHLMOMHSSHSSJPMHSMHEIJISLPSKGSLOJIINLIIHKPSQSJHGIGJ23LSADQHGHGFEHC@HLSSJIIMEQIOKSFK:;78=>HHISHHPPMJHMKSSEIHSJEFBDMHNJSKFISSQHKSKLMMSND>;1;CMSSIB(''''*'''%&'FSD@@@>EGINHJOSSIHHFSGQSKLBB@BE@666NSPHHHHSMSHIKEDFCEHSNHGJHIGGKLSILHNHQSJJFHIHSJS@AAAKSKLFNEHHHHH????SJHKHSIIBKEFJJGLMRPKSHBCEFFEFFFMSSISLSIKEHLGHJSIFLGJFMPCC;9:=FFGFIIOHFECEFGIHISNHHFSJSLJS?:=>>A?:640...-05:879566''''8;;=>?CHFBIHFJPSNJFNLSSIJPISEJKQIOFGHSEFGEHFGJGGILGO?>A@@A5445A;112;ED=>5554=?@AI>BEG====LSJJDBBCDDIHGIISCA@AROJSJHEEEGEEFEJ@?8898:==?1111B;;;>>>HMEBDDIFFGFGDSILIGIC>>>?HDHFEIIJDLHFIB=>>?IEGEGECCEMDGIOIIFKGGHEGAF@?=9779?CHGEGEGFDJB@@@=A8;D;GHSR<78=A64445>8842348:@D765:8<56DBDBAC?BDFEHB?7/
@f99dc46e-e25d-4ade-8b88-9b994bfec8bd runid=615b655584623c08cdef24ecaddfdaffc95be13c ch=69 start_time=2025-08-20T10:34:39.565792-04:00 flow_cell_id=FBD58360 basecall_gpu=Quadro_GV100 protocol_group_id=SDF_08202025_064710 sample_id=SDF_08202025_064710 barcode=barcode14 barcode_alias=barcode14 parent_read_id=f99dc46e-e25d-4ade-8b88-9b994bfec8bd basecall_model_version_id=dna_r10.4.1_e8.2_400bps_hac@v4.3.0
TTATGTCCTCTATTGGTTCAGTTGAAACCGGGTGTTTAACCAACGAGTCTCTTGGGACCCATAGAGTTTTCGCATTTATCGTGAAACGCTTTCGCGTTTTTCGTGCGCCGCTTCAGTATAATTAAAAAAGATATTTGGTTCCCGCCATCCGAGACCCCACTTGAAAATAAAGTAAAGTTTATCGACCTAAGATACTAAATGAAGCATCTACGAGAAAATCTTCGCCTTGAAACTGAACAGGTCTCTAATGTTCGGAATGTTGTAGCTGATCATAGTGGCGCTCCCGGCGGACACGCCCCATGCGATCGCAACGATGTCAGATGGAAACCCGAGTGGTCTAAGCATTTCTGGTCTAAATAAGCCGGAATTTCCAACTTCGATCCACTTTTTTAGGGTAGTGTGGTATCCAAAGATTTCCATAGAAGGCTCGTATTGAGGT
+
(,+-++&$&$$%$%%)**0,+*'$#"$$%%&&%&&'((.27556566:44--.27=GGFJIS@>>?EDHPIESFFEKIHCDGDGJLJ@A@0001OJFBJIKFFHEHIFOF;BB?@>>@GDEHF<:DKSEIEEEQHN5446=A?;SGFSHSKIJSDFJHMHCGEFSFISESSNFRLSSEBISJSSKNLKMJNISMHSCCBB1-)&$%((*1277:<HSSHBBA?6566HBCJJHDCCFM>=<=FFMKIKKNKKHIGHGFKSKLSIIMH3222AA;//++,>>=;;9+))'&&%%$%--4<<><='&&&.+++9----@:9<<C<<?KMFSLHEGJSIPIEFHMKIIHPSFGEGKKKMSDSGHGSFGF>JCJGMGEJSHDDLOJFAGEDHGHSIHHMI6666;=9:8789CDHGIESIHD9S<;;9679:5//-,)$$%('
@3628ddd3-f5bd-4101-81cc-ee88eadc652f runid=615b655584623c08cdef24ecaddfdaffc95be13c ch=467 start_time=2025-08-20T10:34:43.565792-04:00 flow_cell_id=FBD58360 basecall_gpu=Quadro_GV100 protocol_group_id=SDF_08202025_064710 sample_id=SDF_08202025_064710 barcode=barcode14 barcode_alias=barcode14 parent_read_id=3628ddd3-f5bd-4101-81cc-ee88eadc652f basecall_model_version_id=dna_r10.4.1_e8.2_400bps_hac@v4.3.0
TTTTTCTACTCGTTCACCGCCGATATTAACCAACAAGTATCTTGGGACCCATAAGTTTTCGCCAAGTTCTCGTGAAACGCTTTCGCGTTTTTCGTGCGCCGCTTCATCCAAGGGCGCTCCAGCGAAACACCCCATGCAATCACAACGATGTCAGATGGAAACCCGAGTGGTCTAAGCATTTCTGGTCTAAATAAGCCGGAATTTCCAACTTCGATCCACTTTTTTAGGGTAGTGTGGTATCCAAAGATTTCCATAGAAGGCATCTAAGG
+
#$$%%"#$$%$%&''&&"#$%%$&&&&%&'&$%&%$#&$$$$5-//35660/*&%&('''&(&%&&&'&(&()+:A;=4333D@CDFAABNL<;;<FA@@>@@8347-)&$$%(3//07=;;<10068643.11112@CFGQFJFGEGDFFF?@ABBBBJSISF<;;<.../B::DFFDDESH0001HEEMNIHGHICDHISSHAA??FGOEDDCGGFDS?FKJIB@ACSSFHHGFIFEKSLJSGIA?A?>GAA=<<<<8.*)&%$&(*
@59eedad0-3001-407b-9062-c3063646127b runid=615b655584623c08cdef24ecaddfdaffc95be13c ch=503 start_time=2025-08-20T10:34:30.565792-04:00 flow_cell_id=FBD58360 basecall_gpu=Quadro_GV100 protocol_group_id=SDF_08202025_064710 sample_id=SDF_08202025_064710 barcode=barcode14 barcode_alias=barcode14 parent_read_id=59eedad0-3001-407b-9062-c3063646127b basecall_model_version_id=dna_r10.4.1_e8.2_400bps_hac@v4.3.0
TTGTGTACTGTTACTGGTTCGGCTATTGAAACCGGGTGTTTAACCAACGAGTCTCTTGGGACCCATAGAGTTTTCGCATTTATCGTGAAACGCTTTCGCGTTTTCGTGCGCCGCTTCACCGGATATTGGAAGTATTTTCAGAGTTAGACATAATTTAAAGTTTATTTACTAAGAATTTCTTTTTTGAAATTAATTTCTAATGAATGAAAAATGAATTCAATCTCGACTGATATTATTATTTGGTTGGCGCCAAAACCCACTTTGTTATGCCAATCGGTGTCCTTGATGAAGAGGTCGAATTTAAAATAGTAAAGTATCAAGCATATTTCTAATATGATCTTTGGCATAGAATGAAAGTTTCTCTGACAAATCTAATCCCCTGCAGAGACATCAACTAAAACCAAAAATTCTTTCAAGTATAGTATGATTCCTTTTTTTTTGGATTCGAAAATTATTCGAGAAAAATTAATAAAAATGTACCTAAATGTAACATGTAAGCGTTATTCATACACAATTTTAAAAGCCTGGCTATAGAACAATGGGTTTATGAATTGCAATACCCATAATGATTGTTAGAACTCATTACAAAGGTTTGTAATCTGAATTTCTGAATAAATAACAGACAATACTATCATTATAATTAAAAAAAGATATTTGGTTCCCGCCATCCGAGACCCCACTTGAAAATAAAGTAAAGTTTATCGACCTAAGATACTAAATGAAGATGCATCTACGAGAAAATCTTCGCCTTGAAACTGAACAGGTCTCTAATGTTCGGAATGTTGTAGCTGATCATAGTCGGGCGCTCCAGCGAAACACCCCATGCAATCACAACGATGTCAGATGGAAACCCGAGTGGTCTAAGCATTCTTGGTCTAAATAAGCCGGAATTTCCAACTTGGATCCCACTTTTTTAGGGTAGTGTGGTATCCAAAGATTTCCATAGAAGGCTCAGTATA
+
[truncated: 7,067,287 more chars]
