# Supplementary material for: Genomic heterogeneity of NAD(P)H dehydrogenase predisposes Cryptosporidium to clofazimine resistance
Source: Nat Microbiol. 2026 May 13;11(6):1559–72. doi: 10.1038/s41564-026-02331-5 (PMC13236581; doi:10.1038/s41564-026-02331-5)
Supplement: Supplementary file 7 — Source Data Fig. 6 [file 41564_2026_2331_MOESM7_ESM.zip › 2416290_NDH2_compl_plus.fastq]

@bbf1ce91-f2d2-40f3-8752-668f54b5e3a4 runid=615b655584623c08cdef24ecaddfdaffc95be13c ch=207 start_time=2025-08-20T08:48:24.565792-04:00 flow_cell_id=FBD58360 basecall_gpu=Quadro_GV100 protocol_group_id=SDF_08202025_064710 sample_id=SDF_08202025_064710 barcode=barcode13 barcode_alias=barcode13 parent_read_id=bbf1ce91-f2d2-40f3-8752-668f54b5e3a4 basecall_model_version_id=dna_r10.4.1_e8.2_400bps_hac@v4.3.0
ATCTTTTTGCCAGGCAGCGCCTTCAACTTCGGGTATTGAAAAACCGATATTTAACCAGAACGACTTCCATACTCGTGTGAGTTTTCGCATTTATCGTGAAACGCTTTCGCGTTTTTTCGTGCGCCGCTTCAACGACTTCCATACTCGTGTGAGTTTTCGCATTTATCGTGAACACTTTCGCGTTTTTCG
+
&'000/0/(%##"#$###$$*,/-*)).0&$$'''&'$####$&''''(+..)44102>AB@AABKKIMQNSGKSHOSKSJLKLLKSFGSSSQMIGFIOISSJIDOSGDC3320058/..--''((**++,.07777JEOGE=<</--,*'***01B:89777410,'&%%%%+***0/0;55434>.*
@41216226-0b55-4094-b318-6fc5fdd3cb7f runid=615b655584623c08cdef24ecaddfdaffc95be13c ch=352 start_time=2025-08-20T10:27:36.565792-04:00 flow_cell_id=FBD58360 basecall_gpu=Quadro_GV100 protocol_group_id=SDF_08202025_064710 sample_id=SDF_08202025_064710 barcode=barcode13 barcode_alias=barcode13 parent_read_id=41216226-0b55-4094-b318-6fc5fdd3cb7f basecall_model_version_id=dna_r10.4.1_e8.2_400bps_hac@v4.3.0
GTGTATATCTGGTTCGTTACTTTTATCAAGCCGATATTAACCAGAACGACTTCCATACTCGTGTGAGTTTTGGCTGGTAATAAGCTTGCGCGTTTTCATCACTTCAATCATACTATACTTGAAAGAATTTTTGGTTTTAGTTGATGTCTCTGCAGGGATTAGATTTGTCAGAGAAACTTCATTCTATGCCAAAGATCATATTAGAAATATGCTTGATACTTTACTATTTTAAATTCGACCTCTTCATCAAGGACACCGATTGGCATAACAAAGTGGGTTTTGGCGCCAACCAAATAATAATATCAGTCGAGATTGAATTCATTTTTCATTCATTAGAAATTAATTTCAAAAAAGAAATTCTTAGTAAATAAACTTTAAATTATGTCTAACTCTGAAAAGAATACTTCCAATATCCGGACTTGTTCTTCGGTATTTGCTGAAGATGAGAAAAAGAATGTCTCAAATACATTTTCCACAATTACGAACAAAGCGACCTCATTAACAAAGAGTATATTTTCTATCTTTAGGTTGTGTTCCCTTTCAAAACAGATGCGAGCTTGGGACGGCCAAAGGTTCTCATCTTAGGG
+
%%%$#$%&$$$%())''(+'&'(((&$####$$,00/0077:A@ACDACABIKFBEFILEDDCG??>:::E4444=;<00/.+***,(-++..38>2))))))*/1>DDFDAA@>>6571(,//730++,,-,-2?AE===;;DSLLEE==:;ABJJGSIGFGKJHBC:82.0.35220*++,(-/1;;DACIGSSIINIHJFJQKQSSSICIIFFSFCBBLCFSDFAHS775.>.++++,*''';A?ABABMNKPM=<<=D==2224HEFFGHG=4198:45533201557:>FGSSLLSSILLLIOGIONSKGSMSQKGJESSSLJIOLIGLFMSSJILKIH>JABABSSIAAELOHCB<:;MGFGFLJMA@@SIKHSSLJISLJLSNLISLGJSKKJSSLBACBSIPHJSOIEKFFKQIKJ?>>>?@FREKIFEHAB=;56-,+/7?AB>DFA>AAAABHHJLSJMIKNIHDFHSFJJH32212,-10-,+++,/898;E7556<878:GCEHLSIFGGHEB??AFNSHQJE98EEJ=4E?C@<;::9=<=DFDFD=>CHFIKGGSLIKSKNJGHIOC?3,,-+
@f34bef6c-0997-46fd-b548-a53a40824302 runid=615b655584623c08cdef24ecaddfdaffc95be13c ch=87 start_time=2025-08-20T10:27:12.565792-04:00 flow_cell_id=FBD58360 basecall_gpu=Quadro_GV100 protocol_group_id=SDF_08202025_064710 sample_id=SDF_08202025_064710 barcode=barcode13 barcode_alias=barcode13 parent_read_id=f34bef6c-0997-46fd-b548-a53a40824302 basecall_model_version_id=dna_r10.4.1_e8.2_400bps_hac@v4.3.0
ATGTTATGTTTGCATTGTACTCGTTCAGTTATGGAACCGGGTGTTTAACCAGAACGACTTCCATACTCGTGTGAGTTTTCGCATTTATCGTGAAACGCTTTCGCATTTTCGTGCGCCGCTTCATCGAGAAACTTTCATTCTATGCCAAAGATCATATTAGAAATATGCTTGATACTTTACTATTTTAAATTCGACCTCTTCATCAAGGACACCGATTGGCATAACAAAGTGGGTTTTGGCGCCAACCAAATAATAATATCAGTCGAGATTGAATTCATTTTTCATTCATTAGAAATTAATTTCAAAAAAGAAATTCTTAGTAAATAAACTTTAAATTATGTCTAACTCTGAAAAGAATACTTCCAATATCCGGACTTGTTCTTCGGTATTTGCTGAAGATGAGAAAAAGAATGTCTCAAATACATTTTCCACAATTACGAACAAAGCGACCTCATTAACAAAGAGTATATTTTCTATCTTTAGGTTGTGTTCCCCTTTCAAAACAGATGCGAGCTTGGGACGGCCAAAGGTTCTCATCTTGGG
+
$$'))%&&''&$$##$#$$$%$&*+'&&&(')%""$%'%&)+,++++=>=<>BDH====A@KACHGS>=>=SKHKFGHHGB@HSSJISFFDEGHLPHEDD?333(((8KB@@@GBABA=96500/*++5AB9999=98=889:BDISGGSISFGEFISGIKKJKJLJOKSKSIJHMSIMIFJICGC;789>AAFFGLCC?:???HMFLNSFGHLIJMHFSJHHFS:AIJFFA,09:<;==?KG??>?HNGBSGSKLSSKNEEFDSHLQGSA@A@JIDOISSSMSFJFCKB@BFFJSJOHGBJFBIDHGG@EHIKGGGC999=JOIHSJISHSHFGLSIIOIHLLIHGHIKEISKBSSMJGHIMS767<H::;=GHPLFSHDLMDFFEHFJHHGOMQQGHF71255FGFAENSJSECB??>=<941++,,?>@EFEGJNDDCGJOSLNFGIPN33333NGHSKPFJLIIKSHKPLJFIIKJABCEIFIIILFBJSHEEOIBSMOFEA@@HJKHSLJI?==<?<<<>?AAIJSKMLGHSGC;**+
@9d212600-5eb7-4c3e-bef7-7bb814abccca runid=615b655584623c08cdef24ecaddfdaffc95be13c ch=131 start_time=2025-08-20T10:27:35.565792-04:00 flow_cell_id=FBD58360 basecall_gpu=Quadro_GV100 protocol_group_id=SDF_08202025_064710 sample_id=SDF_08202025_064710 barcode=barcode13 barcode_alias=barcode13 parent_read_id=9d212600-5eb7-4c3e-bef7-7bb814abccca basecall_model_version_id=dna_r10.4.1_e8.2_400bps_hac@v4.3.0
GTGTGCCACGCCTTCGTTCGGTTTTGAGCCGCAATTAAGCCGAACGACTTCCATACTCGTGTGAGTTTTCGCATTTATCGTGAAACGCTTTCGCGTTTTTCGTGCGCCGCTTCAAAGTATAGTATGATTCCTTTTTTTGGATTCGAAAATTATTCGAGAAAAATTAATAAAAATGTACCTAAATGTAACATGTAAGCGTTATTCATACACAATTTTAAAAGCCTGGCTATAGAACAATCGGTTTATGAATTGCAATCCCCATAATGATTGTTAGAACTCATTACAAAGGTTTGTAATCTGAATTTCTGAATAAATAACAGACAATACTATCCGTATAATTAAAAAAGATATTTGGTTCCCGCCATCCGAGACCCCACTTGAAAATAAAGTAAAGTTTATCGACCTAAGATACTAAATGAAGATGCATCTACGAAGTCACCTTGAAGAATTGAACAGGTCTCTAATGTTCGGAATGTTGTAGCTGATCATAGTCGGGCGCTCCAGCGAAACACCCCATGCAATCACAATG
+
#$$$%%'$###$%'&(((*&&'))%$$#$)&%#$**''&&&',,,9445==:1-+,0+,,0LCFBCBGLHHLHMHIIJECECKPJS@?>;;98:?>B?=>-)))+..-''(**6>CFG::9:@?B>>A>?A@,@<FIM...26578597:5&&&&'&&&+:FLI;6567EKKSHKKHJCDCDEKGSHGGSKKSKIKHEDDDLLLIGGDGBCSSIHHGSSHIIEHMEKHSGFCDGECSGLKEEFKMG====G@??@C'''89FDFIFDFIPGJGGJGGGHCFKEGIDJPLSIIKHNSNKKJGLLQISKILMEGRGIJSSLFSKCECDIGEFAAAGIHKKGJDJLNSHKIHIMJKISKKHSSDJESL;999CGIGJJGEMNIHHENJBFDHHFHHJJEKLFMDDEESIISKSFDGDA?@8</.2-.6/,+**-,,,5576888?400,('$&')69CDCFSOSSGLHJSJLMLQMIGQHSJHJOJHMJNHMDEDBCHIEOFHGFCFE@AAJF===<ECECBBBG9--,,,(
@1cdd854a-3497-4401-a83c-c12b9f39a63e runid=615b655584623c08cdef24ecaddfdaffc95be13c ch=359 start_time=2025-08-20T10:27:30.565792-04:00 flow_cell_id=FBD58360 basecall_gpu=Quadro_GV100 protocol_group_id=SDF_08202025_064710 sample_id=SDF_08202025_064710 barcode=barcode13 barcode_alias=barcode13 parent_read_id=1cdd854a-3497-4401-a83c-c12b9f39a63e basecall_model_version_id=dna_r10.4.1_e8.2_400bps_hac@v4.3.0
ATGTCGCTTACTTGGTTCGGTTATAGCCACCGATATTAACCAGAACGACTTCCATACTCGTGTGAGTTTTCGCATTTATCGTGAAACGCTTTCGCGTTTTTCGTGCGCCGCTTCATCGAGATTGAATTCATTTTTCATTCATTAGAAATTAATTCAAAAAAGAAATTCTTAGTAAATAAACTTTAAATTATGTCTAACTCTGAAAAGAATACTTCCAATATCCGGACTTGTTCTTCGGTATTTGCTGAAGATGAGAAAAAGAATGTCTCAAATACATTTTCCACAATTACGAACAAAGCGACCTCATTAACAAAGAGTATATTTTCTATCTTTAGGTTGTGTTCCCTTTCAAAACAGATGCGAGCTTGGGACGGCCAAAGGTTCTCATCTAGG
+
##&&$###%$%%&&()+0''&'1/%##%%#$&)*****0;<AACCEIIEHSISMSIJHMIOHSGMBIGHNFDFDIGHBD8>><=?AJHFHEE1.8@??CEC,(((*'''&&&)&8?@@@@?@DIQJFLGJLHIMJHJMGMHJGJSFFIO?100,('((48<?=@IJIHIF>>>?EFMSMMFFFOFSMHSSRLHKMFESJKFJSSHJQLJSRFFGDLSSNLLPKSGJHIJBDEFSLEHQESOCJGKNKGSSE@4055+++0-/3/1/**+011DKC?>>=<>A;?BDDBEGDFEDDFEEEDDDESMJGQIGLFIHIMPSJHIJLRSJSOLMGHEEEFKLQSMSK9:::>HHKISJSCCACBC@??=<;2122D00/0,+,:47844.-.-,''&
@d920bab0-39ca-45e2-9d68-5e5f72efd90c runid=615b655584623c08cdef24ecaddfdaffc95be13c ch=188 start_time=2025-08-20T10:27:19.565792-04:00 flow_cell_id=FBD58360 basecall_gpu=Quadro_GV100 protocol_group_id=SDF_08202025_064710 sample_id=SDF_08202025_064710 barcode=barcode13 barcode_alias=barcode13 parent_read_id=d920bab0-39ca-45e2-9d68-5e5f72efd90c basecall_model_version_id=dna_r10.4.1_e8.2_400bps_hac@v4.3.0
ATATGTACTCGTTCGTGAGCCGCCGATATTAACCAGAACAAGCTCCATACTCGTGTGAGTTTTCGCATTTATCGTGAAACGCTTTCGCGTTTTTCGTTCGCACTTTCATATTGCAGGAGTTGCAACTATCTCAGAGAAACTTTCATTCTATGCCAAAGATCATATTAGAAATATGCTTGATACTTTACTATTTTAAATTCGACCTCTTCATCAAGGACACCGATTGGCATAACAAAGTGGGTTTTGGCGCCAACCAAATAATAATATCAGTCGAGATTGAATTCATTTTTCATTCATTAGAAATTAATTTCAAAAAAGAAATTCTTAGTAAATAAACTTTAAATTATGTCTAACTCTGAAAAGAATACTTCCAATATCCGGACTTGTTCTTCGGTATTTGCTGAAGATGAGAAAAAGAATGTCTCAAATACATTTTCCACAATTACGAACAAAGCGACCTCATTAACAAAGAGTATATTTTCTATCTTTAGGTTGTGTTCCCCTTTCAAAACAGATGCGAGCTTGGGACGGCCAAAGGTTCTCATCTTAGG
+
&&%&%&$$'%&'()%%#""#'%%&',,+,-('&'&&'(3('&(*)**,..//333;7C@CDJJIEHFHSJSHHBDADDEC10/-001;;;1-,80---+*,)(**0*--)(*%%&&*((()*'&&&&%%'',,0(((@>5667;;;<ADDDEMLEFGFLQEBC>?>>?FGHCD@::>655F><<=?>?NFD=DEA;97EC@BABJGLF:>DEGMKLIHLSHCCBCGKMJEKMSISSNSSNJKKSMJJGEFDEJNHISKNISMQSJMJ=<;;AEFFFQLHSHGSIIKHLFHISSCBCFCBBCESQMKHL<=>;9<HDDB9=KOSHSSA;<EACADGOHKLOGIMGL8410028:DPKSHMJSMPFFB<8889;DDSEMEFGIGSFKEGQISJDEGFHS>FHEIKFHJHSCA?<<JMEBDGGDJFL@??AFEDEKKISKGACCCMKFSGDEIKIKHLEDDDMMBEE>HIFGJKJSHILEJSHKPHIHIGGFGDHGHEEMI>9>A<31EDDDFKKGDEGJSISSHQN:;;=>,++)(()8@@@<::9A?:7/..
@20d83e21-bda8-4d2e-b706-e0405a39f5d1 runid=615b655584623c08cdef24ecaddfdaffc95be13c ch=319 start_time=2025-08-20T10:27:21.565792-04:00 flow_cell_id=FBD58360 basecall_gpu=Quadro_GV100 protocol_group_id=SDF_08202025_064710 sample_id=SDF_08202025_064710 barcode=barcode13 barcode_alias=barcode13 parent_read_id=20d83e21-bda8-4d2e-b706-e0405a39f5d1 basecall_model_version_id=dna_r10.4.1_e8.2_400bps_hac@v4.3.0
ATGTTTTGTTCTTCGTTTGGGTATCAAAAGTTGGTGTTTAACCAGAACGACTTCCATACTCGTGTGAGTTTCGCATTTATCGTGAAACGCTTTCGCGTTTTTCGTGCGCCGCTTCACTGAATAAATAACAGACAATACTATCCGTATAATTAAAAAAGATATTTGGTTCCGCCATCCGAGACCCCACTTGAAAATAAAGTAAAGTTTATCGACCTAAGATACTAAATGAAGATGCATCTACGAGAAAATCTTCGCCTTGAAACTGAACAGGTCTCTAATGTTCGGAATGTTGTAGCTGATCATAGTCGGGCGCTCCAGCGAAACACCCCATGCAATCACAACGATGTCAGATGGAAACCCGAGTGGTCTGAGCATCTTCTGGTCTAAATAAGCCGGAATTTCCAACTTCGATCCACTTTTTTAGGGTAGTGTGGTATCCAAAGATTTCCATAGAAGGCTCAGTATAAGT
+
####$(&%&'%''%)**+&'''**%###$$###$$%%&%%%&(*++,-4567>9902:998::=91122:;?@EDDFCBC@@@AGSKG<;;;QFHE===<>B21116655001113IDCCEEAGGF<<<=GDD??>><998765359<=<63458=>:666554.///:71653422454;AEEIJCCDEPJEFD>DFEBDDNS=>@NJJ??=>CA@GNSSPFISHSHSKJJGNKSSIJFJ788?PIKD@@A@EDDDI?@@IH:6668FIAA??=<=>SJJSNSJNLJJSISHLJEEISMSEE5444CDBFLGEDI<<<:<<CFGEFDD@?=<AACDEFHHKFGNGEB=<<>DEDEB@BB540,)))**((*,.--,,+<@@MGSIFLLHESHHDEGDFNFFIBDJFHFEEGHKHJAASSSLFAEGJKSFJL;;;;DA@8@DJD<BCDA<@FEGHDECD6.++))%%$#
@15e441ef-adb4-470c-a704-bbd4a737e124 runid=615b655584623c08cdef24ecaddfdaffc95be13c ch=53 start_time=2025-08-20T10:27:21.565792-04:00 flow_cell_id=FBD58360 basecall_gpu=Quadro_GV100 protocol_group_id=SDF_08202025_064710 sample_id=SDF_08202025_064710 barcode=barcode13 barcode_alias=barcode13 parent_read_id=15e441ef-adb4-470c-a704-bbd4a737e124 basecall_model_version_id=dna_r10.4.1_e8.2_400bps_hac@v4.3.0
TTTTTTGTACTTGGTTCAGTTATGAGCCGATATTAACCAAACAAACTTTTCATCTCGTGTGAGTTTTCGCATTTATCGTGAAACGCTTTCGCGTTTTTGGTGCGCCGCTCAATGAATTCAATCTCGACTGATATTATTATTTGGTTGGCGCCAAAACCCACTTTGTTATGCCAATCGGTGTCCTTGATGAAGAGGTCGAATTTAAAATAGTAAAGTTATCAAGCATATTTCTAATATGATCTTTGGCATAGAATGAAAGTTTCTCTGACAAATCTAATCCCTGCAGAGACATCAACTAAAACCAAAAATTCTTTCAAGTATAGTATGATTCCTTTTTTTTTCGATTCGAAAATTATTCGAGAAAAATTAATAAAAATGTACCTAAATGTAACATGTAAGCGTTATTCATACACAATTTTAAAAGCCTGGCTATAGAACAATCGGTTTATGAATTGCAATACCCATAATGATTGTTAGAACTCATTACAAAGGTTTGTAATCTGAATTTCTGAATAAATAACAGACAATACTATCCGTATAATTAAAAAAGATATTTGGTTGAATCCGAGACCCCACTTGAAAATAAAGTAAAGTTTATCGACCTAAGATACTAAATGAAGATGCATCTACGAGAAAATCTTCGCCTTGAAACTGAACAGGTCTAAATGTCGGAATGTTGTAGCTGATCATAGTCGGGCGCTCCAGCGAAACACCCCATGCAATCACAACGATGTCAGATGGAAACCCGAGTGGTCTAAGCATTTCTGGTCTAAATAAGCCGGAATTTCCAACTTCGATCCACTTTTTTAGGGTAGTGTGGTATCCAAAGATTTCCATAGAAGGCTCAGTATAA
+
&*./0+%$&'(*&'')43210'%$#""#%&&$$%$%('$$%&&'(&&%((('(-../BFKGJEJCIPGSFEBJIKSGSHESGSSICEGHKKMIEAISF'''(<;:5/./((--3<;899:BDCFIDDHFBBCBHGH7778SHSFH@>??665547FDCFEF55>6OGEKSKSFSFHKSILHILHMHMSHOKSLSMMJJIQLQSNIHNH6--+/11/,(*<>@ABJHGMGGGIKLJMKIFLIDD8'&&&/.((,++,..ACBCFGEEKNLNIKFFIIGFPSRPBGBBCDFHHJHIIKHODEGHDCFKPLLI?BB>21/.3..))*)))),.*898?>DOSSS+***3621179860///<>@@?GSNGGIGSHQJJSESF>B=?;?CAE;777CHIFMSOSGHQMSKJJJSGIMGIJBSSHSOSSSGGNNJGKMIDDJOKSHHHESIQIMFDEHRJHMSSSSFIQMLKRIJFNQSLMFHKIHKIJJHGGJLHCEJKIOPKSJSJSSKIKIOOLORDGKAOMSPMJI>>=>DFCEFFEEDDDEA=:<<=>=:10054*%%%$$$'$&&&')*158:;BEEHSHSSHBIQJSCIINKDJPSGHKFFMGMSMJJHJFDJHMFLSIIGIGSHGJICCBFFSIS<;;9---.F?EGHCCCCOSF@@><</...(*('((11011.-4459:>CEEN>===EEFFAAABGEEDA@APL333256<LEDGIDEJDEB@@@CP=988:;>ADBBAA64468889@@AFGFDGGGFGSKSSKFJJEDEB;7:ABAAA@OADBAB@@?@FIJIBEMQSSMHFIOEBBACACBBGA@==@A865;1.++(()))9571///42.(
@80cd16c6-d2df-4a5c-a0a2-17ccaf2258e9 runid=615b655584623c08cdef24ecaddfdaffc95be13c ch=58 start_time=2025-08-20T10:27:25.565792-04:00 flow_cell_id=FBD58360 basecall_gpu=Quadro_GV100 protocol_group_id=SDF_08202025_064710 sample_id=SDF_08202025_064710 barcode=barcode13 barcode_alias=barcode13 parent_read_id=80cd16c6-d2df-4a5c-a0a2-17ccaf2258e9 basecall_model_version_id=dna_r10.4.1_e8.2_400bps_hac@v4.3.0
TTTGCCCTGTACTCGTTCATTTTTGTTGTGTTTTGGGTGTTTAACCAGAACGACTTCCATACTCGTGTGAGTTTTCGCATTTATCGTGAAACGCTTTCGCGTTTTTCGTGCGCCGCTTCACATGGGGTGTTTCGCTGGAGCGCCCGACTATGATCAGCTACAACATTCCGAACATTAGAGACCTGTTCAGTTTCAAGGCGAAGATTTTCTCGTAGATGCATCTTCATTTAGTATCTTAGGTCGATAAACTTTACTTTATTTTCAAGTGGGGTCTCGGATGGCGGGAACCAAATATCTTTTTTAATTATACGGATAGTATTGTCTGTTATTTATTCAGAAATTCAGATTACAAACCTTTGTAATGAGTTCTAACAATCATTATGGGTATTGCAATTCATAAACCGATTGTTCTATAGCCAGGCTTTTAAAATTGTGTATGAATAACGCTTACATGTTACATTTAGGTACATTTTTATTAATTTTTCTCGAATAATTTTCGAATCCAAAAAAAAGGAATCATACTATACTTGAAAGAATTTTTGGTTTTAGTTGATGTATCTGCAGATAGATTTGTCAGAGAAACTTTCATTCTATGCCAAAGATCATATTAGAAATATGCTTGATACTTTACTATTTTAAATTCGACCTCTTCATCAAGGACACCGATTGGCATAACAAAGTGGGTTTTGGCGCCAACCAAATAATAATATCAGTCGAGATTGAATTCATTTTTCATTCATTAGAAATTAATTTCAAAAAAGAAATTCTTAGTAAATAAACTTTAAATTATGTCTAACTCTGAAAAGAATACTTCCAATATCCGGACTTGTTCTTCGGTATTTGCTGAAGATGAGAAAATGCTCAAATACATTTTCCACAATTACGAACAAAGCGACCTCATTAACAAA
+
$*+'&&&%((*)*%%'(..---58'&&$)'%$%#"#$&((++)6:;B@BCGHFEEIDRDSHFIFNGIKKHIEBPSDFDDSJFCFDEFFNRNKDEFGMKFFGEGESG6556?887224768878<=BBA::::>@?@>>FSGFHGKCBBDNJGLSSFCEHJICCC766461335<:746;<IGEHFJIDIGLNSJSGIGMIHAGB>6772/++48@EFERSOJSOHGIKGCCFLSIGJESHLGKGGGGSA@@LGLEGIDCDLRHJB?BKSLOOFNKMHHIHISKSSMSIFKIIHKS=73BFFLJESMJSLGFHJJSFSHGMHSE?>>OJSOKLIGGINSJFQSIHGIJPHKSSKLFSSILKLGJA@?@JISLJLLIGMISSKLISJPE===>JNEOKSJSJISIHKIJMSKLSFEGGOJSOJMS@LSGIJQSDINMLJNLGSMJIIKIPJSHKIHNKJHHLJILINMLSIFJISSIGSMKLGSSQOC<:9:;EEH@SJF2111CQFIGHGISLEEEIJJSNHFGEDHLLFFGSKJGSGGHHK>>@IGH?88=8:B=0&&&&+,+*)*((+,-//2,-335=GPKISQFLSG<<;:;;<:;=BHP433300/09>ABIGA>CEGJFHEGMOPMSFHFF=9987>52222362.'((89:::FD<;523=>FFKEHFHGHSKOSQLFGFSG@;;@>>888<EJJJISH31148100//789GNI@?@BSGBD@DGJ?;;;,++,&+..1457789<655AB;9:77A@?322135667BDCJA@?MKHLK<GA:889FGSSIJMISPJSGB:;???>=::<BCBB;>;;EA=AABCD7778EBDD?=:9:8956-,,,+*'*('()5653?=<<9;<<DAECCB>;<;;<>EECNE=<==FDCHCCD>**)
@2dd598fc-9b95-4ef5-8aa4-41802b260d7f runid=615b655584623c08cdef24ecaddfdaffc95be13c ch=24 start_time=2025-08-20T10:27:25.565792-04:00 flow_cell_id=FBD58360 basecall_gpu=Quadro_GV100 protocol_group_id=SDF_08202025_064710 sample_id=SDF_08202025_064710 barcode=barcode13 barcode_alias=barcode13 parent_read_id=2dd598fc-9b95-4ef5-8aa4-41802b260d7f basecall_model_version_id=dna_r10.4.1_e8.2_400bps_hac@v4.3.0
GTGCCACGTACTTGGTTCGGTTCTGTGAAGAACAATATAACAGAACGACTTCCATCTACGTGAGTTTTTGCGCATTTATACGTGAAACACTTTCGCGTTTTTCGTGCGCCGCTTCATGATTGGACTGATCTATTATTTGGTTGGCGCCAAAACCCACTTTGTTATGCCAATCGGTGTCCTTGATGAAGAGGTCGAATTTAAAATGGTGGAGACCTAGCATATTTCTAATATAATCTCCGCATGAATTGAAAGTTTCTCTGACAAATCTAATCCTGCCAGAGACATCAACTAAAACCAAAAATTCTTTCAAGTATAGTATGATTCCTTTTTTTTGGATTCGAATTTGTTCGAGAAAAATTAATAAAAATGTACCTAAATGTAACATGTAAGCGTTATTCATACACAATTTTAAAAGCCTGGCTATAGAACAATCGGTTTATGAATTGCAATACCCATAATGATTGTTAGAACTCATTACAAAGGTTTGTAATCTGAATTTCTGAATAAATAACAGACAATACTATCCGTATAATTAAAAAAGATATTTGGTTCCCGCCATCCGAGACCCCACTTGAAAATAAAGTAAAGTTTATCGACCTAAGATACTAAATGAAGATGCATCTACGAGAGAATACACCTTGAAACTGAACAGGTCTCTAATGTTCGGAATGTTGTAGCTGATCATAGTCGGGCGCTCCAGCGAAACACCCCATGCAATCACAACGATGTCAGATGGAAAGTCCAGTGGTCTAAGCATTTCTGGTCTAAATAAGCCGGAATTTCCAACTTCGATCCACTTTTTTAGGGTAGTGTGGTATCCAAAGATTTCCATAGAAGGCTCAGTATAA
+
$$$#$##$$%%&(%&')-%%%')+('&%%$##"#$$$$#$*()00.:9;;ABA<<<<95--&(((++-3*(%%('**')+)**+4;DE6664777FHFCDBC.-,-/--+&'''&#%$#$$##$%''(+'''*1/1754<A;<<=CGDBESKFLSSB5663IISKGSGHF@JCCDDHFAAC>EJ?:999988-))))++*0024'&&$#""####$$&..'&'''(-.644)))((%%&&()///00,-8;A88433,,,-0/.07+++,3-/'-,-'''&',-4967899444468=BHFDH<;<<:99998798=DDCCDD=<<8436:?6(())*(&&&%''$$$$''(-/8GKIJKPGLHKSSJHSGHJICSFSSSHIDKGNMKSMNFGEHSSPSKFHLJIKLISLKFHLISHSMLKOIS=<<<FFFFIOEHKIIL3333DHDFFM>>=?GSIGKKSGOIGKLFHHCBBAJGB@@AJSPHAHJSNSNKLIFMMSSJJFNSSGSJG@@?<;:955435667CCDHGIMSMA=??JJCB?<:667578:8;82==>MFDACDMIGJGIGIE?KJSLDBBDFD667=55ADJG===>FHHNISHJLHHSMNNSLJKJSRGFEED(''+-/1./../10427DFCCBBGPB?@@MGJSIFDEC2-,,,7?@DCAA767:1000<>=@B===>EAABBC666???AOGCF@?@EEK??DACCBA?>?@ABA???@@<::9.(&&$%'0001>=>CDD?637766EEIIJMKCDBCC=?@DCCGCB>>=@BBDGCDIE?FDEMIGDCEMMJIIGGIJGHJKSLKGNIFAHMJGSFEJGHLGH>;:;77-(
@fcdbb1ca-6c56-41ce-a7c7-f3954ce3ab5e runid=615b655584623c08cdef24ecaddfdaffc95be13c ch=309 start_time=2025-08-20T10:27:25.565792-04:00 flow_cell_id=FBD58360 basecall_gpu=Quadro_GV100 protocol_group_id=SDF_08202025_064710 sample_id=SDF_08202025_064710 barcode=barcode13 barcode_alias=barcode13 parent_read_id=3b77901e-b8cd-4ff9-948c-ed9835b772e2 basecall_model_version_id=dna_r10.4.1_e8.2_400bps_hac@v4.3.0
TTCGTTGGGGTTTGAAGCCGATATTAACGAGAACAACTCCATACTAGTGAAATTTCGCATTTATCGTGAAACGCTTTCGCGTTTTTGGTGCGCCGCTTCACCCATAATGATTGTTAGAACTCATTACAAAGGTTTGTAATCTGAATTTCTGAATAAATAACAGACAATACTATCCGTATAATTAAAAAAGATATTTGGTTTTTACCGCCATCCGAGACCCCACTTGAAAATAAAGTAAAGTTTATCGACCTAAGATACTAAATGAAGATGCGTGCTCCACGAGAAAATCTTCGCCTTGAAACTGAACAGGTCTCTAATGTTCGGAATGTTGTAGCTGATCATAGTCGGGCGCTCCAGCGAAACACCCCATCCGAATCACAACGATGTCAGATGGAAACCCGAGTGGTCTAAGCATTTCTGGTCTAAAATAAGCCGGAATTTCCAACTTCGATCCACTTTTTTAGGGTAGTGTGGTATCCAAAGATTTCCATAGAAGGCTGAGTATGG
+
%$%&())((((('$$$$'****)**()0'&%&(&((()+-46434(&&$'()9766,,,,;8,9;=BAFILH?>=9:2//;;@<9?&%%&*))))),+)*..11448I@?>=<<;++-?>??;;<?DBCGIPLHLNPHFEIGFDDGSGBD;;;<GKHHSSG@....1A@===?>>?JEFCBAB:9:FSGEJRGFS<+***4365331344@7656>>>@CCBEGENIKJJLGKSLLPSLOSJSHSEA@ACC/-.-,&&&&&(+1//03../&&&&''('(*,1@DFNJKLKFGGFEMGLHGI?:9:<HH@@@@DFHHSLSS?BA?BH?>>;=<=??>@FEEDCEE@::HNBDAB@0//)((--221///2+(((()@@@??D==>@:3334ABCCHB;321267:;;;ICAGNE@ISDS?=>=A:91////7:B@FCGEEKGH@CDCFCDEEAHIGNGFMISIDINNJKKHC8:=6444=>BFDB?:7A-A><>?=:9:*))()'%&
@5108484f-d4eb-4e23-b298-3b5e727e034e runid=615b655584623c08cdef24ecaddfdaffc95be13c ch=419 start_time=2025-08-20T10:27:21.565792-04:00 flow_cell_id=FBD58360 basecall_gpu=Quadro_GV100 protocol_group_id=SDF_08202025_064710 sample_id=SDF_08202025_064710 barcode=barcode13 barcode_alias=barcode13 parent_read_id=5108484f-d4eb-4e23-b298-3b5e727e034e basecall_model_version_id=dna_r10.4.1_e8.2_400bps_hac@v4.3.0
ATGTTTATGTTCATCTTACTGGTTGCAGTAAAGCCACCCGATATTAACCAGAACGACTTCCATACTCGTGTGAGTTTTCGCATTTATCGTGAAACGCTTTCGCGTTTTTCGTCACTTTAGCCCGCCATCCGGCGCTTGAAAATGAGTGAAAATTTTATCGACCTAAGATACTAAATGAAGATGCATCTACGAGAAAATCTTCGCCTTGAAACTGAACAGGTCTCTAATGTTCGGAATGTTGTAGCTGATCATAGGTGGGCGCTGCAGCAACGCCGTCAATCACAACAATGAGATGGAAACCCGGAATGATAAGCATTTCTGGTCTAAATAAGCCGGAATTTCCAACTTCGATCCACTTTTTTAGGGTGATGTTGATATCCAAAAATTCCATCAAAGGCTCAGTATAAGGG
+
$%&&&&(('&+),0,,1*+4.//00/,+'%%%&''&%%''))(''&'7867:<@;::;HAA:;-,,-267D@?>;:<@*)*+454332299DDIQ<:::GD??////9G8553+'((,&***,2345633.%%$&&',1350/(''&&$%%,''',,,++,,2:30/,((+/*+5767;987542111110/01<EFL?DCA??>?KAEGG@@<<?@HG?CABAAAACDLE<<<>@FJEDA@978</...44////0588)))+4...(&%'''%&&&&--++**.++*&%%%&(*',3,/-&%&(*(%%%&&%&&())*(')(*)*-3----62224365264457:-**+-...--(()225579+***,/)&&&)*(**9=92112;<800020//-*+,)))+27<
@513caeae-d8d5-4f77-8727-8f0d810b7181 runid=615b655584623c08cdef24ecaddfdaffc95be13c ch=439 start_time=2025-08-20T10:27:32.565792-04:00 flow_cell_id=FBD58360 basecall_gpu=Quadro_GV100 protocol_group_id=SDF_08202025_064710 sample_id=SDF_08202025_064710 barcode=barcode13 barcode_alias=barcode13 parent_read_id=513caeae-d8d5-4f77-8727-8f0d810b7181 basecall_model_version_id=dna_r10.4.1_e8.2_400bps_hac@v4.3.0
ATGTGTAGCCTACTTGGTTCGGTTCTATGCCGAACCGATATTAACCAGAACGACTTCCATACTCGTGTGAGTTTTCGCATTTATCGTGAAACGCTTTCGCGTTTTCATAGCTTCAACTTCCATACTCGTGTGAGTTTTCGCATTTATCGTGAAACGCTTTCGCGTTTTTGGT
+
&&'&%%%$#$$$&&&'(-.2+**+,)%&&$##$$%'(-24455;>>8667:984344@>AAADA@AAC?@@>@@B>;=:<<:8:2388?ADGA?>>H@=<550*)'&')(((2/38:GHACECEFKJFFGJHHF>=>FDCGGHOHPHGFFFIFSIA@@BSS>=;;=99I,+*
@7c9aa994-2e2c-4ee4-88b9-297499fd60de runid=615b655584623c08cdef24ecaddfdaffc95be13c ch=319 start_time=2025-08-20T10:27:41.565792-04:00 flow_cell_id=FBD58360 basecall_gpu=Quadro_GV100 protocol_group_id=SDF_08202025_064710 sample_id=SDF_08202025_064710 barcode=barcode13 barcode_alias=barcode13 parent_read_id=7c9aa994-2e2c-4ee4-88b9-297499fd60de basecall_model_version_id=dna_r10.4.1_e8.2_400bps_hac@v4.3.0
ATTTTTTATGTACTTCGTTCAGTTATTATGTAAAAAGTTGATATTAACCAGAACGACTTCCATCTCGTGTGAGTTTTCGCATTTATCGTGAAACGCTTTCGCGTTTTTCGTGCGCCGCTTGGATTTTAAGAGGAAGAAAGTTATATTTTCTATCTTTAGGTTGTGTTCCCTTTCAAAACAGATGCGAGCTTGGGACGGCCAAAGGTTCTCATCTTGG
+
#$#$%&%$&%&&&)*''+++'%%'%&&$&&%###$%$##"#$%('%'45667890/./7,6*<(''1FHI====BHH54433345556A5556DDBDFSGFI6555>S5444D?<=9865)(((****-,-.)'*),)%%'+'*+,.2B=766::;;@CESLMSEBC111111)8@ENFEDCCFE@@@ASF=@=;E@@@@>?BCHEB8''33//-'&
@92083328-1d1d-4ff7-9d70-103c44df5a69 runid=615b655584623c08cdef24ecaddfdaffc95be13c ch=216 start_time=2025-08-20T10:27:40.565792-04:00 flow_cell_id=FBD58360 basecall_gpu=Quadro_GV100 protocol_group_id=SDF_08202025_064710 sample_id=SDF_08202025_064710 barcode=barcode13 barcode_alias=barcode13 parent_read_id=92083328-1d1d-4ff7-9d70-103c44df5a69 basecall_model_version_id=dna_r10.4.1_e8.2_400bps_hac@v4.3.0
GTTTATGTTAACTCGTTCAGTTTTATGAAGCCGATCTAACCAGAACGACTTCCATACTCGTGTGAGTTTTCGCATTTATCGTGAAACACTTTCTAGTTTTCATACACACTTTTTCAGTATTCTTTTCAGAGTTAGACATAATTTAAAGTTTATTTACTAAGAATTTTCTTTTTTTGAAATTAATTTCT
+
&&(*)+**)$#"$"#%%%%%%&)1(&$#""#$$')')()4420//-4345;5=;B0,,,-<<<9<:==BS998:?BB>?'&&(+*,*('''*&%$%&&,7*((())+(()))).,...2230122B@70007844=?@E<;;<E=??BAAEEFE?:777>55431=D?64668::455548676:6-,
@85fbbaa4-c661-4ee8-82b7-24a449d95d23 runid=615b655584623c08cdef24ecaddfdaffc95be13c ch=471 start_time=2025-08-20T10:27:39.565792-04:00 flow_cell_id=FBD58360 basecall_gpu=Quadro_GV100 protocol_group_id=SDF_08202025_064710 sample_id=SDF_08202025_064710 barcode=barcode13 barcode_alias=barcode13 parent_read_id=85fbbaa4-c661-4ee8-82b7-24a449d95d23 basecall_model_version_id=dna_r10.4.1_e8.2_400bps_hac@v4.3.0
GCTGTGCCCTACTCGTTGGTTGTGCACAGAACCGGGTGTTTTGACCGGAACGACTTCCATACTCGTGTGAGTTTTCGCGTCTCACGTGAAACGCGCGTTTTTCGTGCGCCGCTCATTCATCGCAACGAACGCCGGCTATAGAACAATCGGTTTATGAATTGCAATACCCATAATGATTGTTAGAACTCATTACAAAGGTTTGTAATG
+
.0113/&&&'('('(4543357631+*'$#####$%&&&&&(&&&'&'&(*('%$&&()+/04)'''-&++,3481,)&&&&$$%&'+0131(%&(79??BD7777@C@A:;</-../.0('')*-'$$$$$%#$)8<>)((*7;?@@B?5666E=;:9;;?;<;9:9::CDCHEHFHPE@444:8954456@AADEECDBA=210+
@711f0da8-535c-4bb0-8ede-0ad91d42c5a0 runid=615b655584623c08cdef24ecaddfdaffc95be13c ch=408 start_time=2025-08-20T10:27:36.565792-04:00 flow_cell_id=FBD58360 basecall_gpu=Quadro_GV100 protocol_group_id=SDF_08202025_064710 sample_id=SDF_08202025_064710 barcode=barcode13 barcode_alias=barcode13 parent_read_id=711f0da8-535c-4bb0-8ede-0ad91d42c5a0 basecall_model_version_id=dna_r10.4.1_e8.2_400bps_hac@v4.3.0
TTATGTCCTGTTGCTTGGTTCGGTTTTCAGCCCCGATATAACCAAATGACTTCCATACTCGTGTGAGTTTTCGCATTTATCGTGAAACGCTTTCGCGTTTTTCGTGCGCCGCTTCAGTCGAGATTGAATTCATTTTTCATTCATTAGAAATTAATTTCAAAAAAGAAATTCTTAGTAAATAAACTTTAAATTATGTCTAACTCTGAAAAGAATACTTCCAATATCCGGACTTGTTCTTCGGTATTTGCTGAAGATGAGAAAAAGAATGTCTCAAATACATTTTCCACAATTACGAACAAAGCGACCTCATTAACAAAGAGTATATTTTCTATCTTTAGGTTGTGTTCCCTTTCAAAACAGATGCGAGCTTGGGACGGCCAAAGGTTCTCATCTTGGG
+
"#$&&'%%%''(%%%&&&&&'%%&&%%$#""#%'%&&&)'((*&&'-+*((()558::<=DEHKGHGFFSSHGGLKSNJH=;;5556B:999SEIFCB?>LO/../<;:83,,122/./134???>>CBI8888:LMIFEEFJSGEBEDSJH9989;0./3?@BBCHLKJKJGDEGKMLIELSMFRMJHDFMHGGSIJEDNMGQDDHMJJB@?50003DAHNJNMGDLHISILSNKKKSJOGOQEIGSOHJSJCD100;:HSSJSOGHGLHIKGJKSS554233<=CBCBDCE==>AEEEHSECEFJKHDE6HCA:9:?:999GIKSNKENGEDGMJGIJSJNHQI:=LEIKJQDJKKB@@ACCDDDFSI>>=>>===CACCKHGEBB8770**%%%
@18143f87-cfdd-4589-a1e1-5b16696c9faf runid=615b655584623c08cdef24ecaddfdaffc95be13c ch=352 start_time=2025-08-20T10:27:33.565792-04:00 flow_cell_id=FBD58360 basecall_gpu=Quadro_GV100 protocol_group_id=SDF_08202025_064710 sample_id=SDF_08202025_064710 barcode=barcode13 barcode_alias=barcode13 parent_read_id=18143f87-cfdd-4589-a1e1-5b16696c9faf basecall_model_version_id=dna_r10.4.1_e8.2_400bps_hac@v4.3.0
ATGTTTATGTGCCTCTTACTTCGTTCAGTTGTTTATCAAGAACGATATTGACCGAAACAACTTCATACTCGTGACAAGTTTTCGCATTTATCGTGAAACGCTTTTCCTTTTCACTGCAAACGCAAAAGCGTTGGCGAATAATGCGAAAACTCACACAAGTATGGAAGTCGTT
+
$%()*)(*..(((')'('*-+((,-70..-%##(&&$"""#$%&(**--())*+&%,*--+(+&()*+,,12+)))*-55:886568<;6<;;=>ACBB998..-*(''*,'$$$##""')(('&(460'''%''(*+(()()*(')023/***..(((,1/00430+'$$$
@45373caf-4b91-456d-aeab-5da68e95424b runid=615b655584623c08cdef24ecaddfdaffc95be13c ch=456 start_time=2025-08-20T10:27:37.565792-04:00 flow_cell_id=FBD58360 basecall_gpu=Quadro_GV100 protocol_group_id=SDF_08202025_064710 sample_id=SDF_08202025_064710 barcode=barcode13 barcode_alias=barcode13 parent_read_id=45373caf-4b91-456d-aeab-5da68e95424b basecall_model_version_id=dna_r10.4.1_e8.2_400bps_hac@v4.3.0
TGTTGTGTCCTGTACTTGGTTCATTTTTTTGAGCCAATTGGCACAACGACTTCCATACTCGTGTGAGTTTTCGCATTTATCGTGAAACGCTTTCGCGTTTTTCGTGCGCCGCTTCAATGATTCCTTTTTTTTTTGGATTCGAAAATTATTCGAGAAAAATTAATAAAAATGTACCTAAATGTAACATGTAAGCGTTATTCATACACAATTTTAAAAGCCTGGCTATAGAACAATCGGTTTATGAATTGCAATACCCATAATGATTGTTAGAACTCATTACAAAGGTTTGTAATCTGAATTTCTGG
+
$%%+'&&&$#$$$$#$%$%%&(&'(((*+*&""$&%&&'$$%$&%#%(**+-.69@<<==EDLSJILSFRSKPSJSIGED>??FIPMJFEKGNBEB66437DBAAAFFFGFEG=78?B7777BCB60./1?GIF<<<=@=:89?LSJ6665;;<JJKKSHHEFHA5=@GE?>???:8::IKSHFKHJLHGFG@>>ABGIDGEDGHGDMJCLSAIIKSPISED?SKS<;;<KMSSJJJJSSSN9999G???@GJDEIDSNJI<<;;AC;3:;;9===A@@CECKFFDCGCA:8142../.31-,($
@4c1e2c94-9309-4ea4-9fc5-1c961562768c runid=615b655584623c08cdef24ecaddfdaffc95be13c ch=56 start_time=2025-08-20T10:28:07.565792-04:00 flow_cell_id=FBD58360 basecall_gpu=Quadro_GV100 protocol_group_id=SDF_08202025_064710 sample_id=SDF_08202025_064710 barcode=barcode13 barcode_alias=barcode13 parent_read_id=4c1e2c94-9309-4ea4-9fc5-1c961562768c basecall_model_version_id=dna_r10.4.1_e8.2_400bps_hac@v4.3.0
GTGTATTGTACTTGGTTCAGTTATTGCCAAGCCGCCGATATAACGGAACGACTTCCATACTCGTGTGAGTTTTCGCATTTATCGTGAAACGCTTTCGCGTTTCGTGCGCCGCTTCACAGATGGGTTAGCGAAGAAACTTTCATTCTATGCCAAAGATCATATTAGAAATATGCTTGATACTTTACTATTTTAAATTCGACCTCTTCATCAAGGACACCGATTCGCATAACAAAGTGGGTTTTGGCGCCAACCAAATAATAATATCAGTCGAGATTGAATTCATTTTTCATTCATTAGAAATTAATTTCAAATGCTTAGTAAATAAACTG
+
""$$$$%&)))/-)*+,3*&&&'%%%%'%&$%&%$%'&&&)&''%%&((*+*+++0/468=2233ECE@FISHIGSFLAKLLIIFGKSSNFBCAG?>>71/@?@CELCDC@@96*((()%&#$$%%$$###%()BGGHSJIFEPAAAAAA?>@HKSLHSHMEIEIJINJHMGSSHJFOIEDFOMGKJGKSOI100@?>?A@DEDB;;=<AA??@?;;:9:;;)'''@@ADEEFHSNHHCLSSBOJFGJJFSFRSGHSPHIIHKMIGLLKEHFEHIGIQKHLFM@NHKGKPG31100111@C??=@>1,-*)1'%%&((**)+.&%%%%#
@a475c960-c31b-4a4f-b122-0788877308d0 runid=615b655584623c08cdef24ecaddfdaffc95be13c ch=274 start_time=2025-08-20T10:28:05.565792-04:00 flow_cell_id=FBD58360 basecall_gpu=Quadro_GV100 protocol_group_id=SDF_08202025_064710 sample_id=SDF_08202025_064710 barcode=barcode13 barcode_alias=barcode13 parent_read_id=a475c960-c31b-4a4f-b122-0788877308d0 basecall_model_version_id=dna_r10.4.1_e8.2_400bps_hac@v4.3.0
ATGTTGTGTACATATACTCGTTCGGTTTTGATTCGATATTGACCGGAACGACTTCCATACTCGTGTGAGTTTTCGCATTTATCGTGAAACGCTTTCGCGTTTTTCGTGCGCCGCTTCACTTACATGTTACATTCTTTAGGTACATTTTTATTAATTTTTCTCGAATAATTTTCGAATCCAAAAAAAAAAGGAATCATACTATACTTGAAAGAATTTTTGGTTTTAGTTGATGTCTCTGCAGGGATTAGATTTGTCAGAGAAACTTTCATTCTATGCCAAAGATCATATTAGAAATATGCTTGATACTTTACTATTTTAAATTCGACCTCTTCATCAAGGACACCGATTGGCATAACAAAGTGGGTTTTGGCGCCAACCAAATAATGATATTCAGTCGAGATTGAATTCATTTTTCATTCATTAGAAATTAATTTCAAAAAAGAAATTCTTAGTAAATAAACTTTAAATTATGTCTAACTCTGAAAAGAATACTTCCAATATCGGACTTGTTCTTCGGTATTTGCTGAAGATGAGAAAAAGAATGTCTCAAATACATTTTCCACAATTACGAACAAAGCGACCTCATTAACAAAGAGTATATTTTCTATCTTTAGGTTGTGTTCCCCTTTTCAAAACAGATGCGAGCTTGGGACGGCCAAAGGTTCTCATCTTACGG
+
)*/340)&&%$%&$$$$$#%''('&$$#$$#"#$%&./32'(())&&*(899:;9<>?.-..DGJG;;;;KSMSSLHSIJGHFGFGFHJK<;;;SGA@HKKKHGD===@HID@8;:422234422323/0242(()++++?CNGFGFSSFLHJFSHSSQSGNEHISJSMEKSP?>=<BEB:SEACJFG?95564-,,**++-,,2/-.CGLJHSHKSJBDCNGK>=<@LIKJSPKFIJHDJDFFRHJHJOSSHSFBDDISSOHSJSSJSLOLHOMFKNNKIPSKJIK?@??IKSJJKLB<;99KIHKQSKGSIJHSSKSIGS:669<D621-;>?BADGGHDFL@@@AIEGELFHHSIOMISSMKCSKB@@554////5445000&&&&/*''-/0788=>GIGGFIGEKCCSPGIDFODLSPSLPHJJ<<<<B9A<CSSHDELSSSSSOJHHISKAGIPRIFHHSSLNHSHHQHJSLIIE4244RCEFJGHDEEH?>>=<*))*((();DCJMGDCCBE?KJLHCIHHHIDDDLFSSLISKSHKRMIFMIGIDDFDSLMRGLJSSJB?7<<@>>;@C;:;;FE;9=6CEADCDDFCCHGHKGGHGGSLDISDSPNSSFJGG@MSOS3ECGEGOHKFEE>;979<::97866@ACAECFDAFSLSHFCE=<500))
@ad807e2a-059e-4dda-97ab-b1184532c2a8 runid=615b655584623c08cdef24ecaddfdaffc95be13c ch=267 start_time=2025-08-20T10:28:03.565792-04:00 flow_cell_id=FBD58360 basecall_gpu=Quadro_GV100 protocol_group_id=SDF_08202025_064710 sample_id=SDF_08202025_064710 barcode=barcode13 barcode_alias=barcode13 parent_read_id=ad807e2a-059e-4dda-97ab-b1184532c2a8 basecall_model_version_id=dna_r10.4.1_e8.2_400bps_hac@v4.3.0
GTGCCACCTTTGGTTCAGTTATCGAACCGGATATTCACCAGAACGACTTCCATACTCGTGTGAGTTTTCGCATTTATCGTGAAACGCTTTCGCGTTTTTCGTGCGCCGCTTCATTAGGTCGATAAACTTTACTTTATTTTCAAGTGGGGTCTCGGATGGCGGGAACCAAATATCTTTTTTAATTATACGGATAGTATTGTCTGTTATTTATTCAGAAATTCAGATTACAAACCTTTGTAATGAGTTCTAACAATCATTATGGGTATTGCAATTCATAAACCGATTGTTCTATAGCCAGGCTTTTAAAATTGTGTATGAATAACGCTTACATGTTACATTTAGGTACATTTTTATTAATTTTTCTCGAATAATTTTCGAATCCAAAAAAAAAAGGAATCATACTATACTTGAAAGAATTTTTGGTTTTAGTTGATGTCTCTGCAGGGATTAGATTGTCAGAAACTTTCATTCTATGCCAAAGATCATATTAGAAATATGCTTGATACTTTACTATTTTAAATTCGACCTCTTCATCAAGGACACCGATTGGCATAACAAAGTGGGTTTTGGCGCCAACCAAATAATAATATCAGTCGAGATTGAATTCATTTTTCATTCATTAGAAATTAATTTCAAAAAAGAAATTCTTAGTAAATAAACTTTAAATTATGTCTAACTCTGAAAAGAATACTTCCAATATCCGGACTTGTTCTTCGGTATTTGCTGAAGATGAGAAAAAGAATGTCTCAAATACATTTCCCACAATTACGAACAAAGCGACCTCATTAACAAAGAGTATATTTTCTATCTTTAGGTTGTGCCCCCTTTCAAAACAGATGCGAGCTGGGACGGCCAAAGGTTCTCATCTTCAG
+
"####%'''*)%')+93322++%$####$&%%%''#&''%%$&+-,+++(*,-98<=BBCJDEEA@@SKKELKIHQI@A@AIISJEDEBC@BBFC?>>B422140.'$%'((*30/168+)('()-.//>/CFMHDDCDMD>@ABEKSGS??2124BABSGJJGFJLGKOIGGCCA;;>BBSJOJHSKLHIJOJSHGD;;;98//,/BA?BC?FSKIIHSSIRHMNDFESJICLLGESJISACBBMGFJHHPSLJSKJIJSSKIGGKEDAACDIHSJGGJNSSSKMEJEEFG==><?GKEKFRHSDSMIHHJJHLLOHJIQLSKJJNKKIIGSSKGIIP4.../0.-.1=NJDDEFHHIHSJEBAAECSMSLISSLIJKEHSFMEJGGMSSMKCFIMMGSIMJKSFHGE6HKHJGFGC@@9///BPS@7;@ARJHIIE@@;;88;;D?6+))'%'03/./BJA@@;;;<@=>=333EBHDJSF98857777:9;822102347BBGGFFCIHEDDFS@995:JLGHDFFCJHGSHJJLMJKIGSGOGHKISISJKGOIISSMHJSSSIGJFFHHFHHHKQHALSSJISLS>001<?>?DDFEFECF@??=<<AANSNGMFLGMKIKHI>>>>A:8;<GD@@99B@A:<;9;DGFEHFHGFDFNFJ>AGEKSNJLOHSSILIHISLSGNFG6667JKSJJFGH9DAAHLJMRSJKDDBCAAB?>A?@ADSEA:;;ACOLGJJNFIIFHFFJGQGDIHHFPA<4FEFCJSDBBBEMEKIHDCBBHEGFLSFJMHDIIFDDEHLKSJMNHSIINB<<<;<88)'((13:=:7DBJKLBCBCHC>==>B6555?>>??=>@BBCHHIC:991.$$#
@67d555d0-c097-4089-a221-1dfe2c5c0c07 runid=615b655584623c08cdef24ecaddfdaffc95be13c ch=34 start_time=2025-08-20T10:28:08.565792-04:00 flow_cell_id=FBD58360 basecall_gpu=Quadro_GV100 protocol_group_id=SDF_08202025_064710 sample_id=SDF_08202025_064710 barcode=barcode13 barcode_alias=barcode13 parent_read_id=67d555d0-c097-4089-a221-1dfe2c5c0c07 basecall_model_version_id=dna_r10.4.1_e8.2_400bps_hac@v4.3.0
TTATGTAACCTACTCGTTCAGTCGATTTACCGATATTAACCAGAACGACTTCCATACTCGTGTGAGTTTTCGCATTTATCGTGAAACGCTTTCGCGTTTTTCGTGCGCTTCATCTGTTATTTATTCAGAAATTCAGATTACAAACCTTTGTAATGAGTTCTAACAATCATTATGGGTATTGCAATTCATAAACCGATTGTTCTATAGCCAGGCTTTTAAAATTGTGTATGAATAACGCTTACATGTTACATTTAGGTACATTTTTATTAATTTTTCTCGAATAATTTTCGAATCCAAAAAAAAAGGAATCATACTATACTTCTGAAAGAATTTTTGGTTTTAGTTGATGTCTCTGCAGGGATTAGATTTGTCAGAGAAACTTTCATTCTATGCCAAAGATCATATTAGAAATATGCTTGATACTTTACTATTTTAAATTCGACCTCTTCATCAAGGACACCGATTGGCATAACAAAGTGGGTTTTGGCGCCAACCAAATAATAATATCAGTCGAGATTGAATTCATTTTTCATTCATTAGAAATTAATTTCAAAAAAGAAATTCTTAGTAAATAAACTTTAAATTATGTCTAACTCTGAAAAGAATACTTCCAATATCCGGACTTGTTCTTCGGTATTTGCTGAAGATGAGAAAAAGAATGTCTCAAATACATTTTCCACAATTACGAACAAAGCGACCTCATTAACAAAGAGTATATTTTCTATCTTTAGGTTGTGTTCCCCTTTTCAAAACAGATGCGAGCTTGGGACGGCCAAAGGTTCTCATCTTAGGTA
+
&)(('(%%''*(((&&++.,*'%#"""""#%)*+**+(*+,)''(((((((&9;?BAA@CGJJ?@@@7HD212AGJOLPCCCABEFGGSHHSC<;:::43<&&&&7+''())+*11187<;7/,+),--0??A>====><CFSJHSGMNDJJIG888;>>EDGLMIMIFIMKGEEFGJJSJMSFSJJJIPSSSLKIKMEIA...8555324559:::9?BSQHGFHHKLMKGHGHHABABSLFE=4202ALGSBA@AFKEESASSMGSKSSLSSSNIEENLHLSKHLJ@4334??100=HISSLJFJHSJIIMIOJIGEIEC@ABNIPSMG9PSKD=BEJSFFCFIRSQSJKHIMMBEIBBC>:978=:24/-()..01777;7<<B<<;;?<6457:9600/*))(())*ACFCHIIKLSIJJSSNSJSMKHSMFFKFH@??>BAAE:FFIMILJKNPSJGJHOKJMGIIHKGHGFMMMMJFDG@??@SRFEGFGHLORMIKLNSQMKKILJNKRHSIHJNJJEILISSSMHGIIIFCHKDJKGIDF@FA9?CSSGJIGLSKJGSHKLQRLEIRJHGKNGKSJMSJBB?@FGJSELJSLIJRDFLIEGEESOKSJSIMIHGFKSFSHMLE4//4;=>DCFDDCHHBB---=>SKJSGGFEFFEEDJIIMMKLHKLKDHJJJDB@=<<>@GGGME@??>BBBIHKHSEIEJGGPJIJLKSSSECCGFDA@CDEIOSPEE5@B<<:HF@;=DLJ>===C?>??=>=5BDF@:99<IHFI@BEDECBGBA5,--+'
@af8fed21-acb5-43a2-81f6-3bf1b501d63c runid=615b655584623c08cdef24ecaddfdaffc95be13c ch=183 start_time=2025-08-20T10:27:45.565792-04:00 flow_cell_id=FBD58360 basecall_gpu=Quadro_GV100 protocol_group_id=SDF_08202025_064710 sample_id=SDF_08202025_064710 barcode=barcode13 barcode_alias=barcode13 parent_read_id=af8fed21-acb5-43a2-81f6-3bf1b501d63c basecall_model_version_id=dna_r10.4.1_e8.2_400bps_hac@v4.3.0
ATGTTGTCCTCTACACGTTCAGTTTATGAACCCGGTCTCCGACCAGAACGACTTCCATTCTCGTACTGAGTTGCACATTATCGTGAAACACTTTCGCGTTTTTCGTGCGCCGCTTTCACAAACGTCGACCTGTTCAGTTTCAAGGCGAAGATTTTCTCGTAGATGCATCTTCATTTATCATATATTTTCAGGTCGATAAACTTTACTTTATTTTCAAGTGGGGTCTCGGATGGCGACCAAATATCTTTTTTAATTATACGGATAGTATTGTCTGTTATTTATTCAGAAATTCAAGTACAAACCTTTGTAATGAGTTCTAACAATCATTATGGGTATTGCAATTCATAAACCGATTGTTCTATAGCCAGGCTTTTAAAATTGTGTATGAATAACGCTTACATGTTACATTTAGGTACATTTTTATTAATTTTTCTCGAATAATTTTCGAATCCAAAAAAAAAAAGGAATCATACTATACTTGAAAGAATTTTTGGTTTTAGTTGATGTCTCTGCAGGGATTACAGATTTTTGTTCAGAGAAACTTTCATTCTATGCCAAAGATCATATTAGAAATATGCTTGATACTTTACTATTTTAAATTCGACCTCTTCATCAAGGACACCGATTGGCATAACAAAGTGGGTTTTGGCGCCAACCAAATAATAATATCAGTCGAGATTGAATTCATTTTTCATTCATTAGAAATTAATTTCAAAAAAGAAATTCTTAGTAAATAAACTTTAAATTATGTCTAACTCTGAAAAGAATACTTCCAATATCCGGACTTGTTCTTCGGTATTTGCTGAAGATGAGAAAAAGAATGTCTCAAATACATTTTCCACAATTACGAACAAAGCGACCTCATTTAACAAAGAGTATATTTTCTATCTTTAGGTTGTGTTCCCTTTCAAAACAGATGCGAGCTTGGGACGGCCAAAGGTTCTCATCTTGGG
+
$%))-)'$$$&%$%&')),,)(&&($%$####$%&$$%&&&&&&'''('-,-.3,-*%%%&%'('%%$%%('$&%%%**%**+<;?AAA'&&(113855658=/...000-)+11/()(%%''%&##$%'*++-,,03:CCFDIGISHPSF=;FC;9523//..1;88554-,)(0('$%&#'$&$%*((()@A>>@@BD==>E=;;<@<>9DJ:3336<:9:900''('+...((((,--0/.''(&+-88<CFDLDJFFHSGFHFLG@AB@@@GDFIHGMCBDDGEDE@.($$$##&&+)('+',2112...27589:BEDE@>>>>@>>?RNINRGFHSKIKSKIJJJFHSLQOJ444GDEJOSOSISHSIFHHHGSEFCBA@BABENFG?>>?LFILSNHJFAAB???@BHCBCEBSSQSGFDLNSSG??;<??DSC1/C?1/**(,?=:CBCBGLSSHJIFJPSFGIGIA>21123FGGLRRSCMSSGLJMSSJIGGINJOSDC>???:;370--)(%$%%''29210/055<?EEBDE@533877:DFEIGJJOGMSFJKGP5337><FIEFOJKLSJKJNSJFFCDDSLF;76C-,,.0//0:45@>==<>B@BGG>??=><<;>>@I====FEJSGKGSHISDDB>>@CFSNOSJSFISLHGPFEA@AACEGECBAB+****+,,22AGGHKILHLJIKJRGOEHD@BSSLEFHIKSSRSRGKHPLESSSA?>B<CBIHPIJKIEDCGC:7***.??;9:2-,.-?8CEDPNICHECRJIHJNSJJHLFIEEHGHF@EGGDC645?@KPKIEE=>EECDDGGISODJFCBGM5EGGSKGRBDDEGFHKIAAA?FDOSI=<JIGHHNLKDEGEFIGEB0,-9:6/.157:IG>=<:<C@CI=??SEB***+30)('&'(''-.<87789=?@A@B@?64433-$%%
@96d61f90-353e-4ff3-860d-d88097af0227 runid=615b655584623c08cdef24ecaddfdaffc95be13c ch=445 start_time=2025-08-20T10:27:40.565792-04:00 flow_cell_id=FBD58360 basecall_gpu=Quadro_GV100 protocol_group_id=SDF_08202025_064710 sample_id=SDF_08202025_064710 barcode=barcode13 barcode_alias=barcode13 parent_read_id=074482dc-d8f3-430e-866d-3eafbd99fc01 basecall_model_version_id=dna_r10.4.1_e8.2_400bps_hac@v4.3.0
ATGTTACCTACTCGTTCAGTTGCCGCCCAGATATTAACCAGAACGACTTCCATACTCGTGTGAGTTTTCGCATTTATCGTGAAACGCTTTCGCATTTG
+
((()(###%$&*%%&'&%%%$$%$##$&$%&)*+*'+*(''48:=>>?IGFFE=;;<HHHLHEIHEFO?>>?EGNJN@?@ASGIH@>>>F742%%%&&
@ce010640-102c-4e7c-9f17-45a141f48fd4 runid=615b655584623c08cdef24ecaddfdaffc95be13c ch=130 start_time=2025-08-20T10:27:56.565792-04:00 flow_cell_id=FBD58360 basecall_gpu=Quadro_GV100 protocol_group_id=SDF_08202025_064710 sample_id=SDF_08202025_064710 barcode=barcode13 barcode_alias=barcode13 parent_read_id=ce010640-102c-4e7c-9f17-45a141f48fd4 basecall_model_version_id=dna_r10.4.1_e8.2_400bps_hac@v4.3.0
ATGTTAACGTATTCGTTCGGTTGTCGAACGATGTTATTAACAAAACGACTCCATACTCGTGTGAGTTTTCGCATTTATCGTGAAACACTTTCGCGTTTTTCGTGCGCCGCTTCGTTTACCGCCATCCGAGACCCCACTTGAAAATAAAGTGAAAGTTTATCGACCTAAGATACTAAATGAAGATGCATCTACGAGAAAATCTCGTTCCTTTGAAACTGAACAGGTCTCTAATGTTTCGGAATGTTGTAGCTGATCATAGTCGGGCGCTCCAGCGAAACACCCCATGCAATCACAACGATGTCAGATGGAAACCCGAGTGGTCTAAGCATTTCTCGTATTAATCAGCCGGAATTTGGGGTGTAATGTACTTTTTAGGGTAGTGTGGTATCCAAAGATTTCCATAGAAGGCTCAGTATAA
+
$&&''%##%%%%(%())/,,,.0.'%#"""#%**+*+.+/1//.010//,))'*,*++9DEQDECFIJMKOGEFCCBC?=>>BSFF*))*B;>>::9;NH2...02-1....)%$%)')**159C9556EMKGSMIGMSJKSOOQABBA8(''';;;<ACGEGHDIGKLJNIGHEEKEEK>@=;<<<<:;9:0015>@;99:)))))*-8.(:@AIISFIFEIAADEFA:<ADH?6/222@GIILFFB@@A@@D;11,,,.<<<C@???IACEGFJQMCEFFFFADHFSPHIFGIFGHMHSP<<=HFC@FD@GE<;;<4334?;;;?=30323+++***),/'&&&.('()*-,%$$&&)'&()*..../67@;>DEMDDDBFBDEDISLSHIMGFANPMESGECDCFCC6&%%$$$"
@d504c963-ab49-4ebb-8510-4f7b74118928 runid=615b655584623c08cdef24ecaddfdaffc95be13c ch=478 start_time=2025-08-20T10:28:12.565792-04:00 flow_cell_id=FBD58360 basecall_gpu=Quadro_GV100 protocol_group_id=SDF_08202025_064710 sample_id=SDF_08202025_064710 barcode=barcode13 barcode_alias=barcode13 parent_read_id=d504c963-ab49-4ebb-8510-4f7b74118928 basecall_model_version_id=dna_r10.4.1_e8.2_400bps_hac@v4.3.0
ATATTACATTTACTTGGTTCAGTTATGAAGAACCGATATTAACCAGAACGACTTCCATACTCGTGTGAGTTTTCGCATTTATCGTGAAACGCTTTCGCGTTTTTCGTGCGCCGCTTCATTTGATCTTTACTATTTTAAATTCGACCTCTTCATCAAGGACACCGATTGGCATAACAAAGTGGGTTTTGGCGCCAACCAAATAATAATATCAGTCGAGATTGAATTCATTTTTCATTCATTAGAAATTAATTTCAAAAAAGAAATTCTTAGTAAATAAACTTTAAATTATGTCTAACTCTGAAAAGAATACTTCCAATATCCGGACTTGTTCTTCGGTATTTGCTGAAGATGAGAAAAAGAATGTCTCAAATACATTTTCCACAATTACGAACAAAGCGACCTCATTAACAAAGAGTATATTTTCTATCTTTAGGTTGTGTTCCCCCTTTCAAAACAGATGCGAGCTTGGGACGGCCAAAGGTTCTCATCTGGG
+
$$$$$#$$%#&)*++((*+-))()&&$#$#"##%%&*))*)0>AECFKGMHHPIJLIISHGHHSIOKGESLKMSSFNSISGSHJMLPJNH6666@;329:779>(''';::82/)'&**)'$%&%$$&%(42234?=??=@@?EBAQSLMFLQA@CCGHJFDJCCOB:>>=DCILKSMJHMSKPKSLIMJFLNHJSIGFEBHFOHSNG>955;<?JELIJIKHSIIEHKGSPHMHGN@FMOSKHKLFLFGJK@CGINSLGDLLIISNJJKHSLIMSSLISSSHSODLFEFE;;FJMOLLJCSSIMA>>@EILFIKSPOMGIGLGKKJISMSKKIKLGSSGSHMSJE??>?87967CHHKQIIJJLIGHSJISFGSFHOGJCESMSLNFDDESGHNGNSGJOKIIEFEFIIFFHQIIRGIMJJSNIOIB??FBMGFIISSG@<?>=HBAGFCBBEF1111:9654120-/10>6534335DASFHD;9941&&(
@4b0dedac-a1c7-4b2c-891a-14ef7919f4ff runid=615b655584623c08cdef24ecaddfdaffc95be13c ch=312 start_time=2025-08-20T10:27:57.565792-04:00 flow_cell_id=FBD58360 basecall_gpu=Quadro_GV100 protocol_group_id=SDF_08202025_064710 sample_id=SDF_08202025_064710 barcode=barcode13 barcode_alias=barcode13 parent_read_id=4b0dedac-a1c7-4b2c-891a-14ef7919f4ff basecall_model_version_id=dna_r10.4.1_e8.2_400bps_hac@v4.3.0
ATGTCCTGTACTTGGTTCCAGTTGAACCGATATTAACCAGAACGACTTCCATATTCGTGTGAGTTTTCGCATTTATCGTGAAACGCTTTCGCGTTTTTCGTCGCTTAGCAGCAATACTATCCGTATAATTAAAAAAGATATTTGGTTCCGCCATCCGAGACCCCACTTGAAAATAAAGTAAAGTTTATCGACCTAAGATACTAAATGAAGATGCATCTACGAGAAAATCTTCGCCTTGAAACTGAACAGGTCTCTAATGTTCGGAATGTTGTAGCTGATCATAGTCGGGCGCTCCAGCGAAACACCCCATGCAATCACAACGATGTCAGATGGAAACCCGAGTGGTCTAAGCATTTCTGGTCTAAATAAGCCGGAATTTCCAACTTCGATCCACTTTTTTAGGGTAGTGTGGTATCCAAAGATTTCCATAGAAGGCTCAGTATATG
+
###%&&(&%$$&&$$$')+'&&%#"""$&%('%%$$&(../13'''';3433.,*(),6>=BDDDHMGDGHSNJPKGGSDSHSH>???F:6/-,+*+63))('')*&%&%%&&%''(((*68?EFJJHLHA@BSSGFC>??@?7777<>)BDEIJJGFIGIGHMGFCFGGIDEDCFDFQISMJFOMCLEACCDIJJJNNSIJKLSIFSRSSSLOGSHGKRHIGJMSJDISFEFGGGI=:+4))))AGHNSSJQIGLNOISK<DEGLSLSKJSMOIHKGSJSSIFLHKEIKCBCDSJKLHHGLGSFAJFGDGSLLIHGGJSMGFIFGSJFJLIFFSHIGGLFFLEFIFIFSHS=AHIJH=<<=@=<?@=655-++;A?C@<EFFDFFJIEEGECSHBSSSN>DLNPPJGJSIMHHPJSHGSHLHFLNGHEJGGICDKKA611--&%%
@3e7c81ee-7c1a-4dda-9d19-f93b57885a45 runid=615b655584623c08cdef24ecaddfdaffc95be13c ch=495 start_time=2025-08-20T10:28:00.565792-04:00 flow_cell_id=FBD58360 basecall_gpu=Quadro_GV100 protocol_group_id=SDF_08202025_064710 sample_id=SDF_08202025_064710 barcode=barcode13 barcode_alias=barcode13 parent_read_id=3e7c81ee-7c1a-4dda-9d19-f93b57885a45 basecall_model_version_id=dna_r10.4.1_e8.2_400bps_hac@v4.3.0
GTTATGTCCATTCTTACTCGTTCATTTATATGAACCGATATTAACCAGAAAAACATTCCATCTCGTGTAAGCATCGCAACTCAGCGTGAAACGCTTTCGCGTTTTTCGTGCGCCACTTGAATTGTTCAAGTAGATAAACTTCTACTTTATTTTCAAGTGGGGTCTCGGATGGCGGGAACCAAATATCTTTTTTAATTATACGGATAGTATTGTCTGTTATTTATTCAGAAATTCAGATTACAAACCTTTGTAATCAGTTCTAACAATCATTATGGGTATTGCAATTCATAAACCGATTGTTCTATAGCCAGGCTTTTAAAATTGTGTATGAATAACGCTTACATGTTACATTTAGGTACATTTTTATTAATTTTTCTCGAATAATTTTCGAATCCAAAAAAAAAAGGAATCATACTATACTTGAAAGAATTTTTGGTTTTAGTTGATGTCTCTGCAGGGATTAGATTTGTCAGAGAAACTTTCATTCTATGCCAAAGATCATATTAGAAATATGCTTGATACTTTACTATTTTAAATTCGACCTCTTCATCAAGGACACCGATTGGCATAACAAAGTGGGTTTTGGCGCCAACCAAATAATAATATCAGTCGAGATTGAATTCATTTTTCATTCATTAGAAATTAATTTCAAAAAAGAAATTCTTAGTAAATAAACTTTAAATTATGTCTAACTCTGAAAAGAATACTTCCAATATCCGGACTTGTTCTTCGGTATTTGCTGAAGATGAGAAAAAGAATGTCTCAAATACATTTTCCACAATTACGAACAAAGCGACCTCATTAACAAAGAGTATATTTTCTATCTTTAGGTTGTGTTCCCTTTCAAAACAGATGCGAGCTTGGGACGGCCAAAGGTTCTCATCTTACAG
+
%'*)*'%$$%()%&&$&&%%'(%$##$%&&&$####$$&'(('()(&%%%&(*)%#$#-/5'&'+*+,-+*%$$$$%&&&%%$$#"'()*.A@@@AGEEG?>30/4*&&&----%%&)&((')'('%&%$%$#$$'/121)%'%%0183666644358<88885558>>EGGSEMCGFSESQGF=<=<=:::@>AAE=<<<DCFMHPG>>>=@@AE9988IHLOLIGMISNQMGIMKJMSNJJLHJGIN<PCCB('''679;<MGFJCCDFJIFSMNSHJMNINHLLIFGFFJHNSM?LSKNIKLA@CBHNSFSGSKDGFIFHSSFJHFCEGEKIGEGCEFFHJBDEASIGSIOFGSNGHDGKGKCC:88;KLSSCC>>BCGSNPDIS;6559EFC@ELSGGGSNSISJSKSJHMLGSOFHFCIKLPSNF=ED>896?DS6668FSSSSJMJHHSJSSMSJC><:>CCAAB?;:;9EE=<==7667???AEFJFEFSIKHA@?>DBCC@B;HFJKSHFIISAABG>>>>FFFD>>>ESE????EA=<7<<<<KSJLFLSKFEGCBEEHJIIIIEABDFOINKHLSJDDH?8779;>@<GSIIISNJH@@CDHSGGSJHGGSHHCCDFQKEBDEIJSLHIRGGILKFA7109=B>@?;189:<AAA>>>FKSKKGHGAAE?HGJIJNMSPLKHMJJJJGSKJGHLHH?===LILFKOA@=>OEESGSSISIKGJOQDBCDEH;674/-++-.5?IEFEFBAG@AABHHHHGNIHIKJMOGKSIJJF?CCJISGNKBCCGFHHSC4JIIHEHI>>>?DGFHKKFEDIKSMFSHSHHSLFG?BDCE@=D9999C>==?A:;@@EDABCEE>>>?FEEINGGSSHDDDFB83)&
@1ae72375-ca13-4a1e-afa7-c335e024fc3a runid=615b655584623c08cdef24ecaddfdaffc95be13c ch=398 start_time=2025-08-20T10:28:14.565792-04:00 flow_cell_id=FBD58360 basecall_gpu=Quadro_GV100 protocol_group_id=SDF_08202025_064710 sample_id=SDF_08202025_064710 barcode=barcode13 barcode_alias=barcode13 parent_read_id=1ae72375-ca13-4a1e-afa7-c335e024fc3a basecall_model_version_id=dna_r10.4.1_e8.2_400bps_hac@v4.3.0
ATGTTTTGCATGTTCTTCGTTCGGTTATGCAGCCAGCAGTATGACCAGAACGACTTCCATACTCGTGTGAGTTTTCGCATTTATCGTGAAACACTTTCGCGTTTTTGGTGCACACTCATACACAATTTTAAAAGCCTGGCTATAGAACAATCGGTTTATAATTGCAATACCCATAATGATTGTTCAAACTCATCCGGA
+
$%%&'))&###$$%##$,,/0/---3/+(&###%$#$##$$%$$%%&**)&6567@CFEI?==<?CBGEFDCBGG;7722?77878@?@A@B))))<;<?==?<86&%%%&%&,,-,.99FIJFJNMSMGSSSIEB@;<<KSI@<=>@@AAGJJHSLSHBC;ESGDJFA@@A>A@B<&&&&,30))++15/..&&%&&
@678facf9-1083-4878-b5d9-8b31b900aebb runid=615b655584623c08cdef24ecaddfdaffc95be13c ch=139 start_time=2025-08-20T10:28:11.565792-04:00 flow_cell_id=FBD58360 basecall_gpu=Quadro_GV100 protocol_group_id=SDF_08202025_064710 sample_id=SDF_08202025_064710 barcode=barcode13 barcode_alias=barcode13 parent_read_id=678facf9-1083-4878-b5d9-8b31b900aebb basecall_model_version_id=dna_r10.4.1_e8.2_400bps_hac@v4.3.0
TTTGTACTCGTTGGGTTTTGAAAACCGATATTAACCAGAACGACTTCCATACTCGTGTGAGTTTTCGCATTTATCGTGAAACGCTTTCGCGTTTTTCGTGCGCCGCTTCAGTATAGTATGATTCCTTTTTTTTTGGATTCGAAAATTATTCGAGAAAAATTAATAAAAATGTACCTAAATGTAACATGTAAC
+
%'+**%$'%%%&&&'')('$#####$%$%(')(,//.--.(;999;>C<<54400011*7753599?BCCDGFGFFHIIJMHKHHKKNSKB===ESD;;;;CBB=77834227GGKIGJDDHIF@:4+++18<B'&&&*;0--.CA><<<;<??C?HSQSJHISGQSSIOFIHGFSHILNQE<<<&&&&'&&
@953db9c7-8240-4538-b0d8-83678f695ca6 runid=615b655584623c08cdef24ecaddfdaffc95be13c ch=27 start_time=2025-08-20T10:27:49.565792-04:00 flow_cell_id=FBD58360 basecall_gpu=Quadro_GV100 protocol_group_id=SDF_08202025_064710 sample_id=SDF_08202025_064710 barcode=barcode13 barcode_alias=barcode13 parent_read_id=953db9c7-8240-4538-b0d8-83678f695ca6 basecall_model_version_id=dna_r10.4.1_e8.2_400bps_hac@v4.3.0
ATGTTTTCCTCTTTACACGTTTTCGTTATTTCTTCTCCAGTGAACCGATTAACCGCAACGACTTCCATACTCGTGTGAGTTTTCGCATTTATCGTGAAACGCTTTCGCGTTTTTCGTGCGCCGCTTCACCCATGCAATCACAACGATGTCAATCGAAATTCGAGTGGTCTAAGCATTTCTCGTCTCTAATCAGCCGGAATTTCCAACTTCGATCCACTTTTTAGGGTAGTGTGGTATCAAAGATTTCCATAGAAGGCTCAGTATAGT
+
$&%%')*&$$##&&%%$$$%(*+%$$%%$$'''&%&%%%#"""""#$%$$$$)*('&(()))*-''''&&))+,,,'&'(02335?BDEEDH8889SLLGBBA?E:8778,,+:/++'&&&)())&&-../2332332(%%#$$&%%&'+)*'))))//.+))+2=>?==<=?A;4511*%$&+.*)*,*)(()21<>CEHGGSCCGLSA5555D>;75==C??@DKB;:::323231+,,GA?AGFD:?>==>=@??@3220.*##
@74fcd3ca-5b2e-457d-84e9-d1a7f9f8417e runid=615b655584623c08cdef24ecaddfdaffc95be13c ch=181 start_time=2025-08-20T10:27:50.565792-04:00 flow_cell_id=FBD58360 basecall_gpu=Quadro_GV100 protocol_group_id=SDF_08202025_064710 sample_id=SDF_08202025_064710 barcode=barcode13 barcode_alias=barcode13 parent_read_id=74fcd3ca-5b2e-457d-84e9-d1a7f9f8417e basecall_model_version_id=dna_r10.4.1_e8.2_400bps_hac@v4.3.0
GTTGGTATGCCCTCTTCTTCGTTCGGTTGTCGGAAAACCGATATTAACCAGAACGACTTCCATACTCGTGTGAGTTTTCGCATTTATCGTGAAACGCTTTCGCGTTTTTCGTGCGCCGCTTCAGTATAGTATGATTCCTTTTTTTGGATTCGAAAATTATTCGAGAAAAATTAATAAAAATGTACCTAAATGTAACATGTGA
+
$&'&%%%%%#$%&''(&()&&(('%%%,+*%#"#$''''%%&&'('0::;:;<<::::<520144557>?==<<?;KQ=;;===???<<<<>?CB<;:9;,++43447>0,,.8;;;88-((9:<@A;:;;?BCEECBA35557>*))+973214<??33323321.006+)')24>@HGE==9:<5::<EEB...+***($
@955c2648-83d0-4fc5-97f3-1b94d7d2e413 runid=615b655584623c08cdef24ecaddfdaffc95be13c ch=448 start_time=2025-08-20T10:27:48.565792-04:00 flow_cell_id=FBD58360 basecall_gpu=Quadro_GV100 protocol_group_id=SDF_08202025_064710 sample_id=SDF_08202025_064710 barcode=barcode13 barcode_alias=barcode13 parent_read_id=955c2648-83d0-4fc5-97f3-1b94d7d2e413 basecall_model_version_id=dna_r10.4.1_e8.2_400bps_hac@v4.3.0
CTGTTTTGCCTGCTTCGTTCGGTTTTTGAACAATATAACGAAACGACTTCCATACTGGTGTAGGTTTCGCATTTATCGTGAAGGCTTTCGCGTTTTTGGTGCGCCGCTTCATCGAGATTGAATTCATTTTTCATTCATTCAGAAATTAATTTCAAAAAAGAAATTCTTAAGTAAATGAACTTTTAAATTATGTCTAACTCTGAAAAGAATACTTCCAATATCCGGACTTGTTCTTCGGTATTTGCTGAAGATGAGAAAAAGAATGTCTCAAATACATTTTCCACAATTACGAACAAAGCGACCTCATTAACAAAAAGATATATTTTCTATCTTTAGGTTGTGTTCCCCTTTCAAAACAGATGCGAGCTTGGGACGGCCAAAGGTTCTCATCTTCAGGG
+
###%%%%$%$#$###%%%'&%$$%'&'%#"$$&&'(%)&&%%&233455'=0:;=D7777@.,++/66>>8887//&%&%&%$$##'*)+15577?C'&&'+*+-**+,2354223@?E==<=A4,,,6@<,,/3/../-+**6?BC1114-,*++>EEECDEKIB@:52(/<AFG((((<>?A@F>@GDDFDLHGFHFFGHGMGHMNJGKNJIPKJJIEJ@82<88GI?IIHRMOILRHFFNJSLKLRDEA:6587BKGBGICCLGFIDMGFGMFDDBA@B<>--,0,.111:@SOSGB@AAFFCDC>A?8-+**)-'&&67==CA>>?AAA=;9999.5/.-(047=@4/<>PSGCBAADA////43+**)5,,,-,,,==>@AB><==?9)((()
@66572067-494a-4a36-ae13-e6c39c1078eb runid=615b655584623c08cdef24ecaddfdaffc95be13c ch=364 start_time=2025-08-20T10:27:54.565792-04:00 flow_cell_id=FBD58360 basecall_gpu=Quadro_GV100 protocol_group_id=SDF_08202025_064710 sample_id=SDF_08202025_064710 barcode=barcode13 barcode_alias=barcode13 parent_read_id=66572067-494a-4a36-ae13-e6c39c1078eb basecall_model_version_id=dna_r10.4.1_e8.2_400bps_hac@v4.3.0
TTTGTTGATTCTACTCGTTCAGTTATTGCAAGCCGCCGATATTAACAGAACGACTTCCATACTCGTGTGAGTTTTCGCATTTATCGTGAAACGCTTTCGCGTTTTTCGTGCGCCGCTCATCTGAAAAGAATACTTCCAATATCCGGACTTGTTCTTCGGTATTTGCTGAAGATGAGAAAAAGAATGTCTCAAATACATTTTCCACAATTACGAACAAAGCGACCTCATTAACAAAGAGTATATTTTCTATCTTTAGGTTGTGTTCCCCTTTCAAAACAGATGCGAGCTTGGGACGGCCAAAGGTTCTCATCTTAGGT
+
%'%$%1*)))*+--0''*+9/../%&&$$$$$&&%%''()(''&%%##%&)8:?BLDDBDFFEFHSSKGQJLIKNNPSIIOIFGOEIHISKSJHMMIBBAEEDDFSE?@@ALDC>47))KLHFCFNMJD?;96689F;:20/)(((()789EC7>=9:GGGGFEFOKFSILHK<;:<=ED;852/120../;<=CGFCCDHHGEJLKQSMGDHFFIKKQJCCCCGMIGD<SSJIJSJNGHHFHEFHA@?BGDFJGLMONPSMKSBIQS@?E:=>JQNDHGMJHENIA@A99:;H@@@BDCEONHGIMHCC<;9'&%$
@d54f787d-c166-492f-9655-c9f22ca24d8a runid=615b655584623c08cdef24ecaddfdaffc95be13c ch=41 start_time=2025-08-20T10:28:17.565792-04:00 flow_cell_id=FBD58360 basecall_gpu=Quadro_GV100 protocol_group_id=SDF_08202025_064710 sample_id=SDF_08202025_064710 barcode=barcode13 barcode_alias=barcode13 parent_read_id=d54f787d-c166-492f-9655-c9f22ca24d8a basecall_model_version_id=dna_r10.4.1_e8.2_400bps_hac@v4.3.0
GTGTTATGTACATATTTACTTCGTTCAGTTGTGGCCATGAACCGATATTAACCAGAACAAGCTTCCCATCTCGTGTGAGTTTTCGCATTTATCATGAAACGCTTTCGCGTTTATA
+
&&+,3,,('&$%%%%&)'(()(''(/-+)*'$##$##"""##%####$%#%+)),*+/+(&%%&&//)9001@BBF5556;<??@AAG>E987---.:=>+)))33386119-,,
@d088c918-f488-4f04-b023-cd8fb8c4f6b2 runid=615b655584623c08cdef24ecaddfdaffc95be13c ch=70 start_time=2025-08-20T10:28:00.565792-04:00 flow_cell_id=FBD58360 basecall_gpu=Quadro_GV100 protocol_group_id=SDF_08202025_064710 sample_id=SDF_08202025_064710 barcode=barcode13 barcode_alias=barcode13 parent_read_id=d088c918-f488-4f04-b023-cd8fb8c4f6b2 basecall_model_version_id=dna_r10.4.1_e8.2_400bps_hac@v4.3.0
ATGTTTATGTTAACCTATTGGTTCAGTTGCAGCCGATATTAACCGAAACAGCTTCCATCTCGTGTGAGTTTTCGCATTTATCTCGTGAAACGCTTTCGCGTTTTTCGTGCGCCACTTCACACACACAATTATGGAAGTAAT
+
/02210.--,,'$$$$##%$'()2+('''$"#$'())&''$$&&%&&1,-)))*,---'&&'*-71222<?CCDE>=<60/))''+,-15<0-,,C:BDEDECISC>>>?0/0(((),))(*()'(&&%'&&&(21/.+++
@30fbe04d-7f63-40e7-854c-56517b716eb3 runid=615b655584623c08cdef24ecaddfdaffc95be13c ch=253 start_time=2025-08-20T10:27:55.565792-04:00 flow_cell_id=FBD58360 basecall_gpu=Quadro_GV100 protocol_group_id=SDF_08202025_064710 sample_id=SDF_08202025_064710 barcode=barcode13 barcode_alias=barcode13 parent_read_id=30fbe04d-7f63-40e7-854c-56517b716eb3 basecall_model_version_id=dna_r10.4.1_e8.2_400bps_hac@v4.3.0
ATGTACTCGTTGGTATGAACCGGATATTCATTAGGAACGACTTCCATCTCGTGTGAGTTTTCGCATTTATCGTGAAACGCTTTCGCATTTTCATAGCCGCTCGTCTGAGTTTTCGCATTTATCGTGAAACGCTTTCGCGTTTTTGG
+
##$$##(%%(&$%%%%$#$#$%(&%%+,&+-(&&&-/0-...)%',0'''/;;H<<<<=>>:99<=EFBHJJIIGHKSD?BBJA=:''''/)))-,,***06566>9988:;A=;;<<@CCC2222879IB=;53(&&'(,-.7.-
@1ffa3bbe-c127-4632-b7d5-7f81e680c3e9 runid=615b655584623c08cdef24ecaddfdaffc95be13c ch=391 start_time=2025-08-20T10:28:08.565792-04:00 flow_cell_id=FBD58360 basecall_gpu=Quadro_GV100 protocol_group_id=SDF_08202025_064710 sample_id=SDF_08202025_064710 barcode=barcode13 barcode_alias=barcode13 parent_read_id=189f5dd1-328f-4e37-9967-b42cfcc8a7d3 basecall_model_version_id=dna_r10.4.1_e8.2_400bps_hac@v4.3.0
GCTGCCCTGTATTGGTTGGTTATGCAGAAAGGATATTTAACCAGAACGACTTCCATACTCGTGTGAGTTTTCGCATTTATCGTGAAACGCTTTCGCGTTTTT
+
#"""#&&')*(&&%''%##$&%%$$#######%**+0/-9??AAGIFGGEGC9LGFKOSFEEEK;;;;HMGDBAABLKEH????IKHI32203248..-*)'
@66c2714f-9aa8-4fb8-aa95-bf8129b94672 runid=615b655584623c08cdef24ecaddfdaffc95be13c ch=183 start_time=2025-08-20T10:28:07.565792-04:00 flow_cell_id=FBD58360 basecall_gpu=Quadro_GV100 protocol_group_id=SDF_08202025_064710 sample_id=SDF_08202025_064710 barcode=barcode13 barcode_alias=barcode13 parent_read_id=6ababcbd-59c9-4d7c-9a89-5b9df618fbae basecall_model_version_id=dna_r10.4.1_e8.2_400bps_hac@v4.3.0
ATGTTGTCCTCTACTCGTTCAGTTGAAGCCGATATTAACCAGAACGACTTCCATACTCGTGTGAGTTTTCGCATTTATCGTGAAACGCTTTCGCGTTTTTCGTGCGCCGCTTCAATACTCGTGTGAGTTTTCGCATTTATCGTGAAACGCTTTCGCGTTTTTCGT
+
$#$%&$$##%%$%''%&)+3211,'$#"#$%&'&')%&'(+,,-,1356>78997783222:+++)))))(()*/0/345<@:;@=822/1118('''.70,,)*5789311/367C;;;;JISOOSJNSSSMGIIHJGJBACAIHSN@??=A@@EA>=>@A-&%
@6187307e-323a-4f0d-a536-8d657db0aad0 runid=615b655584623c08cdef24ecaddfdaffc95be13c ch=488 start_time=2025-08-20T10:28:39.565792-04:00 flow_cell_id=FBD58360 basecall_gpu=Quadro_GV100 protocol_group_id=SDF_08202025_064710 sample_id=SDF_08202025_064710 barcode=barcode13 barcode_alias=barcode13 parent_read_id=6187307e-323a-4f0d-a536-8d657db0aad0 basecall_model_version_id=dna_r10.4.1_e8.2_400bps_hac@v4.3.0
TGTTGGTGTACTTGGTTCGGTTATGCCATTGGGTGTTTGACCAGAACGACTTCCATACTCGTGTGAGTTTTGGTGTTTATACGTGAAACGCTTTCGCGTTTTTCGTGCGCCGCTTCAAATAGTAAAGTATCAAGCATATTTCTAATATGATCTTTGGCATAGAATGAAAGTTTCTCTGACAAATCTAATCCCTGCAGAGACATCAACTAAAACCAAAAATTCTTTCAAGTATAGTATGATTCCTTTTTTTTTTTGGATTCGAAAATTATTCGAGAAAAATTAATAAAAATGTACCTAAATGTAACATGTAAGCGTTATTCATACACAATTTTAAAAGCCTGGCTATAGAACAATCGGTTTATGAATTGCAATACCCATAATGATTGTTAGAACTCATTACAAAGGTTTGTAATCTGAATTTCTGAATAAATAACAGACAATACTATCCGTATAATTAAAAAAGATATTTGGTTCCCGCCATCCGAGACCCCACTTGAAAATAAAGTAAAGTTTATCGACCTAAGATACTAAATGAAGATGCATCTACGAGAAAATCTTCGCCTTGAAACTGAACAGGTCTCTAATGTTCGGAATGTTGTAGCTGATCATAGTCGGGCGCTCCAGCGAAACACCCCATGCAATCACAACGATGTCAGATGGAAACCCGAGTGGTCTAAGCATTTCTGGTCTAAATAAGCCGGAATTTCCAACTTCGATCCACTTTTTTAGGGTAGTGTGGTATCCAAAGATTTCCATAGAAGGCTCATTGTAAT
+
$$$%####$%%&%$&()1,,,-+*%$#"""#%%%'&&&%%%&0/./-/...@=?5A/---?CCA<C@BCD>(((()(().-,++1;@HSSQFFF?@AJCBCKJ9887;766122212>AB:99:??>@;0(('(/;<:4445@GLKIIGIIQSSSLSINGG;;GFEEKSOSIISSIEGJJSILSGLGELHSIKBC::?GEFHNHGSFJJFIINSFGSSNHJDHHMNSSJLKMJIGSSPNOGJ=?B<5<>NSSSF2237@EC@<CGFD522,+++BFNLRLNNJLDK=IRJGFKGKHGJLQNSMSISHJIKKKSGFFILSQLJJHJHJKIJMIKSLKRFRHIISSHGKAASHIJSINIMHIHJEFDCOIJHSSLMDFHIKKFHISJKSSJGPKIJKISSSIIMKLHJHSSSNNLSSKGHNH@AMMSIJJSSKISGLIFKHKNGHJHSISJHJMKNSB:986SIOHFCDGJHFFSHIC<FEBEDFBB@?;;=>>MSJIFHDHJGJSOKJLSSSGNMSKJEJSJGEKJMGIFIHJGMSSJHJKMSGKGLSIJHRSMJSFSID>???GAILHHLIMJGJIGLHKJSJLHKGL>C@>?MEGDEFBCGFFSGHFH4444A@@HDBBDSLJKEEEMN<ABBDCEDFCEDBDEDCBBCDEKKCDGGKSSRLMMMFDDEIPKIHIFDC;<==<@++++5++:<<:745577@BCDBE998951122;?3CH@MSSPKGIIMJDLFFKGFEISHFIHKA@>HGG/<::;<;<:861////*(&
@82782c28-a68f-46d1-91cf-3569f2c10f09 runid=615b655584623c08cdef24ecaddfdaffc95be13c ch=188 start_time=2025-08-20T10:28:41.565792-04:00 flow_cell_id=FBD58360 basecall_gpu=Quadro_GV100 protocol_group_id=SDF_08202025_064710 sample_id=SDF_08202025_064710 barcode=barcode13 barcode_alias=barcode13 parent_read_id=82782c28-a68f-46d1-91cf-3569f2c10f09 basecall_model_version_id=dna_r10.4.1_e8.2_400bps_hac@v4.3.0
TTTTGCATTTACTGGTTGGTTATGTTGGAACCGGTTGCTGACCAGAAACAACTTCCATACTCGTGTGAGTTTTCGCATTTATCGTGAAACGCTTTCGCGTTTTTCGTGCGCCGCTTGGCGGTTAGGATTTCTAGAGAAACTTTCATTCTATGCCAAAGATCATATTAGAAATATGCTGATACTTTACTATTTTAAATTCGACCTCTTCATCAAGGACACCGATTCGAGCCGGCATAACAAAGTGGGTTTTGGCGCCAACCAAATAATAATATCAGTCGAGATTGAATTCATTTTTCATTCATTAGAAATTAATTTCAAAAAAGAAATTCTTAGTAAATAAACTTTAAATTATGTCTAACTCTGAAAAGAATACTTCCAATATCCGGACTTGTTCTTGGGTCCTTGCTGAAGATGGAGAAAAAGAATGTCTCAAATACATTTTCCACAATTACGAACAAAGCGACCTCATTAACAAAGAGTATATTTTCTATCTTTAGGTTGTGTTCCCCTTTCAAAACAGATGCGAGCTTGGGACGGCCAAAGGTTCTCATCTTGGGT
+
#%(('$##"##%'%%&'(%%%$%$$$##""#$$$$%%$$#$&&)))*/)'''(/.0*''*?=AABGMJSJKKOJIHJIDOJHKFGFSSJSHFEIKJSSC?>>@S@???DDBC;3,(&(('%$#$&*(*.0+)&&&7?OJKSLFJCEKDFEFAGECGLSSLSIS@?>0**/++,...0,,.;<>?GCFFEHFLK=>>IJMDECCMFE713@A????ECDA>0/,+*(((+++/46>DFA;HJOGGGNJSISKHOMFEEDLFHJGDSSSHKFHFABACABAAGFLLSPKKF@>A>CCECEDFEF@>?ADLSOHFEF8;=>>SSSLDDLISKHILGLJSHEHILA@@E888GSHHICHLJLGGIMIEKSKSSPFF<:::LKSSKSEM@FDCJHCCCBA='''',)))):AAEBB?=2+)+2477767601:7666<FJHK@>=::<:14+*))&%%%'(*/5=@>>@@JIJSD?MMJGIJFHEDGDIHSINIMKKGIJNHJNISMKDD;CCC>=JHKEDLS5555<;-)))))(),,7)&&&258AHGEDFA==<<=***&
@5f9d5efd-0d77-4d8c-99e0-c355585d6b2d runid=615b655584623c08cdef24ecaddfdaffc95be13c ch=51 start_time=2025-08-20T10:28:45.565792-04:00 flow_cell_id=FBD58360 basecall_gpu=Quadro_GV100 protocol_group_id=SDF_08202025_064710 sample_id=SDF_08202025_064710 barcode=barcode13 barcode_alias=barcode13 parent_read_id=7963bcc8-1605-4734-8322-991892680c7d basecall_model_version_id=dna_r10.4.1_e8.2_400bps_hac@v4.3.0
ATGTTTTGTCTGCCTTCGTTCGTTGAGCCGCCGAATTAACCAAACGACTTCCATACTCGTGTGAGTTTCGCATTTATCGTGAAACGCTTTTCGCGTTTTTCGTGCGCCGCTTCATTAGGTACATTTTTATTAATTTTTCTCGAATAATTTTCGAATCCAAAAAAAAAGGAATCATACTATACTTGAAAGAATTTTTGGTTTTAGTTGATGTCTCTGCAGGGATTAGATTTGTCAGAGAAACTTTCATTCTATGCCAAAGATCATATTAGAAATATGCTTGATACTTTACTATTTTAAATTCGACCTCTTCATCAAGGACACCGATTGGCATAACAAAGTGGGTTTTGGCGCCAACCAAATAATAATATCAGTCGAGATTGAATTCATTTTTCATTCATTAGAAATTAATTTCAAAAAAGAAATTCTTAGTAAATAAACTTTAAATTATGTCTAACTCTGAAAAGAATACTTCCAATATCCGGACTTGTTCTTCGGTATTTGCTGAAGATGAGAAAAAGAATGTCTCAAATACATTTTCCACAAATACGAACAAAGCGACCTCATTAACAAAGAGTATATTTTCTATCTTTAGGGTTGTGTTCCCCTTTCAAAACAGATGCGAGCTTGGGACGGCCAAAGGTTCTCATCATG
+
%%&)*'&%%%$$&*)*')'','&&$######%%&&%)%%%&#'(,+)(()&+&&))++-/**''((*09:;>?@?;;:;@@FFPI?:;10//49;666<K><<:;;;:789;4456><=CFFHGEHHNA@;69@DSSHDB><>>ASLIMHSFCDEEGEHIEKGKDDDAACIFIHFGIGHSJHIHCGOSKSKHLSSSLLSHMKLGKJJHIS82222FFBBDFHSOHOFFSSIDEAAABMJRFIJI@CSIDCBBICD531++&%./*'('&&&-???<=>?BBHOHHGPLDEDC@GI999:I73357<::<8:A=9999AISEDABD@FDSMSMLFLHGHSGOSHSMHOLHOJICDABDFEIHEJCAA@=;4/./6?ADKE.---8/3:>??@@ABCGFC=1001>AA/.-./),28=??@:ADGMKIMGGRGIMLJFKCFFSKNGHKJOIINJPJRSJEHESGOGGMKLKJJGELHSLLFJDSIHLSFGD430))*):7788FLBDCHHF?=;9:EIHCDCE????GDNIPSJEF=989?;:43*.)*:9<=EEDJGCCCCSISJGBSSHJJLSKDFGFGKJLJSJFISLC>><7;7)))*)(((+++949;ENS<??>@B@HEDSF@@AAJSDCG@@AG8CC><.++'%%#
@5b4da711-2359-4542-8589-ae709361ab85 runid=615b655584623c08cdef24ecaddfdaffc95be13c ch=187 start_time=2025-08-20T10:28:44.565792-04:00 flow_cell_id=FBD58360 basecall_gpu=Quadro_GV100 protocol_group_id=SDF_08202025_064710 sample_id=SDF_08202025_064710 barcode=barcode13 barcode_alias=barcode13 parent_read_id=5b4da711-2359-4542-8589-ae709361ab85 basecall_model_version_id=dna_r10.4.1_e8.2_400bps_hac@v4.3.0
GCTATGTACTTGGTTCAGTTGTTATTGAAGCCGGTGTTTAACCAGAACGACTACTTCCATACTCGTGTGAGTTTTCGCATTTATCGTGAAACGCTTTCGCGTTTTTCGTGCGCCGCTTCATCAAGGACACCGATTGGCATAACAAAGTGGGTTTTGGCGCCAACCAAATAATAATCCAGTCGAGATTGAATTCATTTTTCATTCATTAGAAATTAATTTCAAAAAAGAAATTCTTAGTAAATAAACTTTAAATTATGTCTAACTCTGAAAAGAATACTTCCAATATCCGGACTTGTTCTTCGGTATTTGCTGAAGATGAGAAAAAGAATGTCTCAAATACATTTTCCACAATTACGAACAAAGCGACCTCATTAACAAAGAGTATATTTTCTATCTTTAGGTTGTGTTCCCCTTTCAAAACAGATACAAGACTGGGACGGCCAAAGGTTCTCATCTAGGG
+
##$#$$$#"''%'*,2,**+('($$$####"#%&'&%%%&'(*((&''//./+%((()*+5335>?@C>?==;?IDAAGIGIFMHLIMHSNSSIQGMIISJC@>BGEDCDFKJSDA855>@CABBJIGDDDDIEJKJNJSHIHNSSMSMJOMPSNJIHKJMHJSFDSHFNFL;::1003657>?BEFABCDLEGGDKKSHSMHJJNEIBCERKSJGLCIFDDEBB84**0/-''(&'')669=AC>==LKKJJSSSKSIJGPKSEG=>AENGHOMNSGPGSFOELIE@;955CFFKSOLIHLHGD@???LHKSFJLG???SSSMPSLKFMPJMGHFEGHSBCBEACF?@QJNJSKBDDDKMSKJGHIFJGLIKILSNSLSISGLGPILSSMIJSLNIREOQJGSSLFJDSSLA?HCHIHB?-,,-)))%'(%&&'5?IEEDGCDCE?SHHD1///2&'()
@548efd62-ce4e-4783-b902-46ff1fbb01cc runid=615b655584623c08cdef24ecaddfdaffc95be13c ch=18 start_time=2025-08-20T10:28:27.565792-04:00 flow_cell_id=FBD58360 basecall_gpu=Quadro_GV100 protocol_group_id=SDF_08202025_064710 sample_id=SDF_08202025_064710 barcode=barcode13 barcode_alias=barcode13 parent_read_id=548efd62-ce4e-4783-b902-46ff1fbb01cc basecall_model_version_id=dna_r10.4.1_e8.2_400bps_hac@v4.3.0
ATGTTTTGTCCTGTACTTGGTTCGGTTCTGTGCAGCCACCGATATTAACCAGAACGACTTCCATACTCGTGTGAGTTTTTCGCATTTATCGTGAAACACTTTCGCGTTTTTTCGTGCACCGCTTCACAGAACAACTCCATACTCGTGTGAGTTTTCGCATTTATCGTGAAACGCTTTCGCGTTTTTCGTGCGCCGCTTCATCTACGAGAAAATCTTCGCCTTGAAACTGAACAGGTCTCTAATGTTCGGAATGTTGTAGCTGATCATAGTCGGGCGCTCCAGCGAAACACCCCATGCAATCACAACGATGTCAGATGGAAACCCGAGTGGTCTAAGCATTTCTGGTCTAGAATGACCGGAATTTCCAACTTCGATCCACTTTTTTAGGGTAGTGTGGTATCCAAAGATTTCCATAGAAGGCTCAGTCTGAT
+
##$&('&%&$$%&&%%()%%&(4)))*.)%%%$$###$#%)./-+,+,57;>>?=<;;;FDIDFCDHDEFDG;<<<;<:>//0992222****@DGG2222I?<<<?===AC/...6''''-)''))))+,,.0-+**+89999BBDFGIGEGJKNFLGEGB@DCCCCPSHKCBAAI?>?CDBFHIA@?ACEBF?A><;999;??3003:=68....01ABIEHSLFIIISLGIHJSMKPLGSINE<CEDGMFEGHGKJFF@BCDCD8777AABJDDCFE...-++,?66-6<:>>>CEJGDBDGPEJFSSFCBBESB@JIHJG?>>?GSHJLSNHLILFEFD7667;)&$%%)(''%))))0,(745@CBAAFCCIDJLEPSSMJFGSSJDEJLAA@?H?>9;<HGHJECF;CEDCECFBD4(&&$$%%-
@340d7b21-ee5b-49da-9199-2d6754efd4af runid=615b655584623c08cdef24ecaddfdaffc95be13c ch=209 start_time=2025-08-20T10:28:25.565792-04:00 flow_cell_id=FBD58360 basecall_gpu=Quadro_GV100 protocol_group_id=SDF_08202025_064710 sample_id=SDF_08202025_064710 barcode=barcode13 barcode_alias=barcode13 parent_read_id=340d7b21-ee5b-49da-9199-2d6754efd4af basecall_model_version_id=dna_r10.4.1_e8.2_400bps_hac@v4.3.0
ATGTTGTGTAACCTACTCGTTCAGTTATTGAACCGATATTAACCAGAACGACTTCCATACTCGTGTGAGTTTTCGCATTTATCGTGAAACGCTTTCGCGTTTTTCGTGCGCCGCTTCAACGGATAGTATTGTCTGTTATTTATTCAGAAATTCAGATTACAAACCTTTGTAATGAGTTCTAACAATCATTATGGGTATTGCAATTCATAAACCGATTGTTCTATAGCCAGGCTTTTAAAATTGTGTATGAATAACGCTTACATGTTACATTTAGGTACATTTTTATTAATTTTTCTCGAATAATTTTCGAATCCAAAAAAAAAAGGAATCATACTATACTTGAAAGAATTTTTGGTTTTAGTTGATGTCTCTGCAGGGATTAGATTTGTCAGAGAAACTTTCATTCTATGCCAAAGATCATATTAGAAATATGCTTGATACTTTACTATTTTAAATTCGACCTCTTCATCAAGGACACCGATTGGCATAACAAAGTGGGTTTTGGCGCCAACCAAATAATAATATCAGTCGAGATTGAATTCATTTTTCATTCATTAGAAATTAATTTCAAAAAAGAAATTCTTAGTAAATAAACTTTAAATTATGTCTAACTCTGAAAAGAATACTTCCAATATCCGGACTTGTTCTTCGGTATTTGCTGAAGATGAGAAAAAGAATGTCTCAAATACATTTTCCACAATTACGAACAAAGCGACCTCATTAACAAAGAGTATATTTTCTATCTTTAGGTTGTGTTCCCCTTTCAAAACAGATGCGAGCTTGGGACGGCCAAAGGTTCTCATCTTGGGGAG
+
*+-/0&&'('$$$$$%%$%&&&%$$%"$&##""#$#$(++'04765457/...I<EAC@?B>=?>@<D@ICMHB:96551/002BDKIJK=<<<KIJIDAA@BLC?>>@9887;:1*+?A@>7:=AB@:967BD>ED*AFGACAAJGMSSKICBA@EDGJKKOSCLSSKGLQMDHCGIGFIHSHGQC@BASHNKHSSIGGHIKII;7778GFECCDGFHHGDEEFFGIGFJDE:KSCFKKIKIKIHKJIMLPOPIIEFFGIDEFGPMFIIHSKGSILIINGHSS>?JSMEFHSSQC;:?BGMISHKJF9889==81=BDSHSSSJLSMMNSSLKHMLIJLJ@RSGKOJSESSKGFGESSHESIISJSSGD@=<=FMKKJFJJIHEMKNIKIHOILSL?HLKLPSGOEFEKMQMSSSSSIFRMSLISNHSGSSKIHINSSKOSSSSLGJKIHJ:99IGCCADBFDEJ8ELGKPSSKIKHKJMGEBSLONKJLLKKSLRKHMMHHFEBDHD@@@EILLHSSSSIMMSPPPIHLJJISSGMFMSGEIJGSSFEFFHDISJFJSIHSGMFR55339KSGEBGSISJLJHGJSEEE6??87799=EJOFSMSINOHNHFG::A:9IA@>CHCDCSSLHJGMSGFGFSLSKLLKLBBBAEECDDFPSSSMKSCDB@BLOIGDDHBA>=<<?AFLHGEIHMGSBDLISKGKBBCDQFNMIBABCIIHKE<HEFIOFHSFGHLSJHSSGHHJEDJGHGHKLINHS;<FE309&###)&&&&'''&&&&''''((7.-**103?DDDFNFED::+&(('&$
@75c6f66b-6df0-48aa-8834-a93802e0e45a runid=615b655584623c08cdef24ecaddfdaffc95be13c ch=53 start_time=2025-08-20T10:28:28.565792-04:00 flow_cell_id=FBD58360 basecall_gpu=Quadro_GV100 protocol_group_id=SDF_08202025_064710 sample_id=SDF_08202025_064710 barcode=barcode13 barcode_alias=barcode13 parent_read_id=75c6f66b-6df0-48aa-8834-a93802e0e45a basecall_model_version_id=dna_r10.4.1_e8.2_400bps_hac@v4.3.0
GTGTTATGTTAGTTATTTCTTCGACTTTTCGTTGCTGACCAGCCAATATGACCGGAACAACTACTTCCATACTCGTGTGAGTTTTCGCATTTATCGTGAAACGCTTCGCGTTTTTGGTGCGCCGCTTTAGTATTTATTTTCAGAGTTAGACATAATTTAAAGTTTATTTACTAAGAATTTCTTGAAATTAATTTCTG
+
##$$&$%$%&$$$$##%$$%'&)*)))))((('&$##########&'&&#$)),))*?544575599:;>3333899C<9888=HK8877?;9;8889B@?>600.'((2236<A/../=98;7620,&$%++(&$%&'::?@?BBPEDGEEHGHQMSHIFGE@GJREOHSLI?=@HC?C8)''::CLJICEF3/3$
@a02b361e-95ce-436c-bdda-a8629e719892 runid=615b655584623c08cdef24ecaddfdaffc95be13c ch=320 start_time=2025-08-20T10:28:37.565792-04:00 flow_cell_id=FBD58360 basecall_gpu=Quadro_GV100 protocol_group_id=SDF_08202025_064710 sample_id=SDF_08202025_064710 barcode=barcode13 barcode_alias=barcode13 parent_read_id=a02b361e-95ce-436c-bdda-a8629e719892 basecall_model_version_id=dna_r10.4.1_e8.2_400bps_hac@v4.3.0
GTGCCTACTGGTTCGGGACTATGGAACCGGGTGTTTAACCAGAACGACTTCCATACTCGTGTGAGTTTTCGCATTTATCGTGAAACGCTTTCGCGTTTTTTCGTGCGCCGCTTCAGCCTGGCTATAGAACAATCGGTTTATGAATTGCAATACCCATAATGATTGTTAGAACTCATTACAAAGGTTTGTAATCTGAATTTCTGAATAAATAACAGACAATACTATCCGTATAATTAAAGAAGTATTGGTTCCCGCCATCCGAGACCCCACTTGAAAATAAAGTAAAGTTTATCGACCTAAGATACTAGATGGAAGATGCATCTACGAGAAAATCTTCGCCTTGAAACTGAACAGGTCTCTAATGTTCGGAATGTTGTAGCTGATCATAGTCGGGCGCTCCAGCGAAACACCCCATGCAATCACAACGATGTCAGATGGAAACCCGAGTGGTCTAAGCATTTCTGGTCTAAATAAGCCGGAATTTCCAACTTCGATCCACTTTTTTAGGGTAGTGTGGTATCCAAAGATTTTT
+
$$$%&%$&'$%&&)&%%'&%%'%$"#####%0/./249;=<<;=>==DELJKIS<;;<GSJGIGHFGHHMGDEESSGJBBB@DCIIDE@<=;<@43262.*&&'(---*())*%%&&09;<BNLG;:99<CEFHCHGFSJSISLQFISMSSLKJHFSLLGIHGGSSQHFGGA<??DD?EIFJSRMLMSGKKMJSISLGK=<==?CFGSLBBAA<45=///DCABCLSIIMHIGJ;0,++*)'%$$'%(++---).-.//07=?AAGHKJCMMIIELMQLSSLLKSSKHDKSSJDCDCSLJJLGDQG5.-),*)*/0,,/5642236556FJH=CF>4;;EFMLSLOOHFFSMSSJPNSQSKSILSL=MHIPSNSNOSIKKKGHSPLLCCBBFDDFHQJIJLQSISIPPSSGEGCABEOLSJFDEDHGKKIGGHSJHIEGFB<871002<BDCECDGKHIKKOHEGJMFKHNGMGMHICBBBIKLGLIEFCJFGEEGOSBS@GSSSFFJLIPSSGH<<<<A:61.46('(*+)
@9d319eff-a5c8-4c3a-982a-e1e7f5769adb runid=615b655584623c08cdef24ecaddfdaffc95be13c ch=42 start_time=2025-08-20T10:28:21.565792-04:00 flow_cell_id=FBD58360 basecall_gpu=Quadro_GV100 protocol_group_id=SDF_08202025_064710 sample_id=SDF_08202025_064710 barcode=barcode13 barcode_alias=barcode13 parent_read_id=9d319eff-a5c8-4c3a-982a-e1e7f5769adb basecall_model_version_id=dna_r10.4.1_e8.2_400bps_hac@v4.3.0
TGTTTATGTCGCTTGATTAGTCATTAAAGATACCGATATTAACCAGAACGACTTCCATACTCGTGTGAGTTTTCGCATTTATCGTGAAACGCTTTCGCGTTTTTGGTGCGCCGCTTCATCAGAGAAACTTTCATTCTATGCCAAAGATCATATTAGAAATATGCTTGATACTTTACTATTTTAAATTCGACCTCTTCATCAAGGACACCGATTGGCATAACAAAGTGGGTTTTGGCGCCAACCAAATAATAATATCAGTCGAGATTGAATTCATTTTTCATTCATTAGAAATTAATTTCAAAAAAGAAATTCTTAGTAAATAAACTTTAAATTATGTCTAACTCTGAAAAGAATACTTCCAATATCCGGACTTGTTCTTCGGTATTTGCTGAAGATGAGAAAAAGAATGTCTCAAATACATTTTCCACAATTACGAACAAAGCGACCTCATTAACAAAGAGTATATTTTCTATCTTTAGGTTGTGTTCCCTTTCAAAACAGATAGACTGGGACGGCCAAAGGTTCTCATCTTTGGCGAT
+
%'),'%&&'$##$%#$$%$$$###$###$##"#%(-1,***+>;99;<?54)(()3;?2223ACBA9BCDDGJAABEE>JJSMFHKSPOOCAA@F4-+00008>'&&'++++-.0103?:::9:>?B=<<<61288<::??CGFIKJLJSSKJGB==>>IKSOSISIKIOGEHJSGOFHFJKADABEHABA?KGC:44EECKGHSSNH845D@>@B?BBDIGSPNHPMIMMSIGDGCDCDBDIHKFQRGNNRLSIJIJDBBCAEHJIHJKSLFDDCKJ?<JJFAKHLJSJKSHSBSASIBEBSSEOIIKMSSHLGSFGKKPIGL@GKJHIISSLSSQMSSHSMPFEDISOFSSKKSIIINLSFISEIFHFKKIMKLSSSGGNKEO@HFKHIIKLKSDEICCOLJBMKNJGKEFDGGENIFFEGMKLFDFHEFB>9:888FHHFB@@@NJLHLHHSJGEKFHGFIISISKKIHMNSIHGEIOKLSIJL@EE<=OGSESJH'%%''&&./-.ACGFDDC>=?DLMJHNGGL951+)*)($$
@31cf452d-798a-421d-ab15-1282628407d6 runid=615b655584623c08cdef24ecaddfdaffc95be13c ch=432 start_time=2025-08-20T10:28:31.565792-04:00 flow_cell_id=FBD58360 basecall_gpu=Quadro_GV100 protocol_group_id=SDF_08202025_064710 sample_id=SDF_08202025_064710 barcode=barcode13 barcode_alias=barcode13 parent_read_id=31cf452d-798a-421d-ab15-1282628407d6 basecall_model_version_id=dna_r10.4.1_e8.2_400bps_hac@v4.3.0
GTTATGTTAACCTACTCGTTCAGTTGTGAAACCGGTGTTTAACCAGAACGACTTCCATACTCGTGTGAGTTTTCGCATTTATCGTGAAACGCTTTCGCGTTTTTCGTGCGCCGCTTCATCCGTATAATTAAAAAAGATATTTGGTTCCCGCCATCCGAGACCCCACTTGAAAATAAAGTAAAGTTTATCGACCTAAGATACTAAATGAAGATGCATCTACGAGAAAATCTTCGCCTTGAAACTGAACAGGTCTTTAATGTTCGGAATGTTGTAGCTGATCATAGTCGGGCGCTCCAGCGAAACACCCCATGCAATCACAACGATGTCAGATGGAAACCCGAGTGGTCTAAGCATTTCTGGTCTAAATAAGCCGGAATTTCCAACTTCGATCCACTTTTTTAGGGTAGTGTGGTATCCAAAGATTTCCATAGAAGGCTGGGGGTGA
+
%&)%%%&&#"###"$&#$((2)(((/+%#"##$%%')(()+-01:::<@@@??BAFEC@@@AHKGOKGFHGINFGEJEMJFHBAA@EKHHB@@ASHGSGICABSBA@AGBBA79>>9<DDJHFGSKKSFBCBGSOQMMFKEJ8888@@4,---=/03449:CCBDF?JIIILLSBLSKSGEJMIDGISMGGMOSMQIKPIHIIJJJ>SMIIEEC??>?;;...36765001.56@EPFISNAA=665.+(''&%$')?GEIHHGLNOJOPIJJSFGGQSHLIDCFCHHISHIHMSJSIPOJNHSHKKLIEIIFSSKDIIKGBBBBQHJJSSNJGSJGPHFFSLSIIJLMHNOMHKPSOHDFGOLKSHSGSHKBGGSSHNGHJQIHGEDGLHJHJJIIJSJJFSHMGDEEIKSGGSMIGIISCDBHCG2////660-.'&%'((%%
@bf7cc621-8fcd-48e9-a61f-bd9e7f843483 runid=615b655584623c08cdef24ecaddfdaffc95be13c ch=445 start_time=2025-08-20T10:28:31.565792-04:00 flow_cell_id=FBD58360 basecall_gpu=Quadro_GV100 protocol_group_id=SDF_08202025_064710 sample_id=SDF_08202025_064710 barcode=barcode13 barcode_alias=barcode13 parent_read_id=bf7cc621-8fcd-48e9-a61f-bd9e7f843483 basecall_model_version_id=dna_r10.4.1_e8.2_400bps_hac@v4.3.0
TTTTGTCACCTACTTCGTTCAGTTGTCAAAACCGATATTTAACCAGAACGACTTCCATACTCGTGTGAGTTTTCGCATTTATCGTGAAACGCTTTCGCGTTTTTCGTGCGCCGCTTTTCAAATACCATAATGATTGTTAGAACTCATTACAAAGGTTTGTAATCTGAATTTCTGAATAAATAACAGACAATACTATCCGTATAATTAAAAAAGATATTTGGTTCCCGCCATCCGAGACCCCACTTGAAAATAAAGTAAAGTTTATCGACCTAAGATACTAAATGAAGATGCATCTACAGAGAAAATCTTCGCCTTGAAACTGAACAGGTCTCTAATGTTCGGAATGTTGTAGCTGATCATAGTCGGGCGCTCCAGCGAAACACCCCATGCAATCACAACGATGTCAGATGGAAACCCGAGTGGTCTAAGCATTTCTGGTCTAAATAAGCCGGAATTTCCAACTTCGATCCACTTTTTTAGGGTAGTGTGGTATCCAAAGATTTCCATAGAAGGCTCAGTATAAGGGCGG
+
'(&&%&##$'(&%'(&()+733235-%$$$$$$$$$%%&&*0:844453??DCEIKILHGFGDLJHFCDE=IGA55HJHNGS5446HHOSHJGGJGJG?>BDEH><<<FEB<562.)''*,,-1+-+7;<EEIOGKKLIHMFKGHMMKA@?@LOAOESJSKSSOSKSJKKLLJMKJE=<<?HHIEDCDDGHGFDFL@AAGJIKFGC>=>ISMSSGISSLNBSPOHICFKHOKJ?<49<A?=@AA@6JISKIHSGSSKSQIHEHLMNOJNIJKJDDFDIHKLIIHINLNGGOJRMSQK,+++=EIH@DC=30017:6EFNFGFDHMOKKKHKJEFJMKLQLHDFJQNSLILLSSQLKSKGHDDBACCCFA?@AJJJFIHSNJCQJOSIHIHDGFHHGJLKBBBAGIEFGJIIKLSEJFHHFHLQJJKJHRLEJAPKOKISFPJMODGJFOF@@AAFIJKEBCDACB>>>?EE?A@CCSSHGSKHFGGGJGEIIJDB>=<<876>@E=AGGGHGLJSIDAA?=42000)$#
@c069767b-0fb5-4ba5-8ca2-a57770795e16 runid=615b655584623c08cdef24ecaddfdaffc95be13c ch=327 start_time=2025-08-20T10:28:48.565792-04:00 flow_cell_id=FBD58360 basecall_gpu=Quadro_GV100 protocol_group_id=SDF_08202025_064710 sample_id=SDF_08202025_064710 barcode=barcode13 barcode_alias=barcode13 parent_read_id=1fe311e2-9c54-46d3-a988-eff3e2f2b9c3 basecall_model_version_id=dna_r10.4.1_e8.2_400bps_hac@v4.3.0
TTATGTTGACCTTCGTTCGGTGATGTTATCTCCCTCTTCTTCGTTCAGTTGTTAAAAAAATTGATATTAACAAAACGACTTCCATACTCGTGTGAGTTTTCGCATTTATCGTGAAACGCTTTCGCGTTTTTCGTGCGCCGCTTCATTGTTATGCCAATCGGTGTCCTTGATGAAGAGGTCGAATTTAAAATAGTAAAGTATCAAGCATCTTTAATAT
+
(&'*)*($$$$'*$$&&&$$$'$$$&(&&%$##''&&'&)1&&'(,)&&'(&%#$%'+-,*(%%&%$%#$%$%%&**)))*-44511954423112233459:>BEA=>733../3E6555E?=>63227B?AA@D>=>>D>>8888DCEEFDDOFPNJMSSLQGJMSFFHMILSMJKSA4333>=2125/&%&&(../..++*+,34(&&&''('$
@dce23179-dc65-49e7-a5b4-9d155db5d45f runid=615b655584623c08cdef24ecaddfdaffc95be13c ch=7 start_time=2025-08-20T10:28:51.565792-04:00 flow_cell_id=FBD58360 basecall_gpu=Quadro_GV100 protocol_group_id=SDF_08202025_064710 sample_id=SDF_08202025_064710 barcode=barcode13 barcode_alias=barcode13 parent_read_id=dce23179-dc65-49e7-a5b4-9d155db5d45f basecall_model_version_id=dna_r10.4.1_e8.2_400bps_hac@v4.3.0
TTTTTTTTCTACTTGGTTCAGTTATCATGAACCGGATCTAACCAGAACAACTACTTGATACTCGTGTGAGTTTTCGCATTTATCGTGAAACGCTTTCGCGTTTTTCATG
+
%&%%%%#"""$(,)&&),,('')23'$""""""#$$$$$##%&$$$&0*))*)(((&%%%&$$(;DFBB@ABISFCCBCDE@HA@@ACDJIA?>>D5.---/,*6(%$$
@d39ad63d-6614-47cd-a707-c0f149b7bfbf runid=615b655584623c08cdef24ecaddfdaffc95be13c ch=71 start_time=2025-08-20T10:28:37.565792-04:00 flow_cell_id=FBD58360 basecall_gpu=Quadro_GV100 protocol_group_id=SDF_08202025_064710 sample_id=SDF_08202025_064710 barcode=barcode13 barcode_alias=barcode13 parent_read_id=d39ad63d-6614-47cd-a707-c0f149b7bfbf basecall_model_version_id=dna_r10.4.1_e8.2_400bps_hac@v4.3.0
TGTGTCTCGTTCTTCGTTGGTTGTCCAGCCGATATTTGACCGGAACGACTTCCATACTCGTGTGAGTTTTCGCATTTATCGTGAAACGCTTTCGCGTTTTTCGTGCGCCGCTCAACTTCCAATATCCCGGACTTGTTCTTCGGTATTTGCTGAAGATGAGAAAAAGAATGTCTCAAATACATTTTCCACAATTACGAACAAAGCGACCTCATTAACAAAGAGTATATTTTCTATCTTTAGGTTGTGTTCCCCCTTTTTCAAAACAGATGCGAGCTTGGACGGCCAAAGGTTCTCATCTTACGG
+
)&&&&'%##$$##$%*-.''&&&%%%#$$&'&)-/0.((((*(((4)(((/*+02::<<BACDJGAH>HC>>AFKSKLMCECDSSML??@?HEFFHDEJSS5333CC?7/,,**3368698:@CSDA2+FFHJHFLSKSP9777<==<>@>667321,,+15DSNJLILHLHGDFGFFMPILGSIMSFSGFECGJGNIIIJSLJCBCBGJFIGCPOHMKSPMSMIOMQSSRGHFB@AEJIHKJQNSJG@DHFES941CB878CH4434=<44.++-,71;8867789>>B=<<;;;90.)(&&
@1d956750-8cb8-4563-9ca3-e81468f35fc6 runid=615b655584623c08cdef24ecaddfdaffc95be13c ch=439 start_time=2025-08-20T10:28:30.565792-04:00 flow_cell_id=FBD58360 basecall_gpu=Quadro_GV100 protocol_group_id=SDF_08202025_064710 sample_id=SDF_08202025_064710 barcode=barcode13 barcode_alias=barcode13 parent_read_id=1d956750-8cb8-4563-9ca3-e81468f35fc6 basecall_model_version_id=dna_r10.4.1_e8.2_400bps_hac@v4.3.0
TTTGTTGACTCTACTGGTTCGGTTGTAAAGCCGGTATTTAACCAGAACGACTTCCATACTCGTGTGAGTTTTCGCATTTATCGTGAAACGCTTTCGCGTTTTTCGTGCGCCGCTTAGAACAACAAAGCGACCTGATTAACAAAGAGTATATTTTCTATTGTTAGGTTGTGTTCCCTTCAAAACGATGCAAGCTGGGACGGCGAAAGGTTCTCATCTTTCAGAT
+
$'&$%%$'''(&'(.%%)+.*))*%%##$%&&&**+*++)**))*556<<<=IFHDD6662333/,--97ADEBBDDSGAEABBBKOIMCBBDP=<<//00;I/**%%%&(&'(''-../-.-('(((&&))-((/03>>,,-5ADDGEFKGFH?=76)%%%$((()&&%$&$'*+,&(&&(*&$%+*&%&+.((,-5///'''*8@>@@@4220.0*%$$##
@b5266a4c-c3f9-4743-a267-ac7c1b1f2047 runid=615b655584623c08cdef24ecaddfdaffc95be13c ch=247 start_time=2025-08-20T10:28:20.565792-04:00 flow_cell_id=FBD58360 basecall_gpu=Quadro_GV100 protocol_group_id=SDF_08202025_064710 sample_id=SDF_08202025_064710 barcode=barcode13 barcode_alias=barcode13 parent_read_id=b5266a4c-c3f9-4743-a267-ac7c1b1f2047 basecall_model_version_id=dna_r10.4.1_e8.2_400bps_hac@v4.3.0
GGTTTTGTAGCTCGTTCATTGAAACCGATATTAACGGAACAAGCTCCATACTCGTGCTAATTTTCGCATTTATCGTGAAACGCTTTCGCGTTTCGTGCGCCGCTTTGAGTAAATGTGGAAAATGTATTTGATGT
+
###$&%%%$##""%&''$#####$$%%%%&*+%&%%$$%$%%$%%#%%')*.++,-633321261/03465343378<BB@:666B865*'%*/('')))*'(*(-&$$%%')*/-1@CHLMSDC;::7/,*(%
@5a174b7b-60f8-4668-a5c4-271cd97db164 runid=615b655584623c08cdef24ecaddfdaffc95be13c ch=367 start_time=2025-08-20T10:28:38.565792-04:00 flow_cell_id=FBD58360 basecall_gpu=Quadro_GV100 protocol_group_id=SDF_08202025_064710 sample_id=SDF_08202025_064710 barcode=barcode13 barcode_alias=barcode13 parent_read_id=5a174b7b-60f8-4668-a5c4-271cd97db164 basecall_model_version_id=dna_r10.4.1_e8.2_400bps_hac@v4.3.0
TCTACTGGTTCGGTTGTGCAAGCCACCAATCTAACCAGAACGACTTCCATACTCGTGTGAGTTTTCGCATTTATCGTGAAACGCTTTCGCGTTTCGTGCGCCGCTTCATTAGAACTCATTACAAAGGTTTGTAATCTGAATTTCTGAATAAATAACAGACAATACTATCCGTATAATTAAAAAAGATATTTGGTTCCGCCATCCGAGACCCCACTTGAAAATAAAGTAAAGTTTATCGACCTAAGATACTAAATGAAGATGCATCTACGAGAAAATCTTCGCCTTGAAACTGAACAGGTCTCTAATGTTGGGAATGTTGTAGCTGATCATCATCAGGGCGCTCCAGCGAAACACCCCATGCAATCACAACGATGTCAGATGGAAACCCGAGTGGTCTAAGCATTTCTGGTCTAAATAAGCCGGAATTTCCAACTTCGATCCACTTTTTTAGGGTAGTGTGGTATCCAAAGATTTCCATAGAAGGCTCAGTCTGGT
+
#$$#%%$%&&.*)*+&&$$##$%&&%&%''(,+,89:;CDC8888KGSGHGDDDCSLSSJHHHSSS@ASSJOSI8777;;:>=;>3,*.5-))6)&&%&&&()(((44?<:<CCBFHSIECC@@CFJGGPKHMSGNSIKSRQSGLINLSIKJBPSSSSHFEFDKEJKFGE3PGLIMMD;::SSFHBABA@@==@@A0)@ADF@?767B@ABBBHHGKSJSRSEGNPSJISSSKMMSSIGPGFEBFD99BB>?A8BDB>=669CC@?AGDDFKINLI@GF@88::F<AHJGC>=?@FCBBEH>>=?EEHC)))*:8,,,-8999:88:100/220,(()2<===HGHK:99DJ==<877;=;::<?CEHKODDDCIIHSLMKQIJFCFGFIFFFDFFDEC8EOSSGSQEDDFE>???B?@?E@ABDEHFAA<=@AB<888:=;GHAA@AA611<@FGEEHJIFCEFEDEIGGEGKSSBF75567434.(''%%&%$
@162a5371-4aa1-48bb-9f5d-0122929a235b runid=615b655584623c08cdef24ecaddfdaffc95be13c ch=478 start_time=2025-08-20T10:28:42.565792-04:00 flow_cell_id=FBD58360 basecall_gpu=Quadro_GV100 protocol_group_id=SDF_08202025_064710 sample_id=SDF_08202025_064710 barcode=barcode13 barcode_alias=barcode13 parent_read_id=162a5371-4aa1-48bb-9f5d-0122929a235b basecall_model_version_id=dna_r10.4.1_e8.2_400bps_hac@v4.3.0
GTGTTATGTCCTATACTCGTTAATCAAAATTGGATCTAACCAGAACGACTTCCATACTCGTGTGAGTTTTCGCATTTATCGTGAAACGCTTTCGCGTTTTTGGTGCGCCGCTTTTCATGCCGGACTTGTTCTTCGGTATTTGCTGAAGATGAGAAAAAGAATGTCTCAAATACATTTTCCACAATTACGAACAAAGCGACCTCATTAACAAAGAGTATATTTTCTATCTTTAGGTTGTGTTCCCCTTTCAAAACAGATGCGAGCTTCGGACGCCAAAGGTTCTCATCTTCAGT
+
''*-0((('$$$&&'(,&&&&%$$$$$$$#""#$%**))26>@ACC?@?@FBOBC:99:?@@SFIGDHNSHOGHF<KCC<<==RSKLECEDD77789:<AD.../7664*((('&'./&&%$%%%&+*.301255?@<1111=:4241/..,/**@FB>>BB:???<999;E=96568775BFGFIED76537:>;876;;B=86669>>DBFEHHHGHJJJM>//1IIFF>JOSPSJBC?<B?>AA@<CCHPE776755+++*,,(''*1104788:B@@:>99=20/&&%#
@15caba85-8ee5-4a04-955a-ca5cf7ee558b runid=615b655584623c08cdef24ecaddfdaffc95be13c ch=66 start_time=2025-08-20T10:28:43.565792-04:00 flow_cell_id=FBD58360 basecall_gpu=Quadro_GV100 protocol_group_id=SDF_08202025_064710 sample_id=SDF_08202025_064710 barcode=barcode13 barcode_alias=barcode13 parent_read_id=15caba85-8ee5-4a04-955a-ca5cf7ee558b basecall_model_version_id=dna_r10.4.1_e8.2_400bps_hac@v4.3.0
TTTGTCCTCTACTTCGTTCAGTTCTATTTGCTGAAGCCGCCGATCTGGCAACGACTTCCATACTCGTGTGAGTTTTCGCATTTATCGTGAAACGCTTTGAGCAAATTTTAGTACGCTTCAGTAGCTAATCACGGCAACGTCGGGCGCTCCAGCGAAACACCCATGCAATCACAACGATGTCAGATGGAAACCCGAGTGGTCTAAGCATTTCTCGTCTAAATAAGCCGGAATTTCCAACTTCGATCCACTTTTTTAGGGTAGTGTGGTATCCAAAGATTTCCGTCGAAAAGCTTTGTGGAGAT
+
$%''&''(,,**++'()*1//1,('#%')*,*%$$$%&%$&')(&$####'(-.3585667,,+++**-+,,,4.*))19:<:660027HFCE==978%$%&(()*122((((((''(()'''&&'$$%%&$##$%&%#$$$&&(0//,-,,62238D??;6344778:766''')4300.---7335BIMLHCCCDHNSKGOFIJ;;;8:>+*++823;66667>>?@=>>>A=1537746<>?A>FGEIGSS8778=4444;8888<97558E444=76'''&((&&'&()('('$##$$
@8116dc3c-9086-4088-8914-6c161ea47909 runid=615b655584623c08cdef24ecaddfdaffc95be13c ch=183 start_time=2025-08-20T10:28:49.565792-04:00 flow_cell_id=FBD58360 basecall_gpu=Quadro_GV100 protocol_group_id=SDF_08202025_064710 sample_id=SDF_08202025_064710 barcode=barcode13 barcode_alias=barcode13 parent_read_id=8116dc3c-9086-4088-8914-6c161ea47909 basecall_model_version_id=dna_r10.4.1_e8.2_400bps_hac@v4.3.0
ATGTTCTTCGTTCGGTTGTGAACCAATGTGACCGGAACGACTCTCCATACTCGTGTGAGTTTTCGCATTTATCGTGAAACGCTTTCGCGTTTTCATGGAAAT
+
%%%$#&('%$%&((&%%%$#"####$%%&##%&'(++3----)((-49CDGDBBCEDDCBBFKCBBFHSSFS9778GEFE>>=<?87511,2;/''%$$#%%
@5d67dd65-afc8-4be3-892c-e9bcaa7b762c runid=615b655584623c08cdef24ecaddfdaffc95be13c ch=418 start_time=2025-08-20T10:28:40.565792-04:00 flow_cell_id=FBD58360 basecall_gpu=Quadro_GV100 protocol_group_id=SDF_08202025_064710 sample_id=SDF_08202025_064710 barcode=barcode13 barcode_alias=barcode13 parent_read_id=5d67dd65-afc8-4be3-892c-e9bcaa7b762c basecall_model_version_id=dna_r10.4.1_e8.2_400bps_hac@v4.3.0
TTTGTACTTGGTTCGGTTTTGAAGCCACCGATATTGACCGGAACGACTTCCATACTGTGAGTTTTCGCATTTATCGTGAAACGCTTTCGCGTTTTTCGTGCGCCGCTTCAATAAGCCGGAATTCCAACTTCGATCCACTTTTTTAGGGTAGTGTGGTATCCAAAGATTTCCATAGAAGGCTCAGTCTGAGGGC
+
%&+)'$$*(&&),.('((*&%%&%&&%$$%+,,..'**-00343-,,-)&*-../1+)(.//8<@?>?=>???C@ABAEDGF>==6214@B@.))E84445879889=2,,,,-**1,,,,+1*6479:<:=?>?EF?DCSJSJ<;<FHJISLSGIKGQA@:??@633=4<-:/**24100.,'''&&&))+)
@3383ec82-db6f-4fcd-9cce-e643363ce3be runid=615b655584623c08cdef24ecaddfdaffc95be13c ch=357 start_time=2025-08-20T10:28:24.565792-04:00 flow_cell_id=FBD58360 basecall_gpu=Quadro_GV100 protocol_group_id=SDF_08202025_064710 sample_id=SDF_08202025_064710 barcode=barcode13 barcode_alias=barcode13 parent_read_id=3383ec82-db6f-4fcd-9cce-e643363ce3be basecall_model_version_id=dna_r10.4.1_e8.2_400bps_hac@v4.3.0
TTGTGTACCTACTGGTTCAGTTGCTGTGAAGCCAGCCGACTAACCAGAACAACTTCCATTATGATCTCCAGTTTTCGCATTTATAGTAAAACGCTTTGCACATTTTCGATGCGCGCCGCTTCATATCCATACTCGTGTAACTTTGCGCATTTATCGTGAAACGCTTTCGCGTTTTTCA
+
#%$$$%$$&'&(+%%'',***)'%$#$####$&$#"#$$$%&+1333348-,,.:1212/&$#$$$%$#$$'-298<>;;;876(((''(9;1+&&''(+++++.1*&$%$%&&+-156763361//:9;933*(()7+)&&&',)))55667988;;ACFJAAAASLGGA??GGG-&
@3cd59521-6fbb-46a8-be2d-019306caad0e runid=615b655584623c08cdef24ecaddfdaffc95be13c ch=192 start_time=2025-08-20T10:28:42.565792-04:00 flow_cell_id=FBD58360 basecall_gpu=Quadro_GV100 protocol_group_id=SDF_08202025_064710 sample_id=SDF_08202025_064710 barcode=barcode13 barcode_alias=barcode13 parent_read_id=3cd59521-6fbb-46a8-be2d-019306caad0e basecall_model_version_id=dna_r10.4.1_e8.2_400bps_hac@v4.3.0
ATGTTTATGTTAGCCTTTGGTTCAGTTGCTTTGCCAGAACCCGGTATTTAACCAGAACGACTTCCATACTCGTCTGAGTTTTCGCATTTATCGTGAAACGCTTTCGCGTTTTTCGTGCGCCGCTTCAATAAATAACAGACAATACTATCCGTATAATTAAAAAAGATATTTGGTTCCCGCCATCCGAGACCCCGCTTGAAAATAAAGTAAAGTTTATCGACCTAAGATACTAAATGAAGATGCATCTACGAGAAAATCTTCGCCTTGAAACTGAACAGGTCTCTAATGTTCGGAATGTTGTAGCTGATCATAGTCGGGCGCTCCAGCGAAACACCCCATGCAATCACAACGATGTCAGATGGAAACCCGAGTGGTCTAACTCAGCTTCTTCGTGCTTGATTG
+
)*/0/(&((('$$$$&&(#''(1,+++-*(''%%####$'-/03:=5555AEEEBBCBABCEJFKFPHEDA??=>222118>97753456>??ABKSQSOLHSSJGSEDEFGSCCCCIHFJDCCG=CGPHLRAISLSSHHGEEMEFFKOILJFIQRJK745GSHIGDB?@:213445/,.,....//0333;=(('(0>@KSHHFHJSGJSSOHJLSKBCBCSGGCE>>CDDEHGRKLOLHHJQIFFFIDBBJDDBD1.+&()+99))*403237882236644/.//21/366;<432/.--.88=CFEDCCFBEIRJFDEFI>>>(''8F??@>CBFBBDDHLJLPLHBBBBSPIFGJMJHLIFJ?5434;++&%%&%%$%&%$%$&&%()'&&%$%##$
@8148a280-26c7-440b-8006-da1416bed8f1 runid=615b655584623c08cdef24ecaddfdaffc95be13c ch=508 start_time=2025-08-20T10:29:16.565792-04:00 flow_cell_id=FBD58360 basecall_gpu=Quadro_GV100 protocol_group_id=SDF_08202025_064710 sample_id=SDF_08202025_064710 barcode=barcode13 barcode_alias=barcode13 parent_read_id=8148a280-26c7-440b-8006-da1416bed8f1 basecall_model_version_id=dna_r10.4.1_e8.2_400bps_hac@v4.3.0
TTTTATGTAGGTTGCTTGACTGGTCTTGTTGGATATTTAACCAAACAACTTCCATCTGGTGTAAGTTCGCATTTATCCGTAAACGCTTGCGCGTTTTTCGTCGCCGCTTCACCCATAATGATTGTTAGAACTCATTACAAAGGTTTGTAATCTGAATTTCTGAATAAATAACAGACAATACTATCCGTATAATTAAAAAAGATATTTGGTTCCCGCCATCCGAGACCCCACTTGAAAATAAAGTAAAGTTTATCGACCTTAAGATACTAAATGAAGATGCATCTACGAGAAAATCTTCACCTTGAAACTGAACAGGTCTCTAATGTTCGGAATGTTGTAGCTAATAATAGTCGGGCGCTCCGAGCAAACACCCCATGCAATCACAACGATGTCAGATGGAAACCCGAGTGGTCTAAGCATTTCTGGTCTAAATAAGCCGGAATTTCCAACTTCGATCCACTTTTTTTAGGGTAGTGTGGTATCCAAAGATTTCCATAGAAGGCTCATTGTAATT
+
,.00*&%%$####"#$%%&&'$$%$###$#"""$'*,,(***&&'(&&&&813./)))1368*&%')%)('(+)'(%%$'%%'***+*(*++89778G40.+()11001,-/.1+111<:;:52111246/0,,-./344<EGJ@HDHCDEBDBBEEHSISCABDKFFIMJSRHJFHHGGS=ACGEIHIGKLFFCCEKSSSONE>>??GPJFRMBGHPNIHELSSSHLLEAEC>BEMKSHMHMHMPJLSBS@431455C0,-21.-//...0400022//744477)))+59@>7896'&');.?JHHD=<=A8779AB==>>A655/,,.66.../5,,,,(**+++)(((())0111,,&'()566<))))/,,*++,=<<<<??>AACD?:;<@:::?@?96)))*)),+++,49878:=>1000<99:=1000><>DFLDDBDAEFEICCC;AA=B?>:8HGSHKIJMSDDEC>>>?FA>==DKEFGIIA9JB>>BBD<@/,&%&&%&*+
@a58eb622-1741-4501-ac5a-58c8f535acfd runid=615b655584623c08cdef24ecaddfdaffc95be13c ch=448 start_time=2025-08-20T10:29:11.565792-04:00 flow_cell_id=FBD58360 basecall_gpu=Quadro_GV100 protocol_group_id=SDF_08202025_064710 sample_id=SDF_08202025_064710 barcode=barcode13 barcode_alias=barcode13 parent_read_id=a58eb622-1741-4501-ac5a-58c8f535acfd basecall_model_version_id=dna_r10.4.1_e8.2_400bps_hac@v4.3.0
ATGTTATGCCCTCTACTCGTTTGGTTGTGTGAAGCCGATATTAACCAGAACGACTTCCATACTCGTGTGAGTTTTCGCATTTATCGTGAAACGCTTTCAGCATTTTGGTGCGCCGCTTCACATACACAATTTTAAAAGCCTGGCTATAGAACAATCGGTTTATGAATTGCAATACCCATAATGATTGTTAGAACTCATTACAAAGGTTTGTAATCTGAAGTTTGAATAAATAACAGACAATACTATCCGTATAATTAAAAAAGATATTTGGTTCCCGCCATCCGAGACCCACTTGAAAATAAAGTAAAGTTTATCGACCTAAGATATTAAATGAAGATGCATCTTCT
+
%%%%%#$$$$'&%$$%)$%++)&&&*('&&&#""#$%&'),-',-.////143226566796622//?;===?KKMGEBBFIBF=::/((>=+'''.*&&&&*+4@)(((;::71111+-.>?@@AA>=?:H@:/...59;BDCIIE0//244>=>GEHGSGNABB@HAE@>?:=?4++++<=C?<:99422316.,,,,BEFFEIIHKGFA@A>?<:81.-1//0594210//2>?@=>??GSFI@?5A?CBBC@638==7544358<4235364/679=:;554568:7578<ABEKN3222<>?@@>>=9<63445C<:5:864433?@><>221132100-'%
@6781bb8d-46ce-42d8-8b86-a1004e5f4e36 runid=615b655584623c08cdef24ecaddfdaffc95be13c ch=493 start_time=2025-08-20T10:29:15.565792-04:00 flow_cell_id=FBD58360 basecall_gpu=Quadro_GV100 protocol_group_id=SDF_08202025_064710 sample_id=SDF_08202025_064710 barcode=barcode13 barcode_alias=barcode13 parent_read_id=6781bb8d-46ce-42d8-8b86-a1004e5f4e36 basecall_model_version_id=dna_r10.4.1_e8.2_400bps_hac@v4.3.0
TATGTTATGCCCTGTTCTTCGTTGGTGCTATATCAAAAAGTTGGATATTTAACCAGAACGACTTCCATACTCGTGTGAGTTTCGCATTTATCGTGAAACGCTTGTCGCGTTTCGTGCGCCGCTTCATTAGAAATATGCTTGATACTTTACTATTTTAAATTCGACCTCTTCATCAAGGACACCGATTGGCATAACAAAGTGGGTTTTGGCACCAACCAAATAATAATATCAGTCGAGATTGAATGCATTTTTCATTCATTAGAAATTAATTTCAAAAAAGAAATTCTTAGTAAATAAACTTTAAATTATGTCTAACTCTGAAAAGAATACTTCCAATATCCGGACTTGTTCTTCGGTATTTGCTGAAGATGAGAAAAAGAATGTCTCAAATACATTTTCCACAATTACGAACAAAGCGACCTAGTTAACAAAGAGTATATTTTCTATCTTTAGGTTGTGTTCCCCTTCAGAAACGATGACTGGGACGGCAAAGGTTCTCATCTAATG
+
%$&'&'%(*(+++++'$$$%#####$#%'&(%&$#$$$$#""#$$&+,+,)/455///09::;D>DDD=<>7***-$$$'211152262010046BDA@=;7*$%%&*)&'2(%%%'&&($$%&&&&%%$%')30001<=BDJSA>>MESFGHGSHB=<:@1//014/,.+1:=BHCEKISSICFGMLHFGKHJSGLPLOSLHGSOH888'''*<<?DDCBA@@<>875+(((',+)&&(%%&'&%%&((*./9?B@?A?<>DCGGHIFISA=<9<FD9703FJ:777?@BGHHMIFMIGF?:767:2>;;;;;<B@86/09:HFFBCAAA<:9278:SBA=ACEGHIKLKGHFHJSGJAIEEGBD@CA?310-/?B@=<>>;;87.--,,8::8868:@:D?@GGICAACDAJSIJ*)))>))))(>?:;<<<:::<<<:>?8889;<;;88:BDDD?;2*0156;*/.,)/*('').-/,,,.3-++&'+/453**((*''$#$$
@9121e3b7-0c98-40ad-bbe3-ef0f9c86503d runid=615b655584623c08cdef24ecaddfdaffc95be13c ch=41 start_time=2025-08-20T10:28:56.565792-04:00 flow_cell_id=FBD58360 basecall_gpu=Quadro_GV100 protocol_group_id=SDF_08202025_064710 sample_id=SDF_08202025_064710 barcode=barcode13 barcode_alias=barcode13 parent_read_id=9121e3b7-0c98-40ad-bbe3-ef0f9c86503d basecall_model_version_id=dna_r10.4.1_e8.2_400bps_hac@v4.3.0
ATATTGTTATGTTCCTGTTACTGGTTCAGTTATTAGCCATGAACCGGTATTTAACGAAACAACTTCCATACTCGTGTGAGTTTTCGCATTTATCGTGAAACGCTTTCGCGTTTTTCGTGCGCCGCTTCAAACATGTAAGCGTTATTCATACACAATTTAAAGCCTGGCTATAGAACAATCGGTTTATGAATTGCAAATACCATAATGATTGTTAAAACTCATTACAAAGGTTTGTAATCTGAATTTCTGAATAAATAACAGACAATACTATCCGTATAATTAAAAAAATATATTTGGTTCCCGCCATCCGAGACCCCACTTGAAAATAAAGTAAAGTTTATCGACCTAAGATACTAAATGAAGATGCATCTACGAGAAAATCTTCGCCTTGAAACTGAACAGGTCTCTAATGTTCGGAATGTTGTAGCTGATCATAGTCGGGCGCTCCGACGAAACACCCCATGCAATCACAACGATGTCAGATGGAAACCCGAGTCGTCTAAGCATTTCTGGTCTAAATAAGCCGGAATTTCCAACTTCGATCCACTTTTTTAGGGTAGTGTGGTATCAAAGATTTCCATAGAAGGCTCAGTATAAGGGAGATG
+
$%'&'&+**+,0-(()*,-()+%$%%'''''&$$"""##"""""""#%&$%%#$&%%%-))''(1..**)+447>?E543227<3-***+**.--0;;<=?7666D><=77468A1--,-.-.++.-/6::=A@@AEGLF@AAAMI849--./----5+*/3445663===////<++++-,+,.)+*(('(''((--**+(/02F9999==<5)))15.*+++:557?FSBLDHGESKJIMKHSFDH=<==:::<66655//.33521+-BBDHIIHE@C/,,1=;4356((432327671*=<>EDGBCDEGGCECDCD?F;HLH@@@AE>:>=41778D3333JGDSGSISLGELHLJSIPGGHIJCDBC556>GSNI:AB98888<,,+,*+++,,,'''465567>332/0,()3433/388888:>?:989<;<<?A<;;77,**)).<>?><;;;CBBBDEEAAA??4333998668::56135.(((*(''(111=AA<<<>E:99:HEKLKB@?@D>JEFHHGDPBBBBE<==?ABBGBDSHSHD<>BO42222;3100/))2A334<BC;A9999:DBB3/**(('''(.+&##&
@9e29340e-540b-4140-b313-65c75ebe0c2f runid=615b655584623c08cdef24ecaddfdaffc95be13c ch=275 start_time=2025-08-20T10:29:13.565792-04:00 flow_cell_id=FBD58360 basecall_gpu=Quadro_GV100 protocol_group_id=SDF_08202025_064710 sample_id=SDF_08202025_064710 barcode=barcode13 barcode_alias=barcode13 parent_read_id=9e29340e-540b-4140-b313-65c75ebe0c2f basecall_model_version_id=dna_r10.4.1_e8.2_400bps_hac@v4.3.0
CTGTTTTGCATCTACTTGGTTCATTTGTTGTTGCCGATATTAACCAGAACGACTTCCATACTCGTGTGAGTTTTCGCATTTATCGTGAAACGCTTTCGCGTTTTTCATCACTCACTGAATAAATAACAGACAATACTATCCGTATAATTAAAAAAGATATTTCGTTTTGCCACATCGAGACCCCACTTGAAAATAAAGTAAAGTTTATCGACCTAAGATACTAAATGAAGATGCATCTACAGAGAATCTGACCTTGAAACTGAACAGGTCTCTAATGTTCGGAATGTTGTAGCTGATCATAGTCGTCGGGCGCTCCAGCGAAACACCCCATGCAATCACAACGATGTCAGATGGAAACCCGAGTGGTCTAAGCATTTCTGGTCTAAATAAGCCGGAATTTCCAACTTCGATCCACTTTTTTCAGGTAGTGTGGTATCCAAAGATTTCCATAGAAGGCTA
+
$$$'-'&%$####%%$%$%%'*(&&''&#""""#$$'%$'(#$%'/0125=>==?@FDJF@@@AQIRLMFMJPMNJLLIMGIFB@BAFSLK::9:JC6622024B/)($#$&&*>?=@@@GGEGLIF33111?@EGHHGHFHGGJHNESBABOSLFJJGHKD***)+'&((&&'-,%&'1<9;:989:CDSIPSNKSJGJDDD=>@ISJJJFKIJMPIJESKFIIJSLFOMKPSLOKS>;'''&&'&*'%%&&(+&'>?CB8888BC@@BCBEEENIMKSIJHGGGFEA:21261105222682---101>ECDCEEEFLNKOHHLKBHISINJLSMLKFGEBBA@D?6557?HFHMBKKHFDEGEHGQMIJD?<:ABCCBSHLLSKFGHPJGNGIASKSGSIGMHJGDHDBEAED;A@FN*))/*5333822==GGFKKMSEEAB@D?=75642222,
@604d7527-7a34-4a6d-bbd0-012c3bafb808 runid=615b655584623c08cdef24ecaddfdaffc95be13c ch=463 start_time=2025-08-20T10:28:57.565792-04:00 flow_cell_id=FBD58360 basecall_gpu=Quadro_GV100 protocol_group_id=SDF_08202025_064710 sample_id=SDF_08202025_064710 barcode=barcode13 barcode_alias=barcode13 parent_read_id=604d7527-7a34-4a6d-bbd0-012c3bafb808 basecall_model_version_id=dna_r10.4.1_e8.2_400bps_hac@v4.3.0
TTGTGTCATTCTACTTCGTTCAGTTATGGGAACCGATGTCCACACAAACGACTTCCATCTCGTGTGAGTTTTCGCATTTATCGTGAAACGCTTTCCGCGTTTTTCGTGCGCCGCTTCACCGGATATTGGAAATATTGTTTTCAGAGTTAGACATAATTTAAAGTTTATTTACTAAGAATTTCTTTTTGAAATTAATTTCTAATGAATGAAAAATGAATTCAATCTCGACTGATATTATTATTTGGTTGGCGCCAAAACCCACTTTGTTATGCCAATCGGTGTCCTTGATGAAGAGGTCGAATTTAAAATAGTAAAGTATCAAGCATATTTCTAATATGATCTTTGGCATAGAATGAAAGTTTCTCTGACAAATCTAATCCCTGCAGAGACATCAACTAAAACCAAAAATTCTTTCAAGTATAGTATGATTCCTTTTTTTTCGGATTCGAAAATTATTCGAGAAAAATTAATAAAAATGTACCTAAATGTAACATGTAAGCGTTATTCATACACAATTTTAAAAGCCTGGCTATAGAACAATCGGTTTATGAATTGCAATACCCATAATGATTGTTAGAACTCATTACAAAGGTTTGTAATCTGAATTTCTGAATAAATAACAGACAATACTATCCGTATAATTAAAAAAGATATTTGGTTCCCGCCATCCGAGACCCCACTTGAAAATAAAGTAAAGTTTATCGACCTAAGATACTAAATGAAGATGCATCTACGAGAAAATCTTCGCCTTGAAACTGAACAGGTCTCTAATGTTCGGAATGTTGTAGCTGATCATAGTCGGGCGCTCCAGCGAAACACCCCATGCAATCACAACGATGTCAGATGGAAACCCGAGTGGTCTAAGCATTTCTGGTCTCTAATCAGCCGGAATTTCCAACTTCGATCCACTTTTTTAGGGTAGTGTGGTATCCAAAGATTTCCATAGAAGGCTCAGTATAAGGGGG
+
####$%$#$&%&&&''&'()1,,+,)(&$#######%$$$$%%&'&')(**+,-,4-9'''565548979:B<88:<@??>))))ACGJ////4,+&'**+*3>4//14442,.0236::5799;:97678**'''''(*3220/14>==?ACFIFIFOHLSHFSPGSBCCBA?AENHEH;989??CADDJKI?=>>6--,+,+../***-3220001<:7788A?=>>A?ACBDE<EEEIS@?HD>===BDB?BIG?DE?:335/@DBEISHABADIIPPSJIKKDKGKESSEQGIG<889FS==>CB.../8@?@80++,,4>>>:998;77;22))**640(23>D;445322:CSAABFGC?<<>E;;;?=9:<=SHGBA;76;8@AAIFECBAAASD5567IEAB;;<=00000@@999:<889:BCB:?=@GMF.+'%&+<98444<5)'''+67CFILKPFBELA@CGGJ>=>>D@AFDISSHHHSSIE;95;>@EHGSJJSEDECCFSSSSKFHIOGBB222ALJ42234CFGCBBBISGGEEEEGSSGJMJIHIJJSHSB@??DSSIAAA@BB@BBDGPKFIJHHFEGGFHDB443271--,/9;GFJIDHEE>===CDFECDBMGFSFGHQBGDBADFD@?<<;;;88:88982986722113:<@BFDIFHFLHLNNGPKLKJSIISFHFSLFGIIMGCRKBCNMGEFGECCSMCBDMDIFN4008GFSOJJDEA,+++@9>FE?>989:;9768::::<N99967677555631+++,*)'''(35;4444CGABA@578111@A3333==CEFDFGDEDCCFCEGLE1///2/29AHIHSFCFGDGDECF?;?<==:==5))))''++0'%%%++*))*/103:?BBFB>>>?DBSSGGEHL7666?DEBAB7665710++,-810//16>A<=>?BAB8200.-'&%%'%#
@3d2929ba-a6fd-40ef-878b-851ccc1b0313 runid=615b655584623c08cdef24ecaddfdaffc95be13c ch=271 start_time=2025-08-20T10:28:51.565792-04:00 flow_cell_id=FBD58360 basecall_gpu=Quadro_GV100 protocol_group_id=SDF_08202025_064710 sample_id=SDF_08202025_064710 barcode=barcode13 barcode_alias=barcode13 parent_read_id=3d2929ba-a6fd-40ef-878b-851ccc1b0313 basecall_model_version_id=dna_r10.4.1_e8.2_400bps_hac@v4.3.0
GTGTCCTCTACTTGGCATTGAAGCCGCCGATATTAACCAGAACGACTTCCATACTCGTGTGAGTTTTCGCATTTATCGTGAAACGCTTTCGCGTTTTTCGTGCGCCGCTTTCAAAAAGATATTTTGGTTCCCGCCATCCGAGACCCACTGAAAATAAAGTAAAGTTTATCGACCTAAGATACTAAATGAAGATGCATCTACGAAAATCTTCGCCTTGAAACTGAACAGGTCTCTAATGTTCGGAATGTTGTAGCTGATCATAGTCGGGCGCTCCAGCGAAACGCCCCATGCAATCACAACGATGTCAGATGGAAACCCGAGTGGTCTAAGCATTTCTGGTCTAAATAAGCCGGAATTTCCAACTTCGATCCACTTTTTTAGGGTAGTGTGGTATCCAAAGATTTCATAGAAGGCTCAGTATAAT
+
$$$%%#$$$&&&($$#%%&%#"#$$$$%%%%'('%%%%&)'(&7778A9831/**''**C>C@B<AC>:8::;99;>>@@CDFSHKLGK<:9:?866<,+,,6:9;..-./*1215:998622451334950)++*20234676:?///-0;@CA===;999@I@ACIIPIGONSHHJJMISGISMLIHSSSMMGKGCB:8)))1DF<::98778LBC;C332274('''33553345::7666;>=CBABCDDGFHLKHF@???GSHSEEHEGEAB;::;I6556CAAAC?@AB@>9777=>@ME?;;;AEISSJOGJGHLFGJMMGLLJIGIHGG6556;2001////3359<7874@>CCCCBEHOCFCGD?HHSSGCJNJRHSNH>===<<7/236((+++)*67<=EJIF3/...0(%$
@7a7261ae-a3ee-4b82-91cb-6c477f4648e6 runid=615b655584623c08cdef24ecaddfdaffc95be13c ch=471 start_time=2025-08-20T10:29:12.565792-04:00 flow_cell_id=FBD58360 basecall_gpu=Quadro_GV100 protocol_group_id=SDF_08202025_064710 sample_id=SDF_08202025_064710 barcode=barcode13 barcode_alias=barcode13 parent_read_id=63f0fd78-68fc-4815-a082-d5c4db90b437 basecall_model_version_id=dna_r10.4.1_e8.2_400bps_hac@v4.3.0
CCTTCGTTCGGTTGCGAACCGATATTAACAGAACGACTTCCATACTCGTGTGAGTTTTCGCATTTATCGTGAAACGCTTTCGCGTTTTTGGTTATGTTGAACTGTAGCCTTTGGTTCAGTTCTGAAAAAACCGATATTAACCTGGAAGATGAGACCCTGATCTACGGTTTTCGCATGTATGGTGGAACACTCATTGG
+
$#$&%&'(+(&%'&$""#$&&&()+*(()''')-)))/2)45;4444<=>=7C@B@FPJHHGGSHBB?;<;CCHIEBB@AA6555893:''(*12446/)(&&&&%####$-$**,2-)))$$""$%$$%%%%$%%&&&,..469=?C>;8866865501115-,.-*+,0/03-,('''%%')--..***&&&&%'
@b81bd10f-c0d3-4aef-8b37-7a7dae6bdcdf runid=615b655584623c08cdef24ecaddfdaffc95be13c ch=256 start_time=2025-08-20T10:29:17.565792-04:00 flow_cell_id=FBD58360 basecall_gpu=Quadro_GV100 protocol_group_id=SDF_08202025_064710 sample_id=SDF_08202025_064710 barcode=barcode13 barcode_alias=barcode13 parent_read_id=b81bd10f-c0d3-4aef-8b37-7a7dae6bdcdf basecall_model_version_id=dna_r10.4.1_e8.2_400bps_hac@v4.3.0
ATGTTTATGTTATTTACTAGTTGGGTTTGGAACGATTAACGGAACGACTTCCATACTCGTGTGAGTTTCGCATTTATCGTGAAACGCTTTCGCGTTTTTCGTGCGCCGCTTTTCAATAAATAACAGACAATACTATCCGTATAATTAAAAAAGATATTTGGTTCCCGCCATCCGAGACCCCACTTGAAAATAAAGTAAAATTTTATCGACCTAAGATACTAAATGAAGATGCATCTACGAGAAAATCTCGCCTTGAAACTGAACAGGTCTCTAATGTTCGGAATGTTGTAGCTGATCATAGTCGGGCGCTCCAGCGAAACACCCCATGCAATCACAACGATGTCAGATGGAAACCCGAGTGGTCTAAGCATTTCTGGTCTAAATAAGCCGGAATTTCCAACTTCGATCCACTTTTTAGGGTAGTGTGGTATCCAAAGATTTCCATAGAAGGCT
+
)),,-,+*))'##%%%&'$##$%''(**'$##$#$%%'**&$$&%'&&&++///++,*,,-0///1::93389;@>DACCCLSLJCABCSHDE<<954C7444=;:;786,**+8;=DHFHSSSKEGEHFSJHJHFMSIOIF3334CDPFMD==>DBB9+***/-,(4>>GKGGIFSGNJJKEEA,,,-=3.//0/++.0'%%()-47=?@KEGHJGGKHIFJHCDCF>789=@;::8667;?BB@32''()*..0@CBA@BIJ=;:;DEDFFJNOMMDEFEGMMJIILA@FMLEGIJG:::66559('''C:;<CECNP??>>KFDFSHGHGNNHJSEEDDSEHGHDC==CEFSKBAAC>>>?JH=<@KFSGSS////JNLRLB>==>>;;9:;:><39<?A>?CEFKHDB643>666:BFDEEFDECBFED;<:<74/11444&&&'**)(
@3fe7648b-2dc1-4f48-9f99-c2c9d74a684e runid=615b655584623c08cdef24ecaddfdaffc95be13c ch=364 start_time=2025-08-20T10:29:22.565792-04:00 flow_cell_id=FBD58360 basecall_gpu=Quadro_GV100 protocol_group_id=SDF_08202025_064710 sample_id=SDF_08202025_064710 barcode=barcode13 barcode_alias=barcode13 parent_read_id=3fe7648b-2dc1-4f48-9f99-c2c9d74a684e basecall_model_version_id=dna_r10.4.1_e8.2_400bps_hac@v4.3.0
ATGTGTATTACTGGTTCAGTTATGCAGCCGATATTAGCAAACAACTTCCGTACTCAGTGTCAGTTTTCGCATTTATCGTGAAACACTTTGCGCGTTTCGTGCGCCGCTTCGTTATGCCAATCGGTGTCCTTGATGAGAGGTCGAATTTAAAATAGTAAAGTATCAAGCATATTTCTAATATGATCTTTGGCATAGAATGAAAGTTTCTCTGACAAATCTAATCCCTGCAGAGACATCAACTAAAACCAAAAATTCTTTCAAGTATAGTATGATTCCTTTTTTTTTTGGATTCGAAAATTATTCGAGAAAAATTAATAAAAATGTACCTAAATGTAACATGTAAGCGTTATTCATACACAATTTTAAAAGCCTGGCTATAGAACAATCGGTTTATGAATTGCAATACCCCATAATGATTGTTAGAACTCATTACAAAGGTTTGTAATCTGAATTTCTGAATAAATAACAGACAATACTATCCGTATAATTAAAAAAGATATTTGGTTCCCGCCATCCGAGACCCCACTTGAAAATAAAGTAAAGTTTATCGACCTAAGATACTAAATGAAGATGCATCTACGAGAAAATCTTCGCCTTGAAACTGAACAGGTCTCTAATGTTCGGAATGTTGTAGCTGATCATAGTCGGGCGCTCCAGCGAAACACCCCATGCAATCACAACGATGTCAGATCAAAATACGGAGTGGTCTACAGCGTTTCTGGTCTAAATAAGCCGGAATTTCCAACTTCGATCCACTTTTTTAGGGTCATGTGGTATCCAAAGATTTCCATAGAAGGCTGAGATCTGGGGGG
+
$$%%$$##%$$$#$-.30//0,)&%$#$&(*++)**'()''$%%&(,*,((((+*-(')510004>H1.--.01/:****EGFG1111B1/,-+)(-($%&(*./6697,&&'15/-,+,1643321,+((%'.%%%'25;DCBBESHCD@SDSNOLSMKIHOLIHJJSLMSKNKJ@?HJSFDEFLHIASJJIJEHKIFGGSOEDHFF<<>JFISSIFFAAEDSNS=>46===EEGA:989;;ACBA@@CJLNECBDFGNIGHISQFGGHSNGKKIC5-,,/;FEDDDBBCECEGHMMQ<<<1++,88JJKDSFEEMJMSSSMGGGGSGKHHINNHKJSHHIFMLEFGHHIFMMIMSKHHMKSSGSNMKSGSHKNMLJ::::HIHFGGIHHRQSGFED?8FHJIBB?@>?=>?SHFSHFGC<=@CBDBCKMSJLFSILFSRIRGOIIS9889EISMKHGLKFI?HJRSGCDCKMKEECFOECHNIEDB?8,+0=CDGFB:FGGEJGCFD>FBBC<:632244;?)))*9;978:<BA=<<<?D@??DHB>=>@SIFHGGGIGEBB@IMJIGGHISMLHOK=<<DHLF:>@?6228:>:FJPHKDELFGFGHILGFFGGOLM@?>?CHFHSPHGFJHGFDGEEFESEFBDD;;;;PLQDAAAJLECECDDGFCEEFFEFGGF@@@AI@3/./(&&)-)((&%&&&''-(&%%''')(((5867==?>?GGFGHB=:::@BDGINDCFDDA>>>@A@BEESSSNCA@@B+***-666579:;=AC999=?D<?A@BB@A>A*((((((-+'')*
@a5dcc821-227e-4481-a526-2d200e866f0d runid=615b655584623c08cdef24ecaddfdaffc95be13c ch=367 start_time=2025-08-20T10:28:53.565792-04:00 flow_cell_id=FBD58360 basecall_gpu=Quadro_GV100 protocol_group_id=SDF_08202025_064710 sample_id=SDF_08202025_064710 barcode=barcode13 barcode_alias=barcode13 parent_read_id=a5dcc821-227e-4481-a526-2d200e866f0d basecall_model_version_id=dna_r10.4.1_e8.2_400bps_hac@v4.3.0
TATATAATCTACTTGGTTCGGTTATCAAAAAAGCCGATATTAACCGGAACGACTTCCATACTCGTGTGAGTTTTTCGCATTTATCGTGAAACGCTTTCGCGTTTTTCGTGCGCCGCTCAATGGGTACTGCAATTCATAAACCGATTGTTCTATAGCCAGGCTTTTAAAATTGTGTATGAATAACGCTTACATGTTACATTTAGGTACATTTTTATTAATTTTTCTCGAATAATTTTCGAATCCAAAAAAAAAAGGAATCATACTATACTTGAAAGAATTTTTGGTTTTAGTTGATGTCTCTGCAGGGATTAGATTTGTCAGAGAAACTTTCATTCTATGCCAAAGATCATATTAGAAATATGCTTGATACTTTACTATTTTAAATTCGACCTCTTCATCAAGGACACCGATTGGCATAACAAAGTGGCCTTGGCGCCAACCAAATAATAATATCAGTCGAGATTGAATTCATTTTTCATTCATTAGAAATTAATTTCAAAAAAGAAATTCTTAGTAAATAAACTTTAAATTATGTCTAACTCTGAAAAGAATACTTCCAATATCCGGACTTGTTCTTCGGTATTTGCTGAAGATGAGAAAAAGAATGTCTCAAATACATTTTCCACAATTACGAACAAAGCGACCTCATTAACAAAGAGTATATTTTCTATCTTTAGGTTGTGTTCCCCTTTCAAAACAGATGCGAGCTTGGGACGGCCAAAGGTTCTCATCTTAGGT
+
##%%$""##%&%%&%&&&+''')%%$##$$$###$$%&&&'&'((%%%%'-'%%&'+.37:?6667?10008>@EB??>>ABAD,,,,FEES====C<=<76101:3223@:860..+,84==;:6100144-2,++,,89<00//,,+*+*,222365400:<>>ENKKJHFFEGG<;::>@?2111:;IJDJOSLJNJLSKISKSJKKISISQILSNLSSKSJK@@@ASJIESSSA>>?FH@@AC@BGJHJKCGGSJESIHSJSMJRQGSIMNKJHHSSSKJESSKHGGHJGJMEIG;:;AE?FIKSHMIISSKISF=<=FOISESSMSIGSOJJSHSSJSJNJGA@??>ABBJJLGISSSSNOOSKJSSSJJGFHOKOILFHKI=<<:>??SBEDEEILSPIGMJFLSFKJSHSLGSHF@A531(''''>FHGFDIKGHLFHC@@.--..+))*,+,-,,.--1285677:<IDFFHPIHSMJJKSJJI<FD2/444ENKMGFSIIHJGBCCDFLMEJSHISJ@BAJOJOSHKLIJSLOONJNSMSEDBCEEHDIGJE@>,,,-;@?@>DA?@DEGIFFEELESJKGFHCB666CDKSMSNJFHGLKJJLHJNKGPJCHMFCHKIJHQI@AADIJSMGLGJGF@?>?>EIKFPFIJNJKFQNSINDDCB@@EFMFIISSIEE@FN>79OFENQJGHIFFFEDDBBEB>>@FD:::<DCCFCFIPJJDEA?5'&&%
@61766325-d8d8-4168-9e71-e75596dce7c4 runid=615b655584623c08cdef24ecaddfdaffc95be13c ch=34 start_time=2025-08-20T10:28:54.565792-04:00 flow_cell_id=FBD58360 basecall_gpu=Quadro_GV100 protocol_group_id=SDF_08202025_064710 sample_id=SDF_08202025_064710 barcode=barcode13 barcode_alias=barcode13 parent_read_id=61766325-d8d8-4168-9e71-e75596dce7c4 basecall_model_version_id=dna_r10.4.1_e8.2_400bps_hac@v4.3.0
ATGTTACATATTTACTTCGTTCAGTTGTGCAGAACCGATATTAACCAGAACGACTTCCATACTCGTGTGAGTTTTCGCATTTATCGTGAAACGCTTTCGCGTTTTTTAGTACGCGCTTCAATGGGTATTGCAATTCATAAACCGATTGTTCTATAGCCAGGCTTTTAAAATTGTGTATGAATAACGCTTACATGTTACATTTAGGTACATTTTTATTAATTTTTCTCGAACAATTTTCGAATCCAAAAAAAAAAGGAATCATACTATACTTGAAAGAATTTTTGGTTTTAGTTGATGTCTCTGCAGGGATTGGGTTGCTTCAGAGAAACTTTCATTCTATGCCAAAGATCATATTAGAAATATGCTTGATACTTTACTATTTTAAATTCGACCTCTTCATCAAGGACACCGATTGGCATAACAAAGTGGGTTTTGGCGCCAACCAAATAATAATATCAGTCGAGATTGAATTCATTTTTCATTCATTAGAAATTAATTTCAAAAAAGAAATTCTTAGTAAATAAACTTTAAATTATGTCTAACTCTGAAAAGAATACTTCCAATATACGGACTTGTTCTTCGGTATTTGCTGAAGATGAGAAAAAGAATGTCTCAAATACATTTTCCACAATTACGAACAAAGCGACCTCATTAACAAAGAGTATATTTTCTATCTTTAGGTTGTGTTCCCCTTTCAAAACAGATGCGAGCTTGGGACGGCCAAAGGTTCTCATCTCATG
+
%((''%'%%%)))&((*+--.6,,,,/(%$$#"##%%'**++()*-)))+.446899<8:DHSDEEDK<:::999877101000/1;;ANIM<<<<KA;:,+++288&%%$%%+%&-.*,/.?DGJFB@??AEEGMFIJFMSMHLNSIIMKSKOHEIJPRIJHIIGGJIKFPSMNHRNHKKNNLFB@BABBHEENIDHFHCIEDDCHFDA??A<::EGHCEGGR<<8783'&&&0<@;1...;BCAJFSSSSSIG@FGGIPSGEEGDFADC;<BFGHD877GSJEDESSOGHIGIGJSFG<<75.-**+++'%%&(*%$$%*+++*25564-%%$%',(%%%325:>CC=;;99;3333KKKSMFOMIQHFLHSSNGLISHJLHGEFKHCEDCFFRSIGJLPHFCJS?=:5BDD?AJHGKJGEIENRKHKFHSSNKFFID<;:9/./:EFJCAAA@?;;99>8=HEIFEFGSGGFICIIJLKQH@HSMSSSKSFMFES<;8>?PJ?=53IHNMNSKSNHJQ@JNS>==KISGMSIJDGCEFHQI:7459;IRFEDJCBC@D=<<<@,*((;8888IKINNGCCEEESKHGKCKKFEC31367EEKINJIGKCA>;<BGECBFEFLSSFIGKSJOB>??EGIFJH>>=>FFFSHGSFHHKKGGSIEFKHHNQJHHMHJNGEFFGSSMBE>@EGA@:9<:<GF:88:>@=>=<=>>>?>B9887534534/,.2,--,(''%
@fd5ada16-cc3e-482a-8969-1d27259c5d85 runid=615b655584623c08cdef24ecaddfdaffc95be13c ch=401 start_time=2025-08-20T10:28:54.565792-04:00 flow_cell_id=FBD58360 basecall_gpu=Quadro_GV100 protocol_group_id=SDF_08202025_064710 sample_id=SDF_08202025_064710 barcode=barcode13 barcode_alias=barcode13 parent_read_id=fd5ada16-cc3e-482a-8969-1d27259c5d85 basecall_model_version_id=dna_r10.4.1_e8.2_400bps_hac@v4.3.0
TTTTGCCAACCTACTGGTTCGGTTATCAAAAAGTTGGATATTAACCAGAACGACTTCCATACTCGTGTGAGTTTTCGCATTTATCGTGAAACGCTTTCGCGTTTTTGGTGCGCCGCTTTAGCTATAGAACAATCGGTTTATGAATTTTGCAATGCCCATTGATTGTTAGAACTCATTACAAAGGTTTGTAATCTGAATTTCTGAATAAATAACAGACAATACTATCCGTATAATTAAAAAAGATATTTGGTTCCCGCCATCCGAGACCCCACTTGAAAATAAAGTAAAGTTTATCGACCTAAGATACTAAATGAAGATGCATCTACGAGAAAATCTTCGCCTTGAAATTGAACAGGTCTCTAATGTTCGGAATGTTGTAGCTGATCATAGTCGGGCGCTCCAGCGAAACACCCCATGCAATCACAACGATGTCAGATGGAAACCCGAGTGGTCTAAGCATTTCTGGTCTAAATAAGCCGGAATTTCCAACTTCGATCCACTTTTTTAGGGTAGTGTGGTATCCAAAGATTTCCATAGAAGGCTCAGTATAAGGG
+
$$%&%%%$##&''(.''''*'&%()(%####"""##$%&))*&''())*/510/01088</.//CCED@CACEFM:65:;;;;<3223@BJIGIFFJ?98999:9=)(()23460011,%%&+)))&&&&//05=<=>NDK&&&%**'''&&((-,,,1/,,./651**.83652223?;;;CKDCKLISSKMRNOLIFJMJESJSNJSSSLIGJEFFRSGEDDISSFLMJGFJF?;@EB992.-110*79>EF<9AAAJEC<DCLJGSGNRIKIGHGNOFHKMEGMHKSDEGJ;;;<CFCDSGFCDHAAJLRMSMDHFKOSIH@>1125LGILFEIEBAA@D;;8=5532474222EFJMJMJSJIGHKHRQSGHMRHIFLEFFDBE>>>>FSKIHLSMSSJQIHIOISMLPHMEGCDGDHHIGSJIOGLM?666:AEFLNGSJBBCCIHFHSNKFEBBFHLPCABBE?CEHA<<<>?BDA?>==A>MHGJFFEREPJDHIISSSHDEIPFGEFGGIEFGF@<@@C000=8>6AJKJICDDF80003=<<>??
@33c24c17-f2ca-4cad-894f-1071fb253daa runid=615b655584623c08cdef24ecaddfdaffc95be13c ch=130 start_time=2025-08-20T10:29:21.565792-04:00 flow_cell_id=FBD58360 basecall_gpu=Quadro_GV100 protocol_group_id=SDF_08202025_064710 sample_id=SDF_08202025_064710 barcode=barcode13 barcode_alias=barcode13 parent_read_id=33c24c17-f2ca-4cad-894f-1071fb253daa basecall_model_version_id=dna_r10.4.1_e8.2_400bps_hac@v4.3.0
TGTGTCCTCTACTTGGTTCAGTTATATGAAAAACGGGTGTTTAACCAGACGACTTCCATACTCGTGTGAGTTTTCGCATTTATCGTGAAACGCTTTCGCGTTTTTCGTGCGCTTCAACGAGAAAATCTTCGCCTTGAAACTGAACAGGTCTCTAATGTTCGGAATGTTGTAGCTGATCATAGTCGGGCGCTCCAGCAAAACACCCCATGCAATCACAACGATGTCAGATGGAAACGCGAGTGGTCTAAGCATTTCTGGTCTAAATAAGCCGGAATTTCCAACTTCGATCCACTTTTTTAGGGTAGTGTGGTATCCAAAGATTTCCATAGAAGGCTGGTGTAC
+
#&*()''('&&')*&&&)0)(()''%%%####$%$$',(''(*--.-.-''+.066;<D4333AEFOJHLHGKPLSIOSKRFFBCECHSPQCBCCSNFG?>><<G,&&&'('')(23;?CAGFIML=I30/0DDKEHSLMJMIJRJKECEELGHIJJSJJFEEJSRGPNSFJA=8788DHHIHIAA@A43335&&&%&',/..---.7==<<?BFFHSJ@A@@SGB@?@BFDGG?,,,.7>@@@<<<<DHDFIKSIA@@CSAAAB>><==;<?B<=<;1)9;;D;999:CCDBBSSSSHESSGKGIGEGFNFEHFFHHJE?@GSNJFA?=>:555''''+--
@368fd0e1-8153-4cfa-aaca-ba014ee05b18 runid=615b655584623c08cdef24ecaddfdaffc95be13c ch=245 start_time=2025-08-20T10:29:10.565792-04:00 flow_cell_id=FBD58360 basecall_gpu=Quadro_GV100 protocol_group_id=SDF_08202025_064710 sample_id=SDF_08202025_064710 barcode=barcode13 barcode_alias=barcode13 parent_read_id=368fd0e1-8153-4cfa-aaca-ba014ee05b18 basecall_model_version_id=dna_r10.4.1_e8.2_400bps_hac@v4.3.0
TTTATACCTGGCTTCGTTGGGGTATCAAGCCGATATTAACCAGAACGACTTCCATACTCGTGTGAGTTTTCGCATTTATCGTGAAACGCTTTCGCGTTTTTCGTGCGCCGCTTCACGAACAAAGCGACCTCATTAACAAAGAGTATATTTTCTATCTTTAGGTTGTGTTCCCCTTTCAAAACAGATGCAAGCTGGGACAGCAGAAAGGTTCTAGTATTACGT
+
$&'&%##$###"#$$&%%%%$%&%%$$$$')))((+/+4::;;ABGEGEGFFLHF???;<<<H==;>@D@:72128;;:7799FKHI<<<;F@53331++,,777=@@?998722333999:FDFEEIGJHJIJ=NKJHGKJJGFIJIISSSFIHJFFKIHLHKHHJDC;<?C89DCDCDGF221510'%%&)%',-/)&%%')+12766,,'&'''($%#"
@a4f66191-bdf9-4e40-99a0-edd73d3e23df runid=615b655584623c08cdef24ecaddfdaffc95be13c ch=269 start_time=2025-08-20T10:28:58.565792-04:00 flow_cell_id=FBD58360 basecall_gpu=Quadro_GV100 protocol_group_id=SDF_08202025_064710 sample_id=SDF_08202025_064710 barcode=barcode13 barcode_alias=barcode13 parent_read_id=a4f66191-bdf9-4e40-99a0-edd73d3e23df basecall_model_version_id=dna_r10.4.1_e8.2_400bps_hac@v4.3.0
GTACTTGGTTGCGGTTGCCATGCGGTTGTTGCGACTCGAACAACTCCATACTCGTGTGAGTTTTCGCATTTATCGTGAAACGCTTTCGCGTTTTTCGTGCGCCGCTTCAACGATAAATGCGAAAT
+
####%%#$%('&$$%$###"""""$%%#$%%*''''-)*+.+++-+*/634:;?CJGJIKG@GF=<=AGCHJIGFFDFJHG;777GGHHJCBACG))))A98879<1*+?@BCD877:><5((&#
@b43aae6f-7767-4f38-80f7-595c7c7ea973 runid=615b655584623c08cdef24ecaddfdaffc95be13c ch=166 start_time=2025-08-20T10:29:26.565792-04:00 flow_cell_id=FBD58360 basecall_gpu=Quadro_GV100 protocol_group_id=SDF_08202025_064710 sample_id=SDF_08202025_064710 barcode=barcode13 barcode_alias=barcode13 parent_read_id=0a5df51a-8f02-4465-841b-c922cce97f2e basecall_model_version_id=dna_r10.4.1_e8.2_400bps_hac@v4.3.0
TGTGTCCTGTTCTTCGTTCAGTTGAAAAAACCGATATTAACCAGAACGACTTCCATACTCGTGTGAGTTTTCGCATTTATCGTGAAACACTTTCGCGTTTTTCGTGCGCCGCTTCATCAAATACATTTTCCACAATTACGAACAAAGCGACCTCATTTAACAAAGAGTATATTTTCTATCTTTAGGTTGTGTTTCCCCCTTTCAAAACGATGCGAGCTTGGGACGGCCAAAGGTTCTCATCTTCAGTG
+
%$#$$%$#$&(&$%)*+,,((((%$%%$%%$$$#%&'''*++,,,-,336784433.-,-3BDIFFGGBJG5557<7;54-+++,,-))(()+()*)))(*66>><<<;;=BD=8:BFFHADDB?>><==E6E00+)(21157BCBCDAABBHGMP?0.BB789AB>>@AEEHLJJFEFDCD:65433,,++1+'-//=0.>87466/)'(6:)(((:.'(58=:98;??@IIKPGGB;;;:4'&&%#
@5de60264-5d87-4356-abda-3dcc7e4e56ab runid=615b655584623c08cdef24ecaddfdaffc95be13c ch=333 start_time=2025-08-20T10:29:06.565792-04:00 flow_cell_id=FBD58360 basecall_gpu=Quadro_GV100 protocol_group_id=SDF_08202025_064710 sample_id=SDF_08202025_064710 barcode=barcode13 barcode_alias=barcode13 parent_read_id=5de60264-5d87-4356-abda-3dcc7e4e56ab basecall_model_version_id=dna_r10.4.1_e8.2_400bps_hac@v4.3.0
TATGTTGTGTTCTTTCGTTCGGTTGTGCGAACCGGTGTTTAACCAGAACGACTTCCATACTCGTGTGAGTTTTCGCATTTATCGTGAAACGCTTTCGCGTTTTTCGTGCGCGCTTTTTCACACAAACGATGATGGAAACCCGAGTGGTCTAAGCATTTCTGGTCTAAATAACCGGAATTTCCAACTTCGATCCACTTTTTTAGGGTAGTGTGGTATCCAAAGATTTCATCAAAGGCTCAGGTGTGAG
+
&*+*)'%%#%&$%%'*-00*('(-/+'&%###%%'''&&&),<;:;ADFGGGSSJJFHHILHFFILEIFGCKEB@AAF;JDE6666FCCF<8::<2//))((,7+%%$'((&&*(((***+++10.).*+(%'.../DCBA?@@BGIISKJIKHBBFFSS>=>>D<798,*&&(,021553>7@ACMFDEEENFHDBMSSLSGSKSSISLGFGJDDG<89::3127-'(**+**.,,&%&%%$'&$%
@3298d8a3-951d-4e2e-9827-0c00bd8f46a4 runid=615b655584623c08cdef24ecaddfdaffc95be13c ch=333 start_time=2025-08-20T10:29:19.565792-04:00 flow_cell_id=FBD58360 basecall_gpu=Quadro_GV100 protocol_group_id=SDF_08202025_064710 sample_id=SDF_08202025_064710 barcode=barcode13 barcode_alias=barcode13 parent_read_id=3298d8a3-951d-4e2e-9827-0c00bd8f46a4 basecall_model_version_id=dna_r10.4.1_e8.2_400bps_hac@v4.3.0
ATGTGTGTACTTGGTTCAGTTCTATGAAAAGCCGATATTAAGCAGAACGACTTCCATACTCGTGTGAGTTTTCGCATTTATCGTGAAACGCTTTCGCGTTTTTCGTGCGCCGCTTCAATGAAGATGCATACGAGAAAATCTTCGCCTTGAAACTGAACGGTCTCTAATGTTCGGAATGTTGTAGCTGATCATAGTCGGGCGCTCCAGCGAAACACCCCATGCAATCACAACGATG
+
%%&&%%#$%$((&()+3.---*(''&$$$###$$$$%+-$%'%&&'++,/0184421--..0015///099<3339:::9:9899DDHM----E===9;:;>I1111?@@@6433'%%&*211440.**%&)*.04=7==>9545ABNFJKSHIGED<(((3445>>D::?2<<?GJJSHMSSHLLMJPJLH9995555EHPSGEAGLIJGNHKDABBABBBCBGB65548***'
@ae21eae0-4207-44be-a688-49c12c7710b5 runid=615b655584623c08cdef24ecaddfdaffc95be13c ch=140 start_time=2025-08-20T10:29:10.565792-04:00 flow_cell_id=FBD58360 basecall_gpu=Quadro_GV100 protocol_group_id=SDF_08202025_064710 sample_id=SDF_08202025_064710 barcode=barcode13 barcode_alias=barcode13 parent_read_id=ae21eae0-4207-44be-a688-49c12c7710b5 basecall_model_version_id=dna_r10.4.1_e8.2_400bps_hac@v4.3.0
TCTACGTTCCTTCGTTCAGTTATGCCGCCGATATAACAGAACGACTTTCCATCTAGTGTGAGTTTTCGCATTTATCGTGAAACGCTTTCGCGTTTTTCGTGCGCCGCTTCATCGTGTGAGTTTTCGCATTTATAATGAAGCACTCGCGTTTTTGGT
+
$###$##%%$#$%&&'0-***'$###""#$%&%&&'*&&'),)(''''&)*0++**+-54.../2;87744555567:;FGJSEEFDI822,,,.596779BCA@;6A?:;CCDDCI@?>>=?;(&&+&&&&/((((+*'(%%''((((**,/('&
@2926d16f-ef5a-49aa-8d82-568d72be3b31 runid=615b655584623c08cdef24ecaddfdaffc95be13c ch=309 start_time=2025-08-20T10:29:13.565792-04:00 flow_cell_id=FBD58360 basecall_gpu=Quadro_GV100 protocol_group_id=SDF_08202025_064710 sample_id=SDF_08202025_064710 barcode=barcode13 barcode_alias=barcode13 parent_read_id=2926d16f-ef5a-49aa-8d82-568d72be3b31 basecall_model_version_id=dna_r10.4.1_e8.2_400bps_hac@v4.3.0
ATGTCATCTACTCGTTCAGTTTATGAAAATGACCGATATTAACCAGAACGACTTCCATACTCGTGTGAGTTTTCGGCATTTATCGTGAAACGCTTTCGCGTTTTTCGTGCGCCGCTTCAACTTCCATACTCGTGTGAGTTTTGGCGATC
+
##%$#"#$%'(,**,-0('''.&&$###$#""#%&++,..*++-...13349ARFKGSJKJJLSMSNJHHEJRGFDJCQBSNSIHEAAAAHEBDDJHCBFBA<HRJGSKKGGED:<B;;:8996><=CCECEFHFEGCFHSI956310%
@a3424c53-5d5f-4776-a6b6-61502317e980 runid=615b655584623c08cdef24ecaddfdaffc95be13c ch=87 start_time=2025-08-20T10:29:13.565792-04:00 flow_cell_id=FBD58360 basecall_gpu=Quadro_GV100 protocol_group_id=SDF_08202025_064710 sample_id=SDF_08202025_064710 barcode=barcode13 barcode_alias=barcode13 parent_read_id=a3424c53-5d5f-4776-a6b6-61502317e980 basecall_model_version_id=dna_r10.4.1_e8.2_400bps_hac@v4.3.0
ATGTTAGCCTCTTCGTTGGTTGTGAACCGATATTAACCAGAACATTTCCATACTCGTGTGAGTTTTCGCATTTTTTATTGTGAAACGCTTTCGCGTTTTTCGTGCGCCGCTTCAACGATGTCAGATGGAAACCCGAGTGGTCTAAGCATTTCTGGTCTAAATAAGCCGGAATTTCCAACTTCGATCCACTTTTTTAGGGTAGTGTGGTATCCAAAGATTTCCATAGAAGGCTGGTCTGAGGG
+
##$%&#"#$$#$&&'''&%%&%%$#""#%)*)(((')*('&'*+&&%',)-1011BGLSKOFG9SLE>>==236000558:C=BIG,)))A9::32339F)'''3456356.((('(('&(((017;>@KMCSICBBCIJS?>>=>@@=?DBB443)))*54677798:<?>=D@KDGABBAAABDJC>J;@?KSE?FLHODGFG9999CA@?BIQJFGSIHED/./05422('''(((((*
@3a0ead5c-0694-427f-8609-66d24048937d runid=615b655584623c08cdef24ecaddfdaffc95be13c ch=312 start_time=2025-08-20T10:29:14.565792-04:00 flow_cell_id=FBD58360 basecall_gpu=Quadro_GV100 protocol_group_id=SDF_08202025_064710 sample_id=SDF_08202025_064710 barcode=barcode13 barcode_alias=barcode13 parent_read_id=3a0ead5c-0694-427f-8609-66d24048937d basecall_model_version_id=dna_r10.4.1_e8.2_400bps_hac@v4.3.0
ATGTTTATGTAGCCTGCTTTGGTTCAGTTTATAGAAACCGATCTTAAGCAGAACGACTTCCATACTCGTGTGAGTTTTCGCATTTATCGTGAAACGCTTTCGCGTTTTTCGTGCGCCGCTTCAATACTATCTTGAAAGAATTTTTGGTTTTAGTTGATGTCTCTGCAGGGATTAGATTTGTCAACTTTAATTATGCCAAAGTGT
+
&&++-'&&&'&$###$&''+&'&''&%$%'%&#""#$$%$$$$$$#&'&&'343@?@@EBB>>=<?=>AAEOKHLHQKGSHISSMHB;:;?BDGLFDDCEFESA?>@SPECCCDGD>75.)&&&&&&&&,'''6:EDHSSFIISI>>>ISLD==CBLIISLSJJIC>9-2.97444675130(&%&&%#$%(&'$%&%%&%$$$
@4ebfa33f-71c6-4608-a047-3c4281e464e4 runid=615b655584623c08cdef24ecaddfdaffc95be13c ch=467 start_time=2025-08-20T10:29:45.565792-04:00 flow_cell_id=FBD58360 basecall_gpu=Quadro_GV100 protocol_group_id=SDF_08202025_064710 sample_id=SDF_08202025_064710 barcode=barcode13 barcode_alias=barcode13 parent_read_id=4ebfa33f-71c6-4608-a047-3c4281e464e4 basecall_model_version_id=dna_r10.4.1_e8.2_400bps_hac@v4.3.0
ATGTTTTGTCGCTCTATTCGTTCGGTTTTGAAGCCACCGATATTAACAAAAACGACTTCCATATTCGTGTGAGTTTTCGCATTTCCTCGTGAAACGCTTTCGCGTTTTTCGTGCGCCGCTTCATTGGCATAGAATGAAAGTTTCTCTGACAAATCTAATCCCTGCAGAGACATCAACTAAAACCAAAAATTCTTTCAAGTATAGTATGATTCCTTTTTTTTTTGGATTCGAAAATTATTCGAGAAAAATTAATAAAAATGTACCTAAATGTAACATGTAAGCGTTATTCATACACAATTTTAAAAGCCTGGCTATAGAACAATCGGTTTATGAATTGCAATACCCATAATGATTGTTAGAACTCATTACAAAGGTTTGTAATCTGAATTTCTGAATAAATAACAGACAATACTATCCGTATAATTAAAAAAGATATTTGGTTCCCGCCATCCGAGACCCCACTTGAAAATAAAGTAAAGTTTATCGACCTAAGATACTAAATGAAGATGCATCTACGAGAAAATCTTCGCCTTGAAACTGAACAGGTCTCTAATGTTCGGAATGTTGTAGCTGATCATAGTCGGGCGCTCCAGCGAAACACCCCATGCAATCACAACGATGTCAGATGGAAACCCGAGTGGTCTAAGCATTTCTGGTCTAAATAAGCCGGAATTTCCAACTTCGATCCACTTTTTTAGGGTAGTGTGGTATCCAAAGATTTCCATAGAAGGCTCAGTATTGAGGG
+
$%'()'$%&$"###$%$&%&'))'&'**)&%%%')(((+343463410/*).,'&%%)'&$$%*)''/19:;;==BK=;;8872.//&&'-;<<E4222EBCGCABDFNDABAHFFED7>7'''';?@@C@..==GSKSSHOGSHSELSJKFILSIIFGFSSJFSOLFHCFFISJGFFDAFGODGNISPGHA@?@DFCAAFJEFSHHHDHISEMA?=GSSSSF7667BA;;=?KHIDDDBBC===DFME><<>>B<DEC:;91@*<=BEMNJSELJQSEJEGEHFFHLISIJILJIKSISSEHOSHSKKKLHGJN?<=?>?GIEGLGMSMIHHHFSSKSGNIIMKJSLIHSHMOQLKDD?I?=??OGINKJMSASCIGSAAA:;9;?@LJISGJSSHHIRNSLINECGJIDFBBCLSNPPSLKSD?<;=DHHLJIQGKJISEEEB>EDGIPIAA@LLPIKIHFMGHSSLSDFDHIDFSLLKISSKEDFDSECC?=665111.>BBCEJSRGFGHJG721DMQIIFGD:3335@4DILRSISKKIIKHLJHGGGJMGJFHEDFIIIPJNGFHLGMSGPDBCA>?@@>2222NESIMHHMGJSEDCCEEDHIFHIHOJHGFHHGLFHEGHLFLSMSHDEEESSNDCCA?BGEFBCE.++,6,,4;::9<:778CLJGSGEFSMIECCABSHMIFSSSSGISMILEEDCGLSSSKHEFHJRFEGKGFG76675:675.+*(''%&''*
@3e1b5b0e-e95c-4b28-8b6b-c8acf077152b runid=615b655584623c08cdef24ecaddfdaffc95be13c ch=357 start_time=2025-08-20T10:29:36.565792-04:00 flow_cell_id=FBD58360 basecall_gpu=Quadro_GV100 protocol_group_id=SDF_08202025_064710 sample_id=SDF_08202025_064710 barcode=barcode13 barcode_alias=barcode13 parent_read_id=3e1b5b0e-e95c-4b28-8b6b-c8acf077152b basecall_model_version_id=dna_r10.4.1_e8.2_400bps_hac@v4.3.0
TGTTATGTTGTATCTTACTTGGTTCGTTGCCATGGCGGTGCTGTTCTGACCAGAACGACTTCCATATTCGTGTGAGTTTTCGCATTTATCGTGAAACGCTTTCGCGTTTTTCGTGCGCCGCTTCATGCAGAGACATCAAACTAAACCAAAAATTCTTTCAAGTATAGTATGATTCCTTTTTTTTCGATCGAAAATTATAGAAAAATTAATAAAAATGTACCTAAATGTAACATGTAAGCGTTATTCATACACAATTTTAAAAGCCTGGCTATAGAACAATCGGTTTATGAATTGCAATACCCATAATGATTGTTAGAACTGATTACAAAGGTTTGTAATCTGAATTTCTGAATAAATAACAGACAATACTATCCGTATAATTAAAAAAGATATTAGTTCCGCCATCCGAGACCCCACTTGAAAATAAAGTAAAGTTTATCGACCTAAGATACTAAATGAAGATGCATCTACGAGAAAATCTTCGCCTTGAAACTGAACAGGTCTCTAATGTTCGGAATGTTGTAGCTGATCATAGTCGGGCGCTCCAGCGAAACACCCCATGCAATCGCAACAATGTCAGATGGAAACCCGAGTGGTCTAAGCATTTCTGGTCTAAATAAGCCGGAATTTCCAACTTCGATCCACTTTTTTAGGGTAGTGTGGTATCCAAAGATTTCCATAGAAGGCTCAGTATAAGGGG
+
$'(+&%%&&$%$$$%&$&(())+,+'''%$$""""##$###$$%&%(&&&%%%')*.4579680011334EJHFKGDFSQMIPJSCJHGCCCBGJKH@@@@KKFIHIFSKM>===F>>>76991244462....,+))**)(().++(-/PK??<=A@IFFCDNSOJNHHJJSKSJE-879;AC'&&(&%&&*@A>-+))06<QNIHCGSHLSSSSLSJMSSRNSEISIIGIOJH668IFDFELJRSMKJHIESJESICLJKIMMHGD=GHC'''(00328555=>=?('''7=??BBFDCBAKIKIHIGHJKIA,+++73345GHHLSMLKFPLLLGSGGIIKIIGHEB;=??BD?NPM><;;>CSGFCCFED9SRLKLHFAAB@HE@631.-&&&(())/34<341=BEEDIJJHBIJLQIMKGEHLJGSIJGBIJNNLGJLF?<;B<:B@=>>EDKMFF???CB42125578;?AAFCA?<=>>F569;3323=@FIIEGKINIFLHGHHFIDEIFDC>@???@@FJHGJEFEEESJHBAACHFHSDCFIFEGFBDCDDDBAE?/...A---.?:9;;IECCDB@@?/.-.000----9334=879+++-1+*05100090/1236430/0//21---/73432778;//2;B=:::;322252116>E;:;@>8++866559CE?=<<88432341
@47621135-8af5-4565-a3f1-79dfd99bcc13 runid=615b655584623c08cdef24ecaddfdaffc95be13c ch=111 start_time=2025-08-20T10:29:30.565792-04:00 flow_cell_id=FBD58360 basecall_gpu=Quadro_GV100 protocol_group_id=SDF_08202025_064710 sample_id=SDF_08202025_064710 barcode=barcode13 barcode_alias=barcode13 parent_read_id=47621135-8af5-4565-a3f1-79dfd99bcc13 basecall_model_version_id=dna_r10.4.1_e8.2_400bps_hac@v4.3.0
ATGTCCCTGTTCTTCGTTTCAGTTGTGCTGCCAAGCCGATATTAACAAGAACGACTTCCATACTCGTGTGAGTTTTCGCATTTATCGTGAAACGCTTTCGCGTTTTTCGTGCGCCGGCTCAATGATTACCTTTTTTGGATTCGAAAATTATTCGAGGAAAAAATTAATAAAAATGTACCTAAATGTAACATGTAAGCGTTATTAGTACACAATTTCAACCTAGGCTATCAGACAATCGTTTATGAATTGCAATACCCATAATGATTGTTAGAACTCATTACAAAGGTTTGTAATCTGAATTTCTGAATAAATAACAGACAATACTATCCGTATAATTAAAAAAGATATTTGGTTCCCGCCATCCGAGACCCCACTTGAAAATAAAGTAAAGTTTATCGACCTAAGATACTAAATGAAGATGCATCTACGAGAAAATCTTCGCCTTGAAACTGAACAGGTCTCTAATGTTCGGAATGTTGGTGGCTCTGATCGTAGTCAGGCGCTCCAGCGAAACACCCCATGCAATCACAACGATGTCAGATGGAAACCCGAGTGGTCTAAGCATTTCTGGTCTAAATAAGCCGGAATTTCCAACTTCGATCCACTTTTTTAGGGTAGTGTGGTATCCAAAGTCCATAGAAGGCTCAGTATAAGGG
+
&''(&%'(-.-***%%&&-)))('&&%&)'''%&$%)***),,)(*'&%),&111455=;<1112:<=>9GCIGSKHFCEGHSMJCCCCIEIS>;;;I4//-,,-8B.-.12116.-()&&)*/019.++++@ACC(((*4.--.565-)*,*&%%'&&+*41*)%%'&&')*(&(+,315:;EJFBBCDSGBAAAFDEDEHD((((*==5541@2%$$%'%%%$(//&$$%&')'..06EEGFIGENSSJRSKPMMMGHGIHHIGSKD<3333FCAFLIB@@AIGIHGKISHLGIPJHMHMEI;;;7CFGHSSGJFEDHLJLGIGFHLHSLJKHID===PSMIJEICC:55521111=DENKHDFJMFGSSEGADEHFIJACSICC>>==669AIIDECEKBAKISKSRGGGGSSLSJHFFGSLFISFSGKLIMEFFM?<<=>?7:>>===<ABEE>?>?<<?@L////689?B@@;5.(&%%&)'').-'&&(+)'&&%&((')(14678<D;:4888=AFEFIIGGJOKILEFSLHFHKHEIJIHIGEDCEHFFJFHHHNHHASJHC==@CB@EJIQDIB>:9:AAAA<46?@@?5555CIAI;999@?>BDHGGEGMD>>;;96-+8)'%%'(@BFFHGEE@74410)'&&'
@ea9197e1-8533-4bab-890a-7e4726430792 runid=615b655584623c08cdef24ecaddfdaffc95be13c ch=312 start_time=2025-08-20T10:29:48.565792-04:00 flow_cell_id=FBD58360 basecall_gpu=Quadro_GV100 protocol_group_id=SDF_08202025_064710 sample_id=SDF_08202025_064710 barcode=barcode13 barcode_alias=barcode13 parent_read_id=ea9197e1-8533-4bab-890a-7e4726430792 basecall_model_version_id=dna_r10.4.1_e8.2_400bps_hac@v4.3.0
GCTCCTGTTGCTTCGTTCAGTTGTTGAAGCCGATATTAACAAAAACGACTTCCATCTCGTGTGAGTTTTCGCATTTATCGTGAAAAGCTTTCGCGTTTTTCGTGCGCCGCTTGGAAAAACAACCTAAAGATAGAAAATATACTCTTTGTTAATGAGGTCGCTTTGTTCGTAATTGTGGAAAATGTATTTGAGACATTCTTTTTCTCATCTTCAGCAAATACCGAAGAACAAGTCCGGATATTGGAAGTATTCTTTTCAGAGTTAGACATAATTTAAAGTTTATTTACTAAGAATTTCTTTTTTTGAAATTAATTTCTAATGAATGAAAAATGAATTCAATCTCGACTGATATTATTATTTGGTTGGCGCCAAAACCCACTTTGTTATGCCAATCGGTGTCCTTGATGAAGAGGTCGAATTTAAAATAGTAAAGTATCAAGCATATTTCTAATATGATCTTTGGCATAGAATGAAAGTTTCTCTGACAAATCTAATCCCTGCAGAGACATCAACTAAAACCAAAAATTCTTTCAAGTATAGTATGATTCCTTTTTTTTTTGGATTCGAAAATTATTCGAGAAAAATTAATAAAAATGTACCTAAATGTAACATGTAAGCGTTATTCATACACAATTTTAAAAGCCTGGCTATAGAACAATCGGTTTATGAATTGCAATACCCATAATGATTGTTAGAACTCATTACAAAGGTTTGTAATCTGAATTTCTGAATAAATAACAGACAATACTATCCGTATAATTAAAAAAGATATTTGGTTCCCGCCATCCGAGACCCCACTTGAAAATAAAGTAAAGTTTATCGACCTAAGATACTAAATGAAGATGCATCTACGAGAAAATCTTAGTTGAAACTGAACAGGTCTCTAATGTTCGGAATGTTGTAGCTGATCATAGTCGGGCGCTCCAGCGAAACACCCCATGCAATCACAACGATGTCAGATGGAAACCCGAGTGGTCTAAGCATTTCTGGTCTAAATAAGCCGGAATTTCCAACTTCGATCCACTTTTTTAGGGTAGTGTGGTATCCAAAGATTTCCATAGAAGGCTCAGTATAA
+
#$$#$%%%&#$%&'&''+)((**''%$##$$$&*)&',)&%%&&()))))--?;C'''EHKNISIGCHNLMSHKKKHG2--.17<;988641386546=C=?>CDGHG<:98'&&&*)***+,.2246BGFEBCIIHGKIKJSD@B><JGGQSGHEHSLMKMSIJRHFIJJHJKGMSSSSHOPNEIIFC>=<=BGHFGOHC=FDE@>@==>3335>??A?CB==?DIIFGHIHMMLJPQMJH5EENSKOFHISGJLEBABCFC*++56JLIOGHPHLGFGRJGCKKISILIKLJMD?=EGFJJJFSLSPIJPJ@IIFKJSHGISKHLNSSIDD?JHB@?ACECAEHQGKFMHSSSJNSJPHSGEFFG??867ESSFJISEGFFHMIEHHGSGJKIJGLOSHJLHISLINLJJIFEBBBDNSCESSJJ?MGESOIIFSKSHJGJMGFHIJHKGGJJHJSHSKCDBESMDCISDFFKNJEIHSHGSIKKQKLJSHKDKSHNKKBAAOJHPIIOEGFDHSPNEHHISKLSGQSSMIBLGJLMGHJILFSLGEE91004=JIF7679JD;96;KSD?==0//-)*8DEIDEEHGHBSSKPSGKLOHJISHSJMKJSKJFEFCBCCFKLOSKRSNRJOMJSLKPKLSSJSKJJSMGKDDGSSKGKKMJSMQSILSKLISIGILPAHGSLIEKGSKNSKIMJKJEJGSGNPMLLH?SGMQSIKNIJJLHGSMFJIJISEESFSMLNEMGELSIESHGKGFKGHNKSJCEEFIKLHJEEGGJIHLJSJDMJLHPMFLLGGCGHFGKOHHGSMSHQSILSSSLRLJJJLFHFGHIJSSLJJFJJSJLSSPLJJS999;<;40..0765-*(%%&('),.=>>>SFGB@BDCA@AAKHEMEGCBJJJSGJNINHHFDILIGHGIGFGFI>>>>HCAA?@@CHMHIMNIGGGGIFDDCDHL?>>?PJSISSKIDOIMGDAABCDDDCSKDFGGNNSOIHGOILSRPJOSEHFDCEFJCIGFGD???/--1BB?G?ENSSSHGEHISOIFGCEDFSKGJJLICB678?6GECDFEJHF<644.-,*
@65e725c1-1430-462e-9acc-95d611233943 runid=615b655584623c08cdef24ecaddfdaffc95be13c ch=51 start_time=2025-08-20T10:29:33.565792-04:00 flow_cell_id=FBD58360 basecall_gpu=Quadro_GV100 protocol_group_id=SDF_08202025_064710 sample_id=SDF_08202025_064710 barcode=barcode13 barcode_alias=barcode13 parent_read_id=65e725c1-1430-462e-9acc-95d611233943 basecall_model_version_id=dna_r10.4.1_e8.2_400bps_hac@v4.3.0
GTAGCGCCTCGTTCAGTTGAAGCGATTGTTAACCAGAACGACTTCCATACTCGTGTGAGTTTTCGCATTTATCGTGAAACGCTTTCGCATTTTCGTGCGCCGCTTCACAGAGAAACTAAGTTGTTCTGCCAAAGATCATATTAGAAATATGCTTGATACTTTACTATTTTAAATTCGACCTCTTCATCAAGGACACCGATTGGCATAACAAAGTGGGTTTTGGCGCCAACCAAATAATAATATCAGTCGAGATTGAATTCATTTTTCATTCATTAGAAATTAATTCAAAAAAGAAATTCTTAGTAAATAAACTTTAAATTATGTCTAACTCTGAAAAGAATACTTCCAATATCCGGACTTGTTCTTCGGTATTTGCTGAAGATGAGAAAAAGAATGTCTCAAATACATTTTCCACAATTACGAACAAAGCGACCTCATTAACAAAGAGTATATTTTCTATCTTTAGGTTGTGTTCCCCTTCAAAACAGATGCGAGCTTGGGACGGCCAAAGGTTCTCATCTTGGGC
+
"#""""#%%$%'('''&'%#""""#&'(''&)+,----.0//0/,-,.-++,3;;?:8899854679EDDCEFEHEJHKQ423-,*('&&&.1)''',/.-*+/0'))''''())'(%%%%'$$%$&))/.46<?@:98555*(();FRHEFGSKHSGSSSLLHSLHGLA444=>:89<@CACGCFDGIIMIFLBAC??@ADBGEMISKFFNJLSLGOEKNIMSGHFCFEDFMMJIKIISFHKGDGE@???GGHGHHGHKFHGSHSJDGGKESQSPKSSLOECAF(DFFSSHLERMSSKISSGGHIMIIMQKSJSNKILIIHDCBCIISSHMHJSSISSJGGBBA?CGDA@H5427KIIIKQGIMK?===CC@BAGHLIMNIJHLGNHPSMDSKSRS><;1125=<9879::A<EHSOFHD@@@BGIEJKFEIJSHIMJHLSSISSJKDFHLJJMPL<<=LMKFBGHJQSSSKG?DC4;>,DEIKM;;;=???BD?EA9:KFG;;;=<<<JFPEJPN;;:52)*))
@3b70db4c-15ac-4de2-8306-dec7e174987b runid=615b655584623c08cdef24ecaddfdaffc95be13c ch=344 start_time=2025-08-20T10:29:24.565792-04:00 flow_cell_id=FBD58360 basecall_gpu=Quadro_GV100 protocol_group_id=SDF_08202025_064710 sample_id=SDF_08202025_064710 barcode=barcode13 barcode_alias=barcode13 parent_read_id=3b70db4c-15ac-4de2-8306-dec7e174987b basecall_model_version_id=dna_r10.4.1_e8.2_400bps_hac@v4.3.0
TATGTTATTTTTACTTCGATCCATATGAAAAACGGGCCTACCAGAACGACTTCCAGTACTCGTGTGAGTTTCGCATTTATCGTGAAACGCTTTCGCGTTTTTCGTCGCTTCATCCATACTCGTGTGAGTTTTCGCATTTATCGTGAAACACTTTCGCGTTTTTCGTCGCTTCACATACACAATTTTAAAAGCCTGGCTATAGAACAATCGGTTTATGAATTGCAATACCCATAATGATTCTGAGAAACTCATTACAAAGGTTT
+
&%&%&%##$%&((*++%$#$$%%$#%###$#####$%$$$'**++-./,--A43/.())@8777=''''3'%&*+,11035555FEHHA==:<4112021183-,,*))1*+,,::G:99:GIGOHKILEGRJJGDDEHFIHIGDSFGE+***310/04321:968546899=IIKGIIQHKIJSSJJLKISJSJONLSSNLPJSSSNMOEFNJIS@@A@HKKMKNEEDEHLIFE31,+%$#$%&'(&*'(11-.22:==997
@4a8599d5-486e-4477-a985-0a95c08b1745 runid=615b655584623c08cdef24ecaddfdaffc95be13c ch=422 start_time=2025-08-20T10:29:23.565792-04:00 flow_cell_id=FBD58360 basecall_gpu=Quadro_GV100 protocol_group_id=SDF_08202025_064710 sample_id=SDF_08202025_064710 barcode=barcode13 barcode_alias=barcode13 parent_read_id=4a8599d5-486e-4477-a985-0a95c08b1745 basecall_model_version_id=dna_r10.4.1_e8.2_400bps_hac@v4.3.0
TGTTGACCCTTACTTCGTTCAGTTGTGCAGCCGATATTAACGGAACGACTTCCATACTCGTGTGAGTTTTCGCATTTATCGTGAAACGCTTTCGCGTTTTTCGTGCGCCGCTTCAATGGGGTGTTTCGCTGGAGCGCCCGACTATGATCAGCTACAACATTCCGAACATTAGAGACCTGTTCAGTTTCAAGGCGAAGATTTTCTCGTAGATGCATCTTCATTTAGTATCTTAGGTCGATAAACTTTACTTTATTTTCAAGTGGGGTCTCGGATGGCGGGAACCAAATATCTTTTTTAATTATACGGATAGTATTGTCTGTTATTTATTCAGAAATTCAGATTACAAACCTTTGTAATGGTTTCTAACAATCATTATGGGTATTGCAATTCATAAACCGATTGTTCTATAGCCAGGCTTTTAAAATTGTGTATGAATAACGCTTACATGTTACATTTAGGTACATTTTTATTAATTTTTCTGGAACAATTTTCGAATCCAAAAAAAAAAGGAATCATACTATACTTGAAAGAATTTTTGGTTTTAGTTGATGTCTCTGCAGGGATTAGATTTGTCAGAGAAACTTTCATTCTATGCCAAAGATCATATTAGAAATATGCTTGATACTTTACTATTTTAAATTCGACCTCTTCATCAAGGACACCGATTGGCATAACAAAGTGGGTTTTGGCGCCAACCAAATAATAATATCAGTCGAGATTGAATTCATTTTTCATTCATTAGAAATTAATTTCAAAAAAGAAATTCTTAGTAAATAAACTTTAAATTATGTCTAACTCTGGAAAAAATATTTAATTATCCGGACTTGTTCTTTTATTCAGATTTGCTGAAATTAAGAAGATATTCTAGAATACATTTCCACAATTTCAAGCAAGACAACCTGCATTTAACAAAAAGTGTTGTTTCTATTTTTAGGTTATCTACCTTTTCAAAACGATGCGAGCTTGGGACGGCCAAAGGTTCTCATCTTAGGG
+
#$()%%%%,++$%%&&)+,7,+**+$#####$$')),-)))&'''''&&&')1-/9>A=<BCIFJSHMLLFDEGNKJIIEDCDEJSOSSHFJJGSIIDFDHFHEIQHFFA@@?.---0>?GH?-,,.<DDBAHSGIFFGKJJSLKSHE?<83=*)()/163/4,,,,;1.**&&&78:GEA4345JJKSSKIILSKLRRCJRSKILKSKGLSKLFOSSIISQJGEEEGLMF:BDSNJOJKIKIKSSIMHISFHFJKEA>=?ISGKNHJHGFFJFGDGEDJOOKOJMNSICA9;:EEDSGHIGHJLGMLJHHGGD6<7555>BKLMFJICJSJIDDH7556CA@BIJLKLSISHSDED;---/*+,:EABCDKELJSMLMKGSKLISJHSJSFJQJHIMFSHLHE==<=DABISSSNOMSSIJGSLQSSSFSSCCCDJLHFEGFKFJSJSFBJDCB=>:::SKJJ@GIIGIHEIDLEDF4322661//.38990.01??>;OJFGSSSJGJQKHSIGI?>?@JJIG?FIJHMB><;:8335@EIA?@GOSLPIPHJILINJJKCSPIISHOHHNE@910/4=510,,..///2388;:>IILLGIEELIQJSGMKSLLIFA??EHJGIMM9999LSSHSHHEG9978><<956BDFHFIKKHFG(((((&&&447AEDBCGJKSGIFISNSIKSKHSMNQOKSOJKHILLPSFEDCCEHKGGKFHIMEEEGHSKSFLSISIGEDEIMSKKSRB;;99?;;;9;CDBBCC@BA8>IOFSLMGSSHHHSIILJMJKGDEA;5/+'(01('*'&&('*+'%(&&'&&%&'&..*+))**-+&&&%%%'&+,(+1&&%%%%%%%%'&)'%'&'''')*+''').-.2203.('&%'''(-&&'...,+*+/*),,.2110-,'''&'()((&&)((+)())+'%%$$$%%),***+/00)((**(''(+*''(*-''&(((./3,*'(''(((,$&(%
@5905416c-1a78-4310-9c63-3f1e2acf1825 runid=615b655584623c08cdef24ecaddfdaffc95be13c ch=85 start_time=2025-08-20T10:29:31.565792-04:00 flow_cell_id=FBD58360 basecall_gpu=Quadro_GV100 protocol_group_id=SDF_08202025_064710 sample_id=SDF_08202025_064710 barcode=barcode13 barcode_alias=barcode13 parent_read_id=5905416c-1a78-4310-9c63-3f1e2acf1825 basecall_model_version_id=dna_r10.4.1_e8.2_400bps_hac@v4.3.0
GTTATGTTAACTTACTTGGTTCAGTTATGTTGAACCGATATTAACCGGAACAACTACCATACTCGTGTGAAATTTCGCATTTATCGTGAAACGCTTTCGCGTTTTTGGTGCGCCGCTCAATAAATAACAGACAATACTATCCGTATAATTAAAAAAGATATTTGGTTCCCGCCATCCGAGACCCCACTTGAAAATAAAGTAAAGTTTATCGACCTAAGATACTAAATGAAGATGCATCTACGAGAAAATCTAACAGCTTGAAACTGAACAGGTCTCTAATGTTCGGAATGTTGTAGCTGATCATAGTCGGGCGCTCCAGCGAAACACCCCATGCAATCACAACGATGTCAGATGGAAACCCGAGTGGTCTAAGCATTTCTGGTCTAAATAAGCCGGAATTTCCAACTTCGATCCACTTTTTTAGGGTAGTGTGGTATCCAAAGATTTCCATAGAAGGCTCGTAGT
+
%'(&('((%%&%%%&-/('')1/.../+(%$""""##$&*,-)))+)(((.(&%&(%%&68;?-,,-C@ABAGHSESJHRSFFFDCFGISSLIHQLKIID;9/51?0000<;;:7:<55DDKIGJSJMSGFD:::FEEEESSISSSINSLGHGSSSSKKIGKHDECISMHBIIFIGFGFGKDFSLOQOJSSNILILKHDGFELG?:978::<>@SFEIHDDJJGJHKGMSOKGKHJOIJFD.--.-,+*('&'*+-..213<=8877A@6212885555GJSJGHHCHLMSNOKKSKGKJILLSCDDCISISGJSGJGSQB77<<@>=867;DFCFJPSSNIIBACCG>7557;>AEKKSIDFEEHMSHREIIGIK;SSJGFDFSJHIBGGB>@;BBABBB=3,,7;;9;AFDDFJHD??@@778:?>>>>GKJDDCFCGFLHIIOGHHDEEFEDFEB@/'&&%#
@1e7f7b59-d1d8-48ec-b5a0-78437c12259b runid=615b655584623c08cdef24ecaddfdaffc95be13c ch=112 start_time=2025-08-20T10:29:37.565792-04:00 flow_cell_id=FBD58360 basecall_gpu=Quadro_GV100 protocol_group_id=SDF_08202025_064710 sample_id=SDF_08202025_064710 barcode=barcode13 barcode_alias=barcode13 parent_read_id=1e7f7b59-d1d8-48ec-b5a0-78437c12259b basecall_model_version_id=dna_r10.4.1_e8.2_400bps_hac@v4.3.0
TGTTGTGTTGTACTTGGTTCAGTTGAGCCGGATCTAACCAGAACGACTTCCATACTCGTGTGAGTTTTCGCATTTATCGTGAAACGCTTTCGCGTTTTTCGTGCGCCGCTTCAACAGACAATGCTATTCCGTATAATTAAAAAAGATATTTGGTTCCCGCCATCCGAGACCCCACTTGAAAATAAAGTAAAGTTTATCGACCTAAGATACTAAATGAAGATGCATCTACGAGAAAATCTTCGCCTTGAAACTGAACAGGTCTCTAATGTTCGGAATGTTGTAGCTGATCATAGTCGGGCGCTCCAGCGAAACACCCGTACAATCACAACGATGTCAGATGGAAACCCGAGTGGTCTAAGCATTTCTGGTCTAAATAAGCCGGAATTTCCAACTTCGATCCACTTTTTTTAGGGTAGTGTGGTATCCAAAGATTTTCATAGAAGGCTCAGTCTGAG
+
#$'(%%%$%&(%%'(&&'(.++**%"""$%&&&'&&';?@<<<<....>5A9:---.343==??@JSKHFFJSJSOSA@A@OKSJGEFES<<5DDA?@J7555A><<9:91**++*((&$%'((((3+(*04122223=7DSSSSHHEJSIHJIILSGAHEMH?7)''&$$%&&);@@FGIISEESRLKIJNJKMMSA9889=:89D=EFGCDDGSSLDGHEGGDBAAE>>?DNSJBIEEBACCDHCKIHJNLMSFMKGHMJLILISNSSSFEFINCAB><88GLKFSIJE>>>>A@AFSJFDJABE-,,>:***+&%$%&'*,=?CGQEKGJSMAABBBA=5340112>EAB@ASJGLMI>>CFD9445;:;@A8667>?@BFSJSHJKHFDDEEEFGLGSD@AASSSKJIHJSA@ACKGMHKPCBBBC9,,,:767>==<;<;<5,++'''%#
@94e17ffe-0dc5-4b09-bed2-86e35e14bf84 runid=615b655584623c08cdef24ecaddfdaffc95be13c ch=342 start_time=2025-08-20T10:29:50.565792-04:00 flow_cell_id=FBD58360 basecall_gpu=Quadro_GV100 protocol_group_id=SDF_08202025_064710 sample_id=SDF_08202025_064710 barcode=barcode13 barcode_alias=barcode13 parent_read_id=94e17ffe-0dc5-4b09-bed2-86e35e14bf84 basecall_model_version_id=dna_r10.4.1_e8.2_400bps_hac@v4.3.0
TTATGTTCGCTACTGGTTCAGTTATCAAACCGATATTAACCAGAACGACTTTCATACTCGTGTGAGTTTTCGCATTTATCGTGAAACGCTTTCGCGTTTTTCGTGCGCCGCTTCAATGAAGATGGTCTACCGAGAATCTTCGCCTTGAAACTGAACAGGTCTCTAATGTTCGGAATGTTGTAGCTGATCATAGTCGGGCGCTCCAGCGAAACACCCCATGCAATCACAACGATGTCAGATGGAAACCCGAGTGGTCTAAGCATTTCTGGTCTAAATAAGCCGGAATTTCCAACTTCGATCCACTTTTTAGGGTAGTGTGGTATCCAAAGATTTCCATAGAAGGCTCAGTGTGAGGGGGGGGGGGG
+
$%$$%%'$##$$&*'(*+9((()+%$##$#$$%&&'''+,.11137(((1:*(348----GKICEDCEJNJHIJLSOSH>>>>EIJL3///ICBCEFFIKQ6555=389455-('++../10.,'''(+'&#$(,//111+/8;;FBKSLFEDFFFSNJKOHIGDDGGMI>MBBCJLIFILFHHKFLSSFS?@?<;AAIBABBJJMS>==JJBC?;99==?989:SSILIKSLJLRMLIJKFESNSSKDDEDJSFPSGELHIGBMLLKIIRNHQSSSSGLIGIJISKIKNGHHISEHGPHF@@F@A?;)((/--,,-2('''//2<@CIED@IKHGKKDCLFKHM</,,''''))&$,<9853/-
@8ca7f726-f6a4-4cb7-b72c-f1421d7ab70b runid=615b655584623c08cdef24ecaddfdaffc95be13c ch=106 start_time=2025-08-20T10:29:48.565792-04:00 flow_cell_id=FBD58360 basecall_gpu=Quadro_GV100 protocol_group_id=SDF_08202025_064710 sample_id=SDF_08202025_064710 barcode=barcode13 barcode_alias=barcode13 parent_read_id=8ca7f726-f6a4-4cb7-b72c-f1421d7ab70b basecall_model_version_id=dna_r10.4.1_e8.2_400bps_hac@v4.3.0
CTGGTGCTATGCGTACTTCGTAGATTTTGTTGAACCGGATCTAACCAGAACGACTTCCATACTCGTGTGAGTTTTCGCATTTATCGTGAAACGCTTTCGCGTTCATTGCGCCGCTTCATCAGAGAAACTTTGGTCTCTGCAAAGATCATATTAGAAATATGCTCGATACTTACTATTTTAAATTCGACCTCTTCATCAAGGACACCGATTGGCATAACGAAATTGGGTTTTGGCGCCAACCAAATAATAATATCAGTCGAGATTGAATTCATTTTTCATTCATTAGAAATTAATTTCAAAAAAGAAATTCTTAGTAAATAAACTTTAAATTATGTCTAACTCTGAAAAGAATACTTCCAATATCCGGACTTGTTCTTCGGTATTTGCTGAAGATGAGAGAAAGAAATATCTCGAATACATTTTCCACAATTACGAACAAAGCGACCTCATTAACAAAGAGTATATTTTCTTATCTTTAGGTTGTGTTCCCCTTTCAAAACGGATGGACTGGGACGGCCAAAGGTTCTCATCA
+
$###"""$%''##$$$%&&%&$$$$%&'&$#"##$%$%&&'%%&;::9<6?@A@CKDEBEDDDCEFGHEGGH@ECBBCBFGC@BBDNEHHLLFE::?0,,--5(100//1:=>AAB=<<3*'()*+2+''&$###)&&+,))/1754*)&%%$$%%&*()&&(&'(**('(&1111:<GBA@ACA::9:;=?9,.:320./2++,734998;;---0/'''+----9899=3334:84345@GFDMIILPSMOHOEDCDBCFHHFFED844777999?ECBESGSHSLNMGHFGI<;::AHFFIHMHINHEEAACFSLDHQSHGHPQSIORGIKGHIFBKIHG@ADDIAKNPJLLGFMFICBH8767GEFM?EFAEG=DEFCF@GGSIDDBIC?,+)')38C@;>A>==:97,))&(---+)(*)9ADDC?<;89;?BJBFF====GFBB?<?@CBCJC>=;74439>1+*&*----).1?FHMKKE9<?A;<KCF?GKF,**,*&%%))+55D???@??@CDOFAA>881&
@f2b59dbf-3f27-4139-9dbd-8ccd00cb4e01 runid=615b655584623c08cdef24ecaddfdaffc95be13c ch=475 start_time=2025-08-20T10:29:47.565792-04:00 flow_cell_id=FBD58360 basecall_gpu=Quadro_GV100 protocol_group_id=SDF_08202025_064710 sample_id=SDF_08202025_064710 barcode=barcode13 barcode_alias=barcode13 parent_read_id=f2b59dbf-3f27-4139-9dbd-8ccd00cb4e01 basecall_model_version_id=dna_r10.4.1_e8.2_400bps_hac@v4.3.0
GTTACTCGTTCAGTGCCGATATTAACAAAACATTCCATATGGTGTGAGTTTTCGCATTTATCGTGAAACGCTTTCGCGTTTTTCA
+
$%&#$%%%(),(%$""%'()(,-,,,*+***($##(1256,+++.(20114986758@=9<7789ABDE*))):944///.3?*(
@6cc1b593-c1f4-40b1-b585-c2b8f0ed5792 runid=615b655584623c08cdef24ecaddfdaffc95be13c ch=89 start_time=2025-08-20T10:29:57.565792-04:00 flow_cell_id=FBD58360 basecall_gpu=Quadro_GV100 protocol_group_id=SDF_08202025_064710 sample_id=SDF_08202025_064710 barcode=barcode13 barcode_alias=barcode13 parent_read_id=6cc1b593-c1f4-40b1-b585-c2b8f0ed5792 basecall_model_version_id=dna_r10.4.1_e8.2_400bps_hac@v4.3.0
GTGTATGTTACGTCTACTTGGTTCCATTATTGTTATGAAACCGGTATTTAACCAGAACGACTTCCATACTCGTGTGAGTTTTCGCATTTATCGTGAAACGCTTTCGCATTTTCGTGCGCCGCTTCACCCATGTAATAGCAACGATGTCAGATGGAAACCCGAGTGGTCTAAGCATTTCTGGTCTAAATAAGCCGGAATTTCCAACTTCGATCCACTTTTTTAGGGTAGTGTGGTATCCAAAGATTTCCATAGAAGGCTA
+
##%&$$***&%$$$%%&0-((*+-(&&&&))()'%&$"##"##$&%%&&')0257;<=DEHGKKSBCBDHEFEDJ:9988:B@BCCDD@;;::@DGGKK>;;77,,,&&&;G73423>>B>9;;6000014'&%&()))*4E::::N==ADFFFGSOJSS6666IISSHGRSIFS<QKSOSJSSIHLKGNOLL>DCCGKEEKDINJIFDEDGHE?EBGFSSEBFIMJGIJRGMFFG;;:CFSGA:BDE@B33348=:6.
@78b417e8-f794-4b49-9804-9c7d5a83e2af runid=615b655584623c08cdef24ecaddfdaffc95be13c ch=511 start_time=2025-08-20T10:29:28.565792-04:00 flow_cell_id=FBD58360 basecall_gpu=Quadro_GV100 protocol_group_id=SDF_08202025_064710 sample_id=SDF_08202025_064710 barcode=barcode13 barcode_alias=barcode13 parent_read_id=78b417e8-f794-4b49-9804-9c7d5a83e2af basecall_model_version_id=dna_r10.4.1_e8.2_400bps_hac@v4.3.0
ATGTAGCCTACTTGGTTCAGTTATATCCGAAGCCGATATTAACCAGAACGACTTCCATACTCGTGTAGTTTTCGCATTTATCGTGAAACGCTTTCGCGTTTTTCGTGCGCCGCTTCAATGGAAACCCGAGTGGTCTAAGCATTTCTGGTCTGAGAATGAGCAAATTCCCAACTTCGATCCACTTTTTTAGGGTAGTGTGGTATCCAAAGATTTCCATAGAAGGCTCAGTATGAGGG
+
'&&'$#""##$&(),.-,(((*&&%%'%##$%$%%&''(*'7==?@CFDA@@BLIHFL5445CDGA***>AKLHEOOSSJMOSIOHNSPHFKRQIKJ;;9;AI=<<<GIFDAAKHFGELJIISSGHICDDFKHJKISHHI989999-,,-<'&&'))))))/1011-2*)---F>ADHDBCEHBSSSSKFGNOLHGJMSSSIGFDCENH?<:.+82../8:<>>A<211.-))'((
@2f22cbf4-4918-40e1-a705-1a3694656a7e runid=615b655584623c08cdef24ecaddfdaffc95be13c ch=164 start_time=2025-08-20T10:29:55.565792-04:00 flow_cell_id=FBD58360 basecall_gpu=Quadro_GV100 protocol_group_id=SDF_08202025_064710 sample_id=SDF_08202025_064710 barcode=barcode13 barcode_alias=barcode13 parent_read_id=2f22cbf4-4918-40e1-a705-1a3694656a7e basecall_model_version_id=dna_r10.4.1_e8.2_400bps_hac@v4.3.0
ATGTGTATATTGCTTCAACTTCAGTTATCAGCCCGATATTAACCAGAACGACTTCCATACTCGTGTGAGTTTTCGCATTTATCGTGAAACGCTTTCGCGTTTTTCGTGCGCCGCTTCATTCGGTATTTGCTGAAGATGAGAAAAAGAATGTCTCAAATACATTTTCCACAATTACCAACAAAGCGACCTCATTAACAAAGAGTATATTTTTCTATCTTTAGGTTGTCTCCCTTGAACAAAATCACTTTTGGCCATGGCAAGCCGGAGCAACAGTCTTCATG
+
#$&%%&%#$$$#%&'+++++,(%&%%&%$####$%*,+++*,8<@CDEFEDBCSJKFO))))FGHSHIOFISSDDEOLSINHECDDFGQS7775<;<NLGGLNL?>?@M:9:61054:<;<<?ED====JIGIFHAD111>?FSMKSICDF@>>?LFHIHSLBGIHB<>BD@A88-***5GHHE3222B@;;:/./,++-'%%--,/444642+,++-/-..--'*&%#$01.%%%&.(''(%$$$%((%#"##"""#####%#$$%%$#%'))'''%'&%
@767b0127-e943-48b2-8f49-36b135608c88 runid=615b655584623c08cdef24ecaddfdaffc95be13c ch=468 start_time=2025-08-20T10:29:52.565792-04:00 flow_cell_id=FBD58360 basecall_gpu=Quadro_GV100 protocol_group_id=SDF_08202025_064710 sample_id=SDF_08202025_064710 barcode=barcode13 barcode_alias=barcode13 parent_read_id=767b0127-e943-48b2-8f49-36b135608c88 basecall_model_version_id=dna_r10.4.1_e8.2_400bps_hac@v4.3.0
TTTTTTTTTTCATTCTACTTGGTTCAGTTGAAGCCGATATTAACCAGAACGACTTCCATACTCGTGTGAGCTTCGCGTTTATTGTGAAACGCTTTCGCGTTTTTCGTGCGCCGCTTCACACAACGATGTGTCAATAAAAATGCAGTCGTATAAGCATTTCTGGTCTAAATAAGCCGGAATTTCCAACTTCGATCCACTTTTTTAGGGTAGTGTGGTATCCAAAGATTTCCATAGAAGGCTCAGTCTGG
+
%&&%%%%%%$#"#''()),*%%')+''''#$%%&(*,/----19@><;<<CECDSEKFF?==*)))8**)%%&&''&&+-%356<B@DGD<;::A>=;:46;=E2112==;;,+++100/.)&%&''''++)))),,,/11--,-..-0.///34CFIHGS@@@AJHJLJGDCFGBDFSGGHGHSNIKSIFIHFJHFF=88<?>@BCFLLSPNMGIHSLIEFGS?=?DD=7798996411)'&%$'*&
@fe2e7810-ce9e-4006-951f-5bd0fdb0661d runid=615b655584623c08cdef24ecaddfdaffc95be13c ch=364 start_time=2025-08-20T10:30:25.565792-04:00 flow_cell_id=FBD58360 basecall_gpu=Quadro_GV100 protocol_group_id=SDF_08202025_064710 sample_id=SDF_08202025_064710 barcode=barcode13 barcode_alias=barcode13 parent_read_id=fe2e7810-ce9e-4006-951f-5bd0fdb0661d basecall_model_version_id=dna_r10.4.1_e8.2_400bps_hac@v4.3.0
TGTTATATTCCCTGTTCTTCGTTCAGTTGCCATGCCGCCGATATTAACCAGAACGACTTCCATACTCGTGTGAGTTTTCGCATTTATCGTGAAACGCTTTCGCGTTTTTCGTGCGCCGCTTCATGCAGGGATTAGATTTGTCAGAGAAACTTTCATTCTATGCCAAAGATCATATTAGAAATATGCTTGATACTTTACTATTTTAAATTCGACCTCTTCATCAAGGACACCGATTGGCATAACAAAGTGGGTTTTGGCGCCAACCAAATAATAATATCAGTCGAGATTGAATTCATTTTTCATTCATTAGAAATTAATTTCAAAAAAGAAATTCTTAGTAAATAAACTTTAAATTATGTCTAACTCTGAAAAGAATACTTCCAATATCCGGACTTGTTCTTCGGTATTTGCTGAAGATGAGAAAAAGAATGTCTCAAATACATTTCCACAATTACGAACAAAGCGACCTCATTAACAAAGAGTATATTTTCTATCTTTAGGTTGTGTTCCCCTTTCAAAACAGATGCGAGCTTGGGACGGCCAAAGGTTCTCATCTTAGGTG
+
%'''()''&$&'')))(%''''(,'&&%####"""#""#$#$%&'%)*8697897667HCPJSLKRQOJQSLMMSSHICDFIHPMLF5556SMKMGNGJSMISSSGEGPGGSGFKHIHKGGLHHSFFJKHMSRDLHOIDBA:74//.9>7654347@==@?AALIOMSLGLSSJOSFLKGMLSOHL::::SPJHGOJHIKQFIKEJGKSHFICCGGJLGMHEFEMNSHKILQNSRCFHGSISSHSKLLJLLNOLSGLEKMIHFDFENFD,,,)&%&'')--2@CDEISGEEGHPJSISSPKSSSIDHDBSLSGGIA@?@3,,,,==>?@DISIMSKIKMIJMSSGSISGHHSKLGLLJMJLLGMGHF::::EKFJHE>>>>GGGJFOCD/GGHJSMKPSJKFIFGEFJECGEHFRIGLHEJRGSIMFSSSSKJSGFSLGKFH@EGAFCSSQSQGKECDEISSSSGDFFNJPHJFSIHFINJJGEGDEGSSJGEENKJRHEFDFSKMJPBSGEGSRLIEKSJQSJMGHFGELGSHF@@A:::;BCDHRSSSI><;;<<,*,',
@00b1f7d8-51a0-4a38-879e-8ad667bff7be runid=615b655584623c08cdef24ecaddfdaffc95be13c ch=401 start_time=2025-08-20T10:30:03.565792-04:00 flow_cell_id=FBD58360 basecall_gpu=Quadro_GV100 protocol_group_id=SDF_08202025_064710 sample_id=SDF_08202025_064710 barcode=barcode13 barcode_alias=barcode13 parent_read_id=00b1f7d8-51a0-4a38-879e-8ad667bff7be basecall_model_version_id=dna_r10.4.1_e8.2_400bps_hac@v4.3.0
ATGTTGTAGCCTTCGTTGGTTTTGAAGCGGTATTTAACCAGAACGACTTCCATACTCGTGTGAGTTTTCGCATTTATCGTGAAACGCTTTCGCGTTTTTCGTGCGCCGCTTCAGCCAAAGATCATATTAGAAATATGCTTGATACTTTACTATTTTAAATTCGACCTCTTCATCAAGGACACCGATTGGCATAACAAAGTGGGTTTTGGCGCCAACCAAATAATAATATCAGTCGAGATTGAATTCATTTTTCATTCATTAGAAATTAATTTCAAAAAAGAAATTCTTAGTAAATAAACTTTAAATTATGTCTAACTCTGAAAAGAATCTTCCAATATCCGGACTTGTTCTTCGGTATTTGCTGAAGATGAGAAAAAGAATGTCTCAAATACATTTTCCACAATTACGAACAAAGCGACCTCATTTAACAAAGAGTATATTTTCTATCTTTAGGTTGTGTTCCCTTTCAAAACAGATGCGAGCTTGGGACGGCCAAAGGTTCTCATCTAGGG
+
%&)**&%$####$')))((),/.'%$$'()+**+.-789><<<:FFHMHLMJMNKGNMFJLDDDGPJSJSPMRSLSK@???IMRNFFCEKOSRFB>FFP6556HNIG>897++*+;=HFKSFNDIEIRSHGJMOIHLISNRSMJMSSIOSQILGKGHGKEKHAA?BKKLMEAGGSILSJSSLLEEGDGIKKLPHGIFHHEA@??@@A=>=<>><@EGSKEHSSSMIFHSOHESIIHFSIFIGGFGHGGHSSLMIGONMFJLSGJIILNGGN>9646776766=LC>>>@BFIJPJJGSESHSJSHSMEGIKIGMSSSLGCEDHKJIISCCDIIHKGINGDBDFIKSLKLSSIE<;<BCEGDKSHKSHFDA=;67SOHDEIBCIFFCDJJKKDEEFSKNJESHSLLHSD@AGIKGFSCCCCIDDH;-'FSJSSMQHFGJFJHSSKKKSHEH<9BDEHHKGDA2.CFEC;@AFSNIDDDDJIIGKJHIQJGJGHFK;=?AA?@ACB=>;8((()
@cebb5f79-6159-4e3a-a8a2-56819dda69d3 runid=615b655584623c08cdef24ecaddfdaffc95be13c ch=63 start_time=2025-08-20T10:29:59.565792-04:00 flow_cell_id=FBD58360 basecall_gpu=Quadro_GV100 protocol_group_id=SDF_08202025_064710 sample_id=SDF_08202025_064710 barcode=barcode13 barcode_alias=barcode13 parent_read_id=cebb5f79-6159-4e3a-a8a2-56819dda69d3 basecall_model_version_id=dna_r10.4.1_e8.2_400bps_hac@v4.3.0
TGTGCGTCTGCTTGGTTCAGTTATGCGAACAGACCGATATTAACCAGAACGACTTTAGTACTCGTGTGAGTTTTCGCATTTATCGTGAAACGCTTTCGCGTTTTTCGTGCGCCGCTTCAACTATCCGTATTAATCTAAAAAAGATATTTGGTTCCACCATCCGAGACCCCACTTGAAAATAAAGTAAAGTTTATCGACCTAAGATACTAAATGAAGATGCATCTACGAGAAAATCTTCGCCTTAAATTGAACAGGTCTCTAATGTTCGGAATGTTGTAGCTGATCATAGTCGGGCGCTCCAGCGAAACACCCCATGCAATCACAACGATGTCAGATGGAAACCCGAGTGGTCTAAGCATTTCTGGTCTAAATAAGCCGGAATTTCCAACTTCGATCCACTTTTTTAGGGTAGTGTGGTATCCAAAGATTTCCATAGAAGGCTCGGTG
+
%$#$#$%%%&&'()++,1)(((-+'%$####""#$%)*,-..2:<@>==921227,())*'++,::B5445::E877@ACCBB>===JOSHQGNSSIEDFD?FER:99:DIF=89875;BDFDFFJBA=<<8:=,(&(*,-++**))*+)+++,,*+/08:=7DFI?FSMK@NMHISHSFGKISSLABBBFEESK<<<<ECDHJNIIJHKSNSNIHKKILGHJJMSGOGIJHMSDNP==<=@D111)'''BEMHIHHFIFHFNHOIFHFEGSJMLEH@AHGGKLHSNJFHGMNJJIIJGSMHEEFHIIJLHC@====@A@FEDDCEDGFCHS7668??ACJFFGFFEOSGJKGGFHJKJ:JHSHFFIKEFFGD?>>AB>=B>CBBDCFFJFDBCDBICDC?@?ISACCFJFKOIGHFIHJLJMLHJNGSKCE=H@??AA?=>4'%%#
@65e51c86-b3c2-4333-8987-0b66c4bd3ba0 runid=615b655584623c08cdef24ecaddfdaffc95be13c ch=131 start_time=2025-08-20T10:30:07.565792-04:00 flow_cell_id=FBD58360 basecall_gpu=Quadro_GV100 protocol_group_id=SDF_08202025_064710 sample_id=SDF_08202025_064710 barcode=barcode13 barcode_alias=barcode13 parent_read_id=65e51c86-b3c2-4333-8987-0b66c4bd3ba0 basecall_model_version_id=dna_r10.4.1_e8.2_400bps_hac@v4.3.0
TTCACTGCATGTATTCGTTCAGTTATGCCGAAACTCATTGACCAGGAAAACGACTTCCATACTCGTGTGAGTTTTCGCATTTATCGTGAAACGCTTTCGCGTTTTTCGTGCGCCGCTTCATCTGACAAATCTAATCCCTGCAGAGACATCAACTAAAACCAAAAATTCTTTCAAGTATAGTATGATTCCTTTTTTTTGGATTCGAAAATTATTCGAGAAAAATTAATAAAAATGTACCTAAATGTAACATGTAAGCGTTATTCATACATAATTTTAAAAGCCTGGCTATAGAACAATCGGTTTATGAATTGCAATACCCATAATGATTGTTAGAACTCATTACAAAGGTTTGTAATCTGAATTTCTGAATAAATAACAGACAATACTATCCGTATAATTAAAAAAGATATTTGGTTCCCGCCATCCGAGACCCCACTTGAAAATAAAGTAAAGTTTATCGACCTAAGATACTAAATGAAGATGCATCTACGAGAAAATCTTCGCCTTGAAACTGAACAGGTCTCTAATGTTCGGAATGTTGTAGCTGATCATAGTCGGGCGCTCCAGCGAAACACCCCATGCAATCACAACGATGTCAGATGGAAACCCGAGTGGTCTAAGCATTTCTGGTCTAAATAAGCAATTCCCAACTTCGATCCACTTTTTTAGGGTAGTGTGGTATCCAAAGATTTCCATAGAAGGCTGAA
+
'(*,,)(%$$$'$$&&0340+***(&%$#""#&&&$""$%+,+)+'%&),/98983469>>@LCABCEFNFF=CCA;;88876666;;GEHDB??@SPGSHECDGS99:996B>831-&&&&347=?@FGGIGDGFJNSMJLFKGBIDMF<<<<@;DLHJEESSD::89<?>;514>>==BABAAJDEID5><@HG@-,,,2++'''===3221343/0EFKSBDHGIOISNSGSGFHDFFHIHFJLINQMSLSNK>>>899323,*(()+/1<CCEESGC@?554///0:::;=>@FSGHISSMDEHEEHGGQSLKGIKJSJLILKIISI;99E2112BACIHSJFIHBOJKEEHCCBBHHHLIIGSSNNHG>OSKNLJFDDEE>>=>GEMLFMHJEGDEFISQLIKISIKIIIJMLHBSEDLFFFFGIDCCGJHIGLIHJNSHJKLGSSSSFEGIQMGOOGRD>>:75783337AOLGKFFJKGMSSKLGFSKSSIBHSGBAABJBEJLDECBHEIKFFKKOFHGKHSKKFFEFFGFGSGACDH3223CDDFHCDDHJ>>>>E>DHCCDJHBABADCDCDCELFKHFDC6666IGFEDFIGEHIHHB?>>@FSGFKFGIFFMRFHJA?@AJ2000/-+,'')**/-)==>>;@BCCHEFECJJSIACCHEGLSHHFGFCC@AABIIDD=JNF@A@@@@CB;1&%$
@2e5bde80-f966-414a-a4b4-594725046ba9 runid=615b655584623c08cdef24ecaddfdaffc95be13c ch=360 start_time=2025-08-20T10:30:01.565792-04:00 flow_cell_id=FBD58360 basecall_gpu=Quadro_GV100 protocol_group_id=SDF_08202025_064710 sample_id=SDF_08202025_064710 barcode=barcode13 barcode_alias=barcode13 parent_read_id=2e5bde80-f966-414a-a4b4-594725046ba9 basecall_model_version_id=dna_r10.4.1_e8.2_400bps_hac@v4.3.0
TTTATGTTCCGTATACCTTCGTTGGTTTTGCAGTAGTATTAACCAGAAGCATTTCATACTCGTGTGAGTTTTCGCATTTATCGTGAAACACTTTCGCGTTTCATCACTTTCGATCGATTCAATCTCGACTGATATTATTATTTGGTTCACACCAAAACCCACTTTGTTATGCCAATCGGTGTCCTTGATGAAGAGGTCAAAAATTAAAATAGTAAAGTATGTCAGCATATTTCTAATATCATATCTTCGCATCAATCTGAAAGTTTCTCTGACAAATCTAATCCCTGCAGAGACATCAACTAAAACCAAAAATTCTTTCAAGTATAGTATGATTCCTTTTTTTCGATTCGAAGATTCTTCAAGAATTTGATGAAAATGTACCTAAATGTAACATGTAAGCATTATTCATCACCATTTTTAAAACTGCTGAGCTATAGAACAATCAGTTTATGAATTGCAATACCCATAATGATTGTTAGAACTTCGTGCAAAGGTTTGTAATCTGAATTTCTGAATAAATCATCCAACAATACTATCCCGTATAATTAAAGAAGATATTAGTTCCGCCATCCGAGACCCCACTTGAAAATAAAGTAAAGTTTATGGACCTAAGATACTAAATGAAGATGCATCTTACGAGAAAATCACCTTGAAACTGAACAGGTCTAATGTGGGAGTTGTTGTAGCTGATCATAGTCGGCTCTCCAGCAAAACACCCATGCAATCACAACGATGTCAGATGGAAGCCCGAGTGGTCTAAGCATTTCTGGTCTGATAGACCGGAGAATTTCCAACTCGATCCACTTTTTTAGGGTAGTGTGAGTATCCAAAGATTCCATAGAAGGCTCATG
+
#$%'''')$%$')*))**,''''%%'+,+&$#"""#"##&%'('&&&(('&%%')/1.-.,*++-++,,2494)(()4.*+**/.0285*))*8+''('&//..)((+.8+'&''&&%&%%'')-+,4484434:::;<<?GC7666.('''--4:;432)(()3-.-(655659962---1..796<ECHGHD@882''())((&&&'-'''(*+++)'&%%%&&-.+,---.((()7('''('..()))-&%%%()(*,,)'''&)(*+,3348;..-.66;@@--+)('())*/-,,.**,+'((239;;7+***/8657<B=>?=>::89993)*/36<954450/./87330//(&%%''')*%%%&'&*--**))++/59=@>----...0/02,,++22147('',+./--:1/00,,)))(%$%.34''''43331****B;=///./,,,-5'&')*368:222)&&&&').++/+)*%%''+.2,*1**))2%$$$(&+3,,+*,,(''((''&&%%%#$&%&&')))4(422577;0./3&&'...35(((),3-..-50..-....042000249>DD7/--.-('&)01.:)&%%&+)('''',.,.0.255443230///1+-''''-((()'(()6-,.0-60/0/0,)(&%%',%&$&(*(''%$'$%%%68666556,,,+%$#%$$'.477.++/1(''*)*))**/75666D<<<<E@;889:857'&&'%%%&101++**+/4355684333<*)'&'$$$%,)(''''(-6000/((34451/)(,,.843462('''))'&&'0//2+++*)&$)+72,,421//.))&
@fa6ee78c-a600-4792-acff-d17364e072f4 runid=615b655584623c08cdef24ecaddfdaffc95be13c ch=439 start_time=2025-08-20T10:30:22.565792-04:00 flow_cell_id=FBD58360 basecall_gpu=Quadro_GV100 protocol_group_id=SDF_08202025_064710 sample_id=SDF_08202025_064710 barcode=barcode13 barcode_alias=barcode13 parent_read_id=fa6ee78c-a600-4792-acff-d17364e072f4 basecall_model_version_id=dna_r10.4.1_e8.2_400bps_hac@v4.3.0
GTTATGTTGTACTTGGTTCAGTTATCAAGCCGATATTAACCAGAACGACTTCCATCTCGTGTGAGTTTCGCATTTATCGTGAAACGCTTTCGCGTTTTTCGTGCGCCGCTTCAGTACCTAAATGTAACATGTAAGCGTTATTCATACACAATTTTAAAAGCCTGGCTATAGAACAATCGGTTTATGAATTGCAATACCCATAATGATTGTTAGAACTCATTACAAAGGTTTGTAATCTGAATTTCTGAATAAATAACAGACAATACTATCCGTATAATTAAAAAAGATATTTGGTTCCCGCCATCCGAGACCCCACTTGAAAATAAAGTCCAAAGTTTATCGACCTAAGATACTAAATGAAGATGCATCTACGAGAAAATCTTCGCCTTGAAGAATTGAACAGGTCTCTAATGTTCGGAATGTTAGCTGATCATAGTCGGGCGCTCCAGCGAAACACCCCATGCAATCACAACGATGTCAGATGGAAACCCGAGTGGTCTAAGCATTTCTCGTCTTTAATGAGCCGGAATTTCCAACTTCGATCCACTTTTTTAGGGTAGTGTGGTATCCAAAGATTTCCATAGAAGGCTCAGTGT
+
##%$%$$$""#%)+)*--,('''(%$##%(,.**)--),.156;=<4334E9741,,-::82,3./129<FEFHKFSBAA?FEHLHGEFG@>@3/3=>B<<;<DIC@54223?>>BIHNHENSNRNIFSPHHOKIIIOSHOPNLLLLKGFLIFLSAGSSSSHSSNGSJI::::GDEGKGIRIGOSLSKGLHLSPSIKIHHGISLHKNSHMOH@CBALKHFIEPGLJSIFKSHSKLOSLHSSHSOCHHFFSKIHLPSIISHFGHFHGSSIIJGFGNHJEMKDJSSQFSHSFSJCODJ@@<7>;:82/--/7???=666665//,+))))('%&&*3654277,,,,::;DD@@GFHFEG@QSHLIKS>?>?DC3.-..0.2/.*(((./.))(('*&&&&9>GDFERFLGKHHNG@10//72/-*%$%1./68<>7778===A:9:9C223244IGA@>:9:FFEEDEEDFFGICCDESKGIISNOFIFELDBBCGNSSG>>>>@?????>,))'''&(+-*)((,)****-2**((+/00==>DJDDF>SHSLB@ADJGFEGJECDDFIE?ABHDFJMKSBOFDBDEFDC6...%#
@83cd1896-dcc2-44c2-beb4-678b08343167 runid=615b655584623c08cdef24ecaddfdaffc95be13c ch=457 start_time=2025-08-20T10:30:09.565792-04:00 flow_cell_id=FBD58360 basecall_gpu=Quadro_GV100 protocol_group_id=SDF_08202025_064710 sample_id=SDF_08202025_064710 barcode=barcode13 barcode_alias=barcode13 parent_read_id=83cd1896-dcc2-44c2-beb4-678b08343167 basecall_model_version_id=dna_r10.4.1_e8.2_400bps_hac@v4.3.0
TTTTTCTGTTTATGTTAATAGCCTTCAACCATTATCCAAAAAACCGATATCCAACCAGAACAACTTCCGTACTTGGTGTAAGTTCTCGCATTTATAGTGAGACACTCACATTTTGGTCGCCAGCTTCTTGCAATCAAGAACATCATCGTAACAAAGTGGGTTTTGGCGCCAACCAAATAATAATATAAGTAGAGATTGAATTCATTTTTCATTCATTAGAAATTAATTTCAAAAAAGAAATTCTTAGTAAATAAACTTTAATTTGTAAGCTGAAAAGAATACTTCCAATATCCAGAGGATTTGTTCTTCGGTATTTGCTGAAGATGAGAAAAAGAATGTCTCAAATACATTTTCCACAATTACGAACAAAGCATATTCAGTTAACAAAGAGTATATTTTCTATCTTTAGGTTGTGTTTCCCCTTTCAAAACGGATGCGAGCTTCGGACAGCCAAAGGTTCTCATCTTCAATG
+
$%&')('&&'+(*)()$$%$%%$&'&%%%%$#$#('%$$%%$$$%$&'()((&%&*&&&(.('''1-.))((.,((,,,'&&),&$$$)()++((''*+-,-+**++++(((*;*))(''''&%&'%&(&%##)*+))**',-+*,'%%%)0/,.0/11*,124233//--0,3*//<AA@55544&%&*)(()-+,*+--3,1110<@3331%$$$$'''132(''(,('')7777--961.0+'&')*054390//,,-*-,&%&$&##$,/355666321237=@@AC2)%%$$&'''++12010..11212325777<??=0003197321.*&(()55:<<@@=<=<A<;7:00/269*)),-+*''&$$$%$$'%'(794467.-0012459>94340//2/256:00-/,*)+2;881+%&.8:,*)*21%$$%*)''))8.,,,-38977867112//($%$%%
@0e15c5de-df60-41fa-89da-5a4dfbbf42c9 runid=615b655584623c08cdef24ecaddfdaffc95be13c ch=486 start_time=2025-08-20T10:30:30.565792-04:00 flow_cell_id=FBD58360 basecall_gpu=Quadro_GV100 protocol_group_id=SDF_08202025_064710 sample_id=SDF_08202025_064710 barcode=barcode13 barcode_alias=barcode13 parent_read_id=0e15c5de-df60-41fa-89da-5a4dfbbf42c9 basecall_model_version_id=dna_r10.4.1_e8.2_400bps_hac@v4.3.0
ATGTTAACCTACTTGGTTCAAGTACTGCCGCCGTATTAACCAGAACGACTTTCCATACTCGTGTGAGTTTTCGCATTTATCGTGAAACGCTTTCGCGTTTTTCGTGCGCCGCTTCACCGGAATTTCCAACTTCGATCCACTTTTTTAGGGTAGTGTGGTATCCAAAGATTTCCATAGAAGGCTCCATCTG
+
#%''($$%%%#$&(&&'(+*&$&$###""""#%##$'&(31/0016+***,0)+*+&%%(*,19000/118122@EGHGKHFI===HKHCDDG==@D@?>>ICBB?@>:7200-)*//24@<DFFCF?====0--3..6?G:FDFK:5554,***-))-+,-046@D?<5-(4.2D@BGFDCDA-*,((&
@b9baaf17-1ce7-4854-b473-ada2e9853a48 runid=615b655584623c08cdef24ecaddfdaffc95be13c ch=486 start_time=2025-08-20T10:30:28.565792-04:00 flow_cell_id=FBD58360 basecall_gpu=Quadro_GV100 protocol_group_id=SDF_08202025_064710 sample_id=SDF_08202025_064710 barcode=barcode13 barcode_alias=barcode13 parent_read_id=b9baaf17-1ce7-4854-b473-ada2e9853a48 basecall_model_version_id=dna_r10.4.1_e8.2_400bps_hac@v4.3.0
ATGTTAGTCTACTTGGTTCAGGTATGCGAAACTTGGGTTTGAAGCAGAACGTTCCATGCGTGTGAGTTTTCGCATTTATCGTGAAACGCTTTCGCGTTTCGTCGCCGCTTCACCGGAATTTCCAACTTCGATCCACTTTTTTAGGGTAGTGTGGTATCCAAAGATTTCCATAGAAGGCTCAGTATGG
+
#$&'(&#$#%&&()&(()(&%%&&&%$%$$&$%%###$&*'&%%&&&%%$##$$%%,'&&(1:5556CHF:9:BBDFFM>===CDDHD@@@E<52+)))&$%%%&''''*-7:3-.5<AF>;EAAACD>==>@B6>D=SSSS?>EJSPINIH@?>;<<=;<<GCCBEFI7=::;::==>>0//,,&$
@2b436bc4-e812-4750-8a52-4c10eab1b65f runid=615b655584623c08cdef24ecaddfdaffc95be13c ch=53 start_time=2025-08-20T10:30:26.565792-04:00 flow_cell_id=FBD58360 basecall_gpu=Quadro_GV100 protocol_group_id=SDF_08202025_064710 sample_id=SDF_08202025_064710 barcode=barcode13 barcode_alias=barcode13 parent_read_id=2b436bc4-e812-4750-8a52-4c10eab1b65f basecall_model_version_id=dna_r10.4.1_e8.2_400bps_hac@v4.3.0
TATCTCGTCTGCTTCGTTCAGTTGCCAAAGCGATTTATAACAGAACGACTTCATACTCGTGTGAGTTTTCGCATTTATCGTGAAACGCTTTCGCGTTTTTCGTGCGCCGCTTCAAAGGGGAACACAACCTAAAGATAGAAAATATCTCTTTTTAATGAGGTCGCTTTGTTCGTAATTGTGGAAAATGTATTTGAGACATTCTTTTTCTCATCTTCAGCAAAATACGAAGAACAAGTCCGGATA
+
&&'%%$#$$%%%%&&&%&*-,+)&&%$$$$###$%%$%$%'&'))*0/014389<=FCEGNIGEKG>FR666EEFEBCBCHGLSLSSILDECCJED@??G@???DEEA7772//68=HHOSPIEGFDC=978FKDB@?>@C><41)(%&(&''&)?A====MOJIGOHSPFGHILSSSJOGLHSLSES><<<<CAFFCDDA:6.+1(((,2862//01**)2(%&%):<ACADGEDC=6;453
@b79eb792-f9f9-4fae-9228-918872d618eb runid=615b655584623c08cdef24ecaddfdaffc95be13c ch=486 start_time=2025-08-20T10:30:08.565792-04:00 flow_cell_id=FBD58360 basecall_gpu=Quadro_GV100 protocol_group_id=SDF_08202025_064710 sample_id=SDF_08202025_064710 barcode=barcode13 barcode_alias=barcode13 parent_read_id=b79eb792-f9f9-4fae-9228-918872d618eb basecall_model_version_id=dna_r10.4.1_e8.2_400bps_hac@v4.3.0
ATGTTATGTCCTCTGCTTCGACCATTTTATCAGAAACCGATATTAACCAGAACGACTTCCATCTCGTGTAAGTTTCGCGTCTCGTGAAACGCTTTCGCGTTTCGTCGCTTCATCATCTTCAGCAATTACCGAAGACAAGTCCGGATATTGGAAGTATTCTTTTCAGAGTTAGACATAATTTAAAGTTTATTTACTAAGAATTTCTTTTTTGAAATTAATTTCTAATGAATGAAAAATGAATTCAATCTCGACTGATATTATTATTTGGTTGGCGCCAAAACCCACTTTGTTATGCCAATCGGTG
+
()**+%'''%%)**&&'('%$###%'((&&$#"#$'''%&%$%*'(36955553333=7745++*,533'&%()+(''&'&&%%'')4;A81//51+,.,*./&%%%%,0,,9=<;;<SGCAA;;*-)*0./562))2475477;CEDDAADIFIHGHB@>AJ;5322.'$$%%',;=BCCBDHGEEGJJKI@=;444DDC=KJG@GHHKCEEFSLGJISSEFDEGCDDDHFKHSE@88779,)))/0'''(9?ACDSPEEOGKIE<<;7777---,;?HFFKA><<62<-*+987(((%$$$$
@6f24c055-dde2-480a-acea-cf11d7bbd2a7 runid=615b655584623c08cdef24ecaddfdaffc95be13c ch=2 start_time=2025-08-20T10:30:13.565792-04:00 flow_cell_id=FBD58360 basecall_gpu=Quadro_GV100 protocol_group_id=SDF_08202025_064710 sample_id=SDF_08202025_064710 barcode=barcode13 barcode_alias=barcode13 parent_read_id=6f24c055-dde2-480a-acea-cf11d7bbd2a7 basecall_model_version_id=dna_r10.4.1_e8.2_400bps_hac@v4.3.0
ATGTCCTCTACTTGGTTCAGTTATCAAAAAACGATATTAACAGAACGACTTCCATACTCGTGTGAGTTTTCGCATTTATCGTGAAACGCTTTCGCGTTTTTCGTGCGCCGCTTCGTAGCTGATCATAGTCGGGCGCTCCAGCGAAACACCCCATGCAATCACAACGATGTCAGATGGAAACCCGAGTGGTCTAAGCATTTCTCGTCTAAATAAGCGAATTTCCAACTTCGATCCACTTTTTTAGGGTAGTGTGGTATCCAAAGATTTCCATCAAAGGCTGGTATTAAGGG
+
%&''%%&&$$$%'&'''+'&&''&$#$$%%%%%%%$%&$$$#%(*-2223:8?@B<;;:;;8I?>;==>@?>@ACDD>>8677HQML@???NNSSEC?DJJ?==?GHDC<<<0'%%%))*****)*(,,,556CBBAAFEEGEDFKJCBCBD8667<<?AGFGEFFGFHSC@>>>6445JSFEEFHL>==;>==>>::;7:;''''932+-((*,%%*,14/)&'()4/66:>>>BAGJHSC1,,/1=>>?ED<<<<=91012644315-7+***+393))''('%&&&*
@17e49d70-43a2-49c9-8f4a-c01f42883afe runid=615b655584623c08cdef24ecaddfdaffc95be13c ch=377 start_time=2025-08-20T10:30:26.565792-04:00 flow_cell_id=FBD58360 basecall_gpu=Quadro_GV100 protocol_group_id=SDF_08202025_064710 sample_id=SDF_08202025_064710 barcode=barcode13 barcode_alias=barcode13 parent_read_id=17e49d70-43a2-49c9-8f4a-c01f42883afe basecall_model_version_id=dna_r10.4.1_e8.2_400bps_hac@v4.3.0
TGTTATGTCGTCTACTCGTTCGGTTGTGAAAACGGTTATTCACCCAAACGACTTCCATACTCGTGTGAGTTTTCGCATTTATAGTAAAACGCTTTTCGCGTTTCGTCGCTTCATGGATTCGAAAATTATTCGAGAAGAATTTAATAAAAATGTACCTAAATGTAACATGTAAGCGTTATTCATACACAATTTTAAAAGCCTGGCTATAGAACAATCGGTTTATGAATTGCAATACCCATAATGATTGTTCTATAGCCAGGCTTTTAAAATTGTGTATGAATAACGCTTACATATTACATTTAGGGCATTTTTATTAATTTTTA
+
&-/2--,,$#$$%&''%&+,)(('..-($#$')('&''((%$%&&))+,((((;9=4433856650(())**-./>>@C?>='&&%&%(+,**(&&&*-,+,7-**''&*/->A('''+,++-36(%$%'&(+)()(''&'*';=@CNMOJSHSGQOLSSFSD===:::3**6ACDEGKIDDCHIKSHNJCSSGSSSSIJJ@A@ESG4344LHLFGCAAGK@E@BAESPSKSKA@@@BGFFJISSLOSLNSSGCBBCJB<541000;AKSE=533460//0222('&')+)'&&'&')&''&*1)(()/67;9;<<969868)
@eb2c195e-bfd9-4976-856d-dac8209d66df runid=615b655584623c08cdef24ecaddfdaffc95be13c ch=503 start_time=2025-08-20T10:30:09.565792-04:00 flow_cell_id=FBD58360 basecall_gpu=Quadro_GV100 protocol_group_id=SDF_08202025_064710 sample_id=SDF_08202025_064710 barcode=barcode13 barcode_alias=barcode13 parent_read_id=eb2c195e-bfd9-4976-856d-dac8209d66df basecall_model_version_id=dna_r10.4.1_e8.2_400bps_hac@v4.3.0
GGTTTTGCCCTGTACTTCGTTCAGTTATCAAAATTGGGTATTTAACCAGAACGACTTCCATACTCGTGTGAGTTTTCGCATTTATAGTAGTTCGCGTTTTTCGTGCGCCGCTTCACAGAAATTCAGATTACAAACCTTTGTAATGAGTTCTAACAATCATTATGGGTATTGCAATTCATAAACCGATTGTTCTATAGCCT
+
$&')**('))'00.-,,)())821.+'&$##$$$$%''&&&(,&&%''((+&45;<?=@<<:9;9;<<:5556:<@977444221(''&$$%%&)())*7944422288988:7@DCCGDEKNDCCBEGCHFISHFHKKALISFEIFGNJIMJJMLSIDJFHSLFSHMSNSIJSBI:8889IKF@@@@CEC;;98200+&
@ca67ae88-6b38-4875-a9fb-900795b93125 runid=615b655584623c08cdef24ecaddfdaffc95be13c ch=378 start_time=2025-08-20T10:30:04.565792-04:00 flow_cell_id=FBD58360 basecall_gpu=Quadro_GV100 protocol_group_id=SDF_08202025_064710 sample_id=SDF_08202025_064710 barcode=barcode13 barcode_alias=barcode13 parent_read_id=ca67ae88-6b38-4875-a9fb-900795b93125 basecall_model_version_id=dna_r10.4.1_e8.2_400bps_hac@v4.3.0
GTGCCACGTTCCTGGTTCGTTATGCACAGCCGATGTCACACAAACGACTTCCATACTCGTGTGAGTTTTCGCATTTATCGTGAAACGCTTTCGCGCGTTTTTCGTTGCGCCGCTTCACCCATGGAATCACAACGATGTCAGATGGAAACCCGAGTGGTCTAAGCATTTCTGGTCTAAATAAGCCGGAATTTCCAACTTCGATCCACTTTTTTAGGGTAGTGTGGTATCCAAAGATTTCCATAGAAGGCTG
+
$$%&'%%&')('&(*+--)&),-'%$$$##$%$%$%$$$%%#$*4:9:;IEEDE7777DKH=22246;DC?@CHJJGSJFGGGEDD85547++*(*('(&)1..**((99;5352*)++-1/($$$&1;=BDFCDDBLGDDDIGGGOSAIEGEEHISSLMJFELGS<JJSGEFKSOSNAHFGSG=@A@KIGDF:;:=@6?>A@GGKHFLSSS?<CHGGBABBEDEBGEDHMIOJJG>;70033230-++#
@ca490844-4045-4301-8701-07468f23b3d7 runid=615b655584623c08cdef24ecaddfdaffc95be13c ch=194 start_time=2025-08-20T10:30:08.565792-04:00 flow_cell_id=FBD58360 basecall_gpu=Quadro_GV100 protocol_group_id=SDF_08202025_064710 sample_id=SDF_08202025_064710 barcode=barcode13 barcode_alias=barcode13 parent_read_id=ca490844-4045-4301-8701-07468f23b3d7 basecall_model_version_id=dna_r10.4.1_e8.2_400bps_hac@v4.3.0
TTGTTCTTCGTTGGGTATGCAGCCGATATTAACCAGAACGACTTCCATACTCGTGTGAGTTTTCGCATTTATCGTGAAACGCTTTCGCATTTTCGTGCGCCGCTTTTCACTAATGTTCGGAATGTTGTGGCTGATCATAGTCGGGCGCTCCGGCGAAACACCCCATGCAATCACAACGATGTCAGATGGAAACCCGAGTGGTCTAAGCATTTCTGGTCTAAATAAGCCGGAATTTCCAACTTCGATCCACTTTTTAGGGTAGTGTGGTATCCAAAGATTTCCATAGAAGGCTCAGTA
+
$%%$#"#&'())&&&'&%#$%$%&)8:=?B=?IIOFFJGFFEESLSHHEDEDEFHICEFGISJC32228768555AIGJS7666C,++())+A7668>99:302/,+)(&%%%%$&(&*(&),00-**(%$$&&&(-./1339:9;21102-//.1/::8888==FHNGHGLIJGGIDCDESJKHSHKKLRSCOHDDDDGJF@>=>BDJKJSNSA999IEEGNB??@EBEEILSPKSHEJLNFDEFISSF@APLQHFHSSHILHILGFKSJLGSLMJH=SSS=E@<<<;=992-,,-
@850607b2-16ca-419a-946f-2a6c9c431eb2 runid=615b655584623c08cdef24ecaddfdaffc95be13c ch=133 start_time=2025-08-20T10:30:24.565792-04:00 flow_cell_id=FBD58360 basecall_gpu=Quadro_GV100 protocol_group_id=SDF_08202025_064710 sample_id=SDF_08202025_064710 barcode=barcode13 barcode_alias=barcode13 parent_read_id=850607b2-16ca-419a-946f-2a6c9c431eb2 basecall_model_version_id=dna_r10.4.1_e8.2_400bps_hac@v4.3.0
TGTGTAACCTACTCGTTCGGTTATGCAAGCCGATCTGACCAGAACGACTTCCATACTCGTGTGAGTTTTCGCATTTATCGTGAAACGCTTTCGCGTTTTTCGTGCGCCGCTTCATTTTTTTTGGATTCGAAAATTATTCGAGAAAAATTAATAAAAATGTACCTAAATGTAACATGTAAGCGTTATTCATACACAATTTTAAAAGCCTGGCTATCGGA
+
##$%&%$$$$$$$#$&&$$$$(&&%%$##$%%./01((((*+3565669?=>AB8779EFE?599:<AFA@@CESLHJ@A@@GKNJFEEFE?>==@;::@32311;;<;>*&%3:>DKSSSSFHEFSHCE=EHHC))'%')*,/>SSOHBCFEKSSSMB@==@;634ISHHFJSGPKJIILFGHGSSHSKHHGGFJKBHECGOSKH?>>?BD@A10..
@9f395eac-1090-47ae-a736-b2af0ce5d0ba runid=615b655584623c08cdef24ecaddfdaffc95be13c ch=275 start_time=2025-08-20T10:30:18.565792-04:00 flow_cell_id=FBD58360 basecall_gpu=Quadro_GV100 protocol_group_id=SDF_08202025_064710 sample_id=SDF_08202025_064710 barcode=barcode13 barcode_alias=barcode13 parent_read_id=9f395eac-1090-47ae-a736-b2af0ce5d0ba basecall_model_version_id=dna_r10.4.1_e8.2_400bps_hac@v4.3.0
ATGTTCCTCTACCTTGGTTAGGGTTTTGAAAAAAACGATATTAACAGAACGACTTCCATATTCGTGTGAGTTTTCGCATTTATCGTGAAACGCTTTCGCGTTTTTCGT
+
$&&&)$#$$$$$&&'$####$$$&((*&%######$##%%&*''(%$%&#$$&&''-23+''''229433334<:76334..../B?@DGFBCDGOG@@::::=D(&&
@1805ee12-9ff4-46c4-a44f-74909051bed9 runid=615b655584623c08cdef24ecaddfdaffc95be13c ch=188 start_time=2025-08-20T10:30:59.565792-04:00 flow_cell_id=FBD58360 basecall_gpu=Quadro_GV100 protocol_group_id=SDF_08202025_064710 sample_id=SDF_08202025_064710 barcode=barcode13 barcode_alias=barcode13 parent_read_id=1805ee12-9ff4-46c4-a44f-74909051bed9 basecall_model_version_id=dna_r10.4.1_e8.2_400bps_hac@v4.3.0
TTTTTGCAGCCTTCGTTCAGTTTTGTGCGGAAGCCATATTTAACCAGAACGACTTCCATACTCGTGTGAGTTTTCGCATTTATCGTGAAACGCTTTCGCGTTTTTCGTGCGCCGCTTCAAAGGAATAATTTACCTATACTTGAAAGAATTTTTGGTTTTAGTTGATGTCTCTGCAGGGATTAGATTTGTCAGAGAAACTTTCATTCTATGCCAAAGATCATATTAGAAATATGCTTGATACTTTACTATTTTAAATTCGACCTCTTCATCAAGGACACCGATTGGCATAACAAAGTGGGTTTTGGCGCCAACCAAATAATAATATCAGTCGAGATTGAATTCATTTTTCATTCATTAGAAATTAATTTCAAAAAAGAAATTCTTAGTAAATAAACTTTAAATTATGTCTAACTCTGAAAAGAATACTTCCAATATCCGGACTTGTTCTTCGGTATTTGCTGAAGATGAGAAAAAGAATGTCTCAAATACATTTTCCACAATTACGAACAAAGCGACCTCATTAACAAGAGTATATTTTCTATCTTTAGGTTGTGTTCCCCTTTCAAAACAGATGCGAGCTTGGGACGGCCAAAGGTTCTCATCTTAG
+
"$(%%$$##"##$'()*(&&%&(&&&$%%###$%&$$$'-+(,,---,,,0///2././..0018EKCDEDFSMKLLGELJSHJFDELSJKEGJHC65546445@:998<DI@551/-/-28((+)*(+'&%'&$(+8<<<=GPIQJSHEJSSJPJSILIDHJLOPKPGCBBEGHSIINJSLFHDEHFF<7659CIKEFFOFDFJFEEDFEMMJPJHJJSOQMMJGJMSHLEFHGNJFNKKDDSJDGISSNSIGSHSDAABCFCDS@OHJQJLLSSSJIJFNGCOSJLNSMKJGKNIGHNJHLGBC@B8677;>?A@SJOJILSSQBFJIHFJGHMMJIKFB?@ACHIEDEEBCEFGEDFFSSHGH;88==JPICDBESKM@B;78@EJGGNJMIHGJJD@BDAH;766?@ILLSIESSIJSJSJIGJEHDFSGSPEABCBHGFSSISF9998<>B;;;843465349:;?ISISIIGGJFEKJSSSHLHSCSCSGEFKGLJFA===@FGIFD@??AL@??><BB1/.-,,+,249@DB:89BCFIDEDEIJOLFSHGE312@9=<>JS===>EA@@@BCC?ADFF???A@??GANEI>>FFA@:)(
@9cf0e1ab-0edb-476c-82cb-d3245c7618f8 runid=615b655584623c08cdef24ecaddfdaffc95be13c ch=20 start_time=2025-08-20T10:30:57.565792-04:00 flow_cell_id=FBD58360 basecall_gpu=Quadro_GV100 protocol_group_id=SDF_08202025_064710 sample_id=SDF_08202025_064710 barcode=barcode13 barcode_alias=barcode13 parent_read_id=9cf0e1ab-0edb-476c-82cb-d3245c7618f8 basecall_model_version_id=dna_r10.4.1_e8.2_400bps_hac@v4.3.0
TTTTTTTTTTTTTGCTCAAACTTCGGTTTTATCAAGCCGATCTAACCAGAACGACTTCCATACTCGTGTGAGTTTTCGCATTTATCGTGAAACGCTTTCGCGTTTTTCGTGCGCCGCTTCACTTTGTAATGAGTTCTAACAATCATTATGGGTATTGCAATTCATAAACCGATTGTTCTATAGCCAGGCTTTAAAATTGTGTATGAATAACGCTTACATGTTACATTTAGGTACATTTTTATTAATTTTTCTCGAATAATTTTCGAATCCAAAAAAAAAGGAATCATACTATACTTGAAAGAATTTTTGGTTTTAGTTGATGTCTCTGCAGGGATTAGATTTGTCAGAGAAACTTTCATTCTATGCCAAAGATCATATTAGAAATATGCTTGATACTTTACTATTTTAAATTCGACCTCTTCATCAAGGACACCAATTGGCATAACAAAGTGGGTTTTGGCGCCAACCAAATAATAATATCAGTCGAGATTGAATTCATTTTTCATTCATTAGAAATTAATTTCAAAAAAGAAATTCTTAGTAAATAAACTTTAAATTATGTCTAACTCTGAAAAGAATACTTCCAATATCCGGACTTGTTCTTCGGTATTTGCTGAAGATGAGAAAAAGAATGTCTCAAATACATTTTCCACAATTACGAACAAAGCGACCTCATTAACAAAGAGTATATTTTCTATCTTTAGGTTGTGTTCCCCTTTCAAAACAGATGCGAGCTTGGGACGGCCAAAGGTTCTCATCTTAGGTT
+
#$$%&&&&$$$$##%&$$$$%&&%%&%''&&'%$%%+./.1***+=>EBAAACBBCKFGFD@?@*)))-(,,,./=>BCBCEBA@,++,@FJRECFDJGFMHHEFIH@???HFECBCJA=>JHFSILMKO5555IIIGIJSSJFECCHSHLHJOHKSJSEIHGJJKHJGSKIGJSONGFEF==BAG?<559L>AFMSHLJHMFJHFEJMLGBAACFEHIDIGJIJGH@B@@DBAA=.//KHNLKOJFHSSFG;;DEFSKSKSME777@CEFCDSSGNFEEIIIILHFIJEJGLJLJEDGSKGGE<IIN:9:<QSF@@ILNQLNNLHDJD98<<ACDDDJGSMHA67;:;<MJGSGKGMIJKISISSQNSKKSKGFKE9989EFGEHIHCMSEGSHKOSSFILISISSJGKILOHHIEGKISFSSCA>=>ABCDC(((*3222:98669=EGGKMSGLJGMNGMNFHGEEIIJSGHSMINMGJIIEEEFFJHGSIIINKNJHSJKGSHNHHLOISLSJSKJIKSDC?EKSH<34FNIHJSHNLNJSJJLHBBBIHIIHHSGSLSHLSIFEFHFISLAEHDHKSJFSGDDISFD7=;:==:SSNSHFEGHJGCB@BCBELGFA)()=@JSIGLNHGSJFLFKSHKOJHMOJLG@LJKOSJDBBDPGJSJEFJEGKIILMJKLNSIHJNMGFHEHGFE==>LFJKGSEGLILSSC768CC@6188;SSCHEFIKGHEFHE=>@DF@??@DGJHSFJJJ:99776.-.,(
@58b524ab-c902-4898-b4d0-be47c526e3d8 runid=615b655584623c08cdef24ecaddfdaffc95be13c ch=511 start_time=2025-08-20T10:30:32.565792-04:00 flow_cell_id=FBD58360 basecall_gpu=Quadro_GV100 protocol_group_id=SDF_08202025_064710 sample_id=SDF_08202025_064710 barcode=barcode13 barcode_alias=barcode13 parent_read_id=58b524ab-c902-4898-b4d0-be47c526e3d8 basecall_model_version_id=dna_r10.4.1_e8.2_400bps_hac@v4.3.0
CTGCTTCGTTCGGGTATTGAACCGGTGTTTAACGGAACGACTTCCATACTCGTGTGAGTTTTCGCATTTATCGTGAAACGCTTTCGCGTTTTTCGTGCGCCGCTTCATTGTGATTGCATGGGGTGTTTCGCTGGAGCGCCCGACTATGATCAGCTACAACATTCCGAACATTAGAGACCTGTTCAGTTTCAAGGCGAAGATTTTCTCGTAGATGCATCTTCATTTAGTATCTAGGTCGATAAACTTTACTTTATTTTCAAGTGGGGTCTCGGATGGCGGGAACCAAATATCTTTTTTAATTATACGGATAGTATCTGTATTTATTCAGAAATTCAGATTACAAACCTTTGTAATGAGTTCTAACAATCATTATGGGTATTGCAATTCATAAACCGATTGTTCTATAGCCAGGCTTTTAAAATTGTGTATGAATAACGCTTACATGTTACATTTAGGTACATTTTTATTAATTTTTCTCGAATAATTTTCGAATCCAAAAAAAAAGGAATCATACTATGAAAGAATTTTTGGTTTTAGTTGATGTCTCTGCAGGGATTAGATTTGTCAGAGAAACTTTCATTCTATGCCAAAGATCATATTAGAAATATGCTTGATACTTTACTATTTTAAATTCGACCTCTTCATCAAGGACACCGATTGGCATAACAAAGTGGGTTTTGGCGCCAACCAAATAATAATATCAGTCGAGATTGAATTCATTTTTCATTCATTAGAAATTAATTTCAAAAAAGAAATTCTTAGTAAATAAACTTTAAATTATGTCTAACTCTGAAAAGAATACTTCCAATATCCGGACTTGTTCTTCGGTATTTGCTGAAGATGAGAAAAAGAATGTCTCAAATACATTTTCCACAATTACGAACAAAGCGACCTCATTAACAAAGAGTATATTTTCTATCTTTAGGTTGTGTTCCCCTTTCAAAACAGATGCGAGCTTGGGACGGCCAAAGGTTCTCATCTTA
+
"###$%$##%)*)'+&&)%$$#$#$'&&%%%+-'&%(&////36CBBABE>???I@B@AFABBDKHSHKMF5555KHINKPISSMKHFFDIHSGHFFIGIKFBCC=<<:=GFFFHKSJLIDJKLJKSKG@>><>?CB;99-*48;@B====CCBGFB@AACEB>@4333F74/0?@JCIILSRJGFDCQNSOGHSHGKISSSIHKNKGLLGNLJMGGHSSKGFJLEFFFEA=**<?CDEFGSLGGHSLPISIB@5EIGCDEHJMOLSKIILOIGKKGJSSIFACEHJGDE@@;>>BGGKGHFCFFDEDGC@?)&(*22..CCBMHSMPRSIGNIIJJHIMLKSLISG:KHOKNJ6667HSLGPJLOLKFSSJOHGKLKKGGHGLJEBABCBEECA@AFIHJHHJJILHELHLGKJSS@@DSIISJKFKO//..=EDIOFJIMNGJKSIJJSLMNHIJMSIJJCJSP:999SFSSSSSC?===PDH<SL<8689BGDSSKGHHIHB@EGHFDFC@=0+()38KIKFGSSJ>>@EISDDFFKSPKGLSSKDD.../>DD??>=<41867>=<<GMMGKSHFEIIPGGGQSSSSSSGSFIBAA@AHGLSISLNJMPSRILPSSSFIISLJHNKSSRJHFDDENSRDGFHMHGGFFKSSECEBCIRISINSHKLSJLJKMOSH@??FIEDDGFHNPSSSJKJMSSSFGMFFHEQNQHILSSKENGJSLGISIL=:9:DEHKSLGFK=::,,,SSHEAGLKISSSHFKJRLSGLNJSIMGJHNSJRSMQLOSIOJSQFSLHFSISKNKGEHECMGPEC>IISMSSSK<JG766672223GDDNLGFF@A@BFMIKIPOJMSIK?99=>BE=3250+,)???@?C?5555FFEEICC@EJIHKGHSNKQJSHLHGKMSLKSJMHNLSM>=>=GIJHJMI>DFC>@MDB<<=@''').+('(()),.79@BBBBBFFKGFE<:222211*
@83b5b766-d031-4152-a593-748626972061 runid=615b655584623c08cdef24ecaddfdaffc95be13c ch=42 start_time=2025-08-20T10:30:55.565792-04:00 flow_cell_id=FBD58360 basecall_gpu=Quadro_GV100 protocol_group_id=SDF_08202025_064710 sample_id=SDF_08202025_064710 barcode=barcode13 barcode_alias=barcode13 parent_read_id=83b5b766-d031-4152-a593-748626972061 basecall_model_version_id=dna_r10.4.1_e8.2_400bps_hac@v4.3.0
GTGTTATGTGCATCTACTTCGACTTTTACATTATGCCAAGCCGATATTAACCAGAACGACTTCCATACTCGTGTGAGTTTTCGCATTTATCGTGAAACGCTTTCGCGTTTTTCGTGCGCCACTTTGAATGGGTATTGCAATTCATAAACCGATTGTTCTATAGCCAGGCTTTTAAAATTGTGTATGAATAACGCTTACATGTTACATTTAGGTACATTTTTATTAATTTTTCTCGAATAATTTTCGAATCCAAAAAAAAAGGAATCATACTATACTTGAAAGAATTTTTGGTTTTAGTTGATGTCTCTGCAGGGATTAGATTTGTCGAGAAACTTTCATTGTCCAAAGATCATATTAGAAATATGCTTGATACTTTACTATTTTAAATTCGACCTCTTCATCAAGGACACAATTCGCATAACAAAGTGGGTTTTGGCGCCAACCAAATAATAATATCAGTCGAGATTGAATTCATTTTTCATTCATTAGAAATTAATTTCAAAAAAGAAATTCTTAGTAAATAAACTTTAAATTATGTCTAACTCTGAAAAGAATACTTCCAATATCCGGACTTGTTCTTCGGTATTTGCTGAAGATGAGAAAAAGAATGTCTCAAATACATTTTCCACAATTACGAACAAAGCGACCTCATTAACAAAGAGTATATTTTCTATCTTTAGGTTGTGTTCCCCTTTTCAAAACAGATGCGAGCTTGGGACGGCCAAAGGTTCTCATCTTTGGGT
+
())++))))'&%%''&'))''(()'''&$$$%%'&&%$%%'(*-,,//,;@A??B>:2111LALHKSJSISSJNEFBCADKAAAFSHHKG=<<;??AFGDGIJ@FD@>>>GO----?B>:----1)**+>FDHHLLPGSIKJKSEJFSJGLGMKHHIBDGDFFSFSHSLIISSAEESKKKHLELIHQIIJMHEEFGSGGJIHFMGJSSKNSSKGSOHGSSSSFHIKKJSSNGHEABCCGFSOHLH0...7BCECBGGGGSFKESJEEEEOSKJJJSIGKKHKSIKISSSHCSHSSHEIJISHLNJSA@A@@=B@EDF<;:89:895,,,.10...-&-/**,**,-@AFKFSSLEEFGIOHKSHHIHKOPSGGGGSSLHLSKSSFND=SIFFGDIHFRCCC@BFEFHFCB.-./,'''336?8>?=?;;;<CCAACLEHJFGJAFSGAFJSIHHJSA??A@AA@?>;8899:73222233<<8555>BADCJSJ@?@ASFCDFHSI@BGKSHGJGEESIHEEGBC655@@ECGSGFDCDCDEEGEEGEFKHBDC??=9;:<LGSDDFIGJSFLSJSSJHDBCHHFJEFELLEDKHIG=;?56GHDC<8;5555ABJEOSEIJHHLLJAKFNFJJG==>>IHHJGLHBISB>>>:GJ:BBSHIFGIMGHSSJGEGGHEDDDDHIESM@<0<<8:>@AADGSOIA@AAECCDFSMF@BACFCBBA444GMEFBB63223/)%''.
@6b2cde34-6c66-4ec3-98c2-51c2903f18a2 runid=615b655584623c08cdef24ecaddfdaffc95be13c ch=190 start_time=2025-08-20T10:30:30.565792-04:00 flow_cell_id=FBD58360 basecall_gpu=Quadro_GV100 protocol_group_id=SDF_08202025_064710 sample_id=SDF_08202025_064710 barcode=barcode13 barcode_alias=barcode13 parent_read_id=6b2cde34-6c66-4ec3-98c2-51c2903f18a2 basecall_model_version_id=dna_r10.4.1_e8.2_400bps_hac@v4.3.0
TGTGCCTCTACTCGACCGTTGTAAAGCCGATATTAACCAGAACGACTTCCATACTCGTGTGAGTTTTCGCATTTATCGTGAAACGCTTTCGCGTTTTTCGTGCGCCGCTTCACACCGGAACGTATTGGCATAACAAAGTGGGTTTTGGCGCCAACCAAATAATAATATCAGTCGAGATTGAATTCATTTTTCATTCATTAGAAATTAATTTCAAAAAAGAAATTCTTAGTAAATAAACTTTAAATTATGTCTAACTCTGAAAAGAATACTTCCAATATCCGGACTTGTTCTTCGGTATTTGCTGAAGATGAGAAAAAGAATGTCTCAAATACATTTTCCACAATTACGAACAAAGCGACCTCATTAACAAAGAGTATATTTTCTATCTTTAGGTTGTGTTCCCCTTTTCAAAACAGATGCGAGCTTGGGACGGCCAAAGGTTCTCATCTTAGGG
+
$#%$#####$&&#$%%&%%%%$##$%'(**+)++(-9:BBBBC6666S@GCGHEGCDSPHGJHJEIMKGJFOIFSMCDBBKLLMLGFEMHA@JGGDFG5443665757:967;666**)(''((()/5?CFIJOHKSSIIFJEIINGGIFPEFIGFDBEEJFSNSOIKJGISLLLMFLKFHJIM:8887FS2011<870-058=BDBBBEFDEGGHGJDDEILSLSJGEOFIGGDSKJJJSIGOJKGIMSNIMJJJEGEDFHKGILKHGID?ABBDJGMFCFHIHNFSRIMJLQEHDLMJGIILJMGJD2-.)*>;<:>GMELFGEBHGHGGISGFLJE@BKRHJGGGGGEKJSKFGDFFSOKJFPJGHSGJJIOJGGBDSOOLQGKKGA>??FSPILEFA>K@AISCBAAJO><<<=AFDK>BCCA?CHCAAAB>==@IJFCDCBC?0(''''
@ae25619d-ebf8-416e-ad17-831494d15322 runid=615b655584623c08cdef24ecaddfdaffc95be13c ch=24 start_time=2025-08-20T10:30:39.565792-04:00 flow_cell_id=FBD58360 basecall_gpu=Quadro_GV100 protocol_group_id=SDF_08202025_064710 sample_id=SDF_08202025_064710 barcode=barcode13 barcode_alias=barcode13 parent_read_id=ae25619d-ebf8-416e-ad17-831494d15322 basecall_model_version_id=dna_r10.4.1_e8.2_400bps_hac@v4.3.0
ATCTACTTGGTTCAGTTGGTTGCTGCAGCCGATATTTAACCAGAACGACTTCCATACTCGTGTGAGTTTTCGCATTTATCGTGAAACGCTTTCGCGTTTTTGGTGCGCCGCTTCACTTGATGAAGAGGTCGAATTTAAAATAGTAAAGTATCAAGCATATTTCTAATATGATCTTTGGCATAGAATGAAAGTTTCTCTGACAAATCTAATCCCTGCAGAGACATCAACCTGAACGCAAAAATTCTTTCAAGTATAGTATGATTCCTTTTTTTTTGGATTGAAAAGTGTTGAGAAAAATTAATAAAAATGTACCTAAATGTAACATGTAAGCGTTATTCATACACAATTTTAAAAGCCTGGCTATAGAACAATCGGTTTATGAATTGCAATACCCATAATGATTGTTAGAACTCATTACAAAGGTTTGTAATCTGAATTTCTGAATAAATAACAGACAATACTATCCGTATAATTAAAAAAGATATTTGGTTCCCGCCATCCGAGACCCCACTTGAAAATAAAGTAAAGTTTATCGACCTAAGATACTAAATGAAGATGCATCTACGAGAAAATCTTCGCCTTGAAACTGAACAGGTCTCTAATGTTCGGAATGTTGTAGCTGATCATAGTCGGGCGCTCCAGCGAAACACCCCATGCAATCACAACGATGTCAGATGGAAACCCGAGTGGTCTAAGCATTTCTGAGTCTAATTCAGCCGAAATTCCAACTTCGATCCACTTTTTTAGGGTAGTGTGGTATCCAAAGATTTCCATAGAAGGCTCAGTATAAGG
+
$%%#$'))&'()83110+%$$###"#"""$%%&&&+*)+..)+)**:989:?FDS???>MFKJGGFSFSKNFGGFRSLKFFDESKNNIGLDECCG=<:8:B&&&&**)+(*--')320(//,+(((&'%%%$)%.0/66AA1111EJMHSSGB@@BEGQSILIPJHJOHLIRJQSIGGSJLNDIJEBFGCINDJHSC?EDHB@AB2-,,-3DAA@AGJKNEN;:81*(&%$%&')'')05=8889?ED@AFGMMKHGJSGEIKMSFBADSSSSD0//04)'&-1'&%%(%$%,6>LSHCEFICJ<GKSDECC=5768BGC999:<;<89<87788::9;>@BCDEKGEHKBFFGDGHFGFGMSIB?@@IGLGFKFJ=JEKESHEIJIKISIHILJRSJGJKSIGFF=2//.<=>CKJGLSHJGLDJLIKGGSPDD@HEINODGDDSHSHSFSKJEHFJSJPJGHMSKMJSKILRSRSISKID@>583+561/788FHIIOFCFEIGEEFB?CCHSLSLIMKLQNIJHSEECIS>33339259?LGHNGGIN=GLHKEHM:::<6)'')-.45500+)*+68E==LSKGFHOLECBAEGHGEKFISICB?<=IEEEBCAA@B>>=711('''(*+8444374574456<HHBBDDDEEDEHEDD998889:@AA@BFDJDMSJHC:99:BCD@??@BIEGEDD?1+++'&$%(+105553**--9*5+99:@=@ADEKF?EEKSSSIFPHHEGFFEGFCDDILKKHMBC>G@>66....<A=>620-+($$%%
@077dc441-99f6-4dd8-8033-767b0a2a8905 runid=615b655584623c08cdef24ecaddfdaffc95be13c ch=213 start_time=2025-08-20T10:30:35.565792-04:00 flow_cell_id=FBD58360 basecall_gpu=Quadro_GV100 protocol_group_id=SDF_08202025_064710 sample_id=SDF_08202025_064710 barcode=barcode13 barcode_alias=barcode13 parent_read_id=077dc441-99f6-4dd8-8033-767b0a2a8905 basecall_model_version_id=dna_r10.4.1_e8.2_400bps_hac@v4.3.0
ATGTTTTTTACATCTACTTGGTTCAGTTATGCCAAACCGGTTCAACCAGAACGACTTCCATACTCGTGTGAGTTTTCGCATTTATCGTGAAACGCTTTCGCGTTTTTCGTGCGCCGACTTCAATGGGGTGTTTCGCTGGAGCGCCCGACTATGATCAGCTACAACATTCCGAACATTAGAGACCTGTTCAGTTTCAAGGCGAAGATTTTCTCGTAGATGCATCTTCATTTAGTATCTTAGGTCGATAAACTTTACTTTATTTTCGAGTGGGGTCTCGGATGGCGGGAACCAAATATCTTTTTTAATTATACGGATAGTATTGTCTGTTATTTATTCAGAAATTCAGATTACAAACCTTTGTAATGAGTTCTAACAATCATTATGGGTATTGCAATTCATAAACCGATTGTTCTATAGCCAGGCTTTTAAAATTGTGTATGAATAACGCTTACATGTTACATTTAGGTACATTTTTATTAATTTTTCTCGAATAATTTTCGAATCCAAAAAAAAAGGAATCATACTATACTTGAAAGAATTTTTGGTTTTAGTTGATGTCTCTGCAGGGATTAGATTTGTCAGAGAAACTTTCATTCTATGCCAAAGATCATATTAGAAATATGCTTGATACTTTACTATTTTAATTCAACCTCTTCATCAAGGACACCGATTGGCATAACAAAGTGGGTTTTGGCGCCAACCAAATAATAATATCAGTCGAGATTGAATTCATTTTTCATTCATTAGAAATTAATTTCAAAAAAGAAATTCTTAGTAAATAAACTTTAAATTATGTCTAACTCTGAAAAGAATACTTCCAATATCCGGACTTGTTCTTCGGTATTTGCTGAAGATGAGAAAAAGAATGTCTCAAATACATTTTCCACAATTACGAACAAAGCGACCTCATTAACAAAGAGTATATTTTCTACTGTTAGGTTGTGTTCCCTTTCAAAACAGATGCGAGCTTGGGACGGCCAAAGGTTCTCATCTTAGG
+
"##$(*)((&'(+**()-.+*+,300/0.,%$$######$$$$#$$+1235611112/303,,,.CEEGCLQPISSQHJFSRJHSIGDSJIIH???>?99:1111?G:665522.*)'''()**:9<ALGGKJFIFLHJMSHRFHNNKRHJSLQHKSSSLIJKIGSQIISEDFSHFG?>???ECCCEGDKHHHKHSSLSSSNSJMSDMJIGJOSJNSSJFKHJIGLIMSISSJMNMNSBSPSOSGIGLMGGGMHSCI?5658F2('''0049:577<FIJFHIIFNHLFCFGLDEF=96++-33AMHEFHEIFFJJJGFGKHEDB@BGHSHKPPNC>>>?FFEIDIOHKFLGSMSNHSHJIKLKCCBAJKFSKLSSFHFSFLJNIIOOOSKIJFLLHSJHSKFJB@AA@@@>>?BDCBFKMSFEFKLHLHRSHSSHGJOHGEOHHIBBBBEEDF@HBEGJGHJKJHIHGFHH>SSJSHGHFLSSSSRD>>??JMEHSNH;;:<?;//0A?AGQLGDDQEKSHIJIJI?==D<DLNLOLSHSSSHIIKISHHHEGLGH@::9:FOCKJLILHRJSGLDCSB??=>>SSJGMR=<==CECFHIFSILJJSI@@32211222=FFFGJSIGIHGHGSOGIILKNH6A'C@*)),544>99983/--,.545,++,/++(+,+*99CDPGLIIHSSMFEEFFPKIHKIJDKSSJIJFE@8776999DCB>>@ELISSGSSSOFDIGEFJGGHRPSIKGGSA>DMBJSEMCGJRHNOMLSHHHMJSMKISISOJJKSJIPKJSJISSSPHMSHJIJHGE?<<<HFHSFSDFACFJHSISJMHGFEEFEFBGBDD=7)+,)*+,23CSIGGDDGHIFJELSMKKGGHKNKLDGHRJMHCA@AEFHHGI9999BBMIHIISGCHHS?===EGFFGB:,(&&**')<>LOFNFI@EA77IGKSSSFAA@AD@?@@BCCABCBA??>ADDFHDDCFIEDFBA6,*)
@2997c5b5-2ce6-4b95-9211-972022bdfc80 runid=615b655584623c08cdef24ecaddfdaffc95be13c ch=186 start_time=2025-08-20T10:30:58.565792-04:00 flow_cell_id=FBD58360 basecall_gpu=Quadro_GV100 protocol_group_id=SDF_08202025_064710 sample_id=SDF_08202025_064710 barcode=barcode13 barcode_alias=barcode13 parent_read_id=2997c5b5-2ce6-4b95-9211-972022bdfc80 basecall_model_version_id=dna_r10.4.1_e8.2_400bps_hac@v4.3.0
ATGTTAACCTTCCTTCGTTAAGCTATCCAAAGCGATATTAACCAGAACGACTTCCATACTCGTGTGAGTTTTCGCATTTATCGTGAAACGCTTTCGCGTTTTCATAGCCGCTTCACCGAGACCCACTTGAAAATAAAGTAAAGTTTATCGACCTAAGATACTAAATGAAGATGCATCTACGAAAATCTTCGCTTGA
+
()+-.'))(((&$')***+((()($$$$$%$%&&&'(24+9<=999;@BDBDIHSHLKIQIIINHPPPSHSSDJLGSMJKHJHGGIJHJ7454=3/,+*+0?=110000--/5?11,*+..+-A<7446;DKLBCEEEJSLMJHFIDAA:99;EBAFIKGHHHHJLGKSKLFDDEC?<42+**4;<897/('&&&$
@8f1bfb7a-632e-4ded-b381-fd8216f9817a runid=615b655584623c08cdef24ecaddfdaffc95be13c ch=151 start_time=2025-08-20T10:30:38.565792-04:00 flow_cell_id=FBD58360 basecall_gpu=Quadro_GV100 protocol_group_id=SDF_08202025_064710 sample_id=SDF_08202025_064710 barcode=barcode13 barcode_alias=barcode13 parent_read_id=8f1bfb7a-632e-4ded-b381-fd8216f9817a basecall_model_version_id=dna_r10.4.1_e8.2_400bps_hac@v4.3.0
TGTGTACCTCGTTCAGTTGTGCAGAACAGATATTAACCAGAACGACTTCCATCTGGTGTAGATTTTACGCATTTATCGTGAAACGCTTTCGCGTTTTTCGTGCGCCGCTTCACTGAATGAAGATGCATCTACGAGAAAATCTTCGCCTTGAAACTGAACAGGTCTCTAATGTTCGGAATGTTGTAGCTGATCATAGTCGGGCGCTCCAGCGAAACACCCCATGCAATCACAACGATGTCAGATGGAAACCCGAGTGGTCTAAGCATTTCTCGTCTAAATAAGCCGGAATTTCCAACTTCGATCCACTTTTTTAGGGTAGTGTGGTATCCAAAGATTTT
+
$$&&%$#%%%+/0.(('(+(%####$$##$'&%%$$%&(*,,(,**+83434+*((((;510**++('&&((((((+,??GFHKIKHGJHESIFHGIH;::9@HDC<<<<=>DC65553+*)('&&%%%%&-''34=AC?@@=;77BCKDHSLH;:::BEDBBKKHIIJGIGP><<DFGJSHNGHFIEDBAB;:6667BBDS?>>>E211--.4@IQGNRHKGGFSIGHFGFGDGEKPMEHKIMGIMKIS?75587667:9:ADA:9BBC*)))82..8///.1//242851>11117-++-155:??EGHG82312'''9GA@B@FDDEFEC8732+
@f2563366-85cd-4ac4-969f-2581b97d8f32 runid=615b655584623c08cdef24ecaddfdaffc95be13c ch=318 start_time=2025-08-20T10:30:35.565792-04:00 flow_cell_id=FBD58360 basecall_gpu=Quadro_GV100 protocol_group_id=SDF_08202025_064710 sample_id=SDF_08202025_064710 barcode=barcode13 barcode_alias=barcode13 parent_read_id=f2563366-85cd-4ac4-969f-2581b97d8f32 basecall_model_version_id=dna_r10.4.1_e8.2_400bps_hac@v4.3.0
TTGTGTCCTCTACTGGTTCGGTTGTCGAACCGGTATTTAACCAGAACGACTTCCATACTCGTGTGAGTTTTCGCATTTATCGTGAAACGCTTTCGCGTTTTTGGTGCACACTTCATTGAAAGAATTTTTCGGTTTTAGTTGATTTCTCTGCAGGGATTAGATTTGTCAGAGAAACTTTCATTCTATGCCAAAGATCATATTAGAAATATGCTTGATACTTTACTATTTTAATTCGACCTCTTCATCAAGGACACCGATTGGCATAACAAAGTGGGTTTTGGCGCCAACCAAATAATAATATCAGTCGAGATTGAATTCATTTTTCATTCATTAGAAATTAATTTCAAAAAAGAAATTCTTAGTAAATAAACTTTAAATTATGTCTAACTCTGAAAAGAATACTTCCAATATCCGGACTTGTTCTTCGGTATTTGCTGAAGATGAGAAAAAGAATGTCTCAAATACATTTTCCACAATTACGAACAAAGCGACCTCATTAACAAAGAGTATATTTTCTATCTTTAGGTTGTGTTCCCCCTTTAGGAACAAATGTCAGCTTGGGACGGCCAAAGGTTCTCATCTTAGGT
+
*+)*((**0'&&&&%&''&&&&'$####"#$%%''&**'/C=<=??@HGILJHSKI8556:IHSAABB@@?444AAFJIJHJNMLGMMDBBAJKCA;::==H''''('&&%'')+?@<;9=?1114557.***9FG5210...0742126673+---/--69?BDFBBGKKLSKSIKQGMHGIOIILQIILPJLIFAB><4/0237DAEEEIRJLRLIGSSNBC@AFB<45,43.///C=::6BHFSGGLKLISJMHPGIFJGFLMFIJHSPOSGSKKNOGLJMJJJJBIGIFGSJFFH>A?3238BCDELSMIJOSSLKNKJOLGSLKHIHKJKHGPQIGRMIGDFDSSHLHFMCGQSNPIIISSGILKLMSSMIHBBAABABEIKJILM=<>DSSSSGJGNSHH8889@:9.GIFNKLMMMQSKIHFJHDKHSJHKIJISFSGIKKNJAIGGBBBB<6667::63../03,AKIJHHQFEDDGSKLJGHGOIGNISIJILSONGGEEGFJSNNRGHGHNG=<ABBDIE@00.0339<>4'&&''2,('()+(&&&/0*,0896678000CFCEGG>====4%$%$
@65ef3a7b-2a8d-4271-9c42-fe2273c4d803 runid=615b655584623c08cdef24ecaddfdaffc95be13c ch=188 start_time=2025-08-20T10:30:34.565792-04:00 flow_cell_id=FBD58360 basecall_gpu=Quadro_GV100 protocol_group_id=SDF_08202025_064710 sample_id=SDF_08202025_064710 barcode=barcode13 barcode_alias=barcode13 parent_read_id=65ef3a7b-2a8d-4271-9c42-fe2273c4d803 basecall_model_version_id=dna_r10.4.1_e8.2_400bps_hac@v4.3.0
ATGTTGTGTAACCTACTTGGTTCGTTTATGAAAGCGATATTAACCAGAACGATCTCCATCTCGTCCAGTTTCGCATTTATCGTGAAACGCTTTCGCGTTTTTCGTGCGCCGCTTCATCCGTATAATTAAAAAAGATATTTGGTTCCCGCCATTGCGACCCCGCTGAAAATAAAGTAAAGTTTATCGACCTAAGATACTAAATGAAGATGCATCTACGAGAAAATCTTCGCCTTGAAACTGAACAGGTCTCTAATGTTCGGAATGTTGTAGCTGATCATAGTCGGGCGCTCCAGCGAAACACCCCATGCAATCACAACGATGTCAGATGGAAACCCGAGTGGTCTAAGCATTTCTGGTCTAAATAAGCCGGAATTTCCAACTTCGATCCACTTTTTTAGGGTAGTGTGGTATCCAAAGATTTCCATAGAAGGCTCAGTATGG
+
*++++'%%&#"###"$**'''(-&&&'%%###%%%$#$&&('((*(('(,)''$$##%%$$%%&%&'&&'))'%%%())-/19;FIHG=<<;CBEIJ?@DSH?<<>ECB@>=A://004*-,)((+:766;C94/+)&&&&)0/.0/-431/*))'&&,-.+,--1689;8:99:99>C;;AED@?@FFGEQHNSHJDCCFEHILSIKGPISGGFJBCEGLLIREIB:;<@BBAMQSGGAABBKSSIJSKJJSLPMLLNHJSSIISJJGFIJFDHEFIEEDHSSJJMHSSJINSBACCSNNJSSKGGGJGSLPGRHIHJKKKLFIDGJJEGNKKDCBEGJFIEJGEHC9:/>A?::?IIHKLKFKMNLLEHGFHFEOHSFLFFELEGHGSJEJMIIDACEHNKISJKGEIKFJGGIFE=9B<:65222224332//.-,''
@ac3659a7-6d50-49b4-af7e-45acb84c6591 runid=615b655584623c08cdef24ecaddfdaffc95be13c ch=92 start_time=2025-08-20T10:30:32.565792-04:00 flow_cell_id=FBD58360 basecall_gpu=Quadro_GV100 protocol_group_id=SDF_08202025_064710 sample_id=SDF_08202025_064710 barcode=barcode13 barcode_alias=barcode13 parent_read_id=ac3659a7-6d50-49b4-af7e-45acb84c6591 basecall_model_version_id=dna_r10.4.1_e8.2_400bps_hac@v4.3.0
TTCCCTGTACTGGTTCAGTTGTCATCCGATATTAACCAGAACGACTTCCATACTCGTGTGAGTTTTTCGCATTTTCTTCGTGAAACGCTTTCGCGTTTTTCGTGCGCCGCTTCATACATTTTTATTAATTTTTCTCGAATAATTTTCGAATCCAAAAAAAAAAGGAATCATATTATACTTGAAAGAATTTTTGGTTTTAGTTGATGTCTCTGCAGGGATTAGATTTGTCAGAGAAACTTTTCATTCTATGCCAAAGATCATATTAGAAATATGCTTGATACTTTACTATTTTAAATTCGACCTCTTCATCAAGGACACCGATTGGCATAACAAAGTGGGTTTTGGCGCCAACCAAATAATAATATCAGTCGAGATTGAATTCATTTTTCATTCATTAGAAATTAATTTCAAAAAAGAAATTCTTAGTAAATAAACTTTAAATTATGTCTAACTCTGAAAAGAATACTTCCAATATCCGGACTTGTTCTTCGGTATTTGCTGAAGATGAGAAAAAGAATGTCTCAAATACATTTTCCACAATTACAAACAAAGCGACCTCATTAACAAAGAGTATATTTTCTATATTTCCGGTTGTGTTCCCCTTTCAAAACAGATGCGAGCTTGGGACGGCCAAAGGTTCTCATCTTGGT
+
$%%&(+((((,&&)+/(''(-)$""#$$).-00*++*)*126<<<<DCLBB/..,--.@0001721:1///02/,(''&'4@CBDI;888MHJFB;=:9GGDHDEDAAA7;;;BCBCGHJHHKEGJLJHGISKAA?@?@BJJIJHHG6566BA<<=KSSSSSFA=<A:..4-))(()())+,-.3>=>;AGS334?HL6448348444566886321164123;:65<8316..ID;>+>?>>@A????HDGEIJMSMFGIFEG=<;ADHFPEBEMLGMSRQSSPFIJSIQSHSHJSE*)))C=AE;;FBBC@DGGIKLDEGDHFFHGHHSILJLSKJSHKIIHEHKKSB@@>HLSAFISKSMSHND>>4333>ISGDEGKJEFEJGSEOSHDSSIGEIIJOHICDM@@BC@SSLSPFIMSGGNCJEISGAFPH888IA@74B@CB?>??@ILGG><=?BDBCDIDBCCIKIJFL@@:??8?A9A<4?AADDCFDIE>JG=<=>>=;976767322531434411119:A??@DAE@DBACAAB('(+7CDDG:999EFPISILSCDCB?==AABAABF<<86***)+*))*@<DD976;B><=6-<<@LK=<<>BDISIAC?76AJIB???667@ALKIHICBA?;*'$
@ea47f12f-83a8-455e-a4f1-e23101c88aa5 runid=615b655584623c08cdef24ecaddfdaffc95be13c ch=20 start_time=2025-08-20T10:31:01.565792-04:00 flow_cell_id=FBD58360 basecall_gpu=Quadro_GV100 protocol_group_id=SDF_08202025_064710 sample_id=SDF_08202025_064710 barcode=barcode13 barcode_alias=barcode13 parent_read_id=ea47f12f-83a8-455e-a4f1-e23101c88aa5 basecall_model_version_id=dna_r10.4.1_e8.2_400bps_hac@v4.3.0
ATGTCCTGTTACTCGTTGGGGTTGTGCAGAGACCGATATTAACCAGAACGACTTCCATACTCGTGTGAGTTTTCGCATTTATCGTGAAACGCTTTCGCGTTTTTCTGCGCGACGATCAATGAAGATGCGTCTACAGAGAAAATCTTCGCCTTGAAACTGAACAGGTCTCTAATGTTCGGAATGTTGTAGCTGATCATAGTCGGGCGCTCCAGCGAAACACCCCATGCAATCACAACGATGTCAGATGGAAACCCGAGTGGTCTAAGCATTTCTGGTCTAAATAAGCCGGAATTTCCAACTTCGATCCACTTTTTTAGGGTAGTGTGGTATCCAAAGATTTCCATAGAAGGCTCATTGTGGGGAT
+
###%%&'))*%')$%'(,(''((&&&&&$#"#$%'*++,-+++*,-.;;>??@DEGFGKSRJKSLIFFES@MIIGCFGFGFS?>>>HIED322****.,,*,.3(%%%'')*)*+-02356@@>=;=@((((;;+*)).A?=<,+++++++;196===>?BAIHGFOFJOIGSFJF3444DQEEGGMFHHMIJJQHFJSHEHFEFEEJJHSQGHOKPMDIHJLJFIJGFIJIIGLGEDHDJB=?AADKIHINGILKOSISKLSHOGSNSISKSSINIQIFSI@>==@:87:8<=8B?CDCEECFEBJHHEKGJSMHHFKJOBBBB@@??A@>;=FJSMGGSMBF62366C>A4..-,,)'%%%#
@3935ceb2-46f3-442e-87e8-fb96304351ba runid=615b655584623c08cdef24ecaddfdaffc95be13c ch=368 start_time=2025-08-20T10:30:49.565792-04:00 flow_cell_id=FBD58360 basecall_gpu=Quadro_GV100 protocol_group_id=SDF_08202025_064710 sample_id=SDF_08202025_064710 barcode=barcode13 barcode_alias=barcode13 parent_read_id=3935ceb2-46f3-442e-87e8-fb96304351ba basecall_model_version_id=dna_r10.4.1_e8.2_400bps_hac@v4.3.0
TATGTAACTCGTTAAGTGGCCGCCGATATTAACCGGAACGACTTCCATACTCGTGTGAGTTTTTGCATTTATCGTGAAACGCTTTCGCGTTTTTCGTGCGCCGCTCACTCGTGTAACTCGTCGTTCTGGTGAAATCTTTTCGCGTTTTTCGTGCGCCGCTTAGGGATTACACCACACTACCCTAAAAAAGTGGATCGAAGTTGGAAATTCCGGCTTATTTAGACCAGAAATGCTTAGACCACTCGGGTTTCCATCTGACATCGTTGTGATTGCATGGGGTGTTTCGCTGGAGCGCCCGACTATGATCGCTACAACATTCCGAACATTGAGACCTGTCAGTTTCAAGGCGAAGATTTCTGGTCAATCATCATTCATCTGTAGGTCAATCATTCTTATTTTCAAGTGGGGTCTCGATAGCCGGGAACCAAATCTGTTTTTTAATTATACGGATAGTATATATCTATACACGAAATTCAGATTACAAACCTTTGTAATGAGTTCTAACAATAGTTATGGGTATTGCAATTCATAAACCGATTGTTATTATAGCCAGGCTTGATTATTTTGTATGAATAACGCTTACATGTTACATTTAGGTACATTTTTATTAATTTTTCTCGAATAATTTTCGAATCCAAAAAAAAAAGGAATCATACTATACTTGAAAGAATTTTTGGTTTTAGTTGATGTCTCTGCAGGGATTAGATTTGTCAAGAAACTTTCATTCTATGCCAAAGATCATATTAAAATGTCTTGATATTTATTTCTGAATTCGACCTCTTCAGTCAAGGACACCGATTGGCGGTTTAACAAAGTGGGTTTTGGCGCCAACCAAATAATAATATCAGTCGAGATTGAATTCATTTTTCATTCATTCAAATTAATTTCAAAAAAGAAATTCTTAGTAAATAAACTTTAAATTATGTCTAACTCTGAAAAGAATACTTCCAATATCCGGACTTGTTCTTCGGTATTTGAAGATGAAAAAGAATGTCTCAAATACATTTTCCACAATTACGAACAAAGCGACCTCATTAACAAAGAGTATATTTTCTATCTTTAGGTTGTGTTCCCCTTTCAAAACAGATAAGACTGGGACGGCCAAAGGTTCTCATCTTAG
+
####$#""$#$&'%$#$##"""#$$&&%$%$%*++**+-)''&'&+466666:<<722221203,++,:==ACBEEGHGSA?=9604569???B10006877/-.&*:;666791+*))'&&$%&%'$$$%$$&$$$%)**156666:B0///5332+**+*+///0-+++(,6>@?BA@BB?:::SHJ=<778<DBCBB???@>BGGC=;49:?C>>><,'''**;99<B322.&&*8<;AD::::JJ?B;+E76225CDB@BCFOCCDELFAA999ISLBBCABAA335CJ8888;;::<=554++++/(()8;AC;B@BBBA@=64463476=((=>CLFSGJFI?@?;800016//.-**),//)(*,)1100/.)))*+**()(('(()&**+;1-++.-+)**''%'+2+++.016:98:898:-..--00167<=??LFCDCCD=:861*++.*&&'%%$$##%-02-0,+,,*)*45;FDJA<SSHGA@@@SGIJGGGGH22222>...=98888CB;@1.../5:9666::99/----,++,-+*(*-))'))%%$%%&*+8;>=72..167458:=CA@?DFKHJFEJLEHIHNSIJ@?@@ONSSQPFGIHFNKGSJ.,,*))06::;BJDCHGHRFFHNGJGSFEF<::76535CEFIFA<GSK666<MMA?@ABKGC10000@B=GSMLEHGCDGJLIJ;1...1-'''+((''')++//0//.5)))))&%&$%&*+((%%%%%'%%%%%$$##%%&--8::@AAF===950000001@?::5)(()/--)&%&&&(001249:>CRJIJ@??@JC??>;999<AAB6444432112<@?EONDSGFIRFJGESS76673221).-.8<778<:8111HKA@;<NGFDBB@BBEDGG::::===8933>@FCDBCDCEF0/.-.5=>000.,*+,5?AADE....;:DH7DD@D52-,+,981)))(''%$$%%%%%'())()+06:><;1001;;<6;AEIKFGCBEDQJEFJ@@@BEKEGFCHS>==?I?<=?BHESQIA@AAADIEIGSSJSOGB:;EDCJA;@>?=3+&%'''%(.0./15FFHEBCBDDIEFDEB@?>=7'&
@e26312e4-bb9d-4cd0-aa16-754b2cfa5f19 runid=615b655584623c08cdef24ecaddfdaffc95be13c ch=320 start_time=2025-08-20T10:30:54.565792-04:00 flow_cell_id=FBD58360 basecall_gpu=Quadro_GV100 protocol_group_id=SDF_08202025_064710 sample_id=SDF_08202025_064710 barcode=barcode13 barcode_alias=barcode13 parent_read_id=e26312e4-bb9d-4cd0-aa16-754b2cfa5f19 basecall_model_version_id=dna_r10.4.1_e8.2_400bps_hac@v4.3.0
ATTTATACGTTGGTTGTAGCCGGATCTAACCAGAACGACTTCCATACTCGTGTGAGTTTTCGCATTTATCGTGAAACGCTTTCGCGTTTTTCGTGCGCCGCTTCAACCAGAACGACTTCCATACTGACAATAGTTTTCGCATTTATCGTGAAACGCTTTCGCGTTTTTGAGA
+
%&&&%$#$#&-((((&%#"""$&%%&&%'8:=<<>A>==;;6@ALHGGHNSILDEEEJSSIHHIISSHLIKGJJSSSEFMJRKSIGFBAALA===B997244.'&**+;ADJE:99:LKSHGED=,++)'''((+288=AFF?GERHCDESKIKDGIHSB210..,,-)$$$
@97fe3823-6c4f-4b58-8ff7-32790f3c148e runid=615b655584623c08cdef24ecaddfdaffc95be13c ch=271 start_time=2025-08-20T10:30:52.565792-04:00 flow_cell_id=FBD58360 basecall_gpu=Quadro_GV100 protocol_group_id=SDF_08202025_064710 sample_id=SDF_08202025_064710 barcode=barcode13 barcode_alias=barcode13 parent_read_id=97fe3823-6c4f-4b58-8ff7-32790f3c148e basecall_model_version_id=dna_r10.4.1_e8.2_400bps_hac@v4.3.0
GTGCCTGTTGCTTCGTTCGTTGAAGCCGCCGATATTGGCACCCGGAACGACTTCCATCTCGTGTGAGTTTTCGCATTTATCGTGAAACGCTTTCGCGTTTTTCGTGCGCCGCTTCATCGAGATTGAATTCATTTTTCATTCATTAGAAATTAATTTCAAAAAAGAAATTCTTAGTAAATAAACTTTAAATTATGTCTAACTCTGAAAAGAATACTTCCAATATCCGGACTTGTTCTTCGGTATTTGCTGAAGATGAGAAAAAGAATGTCTCAAATACATTTCACGATTGCGAACAAAGCGACCTCATTAACAAAGTTATATTTTCTATCTTTAGGTTGTGTTCCCTTTCAAAACAGATGCGAGCTTCGGACGGCCAAAGGTTCTCATCTTGGG
+
#$&''%(''$$$%&&'()&&&$$$$%&%$$&&''''$$$$%''&))*,+(&&&&**-***3943*((-354335,+++****8>BHIJ4444SB@AEBBDJI*)),7666/111,-34889>A<888=BCBBEBFDDCCB856721126?G?>>@4/0((:>EECDGHSDE@:;EKJSKSPJGGFSG@:::9=:978CHIFBB?A@EGCBB>C>===>:;<EGGFADCEGJJSSJPSGGJGSHGHGLMSEDA?9.***8@SHGEIHFJDCBA@25221121+))&&'('''(01:>?A<88::GHBCB@A?)((+'*'(59CIMJDDGCBACABDEISSIJS>ABCH75AACB=21/01+'''()((()*>:9:/./35?<?<==9:::1''(
@c2ab52e8-e36a-4c99-85d9-0d074ab49b50 runid=615b655584623c08cdef24ecaddfdaffc95be13c ch=166 start_time=2025-08-20T10:30:50.565792-04:00 flow_cell_id=FBD58360 basecall_gpu=Quadro_GV100 protocol_group_id=SDF_08202025_064710 sample_id=SDF_08202025_064710 barcode=barcode13 barcode_alias=barcode13 parent_read_id=c2ab52e8-e36a-4c99-85d9-0d074ab49b50 basecall_model_version_id=dna_r10.4.1_e8.2_400bps_hac@v4.3.0
GTTGACTTGGTTCGTTCTCAGAAAAGCCATATTAACAAACATTCCATACTCGTGTCCATTTCGCATTCTCGTGAAACGCTTTCGCGTTTTTCGTGCGCCGCTCATTGGATTCGAAAATTATTCGAGAAAAATTAATAAAAATGTACCTAAATGTAACATGTAAGCGTTATTCATACACAATTTTAAAAGCCTGGCTATAGAACAATCGGTTTATGAATTGCAATACCCATAATGATTGTTAGAACTCATTACAAAGGTTTGTAATCTGAATTTCTGAATAAATAACAGACAATACTATCCGTATAATTAAAAAAGATATTTGGTTCCCGCCATCCGAGACCCACTTGAAAATAAAGTAAAGTTTATCGACCTAAGGAGA
+
$%'$"##%&*,--***''&$$$$%$$$&(()*+))-'&&&'('(,-.*))).21-*)))+,012/0,&(((<:<<=HBAAAKDECADCBDI5555=330.-+''..(&&&03347>RKL5555@B?@?GSSSHILSDSJSOKPHIKKSIKSSSSLFQJGEE500466@DE=00000GFFQHJSS?DGMSISLSIHFLSFDCHJ8779@?::;;IJKSGLSNSILMGEHKIISS>>>>D7766AFAGIIKSNJJJLLDICGSSSOIJHJGIEKFASHGRIISIIKSJMFIQGLHNSIHGNMSKKGMGGGFDEDSIINGD==GEEED@C>:;<>DFEBBDFFDE?=:756=@HGHINLSPHSNEMIGJ;7778<10-)(**
@fb5dd189-e639-47d4-bbfe-97a4e5e98c3f runid=615b655584623c08cdef24ecaddfdaffc95be13c ch=357 start_time=2025-08-20T10:30:35.565792-04:00 flow_cell_id=FBD58360 basecall_gpu=Quadro_GV100 protocol_group_id=SDF_08202025_064710 sample_id=SDF_08202025_064710 barcode=barcode13 barcode_alias=barcode13 parent_read_id=fb5dd189-e639-47d4-bbfe-97a4e5e98c3f basecall_model_version_id=dna_r10.4.1_e8.2_400bps_hac@v4.3.0
GTGTATTCGTGGTTATAAGCCAGCAATCTGCCAGAACATTCCATCTCGTGTGAGTTTTCGCGTCTCGTGAAACGCTTTTCGCGTTTCGTGCGCCGCTTGATGGAAACCCGAGTGGTCTAAGCATTTCTGGTCTAAATAAGCCGGAATTTCCAACTTCGATCCACTTTTTTAGGGTAGTGTGGTATCCAAAGATTTCCATAGAAGGCTCAGTATTG
+
$$%%$#$$'('((((%$##%'%$#"#%$%$$&$&%&&'()')-/)))*16>:=<<=>>:('%%%%++=<>?BA>,,*,-,-.'&&()'''*+,40121,,,-223A:997766888443/.....24;,**+/+-010//0301221111639<<@=?@AHKG>FCIKKL878<E8877CAA@?A>=@AFKC><@AA<<@>?@ADAB6000+*($
@a9592eef-43d5-4275-bd69-e151642ca9e1 runid=615b655584623c08cdef24ecaddfdaffc95be13c ch=484 start_time=2025-08-20T10:30:44.565792-04:00 flow_cell_id=FBD58360 basecall_gpu=Quadro_GV100 protocol_group_id=SDF_08202025_064710 sample_id=SDF_08202025_064710 barcode=barcode13 barcode_alias=barcode13 parent_read_id=a9592eef-43d5-4275-bd69-e151642ca9e1 basecall_model_version_id=dna_r10.4.1_e8.2_400bps_hac@v4.3.0
ATGTTATGTACGTCTATTCGTTCAGTTATGCGAAAAACCGATATTAACCAGAACGACTTCCATACTCGTGTGAGTTTTCGCATTTATCGTGAAACGCTTTCGCGTTTTTCGTGCGCCGCTTCATTCTTCGTCTGAAGATGAGAAAAAGAAATATCTCAAATACATTTTCCACAATTACGAACAAAGCGACCTCATTAACAAAGAGTATATTTTCTATCTTTAGGTTGTGTTCCCCTTTCAAAACAGATGCGAGCTTCGGACGCCAAAGGTTCTCATCTAGGGTC
+
$%&',&'&'%%$$%&&&'$'((+(''')))&$#"###$$$%&&('$&'(((&'(&&&&*&'./-,,,0106./..23;87788<<::<<BCEIMK4444KBBCEBADHNFDC@A@DB?84202//355+,,+-./5665/..04443346:4.,'%$,358BEF>==O@C<F@??>=>@?CDFCEFNCCEDHB===:SSNJKISGLFGHFHFKJJFDHEDDBACCLSSH>>8>FBCEIABAHNFGCABBB>=<;<6*'&&'(()+-26>=;3422323,,,,.*
@f8917f39-60b4-4248-911a-0c1cf0d0a8a3 runid=615b655584623c08cdef24ecaddfdaffc95be13c ch=318 start_time=2025-08-20T10:30:41.565792-04:00 flow_cell_id=FBD58360 basecall_gpu=Quadro_GV100 protocol_group_id=SDF_08202025_064710 sample_id=SDF_08202025_064710 barcode=barcode13 barcode_alias=barcode13 parent_read_id=f8917f39-60b4-4248-911a-0c1cf0d0a8a3 basecall_model_version_id=dna_r10.4.1_e8.2_400bps_hac@v4.3.0
ATGTTGGTGTACTGGTTCAGTAAAGAAACCGGCCCTTTAACCAAAGCATTCCATACTCGTGTGAGTTTTCGCATTTATCGTGAAACGCTTTCGCGTTTTTCGTGCGCCGCTTCATTCATACACAATTTTAAAAGCCTGGCTATAGAACAATCGGTTTATGAATTGCAATACCCATAATGATTGTTAGAACTCATTACAAAGGTTTGTAATC
+
$&%%&#"##%&'(&((*''&&######$$$#$#$&%%&&&&&$&'()''&$((7+**+:<<AGFEPFSSCBCGFKDAA)(()SFROIGIFMJFEE;855I2////007165548BCHJMAAA@AAC=NG<:;MJIHGFGGKOSLLGISLRIKMHSDSIG@BAAFDEDOEF====FKHGIJSGHFG:3//.478BCCDCCFSSGGHIF<;9(
@c8da2bed-0f7e-4759-aa38-e32d22d181b9 runid=615b655584623c08cdef24ecaddfdaffc95be13c ch=52 start_time=2025-08-20T10:30:49.565792-04:00 flow_cell_id=FBD58360 basecall_gpu=Quadro_GV100 protocol_group_id=SDF_08202025_064710 sample_id=SDF_08202025_064710 barcode=barcode13 barcode_alias=barcode13 parent_read_id=c8da2bed-0f7e-4759-aa38-e32d22d181b9 basecall_model_version_id=dna_r10.4.1_e8.2_400bps_hac@v4.3.0
ATGTCCTGTACTTGGTTCAGTTATGCCAGCCACCGATTAACCAGAACGACTTCCATACTCGTGTGAGTTTTCGCATTTATCGTGAAACGCTTTTCGCGTTTTTCGTGCGCCGCTTCATAAGATGAGAACCTTTGGCCGTCCAAGCTCGCATCTGTTTTGAAAGGGGAACACAACCTAAAGATAGAAAATATACTCTTTGTTAATGAGGTCGCTTTGTTCGTAATTGTGGAAAATGTTTTTGAGACATTCTTTTTCATCTTGGG
+
#$%&*()&&&&./---/3---,,*'&$##$%%#$$%$&(0/03479;5556>=?>;+**+2;<A;;<<CISGBABBEGCD@>>>>>=<2//-3336??@@@FS7666<@>;+*)),485.*+.,-/49;6696('''%&&'*)')+'';>@BBA@BGJGCELRLEFHJKISKLLGGDISMBA30,+,-/----=;<>B?9:9:HEIHKJCBCBSSHSJGCFFGJKIRLNSNPNH?<'''/)&&)''00--+./8+)+,,,%%'
@47452a79-5159-4ce0-8316-533bc0f80357 runid=615b655584623c08cdef24ecaddfdaffc95be13c ch=187 start_time=2025-08-20T10:30:59.565792-04:00 flow_cell_id=FBD58360 basecall_gpu=Quadro_GV100 protocol_group_id=SDF_08202025_064710 sample_id=SDF_08202025_064710 barcode=barcode13 barcode_alias=barcode13 parent_read_id=47452a79-5159-4ce0-8316-533bc0f80357 basecall_model_version_id=dna_r10.4.1_e8.2_400bps_hac@v4.3.0
GCTTTTTGTACGTACTTGGTTCAGTTATGTCGAAACTGGACTATTAACGAAAACAACTTCCATACTCGGAGTTTTCGCATTTATCGTGAAACGCTTTCGCGTTTTTCGTGCGCCGCTTCACAGATGGAAACCCGAGTGGTCTAAGCATTTCTGGTCTAAATAAGCCGGAATTTCCAACTTCGATCCACTTTTTTAGGGTAGTGTGGTATCCAAAGATTCCATAGAAGGCTCAGTATAAGGG
+
''''+/1)&###$%&*+**+,1(''),0*)$#"#$###$(&&%#$%),***,/2''&'/-5.<9878<GLHGCGPIGEDGGB>>=>AADDEE3111?;:;))))4B2/0,,,-0112/++1-,,,8?CSSSGHCBBBFIGCA?@BFFF9SBA;::<???GLFIHNHEDGGDHFCB>?EHFDBCCBKHGGHLSSLSMSKPNSGLNF??DD@A444:5/-&&''05;ADDBE=65431***)-
@5318bbdf-5dca-42aa-aa4e-9d4266cf23df runid=615b655584623c08cdef24ecaddfdaffc95be13c ch=228 start_time=2025-08-20T10:31:26.565792-04:00 flow_cell_id=FBD58360 basecall_gpu=Quadro_GV100 protocol_group_id=SDF_08202025_064710 sample_id=SDF_08202025_064710 barcode=barcode13 barcode_alias=barcode13 parent_read_id=5318bbdf-5dca-42aa-aa4e-9d4266cf23df basecall_model_version_id=dna_r10.4.1_e8.2_400bps_hac@v4.3.0
TTTTGATCTACTGGTTCCATTTATTGAACCGATATTAACCAGAACGACTTCCATCTCGTGTGAGTTTTGATTTTATCGTGAAACGCTTTCGCGTTTTTCGTGCGCCGCTTCATTAGAAATTAATTTCAAAAAAGAAATTCTTAGTAAATAAACTTTAAATTATGTCTAACTCTGAAAAGAATACTTCCAATATCCGGACTTGTTCTTCGGTATTTGCTGAAGATGAGAAAAAGAATGTCTCAAATACATTTTCCACAATTACGAACAAAGCGACCTCATTAACAAAGAGTATATTTTCTATCTTTAGGTTGTGTTCCCCTTTCAAAACAGATGCGAGCTTGGGACGGCCAAAGGTTCTCATCTCAT
+
#$%&###"##$%$%+,--&&'%#######$$%+'&&&)2357??5555AIDE;>+++;ABD1111<@>$#$',..489ABHMKISIGGSHFGB<A4KLGGNIJKPLFDFE???>>:::@FH<:;?00223ADD?DIKLOKQLKLKHJKKHLKKHGOJSGIHIFLFEHJSSGDIB?FGRFLRIKFFJIJJGSII;82@@=AB>SMHHQKMHSLFCHCNQJHLKIAAFA??KKGCPLHEIIEHNLOFHMFHKKSLCEGJNFIJKB@@CFGGGKFEDDNHKFKKJSLRKJLHIFFGKKSOIJKSMSGDEGHMGMKJIIBKFB=>NJEHSON>CACBGFFLDBB>EFDJDCDFJHFEPPLMLD>=92'%$
@2f824330-af5d-44ba-bc68-fd74cd2e31b6 runid=615b655584623c08cdef24ecaddfdaffc95be13c ch=68 start_time=2025-08-20T10:31:20.565792-04:00 flow_cell_id=FBD58360 basecall_gpu=Quadro_GV100 protocol_group_id=SDF_08202025_064710 sample_id=SDF_08202025_064710 barcode=barcode13 barcode_alias=barcode13 parent_read_id=2f824330-af5d-44ba-bc68-fd74cd2e31b6 basecall_model_version_id=dna_r10.4.1_e8.2_400bps_hac@v4.3.0
ATTGCCTACTTGGTTCAGGGTTTTGAAGCCGCCGATATAACCAGAACGACTTCCATCTCGTGTGAGTTTTCGCATTTATCGTGAAACGCTTTCGCGTTTTTCGTGCGCCGCTTCACTGTTATTTATTCAGAAATTCAGATTACAAACCTTTGTAATGAGTTCTAACAATCATTATGGGTATTGCAATTCATAAACCGATTGTTCTATAGCCAGGCTTTTAAATTGTGTATGAATAACGCTTACATGTTACATTTAGGTACATTTTTATTAATTTTTCTCGAATAATTTTCGAATCCAAAAAAAAAAGGAATCATACTATACTTGAAAGAATTTTTGGTTTTAGTTGATGTCTCTGCAGGGATTAGATTTGTCGAGAAACTTTCATTCTATGCCAAAGATCATATTAGAAATATGCTTGATACTTTACTATTTTAAATTCGACCTCTTCATCAAGGACACCGATTGGCATAACAAAGTGGGTTTTGGCGCCAACCAAATAATAATATCAGTCGAGATTGAATTCATTTTTCATTCATTAGAAATTAATTCAAAAAAGAAATTCTTAGTAAATAAACTTTAAATTATGTCTAACTCTGAAAAGAATACTTCCAATATCCGGACTTGTTCTTCGGTATTTGCTGAAGATGAGAAAAAGAATGTCTCAAATACATTTCCACAATTACGAACAAAGCGACCTCATTAACAAAGAGTATATTTTCTATCTTTAGGTTGTGTTCCCTTTCAAAACAGATGCGAGCTTGGGACGGCCAAAGGTTCTCATCTTAGG
+
#$%$('%$$%'&&&''%$$$&&&'&%$#$%%%%%$%%%$$&'((*,01111/**+,$#$'*?B8777;?>657@EFFJD8774558@>=<310/4A?<98B?>?BA=;<<>???CBCBBEBBB?644../07EELHCCCCFAFJIJLEFSJISLKMEJEJISSKEIJSKKLSHSESPSMIKMJLKHLSFHIJOSKSGHKSIGIMIGNFHSOIIMFFBIL60<==<ECDGHJSLKLSLGFLILIQEHEA99:@FOLHEJIHMISSILLNSHSMISSSJGFGNLJOLNSKMA3222@EEAD>=7=DFMSGHSGHQIJPFHSISSKJSKMLIGGISSH@@@CGJ;;;<FOKFPFEFAAB>GDC@FFDCC@B<698(((;ISELSHBB??7666?BHLSSPGSJMSHSSBBCGLSSLGQSOSIFFFGHSIMFJSIIKECBEHBCEE@A@@QFESE:98:;;852/19:8444=;;<FFHIEHOIFSSM???DDPEHJRNFJFHKKNQSLJFFESIOSKFKC5555?;99::;DCFEJHFMFCGOIRLLKICD);::>@8;>BHQGHLNIKHHKGRQSHHFLIIIKLKMLA@55CCGSDB:::<KFFEDFCDC>?<<==>65459:CEBDC;<;:;EH<////SJFEDGA>+++99MKJ@KSGHGHEGESSFNFA7<.)3//;DBDGDBBCACBACFBBCCMHCSSFGKSSHSSFDEDJSJKMLFDCOKOHAED>A@@58.*0?88=566CMC4102;<;<>;::7@ACG?>>AFGFGFDCDDBCSHD?656
@f7cf8d1c-845b-477f-b3c2-fb7dd878bdc6 runid=615b655584623c08cdef24ecaddfdaffc95be13c ch=423 start_time=2025-08-20T10:31:22.565792-04:00 flow_cell_id=FBD58360 basecall_gpu=Quadro_GV100 protocol_group_id=SDF_08202025_064710 sample_id=SDF_08202025_064710 barcode=barcode13 barcode_alias=barcode13 parent_read_id=f7cf8d1c-845b-477f-b3c2-fb7dd878bdc6 basecall_model_version_id=dna_r10.4.1_e8.2_400bps_hac@v4.3.0
TGTTATGTTATCTTACTTCGTTCAGTTGTGAACCGGATATTTAACCAGAACGACTTCCATACTCGTGTGAGTTTTCGCATTTATCGTGAAACGCTTTCGCGTTTTTCGTTTGCGCCGCTTCAATAGTATGATTCCTTTTTTTTTGGATTAGAAAATTATTCGAGAAAAATTAATAAAAATGTACCTAAATGTAACATGTAAGCGTTATTCATACACAATTTTAAAAGCCTGGCTATAGAACAATCGGTTTATGAATTGCAATACCCATAATGATTGTTAGAACTCATTACAAAGGTTTGTAATCTGAATTTCTGAATAAATAACAGACAATACTATCCGTATAATTAAAAAAGATATTTGGTTCCCGCCATCCGAGACCCCACTTGAAAATAAAGTAAAGTTTATCGACCTAAGATACTAAATGAAGATGCATCTACGAGAAAATCTTCGCCTTGAAACTGAACAGGTCTCTAATGTTCGGAATGTTGTAGCTGATCATAGTCGGGCGCTCCAGCGAAACACCCCATGCAATCACAACGATGTCAGATGGAAACCCGAGTGGTCTAAGCATTTCTGGTCTAAATAAGCCGGAATTTCCAACTTCGATCCACTTTTTAGGGTAGTGTGGTATCCAAAGATTTCCATAAGAAGGCTCGTGTGA
+
#$&(%''''##$()&(/1+**+1...-)&$####$%%&(+,1+//...086:>?CIGIGJGJJGEPHSBCBCESLQLGIKMI@A==>>FHIH((((A:8886-+*80++(%%(**,-/25.000,,,,,9:>=<<<?7=FISSL865581//0<BB@5442///08=NIOHDFGDECSSGHLIIHOKSSSGMJMISSSOHHHHEDEFHJJMHJJLIEHSJSLBGDPHSFMLNNLSSDCDDIFFCDDDEEHLS7666RSSKLSJSGLFKGPHESHHGIM?ABGACDCDEFNDKHHJIMSFDFHBGJCDB7776><<<=LSMNHRKKHDEBBAD@?>?SHJKIIJFSGOFSSSRHILPJHL6669<<:7@@BJQSKFIK;DDBA<>?@CI:772103557;9557@D@??AFJFDILBELMACJEKHGLKFDHFEFKFD55;DDSHI<<<5//GFICQRNLHNGSSB????<::==KISPJMPGSRNSSIPEEDD?@@@CA>>>7555=6555=>?BEELSK>==>IFMJLLIIBBBAJCCDCFNFSGKIPIJKLQSMB@ABDCBCMHOSKCIJISGCCHGOIPPLBBBBF>CJHJGFIIDHCHFFSEI@GJBA?SSIGESHISNISSICEF=>???EH?=?EDE@B=/+*/,2,,*%%$&$#
@6b6e4c7b-295c-4aff-ad7a-0ca8dbec7c02 runid=615b655584623c08cdef24ecaddfdaffc95be13c ch=357 start_time=2025-08-20T10:31:18.565792-04:00 flow_cell_id=FBD58360 basecall_gpu=Quadro_GV100 protocol_group_id=SDF_08202025_064710 sample_id=SDF_08202025_064710 barcode=barcode13 barcode_alias=barcode13 parent_read_id=6b6e4c7b-295c-4aff-ad7a-0ca8dbec7c02 basecall_model_version_id=dna_r10.4.1_e8.2_400bps_hac@v4.3.0
TCTATGTACTTGGTTCAGTTGAACCGATATTTAACCGAAGCGACTTCCATACTCGTGTGAGTTTTCGCATTTATCGTGAAACGCTTTCGCGTTTTTCATAGCCGCTTCAATGGAAATCTTTGGATACCACACTACCCTAAAAAAGTCAATGAAGTTGGAAATTAAGGCTTATTTAGACCAGAAATGCTTAGACCACTCGGGTTTCCATCTGACATCGTTGTGATTGCATGGGGTGTTTCGCTGGAGCGCCCGACTATGATCAGCTACAACATTCCGAACATTAGAGACCTGTTCAGTTTCAAGGCGAAGATTTTCTCGTAGATGCATCTTCATTTAGTATCTTAGGTCGATAAACTTTACTTTATTTTCAAGTGGGGTCTCGGATGGCGGGAACCAAATATCTTTTAATTATACGGATAGTATTGTCTGTTATTTATTCAGAAATTCAGATTACAAACCTTTGTAATGAGTTCTAACAATCATTATGGGTATTGCAATTCATAAACCGATTGTTCTATAGCCAGCTTTAAAATTGTGTATGAATAACGCTTACATGTTACATTTAGGTACATTTTTATTAATTTTTCTCGAATAATTTTCGAATCCAAAAAAAAAAGGAATCATACTATACTTGAAAGAATTTTTGGTTTTAGTTGATGTCTCTGCAGGGATTAGATTTGTCAGAGAAACTTTCATTCTATGCCAAAGATCATATTAGAAATATGCTTGATACTTTACTATTTTAAATTCGACCTCTTCATCAAGGACACCGATTGGCATAACAAAGTGGGTTTTGGCGCCAACCAAATAATAATATCAGTAGAGATTGAATTCATTTTTCATTCATTAGAAATTAATTTCAAAAAAGAAATTCTTAGTAAATAAACTTTAAATTATGTCTAACTCTGAAAAGAATACTTCCAATATCCGGACTTGTTCTTCGGTATTTGCTGAAGATGAGAAAAAGAATGTCTCAAATACATTTTCCACAATTACGAACAAAGCGACCTCATTAACAAAGAGTATATTTTCTATCTTTAGGTTGTGTTCCCCTTTCAAAACAGATGCGAGCTTGGGACGGCCAAAGGTTCTCATCTCAG
+
&%%#$$#$$()&''((%$#$##"$&'))+./.&&&'(,.*)(*--4,+**'&'(->BD=<<>ADE@>?@CFEDF<<<=HMLL>>>>D000--*('*'((%##$')*-+((()436;<.+++0<@DC@@===<@?<==;102=FF@=(%%%&&&'%&(*,,//-($$%)+,+-135:;@BIHJGMRMHKHCDGLFFGF6666EMGHKESHCA?A@C4//189310-%%$%,.1<=0/./24987:;??=<@AGDEGHGBC@/...AIECCCGIB>?FEFDHGNKIFHIHIHDJD?A<;:=:??EFGIJLSKD@B>+)./810//0266?@>0176?=AADC=92,.DDDBAFLHLIFMKMCMKD;;;<IFFFIGPLFGGEJHDCBC?@>;<99879<<>=<<7,)1//DSMGGKFHGHE>==3223?:9622(*-*))*)1=>BJEIFDFDFFLSEJNEBG;LGFHGPJGDHJFIHHSFFF(''',:776754655?CNMIESHGSSHCBBFISFFEHFA@B2*1''8@??GLECEDEFGFDCDEHGECA@@>@@A<<<;ABBBEB;:;<BB?=FM?::;@AHEHSNHF?@HIHNKFISSF:555EHCBLIGSSSSIFEKISKMHJEFHOJIIHGHHGMG>72*()*@BHRLICHJLPKMSKSHEFB==4344845@@EGA@7..9==AC@AASJIJJHIPESNJISKQFQNBIJHSHEGHOMPISFONHKRHFJ====ENGGIHC>;9HF@AACEDHSFMIIIHHRHG0///789DEFGGIHIHHIKMSFGHHSIGBK;;;9=>@DFC1*-*54443,,,.((()>@B?@@BD=;=ABSIHEGIC@@9(('*:B5?@DAI@@:DJD@;::CA:544456;??>///.//BBEGFI>?<;32.**+,.1268:<76699666IOLJLSGJFJHFGMIDD65545E9887BAHGKHQIMP><<DESSKFLIIGHGJF@BACIFHG@?=?C6CJOKHNJCDDFFKFGEA@@@EFFSGFSGIFSGNKRHNHGJSSODFENMJE<==JIINLGNABF90.B::=APHFGHFHF????C;68:;JA@@@CCDMGSHGC=;;97)((
@fead6e9f-f63d-41ed-ad68-6e63fa169602 runid=615b655584623c08cdef24ecaddfdaffc95be13c ch=206 start_time=2025-08-20T10:31:18.565792-04:00 flow_cell_id=FBD58360 basecall_gpu=Quadro_GV100 protocol_group_id=SDF_08202025_064710 sample_id=SDF_08202025_064710 barcode=barcode13 barcode_alias=barcode13 parent_read_id=fead6e9f-f63d-41ed-ad68-6e63fa169602 basecall_model_version_id=dna_r10.4.1_e8.2_400bps_hac@v4.3.0
TTTTTGTTCTTCGTTCAGTTATGCAGCCGATATTTTAACAGAAACAACTTCATACTCGTGTAAGTTTCGCATTTATCGTGAAACGCTTTCGCGTTTTTCGTGCGCCACTAACTGATGAAGAGGTCGAATTTAAAATAGTAAAGTATCAAGCATATTTCTAATATGATCTTTGGCATAGAATGAAAGTTTCTCTGACAAATCTAATCCCTGCAGAGACATCAACTAAAACCAAAAATTCTTTCAAGTATAGTATGATTCCTTTTTTTTTGGATTCGAAAATTATTCGAGAAAAATTAATAAAAATGTACCTAAATGTAACATGTAAGCGTTATTCATACACAATTTTAAAAGCCTGGCTATAGAACAATCGGTTTATGAATTGCAATACCCATAATGATTGTTAGAACTCATTACAAAGGTTTGTAATCTGAATTTCTGAATAAATAACAGACAATACTATCCGTATAATTAAAAAAGATATTTGGTTCCCGCCATCCGAGACCCCACTTGAAAATAAAGTAAAGTTTATCGACCTAAGATACTAAATGAAGATGCATCTACGAGAAAATCTTCGCCTTAACATATCAACAGGTCTCTAATGTTCGGAATGTTGTAGCTGATGGTCGGGCGCTCCAGCGAAACACCCCATGCAATCACAACGATGTCAGATGGAAACCCGAGTGGTCTAAGCATTTCTGGTCTAAATAAGCCGGAATTTCCAACTTCGATCCACTTTTTTAGGGTAGTGTGGTATCCAAAGATTTCCATAGAAGGCTCAGTATCC
+
%''''$#$#$&&*//.'''((((&&$#%%%&%&'*/'&&&&()-1)(((.'%'(&%$$&&,**(((*(%&&')*)*+,99CCIF<<<<JDCB???@CI-++,354-((*)*/1-.<CEGFHFEFD9;6/=@?CEJJ3334<>@FHHC@?ADGFMJMIJHMSHKSGDDIJHE???SGPGFIDCFLSKGHMSHGFGGSIDDEB@;;3//-,12ACEFHIDJLFDEEGHGJD@98:LINFGQMRMSSIGLSHSSSSJNSIKJSA<;=HSKA---.660,--IIJ=;;:;;=:;BSSSILEE=67HLGDDGNHGGJLMMINSJLSQHGJSFJSHJFNMGSGELGFMGGSHEIKMGKDABBFFCEECBEGAA@?A@?BE;:3333GGFHEI?>=CCF@@A<===JJEABEIHHFIJJKLEGSKMILSHHLSSHGIFMCSHBHDGNHSKOEIAKJFJFIIDJHKLJJLHPHSIGJA;89;?5/-,+*42'---****<=>FSE@FDLGJPKOGILFFGSIOJSJJIPGFRLKHHSHDDEDGBDADA@HSA@@BSKFHEHFEDIGPFE;:<@FI>@<;6))*+02*)&&%%&&&'(AA=>>>FEHGGJFJDB?=?MKMGKEHFDF755'&&&&&&,222//+**''(+=555345:8888=?554583+,,,++'')4?EHIOHGDBCD>>=>SHJHIFEHKHH5554555?A:8822-+*)**33?;?B@A?>>>>JA;D><<=H@@BFLEBBCEBCABDDEDEEEIIKFKLDFC34EC@@@2/..0.''
@7787c599-a21a-45ae-bd52-d6f03a229388 runid=615b655584623c08cdef24ecaddfdaffc95be13c ch=358 start_time=2025-08-20T10:31:23.565792-04:00 flow_cell_id=FBD58360 basecall_gpu=Quadro_GV100 protocol_group_id=SDF_08202025_064710 sample_id=SDF_08202025_064710 barcode=barcode13 barcode_alias=barcode13 parent_read_id=7787c599-a21a-45ae-bd52-d6f03a229388 basecall_model_version_id=dna_r10.4.1_e8.2_400bps_hac@v4.3.0
TGTTTTGTGCTTCGTTCAGTTCTTCTTGTGAAGCCGATATTAACCGGAAGTGACTTCCATACTCGTGTGAGTTTTCGCATTTATCGTGAAACGCTTTCGCGTTTTTCGTGCGCCGCTTCATTCAAGTATAGTATGATTCCTTTTTTTTGGATTCGAAAATTATTCGAGAAAAATTAATAAAAATGTACCTAAATGTAACATGTAAGCGTTATTCATACACAATTTTAAAAGCCTGGCTATAGAACAATCGGTTTATGAATTGCAATACCCATAATGATTGTTCAAACCATTACAAAGGTTTGTAATCTGAATTTCTGAATAAATAACAGACAACTATCCGTATAATTAAAAAAGATATTTGGTTCCCGCCATCCGAGACCCCACTTGAAAATAAAGTAAAGTTTATCGACCTAAGATACTAAATGAAGATGCATCTACGAGAAAATCTTCGCCTTGAAACTGAACAGGTCTCTAATGTTCGGAATGTTGTAGCTGATCATAGTCGGGCGCTCCAGCGAAACACCCCATGCAATCACAACGATGTCAGATGGAAACCCGAGTGGTCTAAGCATTTCTGGTCTAAATAAGCCGGAATTTCCAACTTCGATCCACTTTTTTAGGGTAGTGTGGTATCCAAAGATTTCCATAGAAGGCTCAGTATAAGGG
+
$%%&*+*'#$%')+,,)(&&)++*')/(%$"##"#$+/12312566:/@0/001222::>3223::;D::::2AIHEEFFJSLQ>>=>GHLHABAASDGC<:95:E???@F9888D:77=AA:9889PKEFMPSEPIFLRH9HELSSI....5>899;JSHDEEDIFIFBBIKSEEMC>;>SJM==;;?>CHDH@A//../+'%$%%%(1,2224=ACBDEJGSSIJFMLSJFSHHKHKGGDFEIDDCCQEEHGHRJKKSSOIKJSLGCGIMSMOOKHIHFH,****(((358BRGKAHBMSIFFJFEB<65875=BCFE>BDDSEI<710/2((()>ADHLILJHS?<<=IJSKLIQHKGHHFFKFBFEEECC>@@@>FGKBBABAJSIQNFSNSSHSHPHIHKIKSKJENEDSSFDSPEF<7@JJOIIIFNOKSSGJIFKHGDJ/=+'(=@BSBDLL@?@@IIPPEDDHA@)(('))),,-EKKGHGJHGFJGHJJFL::::>>>@??@7655;544;<.,,,534))))45==<<;7779=;9778;>CHBBB<>><<8888<;5/1<8?@@ECBBDGIIJHCAAA====FFSGGK<<;<HFCCDCEEFJFOSHI??@GIHHHGFFEKFHJFEDHIGBGSSH>EEECCACBH?322,,'''(-
@cb0df926-9cb8-44cb-b563-94a405be37a3 runid=615b655584623c08cdef24ecaddfdaffc95be13c ch=432 start_time=2025-08-20T10:31:35.565792-04:00 flow_cell_id=FBD58360 basecall_gpu=Quadro_GV100 protocol_group_id=SDF_08202025_064710 sample_id=SDF_08202025_064710 barcode=barcode13 barcode_alias=barcode13 parent_read_id=cb0df926-9cb8-44cb-b563-94a405be37a3 basecall_model_version_id=dna_r10.4.1_e8.2_400bps_hac@v4.3.0
ATGTTTTGTACTTGGTTCAGTTATCAGCCGACGGATCTTAACCAGAACGACTTCCATACTCGTGTGAGTTTCGCATTTATCGTGAAACGCTTTCGCGTTTTTCGTGCGCCGCTTCAGCAGAGACATCAACTAAAACCAAAAATTCTTTCAAGTATAGTATGATTCCTTTTTTTTTGGATTCGAAAATTATTCGAGAAAAATTAATAAAAATGTACCTAAATGTAACATGTAAGCGTTATTCATACACAATTTTAAAAGCCTGGCTATAGAACAATCGGTTTATGAATTGCAATACCCATAATGATTGTTAGAACTCATTACAAAGGTTTGTAATCTGAATTTCTGAATAAATAACAGACAATACTATCCGTATAATTAAAAAAGATATTTGGTTCCCGCCATCCGAGACCCCACTTGAAAATAAAGTAAAGTTTATCGACCTAAGATACTAAATGAAGATGCATCTACGAGAAAATCTTCGCCTTGAAACTGAACAGGTCTCTAATGTTCGGAATGTTGTAGCTGATCATAGTCGGGCGCTCCAGCGAAACACCCCATGCAATCACAACGATGTCAGATGGAAACCCGAGTGGTCTAAGCATTTCTGGTCTAAATAAGCCGGAATTTCCAACTTCGATCCACTTTTTTAGGGTAGTGTGGTATCCAAAGATTTCCATAGAAGGCTCAGTATAA
+
#$%%&&%%%#&),**+,9100-&&$###$"##%&'('''%*=?CBDKJFKEFNKMHSLKHIKLQEJHGJIJISSGISSNSAAABJILKEFEESGGJGBAAFH8776<CBA96+&',,+,113266<93333<<@BDLKKHSKILGIHGKEEOLHOKJSPMKILIQED>68=MSSJ999<HIHG;MONIFFEBBEFCB?LNQESHFGE=HMSJIJJJRHSSJIJIPKMFISLSGKJIEHSMJISIIKHFOSISSADBHF0///9=FJF?>>>DEHSDLCSKIGGIQLOLNSFIFLJLJGSIKOHSESSEM75222899DFBFCDPHSJSLJHLHHHGGOSMLKMOGIKSESCSJKLLIEHGLEMGHHFPSSLMS??;876222232//50.(//-+--->??SIEEHDGHCMSIGFOGHIENSIHLPSQGSIEDDBJKHGHFJHGJJJHISLEMLSQOSNEHMBB;;46//5:--,.050.156:A;==555467<+*)*>?>=@@FGSF?A>=@HIJJHHDBBCDDHEA@?AA@DCDBA@ACGDCEEFDKOEGDFFKHGFDDDBCBEHC@@ACHD???HHDEFSEGDCFBGEDDDDEEHFEHASJSDABCLFJLGIHDD>;;;=CGFGPEECDBA@AA@GF?IGJSGD4220/....1<=>ABCDHKJKED<KFH?@B<=DBCAC;6542.++
@6460f507-8772-4c51-b540-6c48ff49821e runid=615b655584623c08cdef24ecaddfdaffc95be13c ch=63 start_time=2025-08-20T10:31:36.565792-04:00 flow_cell_id=FBD58360 basecall_gpu=Quadro_GV100 protocol_group_id=SDF_08202025_064710 sample_id=SDF_08202025_064710 barcode=barcode13 barcode_alias=barcode13 parent_read_id=6460f507-8772-4c51-b540-6c48ff49821e basecall_model_version_id=dna_r10.4.1_e8.2_400bps_hac@v4.3.0
ATGTAGTTGTTCTTGGTTCGGTTCTTTTTTTAAAGAACCGATATTAACCAACATTCCATACTCGTGTGAGTTTTCATTTATCGTGAAACACTTTGCGCGTTTTTCGTGCGCCGCTTCATTCTGAATAAATAACAGACAATACTATCCGTATAATTAAAAAAATATGGTTCCCGCCATCCGAGACCCCACTTGAAAATAAAGTAAAGTTTATCGACCTAAGATACTAAATGAAGATGCATCTACGAGAAAATCTTCGCCTTGAAACTGAACAGGTCTCTAATGTTCGGAATGTTGTAGCTGATCATAGTCGGGCGCTCCAGCGAAACACCCCATGCAATCACAACGATGTCAGATGGAAACCCGAGTGGTCTAAGCATTTCTGGTCTAAATAAGCCGGAATTTCCAACTTCGATCCACTTTTTTAGGGTAGTGTGGGTATCCAAAGATTTTCCATAGAAGGCTCGGTGTAA
+
#$&(%$##$&&$&&$'(*,**()''''.032'&%%%%%&%$&())'(('$$$%%&%'()+.-,099945654;A)$$&,+,++06=@DE))))90..08889<2''''7444/0-*)0>AGEGESLMHSSINIF<99;@ED@@@@LKLFJKDJA<+++21/&%%%$$4<;<;7?@@QJEBADD@@AGDBCC@BMSLKGEIJFEFGQDEEGR@99:;A,)))%%%((()132223333**))**)(++001310-)*,-5C=;=F4444FIHFISISLFIJLMSHDA<:;EGFIGHMESFIKJGLJCDE=CELGLEEEIHSSEFCSQEE:HJHLHIIIMIHCFSGGHHHLJGSIIIELSGGE?4001AFSLJSKGKMSHOHS>?>@OHFFFB77788AB?4444>?BCAA788:BBAD@@??GL98>FJDA>>;('&(%&'00167++*,*++%%%%&'&()*(%$%&*)#
@5f3705e5-63dd-4e46-bba1-688d27e4e96e runid=615b655584623c08cdef24ecaddfdaffc95be13c ch=238 start_time=2025-08-20T10:31:16.565792-04:00 flow_cell_id=FBD58360 basecall_gpu=Quadro_GV100 protocol_group_id=SDF_08202025_064710 sample_id=SDF_08202025_064710 barcode=barcode13 barcode_alias=barcode13 parent_read_id=5f3705e5-63dd-4e46-bba1-688d27e4e96e basecall_model_version_id=dna_r10.4.1_e8.2_400bps_hac@v4.3.0
TTTGCCTATTCGTGGTTATCCAGCCGATATTAACCAGAACGACTTGCAAGTACTCGTGTGAGTTTTTCGCATTTATCGTGAAACGCTTTCGCGTTTCGTGCGCCGCTTCAACTGATATTATTATTTGGTTGGCGCCAAAACCCACTTTGTTATGCCGATAGATCTGATGAAGAGGTCGAATTTAAAATAGTAAAGTATCAAGCATATTTCTAATATGATCTTTGGCATAGAATGAAAGTTTCTGACAAATCTAATCCCTGCAGAGACATCAACTAAAACCAAAAATTCTTTCAAGTATCATGATTCCTTTTTTAGAATAGAAAATTATTCGAGAAAAATTAATAAAAATGTACCTAAATGTAACATGTAAGCGTTATTCATACACAATTTTAAAAGCCTGGCTATAGAACAATCGGTTTATGAATTGCAATACCCATAATGATAGAACTCATTACAAAGGTTTGTAATCTGAATTTCTGAATAAATAACAACAATACTCTGCATAATTAAAAAAGATGCTTGGACTTTTCACAGTGCGACCCCACTTGAAAATAAAGTAAAGTTTATCGACCTAAGATACTAAATGAAGATGCATCTACGAGAAAATCTACGCCTTGCTTTGAACTAAACAGTCTTAATCTTAGGAATGTTGTAGCTGATCATAGTCGGCACTGCAGCGAAACGCCCATGCAATCACAACGATGTCAGATGGAAACCCGGAGTGGTCTAAGCATTTCTAGTCTAAATAAGCCGAAATTCCGACTTTCGATCCACTTTTTTAGGGTAGTGTGGCATCCAAAGATTTCCATAGAAGGCTCAGTCTGG
+
$%'''&%%##$&'%'))+)(''%%,*&')*+)-.+(&&(&&%%&7)'%$$$&',,,/223348264786789><8;758114:>98656101***3+...5335+-.0-356@ECHM@@??D4;@?:;<77776555FEHHSMEE@@@>>>;B@@>,++&&&'*,,-FHGHIKIHHI96536GAHFMJ=<=>EJEK11//259>@==>>;7..=>CACJLSS@::;EDA''832668711/,*,-6;<AB884556?<?8855:<;@FJF==?>CDBFLHECPOKG@==<3---0/..))**18;??>;7<=<)&&&'(//07>==**''+,-:=A@AA>:<?==>@@>::/.1'67?DFD>>A87552**&&&7686000--11;@CLGSFJFNBGB@@ADHKSHBBBFB@I95557>:;----=::;<9=<<<??>?C=/.*))*(*((,,8:99:EKR@F=;5555978<;??=@?>A99488>?>('')((&''%'&&%&++,,-.3=?=;64)))('&&&&'&''))$%&%'((),222675237:=@DDEBGBDPHAABHS=<<=BSA=<@98>DBB?<@;89:<?B8732*)&&&%'+.+++(&%')/<6)))2020(4,*+-*,*(*($%&'(($'**CB<<<=B??A@:::5,,))))'((&&&&)().++,53((()*.****59EBEDE>==?G6456==>@?44/00.''9@AA>=<<?EA?<345((((1+)*+,,-&'',,-//+0&&&&63(6667@;EA<;;AI>9::D====;30...0666672117::+5----.20/&%&&%('&
@a10ec134-ece8-467e-b9a8-ae1648ca94ee runid=615b655584623c08cdef24ecaddfdaffc95be13c ch=275 start_time=2025-08-20T10:31:32.565792-04:00 flow_cell_id=FBD58360 basecall_gpu=Quadro_GV100 protocol_group_id=SDF_08202025_064710 sample_id=SDF_08202025_064710 barcode=barcode13 barcode_alias=barcode13 parent_read_id=a10ec134-ece8-467e-b9a8-ae1648ca94ee basecall_model_version_id=dna_r10.4.1_e8.2_400bps_hac@v4.3.0
ATGTTTATGTTACCTGTACTCCTTTCGTTAGTTGAAAAAATACCGATATTAACCAGAACAACTTCCATACTCGTGTGAGTCTTCGCATTTATCGTGAAACGCTTTCACATTTTCT
+
$$&(('%&&&'&$###%$$((++,/'$"##$$$#""""""#"#%$%%%')%*+.-)))(0/.-+)))*89:,+**5,,,/)((&)+45:8442257:>C?40/+''%&%&'*/*%
@bc92b1d9-ccf7-447d-88c9-05aab8a57a1c runid=615b655584623c08cdef24ecaddfdaffc95be13c ch=92 start_time=2025-08-20T10:31:32.565792-04:00 flow_cell_id=FBD58360 basecall_gpu=Quadro_GV100 protocol_group_id=SDF_08202025_064710 sample_id=SDF_08202025_064710 barcode=barcode13 barcode_alias=barcode13 parent_read_id=bc92b1d9-ccf7-447d-88c9-05aab8a57a1c basecall_model_version_id=dna_r10.4.1_e8.2_400bps_hac@v4.3.0
GTTTTGCCTGTACTCGTTCGGTTGTGCCAAAACCGGTATTTAACCAGAACGACTTCCATACTCGTGTGAGTTTTCGCATTTATCGTGAAACGCTTTCGCGTTTTTCGTGCGCCGCTTCATCTACTCGTGTGAGTTTTCGCATTTATCGTGAAACGCTTTCGCGTTTTTCGTG
+
&().2+(('))'&)&',,1))))((%$"##%(''&&'''*+).2345<A@BBBCNAC@BBDDHEKHSAAAA>HIKELABCPFIEDHGIKNSA>>?SECA6647EI><<<@BAA7872('&%%%,99:>>HDCBBDJSNDDA@A@??CCFDDDCB*(((<<:=::4;;>+%%$
@f3e97ccf-0bbf-41cd-b3fd-2ad1309cbc53 runid=615b655584623c08cdef24ecaddfdaffc95be13c ch=372 start_time=2025-08-20T10:31:25.565792-04:00 flow_cell_id=FBD58360 basecall_gpu=Quadro_GV100 protocol_group_id=SDF_08202025_064710 sample_id=SDF_08202025_064710 barcode=barcode13 barcode_alias=barcode13 parent_read_id=f3e97ccf-0bbf-41cd-b3fd-2ad1309cbc53 basecall_model_version_id=dna_r10.4.1_e8.2_400bps_hac@v4.3.0
ATACCTACTTGGTTCGTTGCTGAAGCCGATATTGACCCAAACAACTTCCATCTCGTGTGAGTTTTCGCATTTTATCGTGAAACGCTTTCGCGTTTTTCGTGCGCCGCTTTCAAGTTCTAACTCTGAAAGAATACTTCCAATATCCGGACTTGTTCTTCGGTATTTGCTGAAGATGAGAAAAAGAATGTCTCAAATACATTTTCCACAATTACGAACAAAGCGACCTCATTAACAAAGAGTATATTTTCTATCTTTAGGTTGTGTTCCCCTTTCAAAACGATGCGAGCTTGGGACGGCCAAAGGTTCTCATCTTCAG
+
##$$%%&%%')*+,)%%%'$#""###$%&&&*)%%%&((&&)//./4+0--)(&'''=77779;A;64442488@0...EJSN::::D7331123:E,+++../.+.//1*)&&'*(($%(-''&))0A@A?A:888FEFEDC@A8A>>FLEHD>=;89;?D7777BB@BDA@>7779974512641112:997<CC><<=GDF@IDENFAA>=?CFSLQSDCDFMFCCCCSIJSFSIMEGKQILSSBB@AD@A42<=CIJSFIF<=D855@7+++5)&&&''&()(*+&&'&=889;@ADE=FFDC;12881&%$
@ece96115-0a76-4b88-a98d-87809c4c4afd runid=615b655584623c08cdef24ecaddfdaffc95be13c ch=422 start_time=2025-08-20T10:31:22.565792-04:00 flow_cell_id=FBD58360 basecall_gpu=Quadro_GV100 protocol_group_id=SDF_08202025_064710 sample_id=SDF_08202025_064710 barcode=barcode13 barcode_alias=barcode13 parent_read_id=ece96115-0a76-4b88-a98d-87809c4c4afd basecall_model_version_id=dna_r10.4.1_e8.2_400bps_hac@v4.3.0
TTGCCTGTTACTTAATTTTCGGTTATGTTCAGCCGGATGTTGGTAGACAAACTCCATACTCGTGTGAGTTTTCGCGTTCTCGTGAAACGCTTTCGCGTTTTTCGTGCGCCGCTTGAGTACTTAACTCTGAAAAGAATACTTCCAATATCCGGACTTGTTCTTCGGTATTTGCTGAAGATGAGAAAAAGAATGTCTCAAATACATTTTCCACAATTACGAACAAAGCGACCTCATTAACAAAGAGTATATTTTCTATCTTTAGGTTGTGTTCCCTTTCAAAACGGATGCGAGCTTGGGACGGCCAAAGGTTCTCATCTGGGG
+
$)(%$%&'&$%&'%&&%%%%#$&'$%%$%####"%(''%%%$&'$####$%'')),,*))'(()2.,,(()/-((&&++/..1166:;40/.5268???AJO1///7;:4///0%%%(((((&-16'''(04=?<;:<>?<78GHFLHIHHGJISMISSJIB??ABFABB?FBAALSSLAA@@AISIC:@<;@=>?@FKLQHFFOIKSKSILKPHGHGGISIKIJMGRFGSLNFE>SOMFHNG==<=IOLSSLSCAA@>=?@DHGEFCCD<>=31D@D>>>@411287))))2/((+.:5545===DFEFCCB??0-%%)*
@73b66e24-1a59-4bb9-9776-9b0d911e31e2 runid=615b655584623c08cdef24ecaddfdaffc95be13c ch=213 start_time=2025-08-20T10:31:15.565792-04:00 flow_cell_id=FBD58360 basecall_gpu=Quadro_GV100 protocol_group_id=SDF_08202025_064710 sample_id=SDF_08202025_064710 barcode=barcode13 barcode_alias=barcode13 parent_read_id=73b66e24-1a59-4bb9-9776-9b0d911e31e2 basecall_model_version_id=dna_r10.4.1_e8.2_400bps_hac@v4.3.0
TGTTTTGTTGCCTGTACTTCGTTCATTTTTGTGAAAAAAACCGATATTAACCAGAACGACTTCCATACTCGTGTGAGTTTTCGCATTTATCGTGAAACGCTTTTCGCGTTTTTCGTGCGCCCGCTTAGAAATTAATTTCAAAAAAGAAATTCTTAGTAAATG
+
%&()+*)((%%%&''$$)*++,-.*&&'/-'&%###$'''%%$$%&()'++,--366=>>=B?F@A@?@@CEIS53366?JFFHJIFJHKB???JNJS><;9=<;;:552/.?32238'&'&&&&'/009=FDB?BE@?>>?NSIEBDSML655,,+'%%%&
@ca7dd36d-19f7-49ed-9ac7-7d52932391ca runid=615b655584623c08cdef24ecaddfdaffc95be13c ch=7 start_time=2025-08-20T10:31:21.565792-04:00 flow_cell_id=FBD58360 basecall_gpu=Quadro_GV100 protocol_group_id=SDF_08202025_064710 sample_id=SDF_08202025_064710 barcode=barcode13 barcode_alias=barcode13 parent_read_id=ca7dd36d-19f7-49ed-9ac7-7d52932391ca basecall_model_version_id=dna_r10.4.1_e8.2_400bps_hac@v4.3.0
ATCTGATCTACTTGGTTCAGTTCTGTGAAAAATTGGGTGTTTAACCAGAACGACTTCCATACTCGTGTGAGTTTTCGCATTTATCGTGAAACGCTTTCGCGTTTTTCGTGCGCCGCTTCAACAACGATGTCAGATGGAAACCCAAGTGGTCTAAGCATTTCTGGTCTAAATGACAATTCCAACTTCGATCCACTTTTTTAGGGTAGTGTGGTATCCAAAGATTTCCATAGAAGGCTCAGTATA
+
&($##$%%(*+-+()+->7666-&$$$##$%%%&$'&'(''()--06668??@??JDC>>D:778SMMKHIHJMMIECFG>IEOKHSHKSJKBAABLS76557:;H8667<766451--/00177688677544576366137)(()65==A??DD5458:9++++++(++))))*-3/B5=<>C<CCD@@@JINSSSMGCJHSKSPMSIFGEFECBBFNDA;BGNFK@>?AAEBB8211))#
@1f7cb04c-d5bb-4fdf-a350-b3b5d1994e5c runid=615b655584623c08cdef24ecaddfdaffc95be13c ch=257 start_time=2025-08-20T10:31:23.565792-04:00 flow_cell_id=FBD58360 basecall_gpu=Quadro_GV100 protocol_group_id=SDF_08202025_064710 sample_id=SDF_08202025_064710 barcode=barcode13 barcode_alias=barcode13 parent_read_id=1f7cb04c-d5bb-4fdf-a350-b3b5d1994e5c basecall_model_version_id=dna_r10.4.1_e8.2_400bps_hac@v4.3.0
GTCTGTCCTGTTTACTGGTTCAGTTATCATACGATATTTAACAGAACGACTTCCATACTCGTGTGAGTTTTCGCATTTATCGTGAAACGCTTTCGCGTTTTTCGTGCGCCGCTTCATCCACAATTACGAACAAAGCGACCTCATTAACAAAGTTCCTTATTTTCTATCTTTAGGTTGTGTTCCCTTTCAAAACAGATGCGAGCTTGGGACGGCCAAAGGTTCTCATCTTAGA
+
$%$#$%$$&%%%%&&&$%&',*)))%%#""#$$&((*-,)11,,/12)))*9((((989;BJIHINDMJJSIFFNHNLMSJIFOSKEEDCG?=<=FEBAHGP@>?>DDCEE=CIMGSOJJJNQKIB?4334==>@BAABBIA@AA@C=,*('$'%&'($$%%'((((;;<97>FJMKKMNS=BBEJKBC=EK====>FIHKJKPO<;86==>=>?>??;?A9855765/$$$
@b0001ab1-7c3b-40e4-bed8-4bf4b5335656 runid=615b655584623c08cdef24ecaddfdaffc95be13c ch=504 start_time=2025-08-20T10:31:35.565792-04:00 flow_cell_id=FBD58360 basecall_gpu=Quadro_GV100 protocol_group_id=SDF_08202025_064710 sample_id=SDF_08202025_064710 barcode=barcode13 barcode_alias=barcode13 parent_read_id=ab050073-cb95-40d6-b659-45c573350735 basecall_model_version_id=dna_r10.4.1_e8.2_400bps_hac@v4.3.0
ACTTCGTTCGGTTATCCGAACCAGATATTGACCGGAACAACTACTTTCCATACTCGTGTGAGTTTTCGCATTTATCGTGAAACGCTTTCGCGTTTTTGGTGCGCCGCTTCAAGTATGGAAGTGGTT
+
&&((%&())''(366)%###"$%$$%*--(,-,++-98;<:7877842@8AB@AADHFIGILGJSMG;;:;HGELB@AALGSSECBBIA....77<?'''#$#%$%%%*)11/143//0867,++)
@7381aa56-43a3-4daf-847a-a6b3a5a7251e runid=615b655584623c08cdef24ecaddfdaffc95be13c ch=20 start_time=2025-08-20T10:31:09.565792-04:00 flow_cell_id=FBD58360 basecall_gpu=Quadro_GV100 protocol_group_id=SDF_08202025_064710 sample_id=SDF_08202025_064710 barcode=barcode13 barcode_alias=barcode13 parent_read_id=7381aa56-43a3-4daf-847a-a6b3a5a7251e basecall_model_version_id=dna_r10.4.1_e8.2_400bps_hac@v4.3.0
ATGTCTAACCTACTTGGTTCGGTTATCCAAAAAAATACGATATTAACCAGAACGACTTCCATACTCGTGTGAGTTTTCGCATTTATCGTGAAACGCTTTCGCGTTTTTCGTGCGCCGCTTCAGTAAATAAACTTTAAATTATGTCTAACTCTGAAAAGAATACTTCCAATATCCGGACTTGTTCTTCGGTATTTGCTGAAGATGAGAAAAAGAATGTCTCAAATACATTTTCCACAATTACGAACAAAGCGACCTCATTAACAAAGAGTATATTTTCTATCTTTAGGTTGTGTTCCCCTTTTCAAAACAGATGCGAGCTTGGGACGGCCAAAGGTTCTCATCTTGGG
+
#$%''&&(/02114+&&&(6333755+*%'$####""#"#..45179952236/...<*1+,<7778FSHOSJGGSKKA@==>==>B@@;:=JFDFBCJFLHIGGGHSFKSJSGBBAFSKGHMQJMSNOMSOISJGJEFGHSHIFIKSSRHHDCDFKKKSEICEEGSDDGFKCBAAMJMSNSGGMSCDOKPGSIDGJIISMMF653?<JKFGGD>?B=<<=DFGKFMPIRMLSGFGHGIMJBBBDENJSHCDDEHHJAE;SJHSLSHSKKQISMSSH<;<CBBJHFHMIKSJKD>BD=;7HECBEKNS@A@@CA<;;;?=:;HD@A@?AMHSIIFGDC98841,'''
@b58b3cec-b0ea-455c-9e69-6b149eec977c runid=615b655584623c08cdef24ecaddfdaffc95be13c ch=55 start_time=2025-08-20T10:31:10.565792-04:00 flow_cell_id=FBD58360 basecall_gpu=Quadro_GV100 protocol_group_id=SDF_08202025_064710 sample_id=SDF_08202025_064710 barcode=barcode13 barcode_alias=barcode13 parent_read_id=b58b3cec-b0ea-455c-9e69-6b149eec977c basecall_model_version_id=dna_r10.4.1_e8.2_400bps_hac@v4.3.0
ATGTCCTATTACTGGTTCAGTTATATGAAGCCGATATTAACCGGAACGATTTTCCATACTCGTGTGAGTTTTCGCATTTATCGTGAAACGCTCTTCGCGTTTTTGGTGCGCCGCTGACTGAAGATGAGAAAAAGAATATTCTTCAAATACATTTCCACAATTACGAACAAAGCGACCTCATTAACAAAGAGTATATTTTCTATCTTTAGGTTGTGTTCCCCTTTCAAAACAGATCGAGCTTGGGACGGCCAAAGGTTCTCATCTGGGGTT
+
%&'(&&'''('*,+/79?<;;;43*)'%%&''(--.14/0-(&(+++*+++***,1268BAABBG888333;9:;BEH>87%%%'+,1*)''&&)'(,0027;:+++))))&##%%%%%&()'('%%%&'(*(()('&&,**-''11;B@9789=512;;;>BGBCDDGFEFI>>>>LHKKL:FKLJSKHMFIGLKSSSSHKJQISHIQMEGHLLSM65HC64=;:8:<95.,+))++/4425==<AA?BCFEDOFIGHA??6/%%(+-.
@b48bff99-c18f-41f5-a46b-39893de696a0 runid=615b655584623c08cdef24ecaddfdaffc95be13c ch=160 start_time=2025-08-20T10:31:24.565792-04:00 flow_cell_id=FBD58360 basecall_gpu=Quadro_GV100 protocol_group_id=SDF_08202025_064710 sample_id=SDF_08202025_064710 barcode=barcode13 barcode_alias=barcode13 parent_read_id=b48bff99-c18f-41f5-a46b-39893de696a0 basecall_model_version_id=dna_r10.4.1_e8.2_400bps_hac@v4.3.0
GTGTGACGCCTTCGTTGGTTTTGAAGCCAATATAACCAGAACGACTTCCATACTCGTGTGAGTTTTCGCATTTATCGTGAAACGCTTTCGCGTTTTTCGTGCGCCGCTTCAGATGGAAACCCGAGTGGTCTAAGCATTTCTCGTCTATAGAGCGGAATTTCCAACTTCGATCCACTTTTTTAGGGTAGTGTGGTATCCAAAGATTTCCATAGAAGGCTCGTCTGAGT
+
#"$$$###"#$%%%((&%%(--'$$$$$$$%#$""%%&&&()322347@AC<:;;FJMNA??@MSSHDEJFIKJHLHEGLSPSSJSSSLISSFCGSSIISHSKEIKHSD?@FDJKMNSMKLNIDBA.---222;:88;B==301164,('&''&'-45797<;?DJIGGFGGGPJGGSSSSHFGJKJLSKNKSIHHLNKFKKHDHFDF<=--,,*//2/++()(''&
@3877f344-74d1-437b-a267-78fd1c0ae824 runid=615b655584623c08cdef24ecaddfdaffc95be13c ch=102 start_time=2025-08-20T10:31:21.565792-04:00 flow_cell_id=FBD58360 basecall_gpu=Quadro_GV100 protocol_group_id=SDF_08202025_064710 sample_id=SDF_08202025_064710 barcode=barcode13 barcode_alias=barcode13 parent_read_id=3877f344-74d1-437b-a267-78fd1c0ae824 basecall_model_version_id=dna_r10.4.1_e8.2_400bps_hac@v4.3.0
GTTATGTTCATCTACTGGTTCAGTCCAGCCGATATTAACCAGAACGACTTCCATACTCGTGTGAGTTTTCGCATTTATCGTAAAACATTTTCGCGTTTTTCGTGCGCCGCTTCATACACAATTTTAAAAGCCTGGCTATCGAACGATCGGTTTATGAATTGCAATACCCATAATGATTGTTCAAGCTCGTTCAAAGGTT
+
#$$$'()($#$#$$$&$%&()(%%$##$$$%())))*+..,--02/../33@@ECCL@@@BSBABCCEHECBCEDB=<...(((/+&&&*..7>AABFLL=888:86709BB=>EIRHFGMGFSSGJNPSONHJSHKLS'&&'8****><=75447798IEFEFJFGHHHKCCC,++++**$###%&&%%%%%%)*.0$
@c8d98476-5de3-418e-b01b-dca47b8f8da8 runid=615b655584623c08cdef24ecaddfdaffc95be13c ch=293 start_time=2025-08-20T10:31:29.565792-04:00 flow_cell_id=FBD58360 basecall_gpu=Quadro_GV100 protocol_group_id=SDF_08202025_064710 sample_id=SDF_08202025_064710 barcode=barcode13 barcode_alias=barcode13 parent_read_id=c8d98476-5de3-418e-b01b-dca47b8f8da8 basecall_model_version_id=dna_r10.4.1_e8.2_400bps_hac@v4.3.0
ATTGCCTGTTACTTCGTTCGGTTGTGAAACCGATATTGACCAGAACGACTTCCATACTCGTGTGAGTTTTCGCATTTATCGTGAAACGCTTTCGCGTTTTTCGTGCGCCGCTTCAGTATTCTTTTCAGAGTTAGACATAATTTAAAGTTTATTTACTAAGAATTTCTTTTTTGAAATTAATTTCTA
+
#%'&+/000-(*.0,+++/''')+)%##&&%%$$%&&$))*3210/1227@<>;<+**+<?9GCGDEFSSGGEIIFMISDDCDMPLRC???KJJSLBBCLJ@??;<DCD?;<;8;:;?KGA??@SGFCCFFSEDHHHGMHLBMIHJOHEMJS@HFJCB>8878=B?<;KESLC@CSIG87696.+#
@5e952f19-0c03-42c4-94b9-7046a8d43fb5 runid=615b655584623c08cdef24ecaddfdaffc95be13c ch=183 start_time=2025-08-20T10:32:02.565792-04:00 flow_cell_id=FBD58360 basecall_gpu=Quadro_GV100 protocol_group_id=SDF_08202025_064710 sample_id=SDF_08202025_064710 barcode=barcode13 barcode_alias=barcode13 parent_read_id=5e952f19-0c03-42c4-94b9-7046a8d43fb5 basecall_model_version_id=dna_r10.4.1_e8.2_400bps_hac@v4.3.0
ATGTGTCCTGTACTTCGTTCAGTTATATGAGCCGATATTAACGGAACAACTTCCATCTCGTGTGAGTTTTCGCATTTATCGTGAAACGCTTTCGCGTTTTTCAATACACACTTCATTCATTTTTCATTCATTAGAAATTAATTTCAAAAAAGAAATTCTTAGTAAATAAACTTTAAATTATGTCTAACTCTGAAAAGAATACTTCCAATATCCGGACTTGTTCTTCGGTATTTGCTGAAGATGAGAAAAAGAATGTCTCAAATACATTTTCCACAATTACGAACAAAGCGACCTCATTAACAAAGAGTATATTTTCTATCTTTAGGTTGTGTTCCCCTTTCAAAACAGATGCGAGCTTGGGACGGCCGAAAGGTTCTCATCTTAGG
+
#%''&&&&(/0,,./,,,-:75..,($%%$##%'+,+-,('(%%,./(&&'&$'$%--.1FFMFCGJFMSOFCDFSSJSFEDGPIHK:::9@>875420.<1*))''&&&&''.0961+**))))11101>@<BEILLI><<<-*3005768()980112EILJGLDHSSBCCOGHEJFHKEGSIHHJGBA<<DHJGHHFKBCBDHGFHIF6669F@PMLOH>GEBCSFSHKGCEH>82.++,-6-.GSJNGSKEHHIJRLKGSKIKLSLOHHJIISJMKBBBEQLMIOGFIGNLA9=.//.,12&%%$%+*1??>><<FGDGEDGEHSLLFJ@?JFGA>:8<=@@*))+:900//93('''94333(''+=@ADBCEBDCC@+++
@f625fe79-2918-452a-a0b1-9ac35e2124b7 runid=615b655584623c08cdef24ecaddfdaffc95be13c ch=184 start_time=2025-08-20T10:31:55.565792-04:00 flow_cell_id=FBD58360 basecall_gpu=Quadro_GV100 protocol_group_id=SDF_08202025_064710 sample_id=SDF_08202025_064710 barcode=barcode13 barcode_alias=barcode13 parent_read_id=f625fe79-2918-452a-a0b1-9ac35e2124b7 basecall_model_version_id=dna_r10.4.1_e8.2_400bps_hac@v4.3.0
TTTGCGTACTTGGTTCAGTAAAGAACCGATATTAACCAGAACGACTTCCATACTCGTGTGAGTTTTCGCATTTATCGTGAAACGCTTTCGCGTTTTTCGTGCGCCGCTTCACTCGACTGATATTATTATTTGGTTGGCGCCAAAACCCACTTTGTTATGCCAATCGGTGTCCTTGATGAAGAGGTCGAATTTAAAATAGTAAAGTATCAAGCATATTTCTAATATGATCTTTGGCATAGAATGAAAGTTTCTCTGACAAATCTAATCCCTGCAGAGACATCAACTAAAACCAAAAATTCTTTCAAGTATAGTATGATTCCTTTTTTTTTTGGATTCAAAATTATTCGAGAAAAATTAATAAAAATGTACCTAAATGTAACATGTAAGCGTTATTCATACACAATTTTAAAAGCCTGGCTATAGAACAATCGGTTTATGAATTGCAATACCCATAATGATTGTTAGAACTCATTACAAAGGTTTGTAATCTGAATTTCTGAATAAATAACAGACAATACTATCCGTATAATTAAAAAAGAGTATTTGGTTCCGCCATCCGAGACCCCACTTGAAAATAAAGTAAAGTTTATCGACCTAAGATACTAAATGAAGATGCATCTACGAGAAAATCTTCGCCTTGAAACTGAACAGGTCTCTAATGTTCGGAATGTTGTAGCTGATCGTCGGGCGCTCCAGCGAAACACCCCATGCAATCACAACGATGTCAGATGGAAACCCGAGTGGTCTAAGCATTTCTGGTCTAAATAAGCCGGAATTTCCAACTTCGATCCACTTTTTTAGGGTAGTGTGGTATCCAAAGATTTCCATAGAAGGCTCAGTATAAGG
+
%%&&$"$$%%&&()*0,+*%######%%&'*,/+../++---038=@:FGEGFOEJFGF???@HFD..0<>BA@AACEFSHCD><<<A=11::FHGISGGGLSHKSLFLJKJSMFHGHDDE?BAACCCB>>>>GHISLMNLISJIHEQHSRHHFSLIFPQMSSRISSISPLQSPBIMMSSSSKHKMJIFFNHMRSIISFIKKIJRHHNHSFEMGKFHIGSHHLSHSIJQGI;552/0113=<=@CLIFINHSHDHJQJHJISIDABCOSSFBCBCGLSFMS.../@++,,14>@SO531044@IKRIIGMGKKHIJHMJIEC@<DGSSSK////1/'%&>>=766589:DFISSSMSSS?AB>SIFFBDFGGKLFRGLKISKJHISIJLMLKHKLSMSGSGGGHBLSB@GLSOKGELHIEHSFGISKLSJSKKOSQSAAA@IQLQNLJISSFGGISILGSQGMSHIJHSIFSSJSJSQLSSFIDSSSEHJEGEBFDCIBCDBLSGJFSSJDAA@BC97779JSHKNJKHMF99?BC>:4-)((,/,**)'((79=D>><@EFGGIIFABEIHGGJHFLSIKIMIJSPPSSHDHKHMISSFHFIEBCEKJIKIQSLSJSILSH@?@AFINFBDD@<;88;5:<?BB===?;999CDDCDCEDEKDEBAEIKSKHHGISKFFSECDDGJSIIGJKSSLLKHGSOJKHGNKSFIIIKSKEDIHHHHIKE>=?B@@?HDEED=::=CGC97558GDF9HFIHFFESKSJKLIMHA;:<>FEKCLDJSJIECFHGICHIISMSSFISJLLIJHGGEHIE@?;<?NC?@BJOABGEEEAC??A?==2.(&%%
@6173c55d-d5e8-40b4-a121-88aa65f3c270 runid=615b655584623c08cdef24ecaddfdaffc95be13c ch=89 start_time=2025-08-20T10:31:58.565792-04:00 flow_cell_id=FBD58360 basecall_gpu=Quadro_GV100 protocol_group_id=SDF_08202025_064710 sample_id=SDF_08202025_064710 barcode=barcode13 barcode_alias=barcode13 parent_read_id=6173c55d-d5e8-40b4-a121-88aa65f3c270 basecall_model_version_id=dna_r10.4.1_e8.2_400bps_hac@v4.3.0
ATGTTATGTTAGTCTACTTGGTTCAGTTGCTGCAGTGAACCGATATTTAACCAGAACAACTTCCATACTCGTGTGAGTTTTCGCATTTATCGTGAAACGCTTTGCGCGTTTTTCGTGCGCCGCTTCATCGGGTTTCCATCTGACATCGTTGTGATTGCATGGGGTGTTTCGCTGGAGCGCCCGACTATGATCAGCTACAACATTCCGAACATTAGAGACCTGTTCAGTTTCAAGGCGAAGATTTTCTCGTAGATGCATCTTCATTTAGTATCTTTACAATTCGAATAAACTTTACTTTATTTTCAAGTGGGGTCTCGGATGGCGGGAACCAAATATCTTTTTTAATTATACGGATAGTATTGTCTGTTATTTATTCAGAAATTCAGATTACAAACCTTTGTAATGAGTTCTAACAATCATTATGGGTATTGCAATTCATAAACCGATTGTTCTATAGCCAGGCTTTTAAAATTGTGTATGAATAACGCTTACATGTTACATTTAGGTACATTTTTATTAATTTTTCTCGAATAATTTTCGAATCCAAAAAAAAAAGGAATCATACTATACTTGAAAGAATTTTTGGTTTTAGTTGATGTCTCTGCAGGGATTAGATTTGTCAGAGAAACTTTCATTCTATGCCAAAGATCATATTAGAAATATGCTTGATACTTTACTATTTTAAATTCGACCTCTTCATCAAGGACACCAATTAGCATAACCAAGTGGGTTTTGGCACCAACCAAATAATTGATGTCGTCGAGATTGAATTCATTTTTCATTCATTAGAAATTAATTTCAAAAAAGAAATTCTTAGTAAATAAACTTTAAATTATGTCTAACTCTGAAAAGAATACTTCCAATATCCGGGACTTGTTGTAGGATATTGCTGAAGATGAGAAAAAGAATGTCTCAAATACATTTTCCACAATTGCGACAAAGCGACCTCATTAACAAAGAGTATATTTTCTATCTTTAGGTTTGTGTTACCCTTTCAAAACAGATGCGAGTTCAAGCGTCAAAGGTTCTAATTGTAGAT
+
$$%&,+,+,)$$$#$%&++()+,-((''%$#"#""""###$%&'),-,+6953-,,+33243+1.><<=<@ACSDDAC=8401188AA?B8777EDB?(((&(''+,****8I97624>?G>B@:24H@@@@KHGISGICE@@MISKLMGHINLKJKQMGILJSSLFSHGNNHMJGIN6666?>>?FGEKFEDHDIHB555-,,+,0//1:97/.018::GCIJ?LJSGLLNINLSLSMSMSRJSSHFGJCDBCEJJKPIMIESD:433.-,++-/*'&&'((&&%(+:100<5>?@LDBBBHB??ADIKSKPJJGFFDDIHSSQIHGIISIPSSG96676>A@AFIKLJHSLPSOGSHSKSJKLLJMHSPRBCEBBDKHDDFGEEHIHLLKGPHDBFKCGJLLSRGFSIKIJGGGH?>>>AI@ABKSFJIDFDKHIOKOJIESSSFMSMNJSIRIJJMKINHG@GGIISLSGKMFEISGKGIJNJFEDEHKHSIF?5325:?333<GGFGBGGHGIH>OIGLSK9888=>ASIQ6CEB9889@?<<@>;>EJIGE??CFEEFFFEGILSHSDDFKLIQSJSSM:;;FNNLCCHLSJLSKSNF?=''''DSFKEHISSGSD;8667BGEGSGA=AHGFDCGJIJSIMINKMIIHSKIHISKJSISJGHJFHSRQGG?>>?=M2,,-<C@----E8664766455532-,-+,,(%%%%,++,&&''()*.4789678440..00../0000-(&'&''$$$&&'-+*''(&-.-//0=;/.15//11)++1?EI<;<;JA<;::975..89:88868<52;>==?=???;>=?:7;9:882256883122EJA>:5566575899;/.---*4570//&'%&*../02,333797650.-,/4><935166563232389=>9:9898?>=<;.+(&&*.0252233?))))),,+*'((%%%'(+27;21*))-)(((*,42',,+/($$.46;333763(%$%%%$##$$##$$$%'%%(,-24511/./(&%##$#
@4e8733c7-4249-4997-ae55-078b72884035 runid=615b655584623c08cdef24ecaddfdaffc95be13c ch=484 start_time=2025-08-20T10:32:06.565792-04:00 flow_cell_id=FBD58360 basecall_gpu=Quadro_GV100 protocol_group_id=SDF_08202025_064710 sample_id=SDF_08202025_064710 barcode=barcode13 barcode_alias=barcode13 parent_read_id=1741b878-9936-419b-bf87-dd50f5241bd8 basecall_model_version_id=dna_r10.4.1_e8.2_400bps_hac@v4.3.0
TTTTAACCTACTGGTTCATTGACCCCGATATTAACCAGAACGACTTCCATACTCGTGTGAGTTTTCGCATTTATCGTGAAACGCTTTCGCGTTTTTCGT
+
&'&&$$%$%%&'$$&'+(&&$"""&))+++--+1@@DEHMDAAABF@NJKGJKGFDGMHIDHFSNNFEEEHOGEGCBDEJGC5222=<<?<<<<?D2'%
@2e23c348-de64-4392-aecf-f2f9c5823d58 runid=615b655584623c08cdef24ecaddfdaffc95be13c ch=488 start_time=2025-08-20T10:32:04.565792-04:00 flow_cell_id=FBD58360 basecall_gpu=Quadro_GV100 protocol_group_id=SDF_08202025_064710 sample_id=SDF_08202025_064710 barcode=barcode13 barcode_alias=barcode13 parent_read_id=2e23c348-de64-4392-aecf-f2f9c5823d58 basecall_model_version_id=dna_r10.4.1_e8.2_400bps_hac@v4.3.0
TTATGTTTATTGGTTCGGTTGTGCAAGCCGATATTAACCAGAACGACTTCCATACTCGTGTGAGTTTTCGCATTTATCGTGAAACGCTTTCGCGTTTTTCGTGCGCCGCTTCACTGAGCCTTCTATGGAAATTGTTGGATACCACACTACCCTAAAAAAGTGGATCGAAGTTGGAAATTCCGGCTTATTTAGACCAGAAATGCTTAGACCACTCGGGTTTCCATCTGACATCGTTGTGATTGCATGGGGTGTTTCGCTGGAGCGCCCGACTATGATCAGCTACAACATTCCGAACATTAGAGACCTGTTCAGTTTCAAGGCGAAGATTTTCTCGTAGATGCATCTTCATTTAGTATCTTAGGTCGATAAACTTTACTTTATTTTCAAGTGGGGTCTTGGATGGCGGGAACCAAATATCTTTTTTAATTATACGGATAGTATTGTCTGTTATTTATTCAGAAATTCAGATTACAAACCTTTGTAATGAGTTCTAACAATCATTATGGGTATTGCAATTCATAAACCGATTGTTCTATAGCCAGGCTTTTAAAATTGTGTATGAATAACGCTTACATGTTACATTTAGGTACATTTTTTATTAATTTTTCTCGAATAATTTTCGAATCCAAAAAAAAAAGGAATCATACTATACTTGAAAGAATTTTTGGTTTTAGTTGATGTCTCTGCAGGGATTAGATTTGTCAGAGAAACTTTCATTCTATGCCAAAGATCATATTAGAAATATGCTTGATACTTTACTATTTTAAATTCGACCTCTTCATCAAGGACACCGATTGGCATAACAAAGTGGGTTTTGGCGCCAACCAAATAATAATATCAGTCGAGATTGAATTCATTTTTCATTCATTAGAAATTAATTTCAAAAAAGAAATTCTTAGTAAATAAACTTTAAATTATGTCTAACTCTGAAAAGAATACTTCCAATATCCGGACTTGTTCTTCGGTATTTGCTGAAGATGAGAAAAAGAATGTCTCAAATACATTTTCCACAATTACGAACAAAGCGACCTCATTAACAAAGAGTATATTTTCTATCTTTAGGTTGTGTTCCCTTTCAAAACAGATAGACTGGGACGGCCAAAGGTTCTCATCTCAG
+
&*('&'&%$%'&')+7////+('(&$%'()33355('&')*079@ABDFIMGMOOHGEFI;4;;>BFEEFDJNIKHMFEDBDGHNIFLJF==>?>521:/('$%779<>D?:;SGFHHMJJJMFFDB@@@<<.*)(%-..00///:<A?CEIF;=>SSSLSGDFNJGQLSRKGSRSKSSKLGFGMSKGHSDHDILSNNHHILHJFBDHSIE=C3223IMHIS?GIHGPJSFLMLJPSKHLHLKGHIGPPSGOIJGMLOGLHLNILGMDFEFSLHSSGGFJHKSKLIMJHJLOIKG>>=43222AA?99J7DJKLSISSLNRLISIIRASQPKGECDKNGSMISMGIKHKSHGSSB<663-.FFEEEGHILNHIJIDNIC=GISRKIGEJJHSINGE3...HEJGDJHJNEFEFHKBBB98@@CBBDEKNSLFPGPSMSJLSFDGILMRJMSHKFEJ<311.0001../;?GMSIHJOLGSOINLKJLSIOKIOSLKHPNGLMRHSMRILFGFFKMPKLJSLSSJHGHKMNHLMMJJKHMJHSMCK>SMEBFIIKSGKGNSPLSSOFG?>>?FFCD@E@>HGSHKSPLLMS@@?>=>CCDCBC?>AAB888;@AHNHSISKKJFHEHSSCSJGGHSSJSKSSSKOJMIHIJKNSIEKJSNSSSSSIOBCEHSSHDILMKIKLJSEEEEEMEBEEHFCDBCLMGE<<=KESSGSIQ>>??KKIMHID=ADGIRLGFHIIDCFFFHSGLHKKRMFKSSSKJKSNSISIHB@?B87668<;<GAIKKHFSKMLLLIMISFKJKLLOSPKQPISLSSLKSICECGPSOIOHBBBDDDC<;9?@;455@DLEIHIIHRFI@>??>SJIAIILJMSSNKSSSNKHISHELFHMSICSLKQSOISPSI?DEHSLNOJSHCFESNSSOFHHHLGIHSJOHPOSFKLLSKSLKLOKSSISEKFDFIJSJSSKGCCA@A<JEJFDEFLIF>;683SHI@JJIIOJLOLHJGGILFIISSSHSKJSOIC@@@AEKJID===>FFDGIBGPCKJLSESHSSLNOIPGHGHFFBACCIIOSMIMDSI=;@<:664/,)(('&',--.<>====;;=?BGOEEE2110/**+
@fe4c0fee-4ea1-4d64-b5c1-901a37777841 runid=615b655584623c08cdef24ecaddfdaffc95be13c ch=424 start_time=2025-08-20T10:32:03.565792-04:00 flow_cell_id=FBD58360 basecall_gpu=Quadro_GV100 protocol_group_id=SDF_08202025_064710 sample_id=SDF_08202025_064710 barcode=barcode13 barcode_alias=barcode13 parent_read_id=fe4c0fee-4ea1-4d64-b5c1-901a37777841 basecall_model_version_id=dna_r10.4.1_e8.2_400bps_hac@v4.3.0
GTTTTGTACTTCGTTCGGTTATAACAGCCGATATTAACGGAACGACTTCCATACTCGTGTGAGTTTTCGCATTTATCGTGAAACGCTTTCGCGTTTTTCGTGCGCCGCTGACCAAAGATCATATTAGAAATATGCTTGATACTTTACTATTTTAAATTCGACCTCTTCATCAAGGACACCGATTGGCATAACAAAGTGGGTTTTGGCGCCAACCAAATAATAATATCAGTCGAGATTGAATTCATTTTTCATTCATTAGAAATTAATTTCAAAAAAGAAATTCTTAGTAAATAAACTTTAAATTATGTCTAACTCTGAAAAGAATACTTCCAATATCCGGACTTGTTCTTCGGTATTTGCTGAAGATGGAGAAAAAGAATGTCTCAAATACATTTTCCACAATTACGAACAAAGCGACCTCATTAACAAAGAGTATATTTTCTATCTTTAGGTTGTGTTCCCCTTTCAAAACAGATGCGAGCTTGGGACGGCCAAAGGTTCTCATCTTCAG
+
#$%&'&&%&&''*++1(''(*($######%&'(()%''%&/07;;;=DFFDCGFGEERNKEGSIGHGCBCEFSGGFCCSEOQSHFJEESHFGCACBDSEA@AFHA@?@@.+''(-,+,&&''',10000<DEDCDMGGHSFHIGKLSMHGGI<32.22.***+<*((',08@CBCGF=<6302/,,,.1,-+8;=ESLIGIJPSEDDKSHKJHDIGIFLNKKSSLQKRSNFHIFGHJKIJQKFEEEDKL=:9:LEOQKMSSMHLKISSNGHAIJSHSFFKOSGGFCHIFPINPIJLJSKKMFFIMJFB@@JQHIJKKOGNMGOPLNFKHHKKMSSO=>>?NDIKJJMLJIMLHSIIEFELMMHSLKQ@5/2HDGHJFFSHGILRKOHSHMJIMPHKPFGIKKNHNSGFKMDJFGFGFHEJHJSJHHNISSSJKELKGGGDSIFHLKJSJNIEFFNLQNKCDSGDESESFKNSHLJOISISNSLKFDIIGIIGEIHOHGGA==:;;754***
@b30c18a7-4cea-4a3f-85bd-5c7950a19fbe runid=615b655584623c08cdef24ecaddfdaffc95be13c ch=189 start_time=2025-08-20T10:31:53.565792-04:00 flow_cell_id=FBD58360 basecall_gpu=Quadro_GV100 protocol_group_id=SDF_08202025_064710 sample_id=SDF_08202025_064710 barcode=barcode13 barcode_alias=barcode13 parent_read_id=b30c18a7-4cea-4a3f-85bd-5c7950a19fbe basecall_model_version_id=dna_r10.4.1_e8.2_400bps_hac@v4.3.0
TGTAACCTACTCGGTTCAGTTATGCAAAGCCGTATCCACCAGAACGACTTCCATACTCGTGTGAGTTTTCGCATTTATCGTGAAACGCTTTCGCGTTTTTCGTGCGCCGCTTCAAATAGTAAAGTATCAAGCATATTTCTAATATGATCTTTGGCATAGAATGAAAGTTTCTCTGACAAATCTAATCCCTGCAGAGACATCAACTAAAACCAAAAATTCTTTCAAGTATAGTATGATTCCTTTTTTTTTGGATTCGAAAATTATTCGAGAAAAATTAATAAAAATGTACCTAAATGTAACATGTAAGCGTTATTCATACACAATTTTAAAAGCCTGGCTATAGAACAATCGGTTTATGAATTGCAATACCCATAATGATTGTTAGAACTCATTACAAAGGTTTGTAATCTGAATTTCTGAATAAATAACAGACAATACTATCCGTATAATTAAAAAAGATATTTGGTTCCGCCATCCGAGACCCCACTTGAAAATAAAGTAAAGTTTATCGACCTAAGATACTAAATGAAGATGCATCTACGAGAAAATCTTTCGCCTTGAAACTGAACAGGTCTCTAATGTTCGGAATGTTGTAGCTGATCATAGTCGGGCGCTCCAGCGAAACACCCCATGCAATCACAACGATGTAGATGGAAACCCAAGAATGGATTAAGCATTTCTGGTCTAAATAAGCCGGAATTTCCAACTTCGATCCACTTTTTTAGGGTAGTGTGGTATCCAAAGATTTCCATAGAAGGCTCATTGTGAGGGGGG
+
#$%%$$$%&))&'''*(%%$$$$$$%$$$$$$#"#$#$$*00113;;;<JEGCCFELIHINPDCCB@AB<67;>HFFJCAA@EGIGIJKSJP==@@9@AHB<<@>>;5544?;<D?C8888HKKSIA<;;;@LIIKISKJGIHLSEEEHOHLFGGIHEGFFG@CFABAA@CB><?@?DRIJHSILJFMPSGSIISISSSSPGPEHAADACA??CJGIE<75>;ESGIISLOJKSKJGLHG=>@BCJSSN4447CD?<:<322,))&(/1>BHSSJNJINHHKNHNOHFJHOHSLLHSOSJSKGSSKJFCFDCSPLIJKGKIGJR?SJEDSMGF@?::;EHGE;;;=?BACKDOAIIOBCCDSJSKGB?==?BHGGMDCGEIKSEEDFCDCCGJKSLPOJFFFSIQLLMIHOIQOSLLIIFIPJIHBSGISHECEEEFDFHGMMGSGSSSLA@>:>B;430/56*''''(+&)*+60/.-/08<<<@=ECGKISJLHIFHKEMOIJRJLPFSHIEQHHKNIFLFBAA@=KDDD@AC>=<<76.+('()*-*)))&&&)09(6A>9DCCEGHJCBCCGFA@NGJJEDDDELHEMHIEEFEDCEF99689:@A<:7777A5BA>??EH?>?=>>=5655699989@<<:9:)'&')(((+(**)&$%'&%$#$&(-*+-,-/3@?AF@???SSFCBCA;;;=AEHBHCCDCG;43348100/0/2<<ABEJFBCCCCBBAACCCHHJD@A185-?54455;9:1/***)&%%''&&&
@4fbaa1b0-6ee4-4059-ba19-275536c3b50e runid=615b655584623c08cdef24ecaddfdaffc95be13c ch=471 start_time=2025-08-20T10:31:59.565792-04:00 flow_cell_id=FBD58360 basecall_gpu=Quadro_GV100 protocol_group_id=SDF_08202025_064710 sample_id=SDF_08202025_064710 barcode=barcode13 barcode_alias=barcode13 parent_read_id=4fbaa1b0-6ee4-4059-ba19-275536c3b50e basecall_model_version_id=dna_r10.4.1_e8.2_400bps_hac@v4.3.0
GTGTAGCTTACTTGGTTCAGTTCTGTCGCCGATATTAACCAGAACGACTTGCATACTCGTGTGAGTTTTTCGCATTTATCGTGAAACGCTTTCGCGTTTTTGGTGCGCCGCTCAACTGAGCCTTCTATGGAAATCTTTGGATACCACACTACCCTAAAAAAGTGGATCGAAGTTGGAAATTCCGGCTTATTTAGACCAGAAATGCTTAGACCACTCGGGTTTCCATCTGACATCGTTGTGATTGCATGGGGTGTTTCGCTGGAGCGCCCGACTATGATCAGCTACAACATTCCGAACATTAGAGACCTGTTCAGTTTCAAGGCGAAGATTTTCTCGTAGATGCATCTTCATTTAGTATCTTAGGTCGATAAACTTTACTTTATTTTCAAGTGGGGTCTCGGATGGCGGGAACCAAATATCTTTTTTAATTATACGGATAGTATTGTCTGTTATTTATTCAGAAATTCAGATTACAAACCTTTGTAATGAGTTCTAACAATCATTATGGGTATTGCAATTCATAAACCGATTGTTCTATAGCCAGGCTTTTAAAATTGTGTATGAATAACGCTTACATGTTACATTTAGGTACATTTTTATTG
+
$$$$$""#$$%%'%((+8,,,-)('&#""$$$$&()%%'*(((*.(('(+&&&',.1112/.../54>=@?@CDDNEAC;;<<EHLK<===JJHE@>>>@F,++-521.'''&*//63356?FJIHEFFDFOQOIKFEEDDC?>?@DFENA;;;>:;BHSSNG7777B<E>@COGLPNHSIFGDDADGFSSHFCE?DBIGILESGGQILIQNEGFFJSLCOJESFSPSGGHNHIHRJQILSSSSSOMRRIKIJINHHJSILMNOSFJJIKIGHOJJGSSLLHHKSSSIIIJD@0000@34--+'(8:?>>=06)*33,?@BSSPJFSHSDGGFFGHFPLJSLFKIRJOSKSAGEKFCC=:2))?A@====?>;<<C===??8::;:,+*)-57999,+,@GFGSIQFLNIHEHSLKEKLCB=::=>6745)'&(7:AHOFDFKLGHHIOGSHHONISPNIISSJKJMKHFNHPKIQKJSJSSNSLFSHLFHLIGIKIKLNHEFDFPOSLSGJMRGLJSNHGGILNIFJIQSJHJDDFKAAAANGSICKSIIIIJSOGSMIISIGSHQKSFGJHIFGMSHMFHIJJQHQGSIGCBA?9;300(
@7820d6ce-c82a-41ac-97b2-34a76972b2a3 runid=615b655584623c08cdef24ecaddfdaffc95be13c ch=157 start_time=2025-08-20T10:32:07.565792-04:00 flow_cell_id=FBD58360 basecall_gpu=Quadro_GV100 protocol_group_id=SDF_08202025_064710 sample_id=SDF_08202025_064710 barcode=barcode13 barcode_alias=barcode13 parent_read_id=7820d6ce-c82a-41ac-97b2-34a76972b2a3 basecall_model_version_id=dna_r10.4.1_e8.2_400bps_hac@v4.3.0
ATGTTTTGCCTGTACTGGTTCGGTTGTGAACCGATATTAACAAAACGGCTCCTTCCATACTCGTGTGAGTTTTCGCATTTATCGTGAAACGCTTTCGCGTTTTTCGTGCGCCGCTTCATTCATTCTATGCCAAAGATCATATTAGAAATATGCTTGATACTTTACTATTTTAAATTCGACCTCTTCATCAAGGACACCGATTGGCATAACAAAGTGGGTTTTGGCGCCAACCAAATAATAATATCATGGAATTGAATTCATTTTTCATTCATTAGAAATTAATTCAAAAAAGAAATTCTTAGTAAATAAACTTTAAATTATGTCTAACTCTGAAAAGAATACTTCCAATATCCGGACTTGTTCTTCGGTATTTGCTGAAGATGAGAAAAAGAATGTCTCAAATACATTTTCCACAATTACGAACAAAGCGACCTCATTAACAAAGAGTATATTTTCTATCTTTCGGTTGTGCTCCCCTTTCAAAACAGATGCGAGCTTGGGACGGCCAAAGGTTCTCATCTTAG
+
''&&&&&&')&)('(-'()*++++-''$$$#$$%(),+'()%%&()(%$$%%$$&)-14799;CFKFDEG8JNJJJIS@HMNLIGKIKMSIIOIJLSHB<A>AJFEFESFC?:655+.--3248888:BBCADGSSIIJSJPSGCIKILFHSLSSSHFLPLSHSISFEECC7540;211112622(@BAEEEEJGOF>4334<>>:>99AGJJJPLHGJKSHGFGECB@>>?HFIHBBA8872*).,*)'&)(&&+-0/0155566CEIGCSFSHSMSJSGFA5&<61OSNOHFKLSSIJGLOLMJFPSSQKPIISKSSIQLJKSJSLNJSLQSSQ?MOFMDDCCSLIFSIFG<DA>?@@BCBAC@??@IFFNGHSGPLSLGAB@DCQMJGJSSKHLHHLFJMSNJGJLSIJSFLHSLFJEGHDGEEKIDEHGFGEFJGKKNHHIMHSSSKHOSILIGHDB@5('')?IGG<99:ISLSA?FJSONABAACGGDCFIF>A96;3214:;<FLHNKOHDB<9-&%
@5d80e59a-51f3-456d-aba2-e7797b015d3d runid=615b655584623c08cdef24ecaddfdaffc95be13c ch=301 start_time=2025-08-20T10:31:52.565792-04:00 flow_cell_id=FBD58360 basecall_gpu=Quadro_GV100 protocol_group_id=SDF_08202025_064710 sample_id=SDF_08202025_064710 barcode=barcode13 barcode_alias=barcode13 parent_read_id=5d80e59a-51f3-456d-aba2-e7797b015d3d basecall_model_version_id=dna_r10.4.1_e8.2_400bps_hac@v4.3.0
GTGTAGTTTACTTGGTTCCATTGAACGGGTGTTTAACCAGAACGCTTCCATACTCGTGTGAGTTTTCGCATTTATCGTGAAACGCTTTCGCGTTTTTCGTGCGCCGCTTCAATCGACCTAAGATACTAAATGAAGATGCATCTACGAGAAAATCTTCGCCTTGAAACTGAACAGGTCTCTAATGTTCGGAATGTTGTAGCTGATCATAGTCGGGCGCTCCAGCGAAACACCCCATGCAATCACAACGATGTCAGATGGAAACCCGAGTGGTCTAAGCATTTCTGGTCTAAATAAGCCGGAATTTCCAACTTCGATCCACTTTTTTAGGGTAGTGTGGTATCCAAAGATTTCCATAGAAGGCTCAGTCTGG
+
##$$#"##$&&()%%'',($$%$"$%()//21118AGIEFHGH@@B744;=KLLKLKKFIRNPJSSJGSKFGKHNJRGIRKMGJIMKLJHLGE?DHHHGGGGFBB?4221333-('()0-+&'++-..56B=FFCCB@KFIGSSK=<=GHGLJ<SHFHDGDI:999:<78FEIIFHIP@@?@SLSLKKHKSNMSPSGFLGKFGEHHSHGLGGGIKGDIHSBCB@>;<;676223?>?<<DDSHMFGGSHGFSFGFEIJDLJD@?>@CCGESNLIHPF@@<9:;>>@@NFQHLGFIHFA@@AHGCCB==>@FADEFCHCCD?HSSN==>CJB>??AB<;<<<DBCKJIHDKJNEJSKHJBABC>300&%%$
@1191ee11-34b5-48bc-86ba-7b444ab0b0f5 runid=615b655584623c08cdef24ecaddfdaffc95be13c ch=401 start_time=2025-08-20T10:31:51.565792-04:00 flow_cell_id=FBD58360 basecall_gpu=Quadro_GV100 protocol_group_id=SDF_08202025_064710 sample_id=SDF_08202025_064710 barcode=barcode13 barcode_alias=barcode13 parent_read_id=1191ee11-34b5-48bc-86ba-7b444ab0b0f5 basecall_model_version_id=dna_r10.4.1_e8.2_400bps_hac@v4.3.0
ATGTTTATGTTAACTCGTTGGTTGTGCAGAACCGATATTAACCAGAACGACTTCCATACTCGTGTGAGTTTTCGCATTTATCGTGAAACGCTTTCGCGTTTCGTGCGCCGCTTCATGTGGAAAATGTATTTGAGACATTCTTTTTCTCATCTTCAGCAAATACCGAAGAACAAGTCCGGATATTGGAAGTATTCTTTTCAGAGTTAGACATAATTTAAAGTTTATTTACTAAGAATTTCTTTTTTGAAATTAATTTCTAATGAATGAAAAATGAATTCAATCTCGACTGATATTATTATTTGGTTGGCGCCAAAACCCACTTTGTTATGCCAATCGGTGTCCTTGATGAAGAGGTCGAATTTAAAATAGTAAAGTATCAAGCATATTTCTAATATGATCTTTGGCATAGAATGAAAGTTTCTCTGACAAATCTAATCCCTGCAGAGACATCAACTAAAACCAAAAATTCTTTCAAGTATAGTATGATTCCTTTTTTTTTGGATTCGAAAATTATTCGAGAAAAATTAATAAAAATGTACCTAAATGTAACATGTAAGCGTTATTCATACACAATTTTAAAAGCCTGGCTATAGAACAATCGGTTTATGAATTGCAATACCATAATGATTGTTAGAACTCATTACAAAGGTTTGTAATCTGAATTTCTGAATAAATAACAGACAATACTATCCGTATAATTAAAAAAGATATTTGGTTCCCGCCATCCGAGACCCCACTTGAAAATAAAGTAAAGTTTATCGACCTAAGATACTAAATGAAGATGCATCTACGAGAAAATCTTCGCCTTGAAACTGAACAGGTCTCTAATGTTCGGAATGTTGTAGCTGATCATAGTCGGGCGCTCCAGCGAAACACCCCATGCAATCACAACGATGTCAGATGGAAACCCGAGTGGTCTAAGCATTTCTGGTCTAAATAAGCCGGAATTTCCAACTTCGATCCACTTTTTTAGGGTAGTGTGGTATCCAAAGATTTCCATAGAAGGCTCAGTATA
+
,,...*()''&$%$$$&*(''(*'&%$$###%).0665556?BEJGHJFCCCSEIGMHCGCDIHSJERHLQJSMGHSAKSO5555EELHBCC==2..2277,++&&&&('(/524@@BCEHJLM<>C0//24=>CEFFI:85-*:6301CDDB7;JSGLFJNSMJGHMMIFNSSGHSKPKSJIPJJMOMJOHG?><@EBBAAFGFCECDFLFLSNJLLGSHLSIILSOSKSSSJSKEMNSHJSSSJJNKNISSLASJSSJINHGHKSOSOLSFGIPJJSGLILKGFIGFGKKIJSGSLLGF3223222,,,*)*A<@CQGBDSFSKLQSSSSFIJSSIKSSSOKGKGLIHJLHGKFFCCFLJGIEFF21112<:><=6667LLIHIIFLSLSPGSEEGGEGH9:;;A;66<78DEJIIFKILDAHIISSJIGFJFGFSISSQNSSNMJPLLKENGSGSLKIEHHSOLGEEFESNSSKMMSJSLSIHSKLSQ=;DFLHSJDDDSOJ?@9EMSHQDC@A@?CBGIJSMBA?565:GKOHPLSHHSOSIIHFEMFCC@>>8322/2224<==FHDEICHLFGJLQJGKKJLSJSDBACELLSDHGICHFE?>>=BA?---.00&?@CIISFDFKK=AAC::87:821123MEG=LED@@B896887<A<=89>>GJHGSMNGJFEGISKEFGGIIJHJS88863434530.+**++(,00254,566B;999>B=ECIGHIFGGIJNHGGIKSISFJFCINJEAB@AGKSIJJNLLQGILHSGHJSGNILHHSH101:SSKG<;;;GDEFHDGHK??>?KJLIDGKKJJIJKKFSKSOMMSQSKJLSSIHEHIISLGMHEGNHFFFIDB<<=BBBSOINOIIILEGDLFJHLNSIJFGDSH?;;<HGFSKDISGEEHNSIHSKIISILLBSSGEGHEFGGPIQILKDGDGSJJGRFOEGMKIEKCFHFHEJLSOGBLHLLFGFQHIHLEHIKIIJIADL?=88DBCCBDEHE:8840-
@fc277eb9-b16b-43bc-ba16-a9f16e029d03 runid=615b655584623c08cdef24ecaddfdaffc95be13c ch=182 start_time=2025-08-20T10:31:53.565792-04:00 flow_cell_id=FBD58360 basecall_gpu=Quadro_GV100 protocol_group_id=SDF_08202025_064710 sample_id=SDF_08202025_064710 barcode=barcode13 barcode_alias=barcode13 parent_read_id=fc277eb9-b16b-43bc-ba16-a9f16e029d03 basecall_model_version_id=dna_r10.4.1_e8.2_400bps_hac@v4.3.0
GCTATGTTAGTCTACTTGGTTCAGTTGCTGTTGGAACAATATAACGAAACGACTCCATACTCGTGTGAGTTCTCGCATTTATCGTGAAACGCTTTCGCGTTTTTCGTGCGCCGCTTCATACGAAAATAATTCTTGGCCTTTAAACTGAACAGGTCTCTAATGTTCGGAATGTTGTAGCTGATCATAGTCGGGCGCTCCAGCGAAACACCCCATGCAATCACAACGATGTCAGATGGAAACCCGAGTGGTCTAAGCATTTCTGGTCTGAATGAGCCGGAAAATTCCAACTTCGATCCACTTTTTTAGGGTAGTGTGGTATCCAAAGATTTCCATAGAAGGCTCGTTGTTGA
+
$#$$$&%'####%$%331246=6430''%#$%##""###$$$#$&%$$)('&%%&'())*++067=,+++.),-2:?@A=::99>?@EDDCDEFIEFD?=;;<@=>>?@FDD=9;;656.-&&%-,*&%%$##%%),-141''*-...7=;81001:@BCBB@B953110-..,099:ECBDCAA::::ABBGJFHIJQOHLHSSISSJHGHEGHISSLSOIGJEIRILJGGFJFGJKSKEFEGJGNSLJSHLGL1101::,++''%%&'..--3/00/2124+))(+-3,32462.;?643<CBLGOGHLSIHBCBADAABLEEGGSHSPDC?<4;-:675---+.*&&
@c4b63e91-5114-4195-8944-6336f230e536 runid=615b655584623c08cdef24ecaddfdaffc95be13c ch=367 start_time=2025-08-20T10:32:09.565792-04:00 flow_cell_id=FBD58360 basecall_gpu=Quadro_GV100 protocol_group_id=SDF_08202025_064710 sample_id=SDF_08202025_064710 barcode=barcode13 barcode_alias=barcode13 parent_read_id=c4b63e91-5114-4195-8944-6336f230e536 basecall_model_version_id=dna_r10.4.1_e8.2_400bps_hac@v4.3.0
GTGTAACCTACTCGTTCAGTTGCTATGAAAAACTTCATGTAACCAGAACGACTTTAGTATTCGTGTAGTTTTCGCATTTATCGTGAAACGCTTTCGCGTTTGGTGCCGCTTCATTTAGGTTGTGTTCCCTTTCAAAACAGATGCGAGCTTGGGACGGCCAAAGGTTCTCATCTCAATTGCTAGTTGTTCACTTCGTTCAGTTATTGAAAAAACCGGTGTAAGCGTAAGTTGGGTATGCAACGCAATGGTTTTCGCATTTATCGTGAAACGTCTGCGCGTTTTTGG
+
$$$%$####$'(&&)'%%&''&###$%###$$#$##$%$%%%+-239:;00009+%$$%&'(+,(&')%''213679:98:88;>ELJJ??=651120//3****+*((*,+,./?<>=EFAA99923.+;1*::;@?;<;;;>520../'''':...-,,/4<9634/****%$"#$%%&&%%&%%%##$('&&),34333.11'%$$$$%$$$%('('')&''))+5796=A>>?AABKDCCESLLSISKEAA@@FE??3224==B<'%%%%$%$&'(,390.
@58744774-570e-4990-a290-813dc1fb7e8a runid=615b655584623c08cdef24ecaddfdaffc95be13c ch=347 start_time=2025-08-20T10:31:39.565792-04:00 flow_cell_id=FBD58360 basecall_gpu=Quadro_GV100 protocol_group_id=SDF_08202025_064710 sample_id=SDF_08202025_064710 barcode=barcode13 barcode_alias=barcode13 parent_read_id=58744774-570e-4990-a290-813dc1fb7e8a basecall_model_version_id=dna_r10.4.1_e8.2_400bps_hac@v4.3.0
TGTGTATCTTACTTCGTTCAGTTATGAAGTTGGTGTTTTAACGAATAGACTTGCCATTGCTCGTGTGAGTTTTCGCATTTATCGTGAAACGCTTTCGCGCATTTTGGTATTGCTACACATATTTACTTCGTTCAGTTATATGTAAAAAATTAATATAACAAAGTATCTTGGGACCCATACGATTTTTCGCATTTATCGTGAAACGCTTTCGCGTTTTTGGT
+
#%&%%###$%&)+,('((5.....-%$$###$&(((((*'''$$%%%%$$&(%%%%))&&&$%&&+..-../77665445565452338765657540.0.-.0:&%$$#(&$$$%&%$$$#%$$%'())**/))().+*))%##$$%$##"#$$'$$$$%%('&&'&&%('''()&'&&%&'+029877779977633336995444:556:9::?A651
@a02ba84b-df60-4d01-8d40-5db056b21b34 runid=615b655584623c08cdef24ecaddfdaffc95be13c ch=419 start_time=2025-08-20T10:31:41.565792-04:00 flow_cell_id=FBD58360 basecall_gpu=Quadro_GV100 protocol_group_id=SDF_08202025_064710 sample_id=SDF_08202025_064710 barcode=barcode13 barcode_alias=barcode13 parent_read_id=a02ba84b-df60-4d01-8d40-5db056b21b34 basecall_model_version_id=dna_r10.4.1_e8.2_400bps_hac@v4.3.0
TTGTGCCCTCTACTTGGTTCAGTTGCCAAAAACGGGTGTTTAACCAGAACGACTTCCATACTCGTGTGAGTTTTCGCATTTATCGTGAAACGCTTTCGCGTTTTTCGTCGCCGCTTCACTAAGCATTTCTCGTCTAAATAAGCGGAATTTCCAACTTCGATCCACTTTTTTGAGCGGTTGTTGTCTTCCAAAACTTTCCATTGAAGGCTCAT
+
"$()('))*)))+.+''(((''&&%%$#$$%%%$&++,'''(/<@===?ABBABECD99''')6655**)*()*(()32322366>>CEKG@???I::921102<3-,'&',012224@@?>??75749;)())21/+,'(+,)+557984A<<=AFA@@ABKH=B<==>8'$##$%$%$$%$%$#%$'''))&%%(*+())$%&%(%'('%
@35a4a765-af86-42e8-965f-8e2b1052b1cd runid=615b655584623c08cdef24ecaddfdaffc95be13c ch=209 start_time=2025-08-20T10:31:40.565792-04:00 flow_cell_id=FBD58360 basecall_gpu=Quadro_GV100 protocol_group_id=SDF_08202025_064710 sample_id=SDF_08202025_064710 barcode=barcode13 barcode_alias=barcode13 parent_read_id=35a4a765-af86-42e8-965f-8e2b1052b1cd basecall_model_version_id=dna_r10.4.1_e8.2_400bps_hac@v4.3.0
ATATTTACTTCGTTCCGGTTGTGAACCCGATCTAACCAGAACGACTTCCATACTCGTGTGAGTTTTCGCATTTATCGTGAAACGCTTTCGCGGATTTTCGTGCGCCGCTTCACTTAGTAAATAAACTTTAAATTATGTCTAACTCTGAAAAGAATACTTCCAATATCCGGACTTGTTCTTCGGTATTTGCTGAAGATGAGAAAAAGAATGTCTCAAATACATTTTCCACAATTACGAAAAAAAACAAAGCGACCTCATTAACAAAGAGTATCTTTTCTATCTTTAGGTTGTGTTCCCCTTTCAAAACAGATGCGAGCTTGGGACAGCTAAAGGTTCTCATCTTCA
+
###""$$%'()++,+)'('*%%$##$$(&+,()'(+,623753666A>GFL5444<HG?;==>@EOIFHGKKKHLJSKLMNRJ?<<<A0..*)$$$.98=?<=>>A=CHHNSGKNSSJKIMNOMS;::LFHHSLKSSMIHFGMHHSJLSSMPJGLNB@@@SLSMMKSSBMLSPSSSJLJSFFGGD4444SHFMMSLG<:9:;?SSSSLSGNOHLPSOILNKJEPESKDD::99;:/+),+,,,,,-.16668<BCCCGHFFS<::>E?>==1../3..&&&())-/4=KSHLGG@DGABJA=JSSSMFHGFKIGFIHSO7666D:875112:;:;<=989882'%
@50397236-38b2-48e2-8903-dd33414edf65 runid=615b655584623c08cdef24ecaddfdaffc95be13c ch=27 start_time=2025-08-20T10:31:43.565792-04:00 flow_cell_id=FBD58360 basecall_gpu=Quadro_GV100 protocol_group_id=SDF_08202025_064710 sample_id=SDF_08202025_064710 barcode=barcode13 barcode_alias=barcode13 parent_read_id=50397236-38b2-48e2-8903-dd33414edf65 basecall_model_version_id=dna_r10.4.1_e8.2_400bps_hac@v4.3.0
GTGTATGTTAACTACTGGTTCAGTTCTGCTATCCAGCCCGGTATCTGACCAGAAACGACTTCCATCTCGTGTGAGTTTTCGCATTTCTGGTGAATTAGCTGCGCGTTTTTCGTGCGCCGCTTCATCCGGACTTGTTCTTCGGTATTTGCTGAAGATGAGAAAAAGAATGTCTCAAATACATTTTCCACAATTACGAACAAAGCGACCTCATTAACAAAGAGTATATTTTCTATCTTTAGGTTGTTCCCTTTAGGAA
+
$$%'%$***$#"##%''))*.--,*%$$'+)+&#"#$$&%('%%%%%'((++++,+567899D>ONJCCCBI9999<?E988=?@=21//0/,+,,'''(&%%%++,258889;=??@A=D?:;KGJEGDEQSKSNPSSSDDFHHHSHIJKNISSKCAA@ABKFAHNFIKFHLSSEGHGIA@ADHFCHJKMNJE21129:=>?::;;C.----6:9=BFFBAACFHGSSPJED@@?6***++*&&%&-020'&&%(
@18c554ea-df22-4440-84d9-0c4788436edf runid=615b655584623c08cdef24ecaddfdaffc95be13c ch=204 start_time=2025-08-20T10:31:39.565792-04:00 flow_cell_id=FBD58360 basecall_gpu=Quadro_GV100 protocol_group_id=SDF_08202025_064710 sample_id=SDF_08202025_064710 barcode=barcode13 barcode_alias=barcode13 parent_read_id=18c554ea-df22-4440-84d9-0c4788436edf basecall_model_version_id=dna_r10.4.1_e8.2_400bps_hac@v4.3.0
GTTATGTACATTTACTTCGTTCATTGAACCAATCTAACCAGAACGACTTCCATACTCGTGTGAGTTTTCGCATTTATCGTGAAACGCTTTCGCGTTTTTCATGGCTTGGCCCATGGATCACCCCACTTGAAAATAAAGTAAAGTTTATCGACCTAAGATACTAAATGAAGATGCATCTACGAGAAAATCTCGCCTTGAAACTGAACAGGTCTCTAATGTTCGGAATGTTGTAGCTGATCATCAGGGCGCTCCAGCGAAACACCCCATGCAATCACAACGATGTCAGATGGAAACCCGAGTGGTCTAAGCATTTCTGGTCTAAATAAGCAGGAATTTCCAACTTCGATCCACTTTTTTAGGGTAGTGTGGTATCCAAAGATTTG
+
%%&%&)**)*+*+,-./****)'&%#""#$%&'(--.9978;><@ABFJEIIIKJFDEEDODDGEGFIIBC?AGHEE////BB>@2222=6-(%%&*)1+''$$''+%%&&+(3)&%%%%%&+43567BHJISSIKSRFQSGSEBJGK:99:??;75855722:=8>MGFMQEICFB?;44451***//+'&()0;7>??@DJIQSPHHRFIKFGHIKSIGECDLEGIHEF423>@?@7)((((()9<<<<E@ABBEEKL>?>>ECCEFJGIKFDEHIDCCFIGLIJLIJFSREGECDDGHHKGEKDHKKJIGKLEBDDC>+++,++-''''44540113:<?=?@ADIECHISSSKB=>@BB???C5555<4('''+%%$%$
@9e118019-4a14-407a-87d6-51cfb70c2f23 runid=615b655584623c08cdef24ecaddfdaffc95be13c ch=253 start_time=2025-08-20T10:31:45.565792-04:00 flow_cell_id=FBD58360 basecall_gpu=Quadro_GV100 protocol_group_id=SDF_08202025_064710 sample_id=SDF_08202025_064710 barcode=barcode13 barcode_alias=barcode13 parent_read_id=9e118019-4a14-407a-87d6-51cfb70c2f23 basecall_model_version_id=dna_r10.4.1_e8.2_400bps_hac@v4.3.0
ATGTCGTACTTGGTTCAGTTGTCAACACCGATCTAACCAGAACGACTTGGATATTAGTGTAGTTTTCGCATTTATCGTGAAACGCTTTCGCGTTTTTCGTCGCTTCACTAAATGTAACATGTAAGCGTTATTCATACACAATTTTAAAAGCCTGGCTATAGAACAATCGGTTTATGAATTGCAATACCCATAATGATTGTTAGAACTCATTACGAAAGGTTTGTAATCTGAATTTCTGAATAAATAACAGACAATACTATCCGTATAATTAAAAAAGATATTTCGTTTTACCGCCATCCGAGACCCACTTGAAAATAAAGTAAAGTTTATCAACTG
+
#$$%$"##$%&$&&(3///0+%$$$###$%&((***92//24:7879=(((((1.%%%&++++5677:>?DFGEF=<==DEGQFCDDNDDC=;8646300,(&),,-===>EHHEGJJJKJLKSKIGJKFSH@?@=<>??>??OSGGIIGGEDECBLIQ@66:67CBFDBALNGH1111GAKHEGFGKDBNSGSKJSINSNMJGFGMB====?21126=;8CFEIEH==<=A@CC>:9:??EBB@@BGB@@?2225))))EEILPSSKSMKIJSSPSFDDHAD(''(1,****015A7669>E:@D4222:<=;=D>?C?;;;C@A?@<<-(('&#
@0a1aa704-224c-4eae-a29f-2f6d330d09aa runid=615b655584623c08cdef24ecaddfdaffc95be13c ch=192 start_time=2025-08-20T10:31:52.565792-04:00 flow_cell_id=FBD58360 basecall_gpu=Quadro_GV100 protocol_group_id=SDF_08202025_064710 sample_id=SDF_08202025_064710 barcode=barcode13 barcode_alias=barcode13 parent_read_id=0a1aa704-224c-4eae-a29f-2f6d330d09aa basecall_model_version_id=dna_r10.4.1_e8.2_400bps_hac@v4.3.0
TGTGTAACCTCGACGGTTGTGCAGCCGATATTAACCAGAACGACTTCCATACTCGTGTGAGTTTTCGCATTTATCGTGAAACGCTTTCGCGTTTTTCGTGCACCGCTTCCGCAACCCACTTGAAAATAAAGTAAAGTTTATCGACCTAAGATACTAAATGAAGATGCATCTACGAGAAAATCTTCGCCTTGA
+
&$$$%%$%%%$$$$%&%'%%$$###$%'&%&'%(*,,/9?ADDBDC>>=>GGKKSSLK===><FS1..DJ>JKEEFEFSRSRCDCDI=56:;;99@+***5('''-+*)/01/,+)+(('(',;HNRJLJSSOSJJGEGPKSGJINFDIFJFECA=876:=;421/+(((()+**,7;ADE9C8/-,-12+)
@e0c909c8-4fea-4402-a1fe-a00bee60b28e runid=615b655584623c08cdef24ecaddfdaffc95be13c ch=381 start_time=2025-08-20T10:32:05.565792-04:00 flow_cell_id=FBD58360 basecall_gpu=Quadro_GV100 protocol_group_id=SDF_08202025_064710 sample_id=SDF_08202025_064710 barcode=barcode13 barcode_alias=barcode13 parent_read_id=e0c909c8-4fea-4402-a1fe-a00bee60b28e basecall_model_version_id=dna_r10.4.1_e8.2_400bps_hac@v4.3.0
ATGTCCTGTATTCGTTCAGTAAGCCACCGATCTAACCAGAACGACTTCCATACTCGTGTGAGTTTTCGCATTTATCGTGAAACGCTTTCGCGTTTTTCGTGCGCCGCTTCATCGACCTGGATCCCTTAAATGAAGATGCATCTACGAGAAAATCTTCGCCTTGAAACTGAACAGGTCTCTAATGTTCGGAATGTTGTAGCTGATCATAGTCGGGCGCTCCAGCGAAACGCCCCATGCAATCACAACGATGTCAGATGGAAACCCGAGTGGTCTAAGCATTTCTGGTCTAAATAAGCCGGAATTTCCAACTTCGATCCACTTTTTTAGGGTAGTGTGGTATCCAAAGATTTCCATAGAAGGCTACATATAAGGGT
+
&'(('',))'%'%&''(%####$&(%$$$'&%&%%((+++,,--.././6@...0?@BEBA@BCCG?>>@ACA>BDFOSLSKJA@@@FGEFD@@>=CABBCC76658898<B;....2&%$%%%&%&$&04446410.(%%%'*,&&(38=DE@AA<?@BDHAEFELJABCCB@?><;5444RHIECCEACFE<;;;===><=>?@B==>:8989988/--/<:;<?D''''76566??GFAA8779??@BC<<<=BFISSNSG>;:<BSNOSOEFI=<;43>000=ECB@C<;;<DAEDACEAAGFFGMGCBCCDEBSKLGHLS???GS>:::;=<<;?BBKHKPFDD=2/+*'''(,.*)('&%$%%%''.-
@8df9002d-bf15-47b4-99d9-0cba97f73840 runid=615b655584623c08cdef24ecaddfdaffc95be13c ch=432 start_time=2025-08-20T10:31:56.565792-04:00 flow_cell_id=FBD58360 basecall_gpu=Quadro_GV100 protocol_group_id=SDF_08202025_064710 sample_id=SDF_08202025_064710 barcode=barcode13 barcode_alias=barcode13 parent_read_id=8df9002d-bf15-47b4-99d9-0cba97f73840 basecall_model_version_id=dna_r10.4.1_e8.2_400bps_hac@v4.3.0
TTTTGCCTGTTCTTGGTTCAGTTATAAAGCGGTATTTAACCAGAACGACTTCTGTATCTCGTGTGAGTTTTCGCATTTATCGTGAAACGCTTTCGCGTTTTTCGTGCGCCGCTTGGCTGAAAATGAGAAAAAGAATGTCTCAAATACATTTTCCACAATTACGAACAAAGCGACCTCATTAACAAAGAGTATATTTTCTATCTTTAGGTTGTGTTCCCCTTTCAAAACAGATGCGAGCTTGGGACGGCCAAAGGTTCTCATCTTAGT
+
%%&&%&%$%%%#$$#%%%%$$$%%$##$$(#&$$$)(%)+//046>C==<<8;5447/./0>>HBEBC=BSE;;::?<::2224;=CE....9334;96>DK.---<>><1*''%)),1.-+))(-.27<ELJDGCADJEEABADLHGCB9:?<7AJIIGNJCCEHLQQJFCBBBSIFSJHLLMSJMQISHILSKSSSN655555ACFFJRMKCC79JGCAHEGFPSJDDEDEDEHDBDB@A@@C7666'')8@AAAA>::976100
@c89ff9dd-e16e-429f-8c9c-4c632fd901d8 runid=615b655584623c08cdef24ecaddfdaffc95be13c ch=6 start_time=2025-08-20T10:32:25.565792-04:00 flow_cell_id=FBD58360 basecall_gpu=Quadro_GV100 protocol_group_id=SDF_08202025_064710 sample_id=SDF_08202025_064710 barcode=barcode13 barcode_alias=barcode13 parent_read_id=c89ff9dd-e16e-429f-8c9c-4c632fd901d8 basecall_model_version_id=dna_r10.4.1_e8.2_400bps_hac@v4.3.0
ATCTCCTATTGGTTCAGTTTTTTCAGCCGATATTAACCAGAACGGTTTCCATCTCGTGTGAGTTTTCGCATTTATCGTGAAACGCTTTTTCGCGTTTTTCGTGCGCCGCTTTTTAGTAAATCTGATAACTTGCAGAGACATCAACTAAAACCAAAAATTCTTTCAAGTATAGTATGATTCCTTTTTTTTTTACAATAGAAAATTATTCGAGAAAAATTAATAAAAATGTACCTAAATGTAACATGTAAGCGTTATTCATACACAATTTTAAAAGCCTGGCTATAGAACAATCGGTTTATGAATTGCAATACCCATAATGATTGTTAGAACTCATTACAAAGGTTTGTAATCTGAATTTCTGAATAAATAACAGACAATACTATGAGTATAATTAAAAAAGATATTGGGTTCCCGCCATCCGAGACCCCACTTGAAAATAAAGTAAAGTTTATCGACCTAAGATACTAAATGGAAGTACATCTGCACGAGAAAATCTTCGCCTTGAAACTGAACAGGTCTCTAATGTCCGAAATGTGTAGCTGATCATAGTCGGGCGCTCCAGCGAAACACCCCATGCAATCACAACGATGTCAGATGGAAACCCGAGTGGTCTAAGCATTTCTGGTCTAAATAAGCCGGAATTTCCAACTTCGATCCACTTTTTTAGGGTAGTGTGGTATCCAAAGATTTCCATAGAAGGCTCAGTATAATGCCATGTGTTGAAAAAAAAAAAAAAAAAAAAAAAAAAAAAAAAAAAAAAAAAAAAAAAAAAAAAAAAAAAAAAAAAAAAA
+
#$$$##$##$#%&'*(&%&&'(%#""##$)+,+,,/57:78874**+2.0-0...8=>D????<A;3--))*(&&%%&%'&++0,++,/11=?5444<N1,,'''''').,**-&&&$%'/%%$$)&&&&&$%()687AADFDCECCBENGJ@==CSID@AACAEDABCCEECFHFGHFOHF?:0=?SHKA-&$$'*++-8BG@333/00185;;;88444110597332140.-./310/0@B==67AAADCFOKJGSFDEECEA7EHACHSJSGEKGDDHE:3385,,,*))*5549,,,.EDFFIFIPIFBCBCC)(((4.,&&'((.)(),-3<=>?BGAKISFGIFIIHSFIHCB@@?<@A@BDSF@><;322+++**((&&'')*.+(+345--+*(**',1+76753;<<I<645:<CCCE;9:;?FSSQSIGSKOSGSRQKHJOG@?@@REDDDA<>=7((()**-0)('',***--.34542201///.34>>J3334?A??IGDD@?AADA:9985%%$$&--*(&&&&'''(5433...-113>555364579:<CG;=;>FCDIB@@CDBA@AI=<<79+*)'()-/8<<@A@<<?5558;;;BGB?B,>7*+01:65:974334)''.)3,(;?@BCC>;;9<A>>A;DDHLJGSHKHDCCEDECBFAB>@BGA>@FSE?ACAAA?>;;2'&&&'%%&&$#""""""""""#########"""""""""""""""""""""""""#####""""""""""""""""""""""""""""
@44a7e49d-05a0-4768-8471-efe3603f1591 runid=615b655584623c08cdef24ecaddfdaffc95be13c ch=377 start_time=2025-08-20T10:32:22.565792-04:00 flow_cell_id=FBD58360 basecall_gpu=Quadro_GV100 protocol_group_id=SDF_08202025_064710 sample_id=SDF_08202025_064710 barcode=barcode13 barcode_alias=barcode13 parent_read_id=44a7e49d-05a0-4768-8471-efe3603f1591 basecall_model_version_id=dna_r10.4.1_e8.2_400bps_hac@v4.3.0
CCATGTTATGTCCTCTACTGGTTCATTAGCCCGATATTAACGGAACAGACTTCATACTCGTGTAGACTCGCATTTATCGTGAAACGCTTTCGCGTTTTTCGTGCGCCGCTTCAGCGAAGATTTTCTCGTAGATGCATCTTCATTTAGTATCTTAGGTCGATAAACTTTACTTTATTTTCAAGTGGGGTCTCGGATGGCGGGAACCAAATATCTTTTTTAATTATACGGATAGTATTGTCTGTTATTTATTCAGAAATTCAGATTACAAACCTTTGTAATGAGTTCTAACAATCATTATGGGTATTGCAATTCATAAACCGATTGTTCTATAGCCAGGCTTTTAAAATTGTGTATGAATAACGCTTACATGTTACATTTAGGTACATTTTTATTAATTTTTCTCGAATAATTTTCGAATCCAAAAAAAAAAAAAGGAATCATACTCTATACTGAAAGAATTTTTGGTTTTAGTTGATGTCTCTGCCAGGGATTCACAGATTTTGTAGAGAAACTTTCATTCTATGCCAAAGATCATATTAGAAATATGCTTGATACTTTCTCCCTTCATTTTTTTTTTCTTTCTTCAAATTCTCAAATAAATGAACCTCTTGGATTATGTAGAGGACACAACATATGGCATAGATCAAGCAAAAATGGGTTTTGGCCAACCAAATAATAATATCAGTAGATGATGATGAATGGATGAAAATAAATTAGTTTTATTTAATTCATGATTATTGAAATTAATTTACAAAAATATTAATTAAAATAAACTTAGATTTATGTGTAACTATGGAAAAAATCTACAATACGGACTTTGGTGTGTGTGTACATTTTCAATTGAACATGAAGATCAAGAAAAGAATATTTAAATTCATTTCCACAGTACAAACAAAG
+
""####$%&&'&$$$#$&)%&()+&%%#""#'&)((**(''%##$$/%$%)+()*((('(*+3)('&%$%0;<?><@FHIGJIKK<999SGHCDBEFBS97769431+**.()*96637=749>88323;<=BABCGEDD@DSH?<SFJLNSG@AGFFFGJJKIEDFKI?DM:4;9?7(%$$&*))*++**+FINFFCCHGIHGB;<<@@@?=<0/7@AIGIMJGHBEIJKRKLSKHSSLNII=>ILOGNQLSKMHMQILFEEHHSIGMBBA8JOSISJJIHHJFHKJIHIH<;:;>@EGMLSKREECDJB@<<7668<0000/2/)*+.3113.,/)--/159<LIDDEB@ACEHFFHKSB@@@>>BBAD?=BBA@BB;;;:99B@GKJEFEA=78==B;983223=<;9>BA8657>E?86-./04=BBCE9513.643)((&&&&444./<=AA=946885557=A4339;AIEK@?:::<0*.:=674-*)((*)(++)+))+77CI@@@723348888987545540013+**)))*..,,(%%%%(()+))(&'%%&')$$$$&')'%&(''&'('''$$$$(*'%$#%%&&$%)'&&'*,*)*$$##$$#$$%##$%%$%&%#$%&$$%#$$&%$$%$$#$$&'*/0.--,,--.+(&'&()(%++')++)))(&$$$%%$$##$###$#$$#$$#$$$%%%&%##$$####%'&%&&$$$%%%&$$####$$$$)(($$$%'%%%$',-+&%%$%$$##%&*(()((&##$$%)%%$$$#"""#"###&'-,)**&&$$$%)(%$$$%(*)%%$$############$(&%%$&""#$%$##$%%$$###$&**)&&%%$%$#$%&*&&&&(%$$%%#####$&%&%#$
@779a69d7-f79d-456f-acc4-50b40ac5e6df runid=615b655584623c08cdef24ecaddfdaffc95be13c ch=456 start_time=2025-08-20T10:32:17.565792-04:00 flow_cell_id=FBD58360 basecall_gpu=Quadro_GV100 protocol_group_id=SDF_08202025_064710 sample_id=SDF_08202025_064710 barcode=barcode13 barcode_alias=barcode13 parent_read_id=779a69d7-f79d-456f-acc4-50b40ac5e6df basecall_model_version_id=dna_r10.4.1_e8.2_400bps_hac@v4.3.0
ACTGTTAACCTATTGGTTCAGTTATTGCAGAACCGATATTAACCAGAACGACTTCCATACTCGTGTGAGTTTTCGCATTTATCGTGAAACGCTTTCGCGCATTTTAGTACGCGCTTTAAATTAGAAATATGCTCCGATACTTACTATTTTTAATTTCGACCTCTTCATCAAGGACACCGATTGGCATAACAAAGTGGGTTTTGGCGCCAACCAAATAATAATATCAGTCGAGATTGAATTCATTTTTCATTCATTAGAAATTAATTTCAAAAAAGAAATTCTTAGTAAATAAACTTTAAATTATGTCTAACTCTGAAAAGAATACTTCCAATATCCGGACTTGTTCTTCGGTATTTGCTGAAGATGAGAAAAAGAATGTCTCAAATACATTTCCCACAATTACGAACAAAGCGACCTCATTAACAAAGAGTATATTTTCTATCTTAGGTTGTGTTCCCCTTTCAAAACAGATGCGAGCTTGGGACGGCCAAAGGTTCTCATCTTGGG
+
##%%*,(,,,,)(&$$%'0,,,,)'%#######$$%%%))(179;>???BAADGAQ>?2111*))*4455:<D<55/1<84=4444IDFE4444?>9,)(-,,,9&&&&&(+&&**9($$%+++++.../+**&''&(+1//+BFDB:?>/+,(,+(,567>::?=@SGHNKLSIKSSHMJD>CBCSHSOSSIKJOQLSSNNGDEGPPGDIFJMHJHSSMSIIPLECDFJSSNISCABCSS?CLFGHFDSHQSSMJGJNIKLFCDGF=>BASSNSGJKISSHJHJKHNJJSSJKSKSKSKIHEHGODC@BC@((()79<><879++++821125338877=?7?><>:56=>C<698>>?GGHDB957//CLKSJJFHEECCEHGJEHLENIF983GHOHII@=<<AGEDNSJCIFIMDFF@BDCACDSDCDCKNLJSHEFC>?;.>ABCIH=?=7=CCCHRIIMIPGHEEGILHSEDDD9999;(((*../5C?@99868871*++
@6062a9ae-c99f-4002-a3f0-df94cea20ffe runid=615b655584623c08cdef24ecaddfdaffc95be13c ch=58 start_time=2025-08-20T10:32:10.565792-04:00 flow_cell_id=FBD58360 basecall_gpu=Quadro_GV100 protocol_group_id=SDF_08202025_064710 sample_id=SDF_08202025_064710 barcode=barcode13 barcode_alias=barcode13 parent_read_id=6062a9ae-c99f-4002-a3f0-df94cea20ffe basecall_model_version_id=dna_r10.4.1_e8.2_400bps_hac@v4.3.0
TTTGCCTGTACTTGGTTCAGTTATATGTAGTTGGGTGTTTAACCAGAACGACTTCCATACTCGTGTGAGTTTTCGCATTTATCGTGAAACGCTTTCGCGTTTTTCGTGCGCCGCTTCATTGTGTATGAATAACGCTTACATGTTACATTTAGGTACATTTTTATTAATTTTTCTCGAATAATTTTCGAATCCAAAAAAAAAAGGAATCATACTATACTTGAAAGAATTTTTGGTTTTAGTTGATGTCTCTAGGGATTAGATTTGTCAGAGAAACTTACAATTATGCCAAAGATCATATTAGAAATATGCTTGATACTTTACTATTTTAAATTCGACCTCTTCATCAAGGACACCGATTGGCATAACAAAGTGGGTTTTGGCGCCAACCAAATAATAATATCAGTCGAGATTGAATTCATTTTTCATTCATTTTTAGAAATTAATTTCAAAAAAGAAATTCTTAGTAAATAAACTTTAAATTATGTCTAACTCTGAAAAGAATACTTCCAATATCCGGACTTGTTCTTGGGACTTTGCTGAAGATGAGAAAAAGAATGTCTCAAATACATTTTCCACAATTACGAACAAAGCGACCTCATTAACAAAGAGTATATTTTCTATCTTTAGGTTGTGTTCCCCTTTCAAAACAGATGCGAGCTTGGGACGGCCAAAGGTTCTCATCTTAGG
+
#&%%$%&)*'',/012471///*((('&#""%%,48;43337ABECDDCFECELGNIJJKSHOIKJLLLFISSEJFIQSIFDBACCJSSMFFFGIDA@@@??@HKEIIJFKHHBI=8:IJLSJFJIELNGJLKIJJGHGSSHSHHFFGBK=<<BEDDECGSSKSMKGSKSSSIIB@BBCSSSQQSG>>=>DGGJBCSSSSSJSGONSHSGHMOMIFD@?>BGSIF531231--18AD3110011160.-,)''+*-0--29998?<;==>>GA444&'$$$'((--71>ACINBBEHMHDFFHJGKIBB@BEGSLIFSSSKSKIDHEC@@<>>;<<7654<<FSFESELSISHLLMHLHGHKGKSLFSKQHSKIIKHJCCCEJF@@?@GEFCLPSRHFMM73226@@ADEHGIISKDAD@ELKSIIJIFC2((((225AKMHED>D?CFHSSKIFISINKHKKHNISJCLSSJOSSSFSRSPJJIOSLHOSNHD<AELLKSICDCA>>:6.80.,,,,-78000,43.///.--/.2337:2..''&&*--//&&&-,&###$()0)((((119;AEGDDMHEGEFJSILSB@@CJICCA@HIDGGSNIFOILHNSMLJHGEEHHDHGSONSGDG<DCCAEKCFGGSS0//1CB<;;;@>778=@..-/779?GGEHFEGH=<4)()
@f69756c4-0855-49ef-abd9-e26f50ff215e runid=615b655584623c08cdef24ecaddfdaffc95be13c ch=189 start_time=2025-08-20T10:32:26.565792-04:00 flow_cell_id=FBD58360 basecall_gpu=Quadro_GV100 protocol_group_id=SDF_08202025_064710 sample_id=SDF_08202025_064710 barcode=barcode13 barcode_alias=barcode13 parent_read_id=f69756c4-0855-49ef-abd9-e26f50ff215e basecall_model_version_id=dna_r10.4.1_e8.2_400bps_hac@v4.3.0
ATATGTCCTGTTCTCGGTTCAGTTGAACCGTCTTTGACCAGAACGACTTCCATACTCGTGGTGAGTTTTCGCATTTATCGTGAAACACTTTCGCGTTTTTCGTGCGCCGCTTCACAGAGACATCAACTAAAACCAAAAATTCTTTCAAGTATAGTATGATTCCTTTTTTTTTGGATTCGAAAATTCTTCGAGAAAAATTAATAAAAATGTACCTAAATGTAACATGTAAGCGTCACTCATACACAATTTTAAAAGCCTGGCTATAGAACAATCGATTTATCAATTGCAATACCCATAATGATTGTTAGAACTCATTACAAAGGTTTGTAATCTGAATTTCTGAATAAATAACAGACAATACTATCCGTATAATTAAAAAAGATATCTTGGTTCCCGCCATCCGAGACCCCACTTGAAAATAAAGTAAAGTTTATCGACCTAAGATACTAAATGAAGATGCATCTACGAGAAAATCTTCGCCTTGAAGAATTGAACAGGTCTCTAATGTTCGGAATGTTGTAGCTGATCATAGTCGGGCGCTCCAGCGAAACACCCCATGCAATCACAACGATGTCAGATGGAAACCCGAGTGGTCAAGCATTTCTGGTCTAAATAAGCCGGAATTTCCAACTTCGATCCACTTTTTTAGGGTAGTGTGGTATCCAAAGATTTCCATAGAAGGCTCTGTAAGG
+
#$%%)*++,&&%###$$$$#$$$&$#""#"#$%()'//0779:9:<;;859<>==BBFHCHD@A=>:@B655899989322277<8))))4../96447>0///555899<:68A@BDEIMGD;66::;:;ACCBEGSMRHIISJLSJSIKSJESJIIMHFSSS?<AIKHSD3348:<655;FD=/---7==?=FMSSFA@B?EIISDMFJHHIILKKKOQIJFIFG?===21'(+,+-<4345??=;BC555<==;<=?DGKG7567<+++*)'&')&)('))345BGIJKEFHSHHNLGJFHSONHLISS64543768?FSJSQILHOPIHHMDDDGBFGESJIKKSGSLJJHKDEGFHKHGFLLLSLMOKHBC;<><9/..4&%&&0431444ACDSJFKFGH=A@@AFNSISJIJFGHSKKFOSMH@MHMKFJJES>=6;..<>:;EHDQMSIEFDKJKGHF4339@@>A:B64535>C==4,(,'**+>DFNHIMGIHKLSILJJSLHSSSSHMLMLNLMSFSGD888///0H>===JIGSBCFJP=B@967?>@==CEFHGHLCCEESHSEJFKFSSQKJJEBBC//./2+)+./158@)((*0**=D>>??@?@@EEHEGGEBCBDDDGJEEENIHOOSSCFHGK?>??AEA@?AAAEGIMIBGISSAE@@>>9300*&%&&&-,
@42d125d2-68c5-4aab-bd3a-fb8667c67c67 runid=615b655584623c08cdef24ecaddfdaffc95be13c ch=493 start_time=2025-08-20T10:32:35.565792-04:00 flow_cell_id=FBD58360 basecall_gpu=Quadro_GV100 protocol_group_id=SDF_08202025_064710 sample_id=SDF_08202025_064710 barcode=barcode13 barcode_alias=barcode13 parent_read_id=42d125d2-68c5-4aab-bd3a-fb8667c67c67 basecall_model_version_id=dna_r10.4.1_e8.2_400bps_hac@v4.3.0
GTTTTGTTAGCCTGAACAGTTGTTATGAAAAACTAGAATATAAACAGACTCCATACTCGTGTGAGTTTTCGCATTTATCGTGAAACGCTTTCGCGTTTTTTCGTGCGCCGCTCACAGCTGGAGCGCCCGACTATGATCACTACAACATTCCAAACATCAGAGACCTGTTCAGTTTCAAGGCGAAGATTTTCTCGTAGATGCATCTTCATTTAGTATCTTAGGTCAATAAACTTTATTTATTTTTCAAGTGGGGTCTCGGATGGCGGGAACCAAATATATTTTTTTAATTATACGGATAGTATTGTCTGTTATTTATTCAGAAATTCAGATTACAAACCTTTGTAATGAGTTCTAACAATCATTATGGGTATTGCAATTCATAAACCGATTGTTCTATAGCCAGGCTTTTAAAATTGTGTATGAATAACGCTTACAGTGTACATTTAGGTACATTTTATTAATTTTTCTCGAATAATTTTCGAATCCAAAAAAAAAGGAATCATACTATACTTGAAAGAATTTTCGTTTTAGTTGATGCTTCTGCAGATTAGATTTGTAGAGAAACTTTCATTTATATGCCAAAGATCATATTAGAAATATGCTTGATACTTTACTATTTTAATTCAACCTCTTCATCAAGGACACCGATTGGCATAACAAAGTGGGTTTTGGCGCCAACCAAATAATAATATCAGTGAGATTAAATTCATTTTTCATTCATTAGAAGATGATTGAAAAAAGAAATTCTTAGTAAATAAACTTTAAATTATGTCTAACTCTGAAAAGAATACTTCCAATATCCGGACTTGTTCTTTGGGTATTTGCTGAAGATGAGAAAAAGAATGTCTCAAATACATTTTCCACAATTACGAACAAAGCAACCTCATTTAACAAAGAGTATATTTTCTATCTTTAGGTTGTGTTCCCTTTCAAAACAGATGCGAGCTTGGGACGGCCAAAGGTTCTCATCTTAGG
+
$%%++('&##$$$%')*++*'#$##&&##%$$#$#"##$%&&'('$##$%$&*00,,,.47='''*@CH=<<?>@?>@<555@@AC@@?>F><<99;7<@DC@A=<...-*)%$'&',.117CI77784444CC4344:899A:9::;;/>***+*-&%%%.0:::2-+'&'')0/3:=?A333362./0./,*+'()+***+0..)*++:56633443('()'%$$&'(&''*-+,-.8643=*)))+./////--.::ABCA?GEFAB@3225;;*0)))2;?>LAEFFDHEDFHGGIHGNEEDA?=?:<;1.//,----?BD7:9:675:98;>B?@;3B;79'%%%%&&&'+,,77444;:)(*;<9::;>BA>==>@CFEGBCBEIKGFFJGFIKHJKD@BFPKFSPJLEEEBAB@?=;9------,)'''''+''147C=<<>AS>>7>A>+++.?CDCC>=6567=GCA3B@1+*++4766=FCFLHHFB@B@=<====>BBBD51115:91,,,+&%''>4'&&-(((())&$$(+-,&&)$$%%&%&($$$$$%&'''*+,,-)&(&&))/06:CDD>==554,+-/499:9::;JJJLEDCPKMSJHFSN?C:F8''')5.,,,5:=?CEFFFCFB;=CEBDCBIGDG<>CDIG=,/<>=555;<<:=?@DMHHCDDBABBD2)''%%%&&(*()+69::8766))))-(((&-,-%%$$%$'(5427>;=58??<544.((3335***.12:7621:99111155@D<;;<DJHGHIIKGGJJFOSHEM<;::A@EGGIB@9;0)))*322//00-/;BA@<;;<?LMLGGHKEGGIDBDDDSSEDD@BFE==IJLFFC;:;<CAACI....=;::73/<GGHRSFDFKIMSNSSH<44GSI><CADDHPGA@7:C52E543375442221*(((,,--.-.***,15:99<6334:=;:,&&%
@6456cc8c-1be5-45c2-b272-6ce01667f038 runid=615b655584623c08cdef24ecaddfdaffc95be13c ch=258 start_time=2025-08-20T10:32:20.565792-04:00 flow_cell_id=FBD58360 basecall_gpu=Quadro_GV100 protocol_group_id=SDF_08202025_064710 sample_id=SDF_08202025_064710 barcode=barcode13 barcode_alias=barcode13 parent_read_id=6456cc8c-1be5-45c2-b272-6ce01667f038 basecall_model_version_id=dna_r10.4.1_e8.2_400bps_hac@v4.3.0
ATGTTGTGCTTGGTTCGGTTATTGAAAATATCGATATTAACCAGAACGACTTCCATACTGGTGTAAGTTACCGCATCGTGAAACGCTTTCGCGTTTTTCGTGCGCCGATTCAAGGGATTAGATTTGTCAGAGAAACTTTCATTCTATGCCAAAGATCATATTAGAAATATGCTTGATACTTTACTATTTTAAATTCGACCTCTTAGTAGGACACCGATTGGCATAACAAAGTGGGTTTTGGCGCCAACCAAATAATAATATCAGTCGAGATTGAATTCATTTTTCATTCATTAGAAATTAATTTCAAAAAAGAAATTCTTAGTAAATAAACTTTAAATTATGTCTAACTCTGAAAAGAATACTTCCAATATCCGGACTTGTTCTTCGGTATTTGCTGAAGATGAGAAAAAGAATGTCTCAAATACATTTCCACAATTACGAACAAAGCGACCTCATTAACAAAGAGTATATTTTCTATCTTTAGTCGTTGTGTTTCCCTTTCAAAACAGATGCGAGCTTGGGACGGCCAAAGGTTCTCATCTAG
+
%%'**&%$#$$&(*+)&&%(+-(%$#$###$#$'+,33,>?@>;@CEBBAAGJKII?>>22213-,)++%))()((&%%)@DGKEHGHLCCACFEDEHEBCBE///-100<BEEKGHHJISKSQLDSSH@>?>KIHSHKACDDFCEEEEIIGLSMKGLJHGGEGIJKHLKJPLKLFOJLKHQJHJ;.,?B??ADSA;;;;ECD<**+'''+-.68=AFKHHGHFFNHIOKHERIFEHSK@>?ABCCISCDGFFHFSKGFRMFLHSJGDGJLQGEGEJ>;>==?A:6682=@DBECDGLJIFA;@9667KSHBCGLKIJNQFJEGSSJLKILHSQISMIHJSSFJSIGHJHMKFHKMIGJSSHFD>D?BEGSEA8GILSSHSKKGSCDAAADE:8.--.=@><1/-/2<CCEIIGCMGJLLFMILMSHFEEPGEJHGGSIIHJPNSLMNSHLSIGHFEBJSKSHSSNSSFSSPIKSG>>8653*%%%&*+..44:,.8AAB:9>AIKHGFDFHEDDCBEFADCASGEEHEFGGIK@;:64544&%
@4d4ef7d5-4c0d-4e14-abaf-b3d4c4d27689 runid=615b655584623c08cdef24ecaddfdaffc95be13c ch=24 start_time=2025-08-20T10:32:41.565792-04:00 flow_cell_id=FBD58360 basecall_gpu=Quadro_GV100 protocol_group_id=SDF_08202025_064710 sample_id=SDF_08202025_064710 barcode=barcode13 barcode_alias=barcode13 parent_read_id=4d4ef7d5-4c0d-4e14-abaf-b3d4c4d27689 basecall_model_version_id=dna_r10.4.1_e8.2_400bps_hac@v4.3.0
ATGTTGTATCTGGTTCTGGAAAATAATGTTTAGTTTCAAACGACTTCCATACTCGTGTGAGTTTTCGCATTTATCGTGAAACGCTTTCGCGTTTTTGGTGCGCCGCTTCAGCGAAGATCTTCTCGTAGATGCATCTTCATTTAGTATCTTAGGTCGATAAACTTTACTTTATTTTCAAGTGGGGTCTCGGATGGCGGGAACCAAATATCTTTTTTAATTATACGGATAGTATTGTCTGTTATTTATTCAGAAATTCAGATTACAAACCTTTGTAATGAGTTCTAACAATCATTATGGGTATTGCAATTCATAAACCGATTGTTCTATAGCCAGGCTTTTAAAATTGTGTATGAATAACGCTTACATGTTACATTTAGGTACATTTTTATTAATTTTTCTCGAATAATTTTCGAATCCAAAAAAAAAGGAATCATACTATACTTGAAAGAATTTTTGGTTTTAGTTGATGTCTCTGCAGGGATTAGATTTGTCAGAGAAACTTTCATTCTATGCCAAAGATCATATTAGAAATATGCTTGATACTTTACTATTTTAAATTCGACCTCTTCATCAAGGACACCGATTGGCATAACAAAGTGGGTTTTGGCGCCAACCAAATAATAATATCAGTCGAGATTGAATTCATTTTTCATTCATTAGAAATTAATTTCAAAAAAGAAATTCTTAGTAAATAAACTTTAAATTATGTCTAACTCTGAAAAGAATACTTCCAATATCCGGACTTGTTCTTCGGTATTTGCTGAAGATGAGAAAAAGAATGTCTCAAATACATTTTCCACAATTACGAACAAAGCGACCTCATTAACAAAGAGTATATTTTCTATCTTTAGGTTGTGTTCCCCTTTCAAAACAGATGCGAGCTTGGGACGGCCAAAGGTTCTAGATCTACAGTG
+
$$()(###$$$#%)*'&$"#$$$###$$%&)''''&%$%&)*))))*+1378<:;;<DDGGJFNKKJDFIDIHSGCFEJHSSBBCDSGBC@?<:9=****2111,,,-/...)(()63('''69;=32222>BC@?A?BE@B=<<;;<<645DHFEDDJIHJIISKFFHKFGHSSJEDCGJHSIIOSFEEACEFFEGJI@@?BIEFA@>=0218B=<;BC>89CBDGLHGHPJJSGIGIJBJHCCDCCJHNKLNH8777EDEJHSKMEH;KSSKMJIGHGMIOHJIHISMSMSJHMLKOCSLISMPKDCBBMLIKKHGEKIIMLSIJIGGC>?F?CCGIEHSLSNJQHEGK::::FED0000AC664678;EECKILFFGPMFFKSKKSNHSSESSSLJIJGFSMEE>S71'&'(4789DCKSSSGE@EIGOGIJHDLFKIGLDIGNLSGEBQSJ87:DSSLMSJIIIIMNSPMIMLSHKIEKJJJGSJJIKJSJHKSIGNSH<:;;==8)))6346=;9557000//ACJSJLIHEEAAJN655LGLIMSGSK???FSGEDDEFEKODDNFDKHRIIISIIJIGIKDFSKGKISLJSIOSRISSLEFISGILSGIIPESOFNISGSJIIFIKMHFKQHEKFIJFLIGSSSDDI:::75557JSLIFGJQ?;;:DLEBEEHPKJSDBDGILJPSSINSSSSIHNSILHEISSOMHGFIEFHSKSLLFDEEBC==;:;7779ABHHE::::B@<=?CGJGJSHFDDHJE;;9:;>8EHLKFHMELFLMGOSGISHSJMG>HOIJJGA???CLKJHB=<<=EEHSIGGMPJFLSMFHGHGHIPSBCGIHEKMSDGILHHJH>CCADG40BABNS@?>>@B???@DFB?CHE@@?ABJFGFIDA2*****4.($$#$
@33fdc464-242d-4e14-bbf9-740fa6b5a9eb runid=615b655584623c08cdef24ecaddfdaffc95be13c ch=80 start_time=2025-08-20T10:32:15.565792-04:00 flow_cell_id=FBD58360 basecall_gpu=Quadro_GV100 protocol_group_id=SDF_08202025_064710 sample_id=SDF_08202025_064710 barcode=barcode13 barcode_alias=barcode13 parent_read_id=33fdc464-242d-4e14-bbf9-740fa6b5a9eb basecall_model_version_id=dna_r10.4.1_e8.2_400bps_hac@v4.3.0
TTTTTTGCTTGGTTCAGTCTTCTGCCATGGCCTTTAACCAGAACGACTTCCATACTCGTGTGAGTTTTCACGTTCTCGTGAAACGCTTTCGCATTTTCATCACTTCAGAAGTCATTT
+
"#%%&%##$%%&)*+)((%$$#"""###"""##$(&'))())-++45575:8987:3112;/....442**())(&&-/0;<<D<<<<C2/-*)&(42%%%%&&&(++*004/)(('
@841cfe61-acc3-4232-b1e3-8c6fab6acc35 runid=615b655584623c08cdef24ecaddfdaffc95be13c ch=112 start_time=2025-08-20T10:32:39.565792-04:00 flow_cell_id=FBD58360 basecall_gpu=Quadro_GV100 protocol_group_id=SDF_08202025_064710 sample_id=SDF_08202025_064710 barcode=barcode13 barcode_alias=barcode13 parent_read_id=841cfe61-acc3-4232-b1e3-8c6fab6acc35 basecall_model_version_id=dna_r10.4.1_e8.2_400bps_hac@v4.3.0
ATGTTTATGTCCTGTACTTGGTCATTGAAACCAGATATTAACCAGAACGACTTTAGTACTCGTGTGAGTTTTTAATTTATCGTGAAACGCTTTCGCGTTTTTCGTGCGCCGCTTCAGATAGAAAATATACTCTTTGTTAATGAGGTCGCTTTGTTCGTAATTGTAGAAAATGTCTTTGG
+
()///+)&%%$$%%&'')(')*%$%%###%#####%&&'%%%$#$$&*''&&+&#$$$%.-./.2--,,.-,,**)*,'3669:<<?FE><<F=66////6@3--)****)*2636667???AHNSIKSFBB@BI?DDADF;::881*))*+'+***+,-.*('$$%&(())*&&*)&'
@0a7a19b5-ae69-4343-b812-591bf9c97d3c runid=615b655584623c08cdef24ecaddfdaffc95be13c ch=155 start_time=2025-08-20T10:32:38.565792-04:00 flow_cell_id=FBD58360 basecall_gpu=Quadro_GV100 protocol_group_id=SDF_08202025_064710 sample_id=SDF_08202025_064710 barcode=barcode13 barcode_alias=barcode13 parent_read_id=0a7a19b5-ae69-4343-b812-591bf9c97d3c basecall_model_version_id=dna_r10.4.1_e8.2_400bps_hac@v4.3.0
TTATGTTCACTCTACTTGGTTCAGTTATGGGAACCGATATTAACAACCAGAACGACTTCCATACTCGTGTGAGTTTTCGCATTTATCGTGAAACGCTTTCGCGTTTTTCGTCGCTTCATTGTTATGCCAATCGGTGTCCTTGATGAAGAGGTCGAATTTAAAATAGTAAAGTATCAAGCATATTTCTAATC
+
#%$$$%&$####$$%+,''(*1*))*65&$####$$&&##$###$%%%%''((4335746577:C?@ABJKJGFFSSNJIGGAKEEA?AADHJH=9832,--89,**:1++(((()*+@DS@@??GEJKESHFGFGIMOSMEHLISBIKSJJNEDCCOMA==:9/-.-.23433.-..358:56534***%
@c1b0ef94-96c6-4046-b36f-c4e409c606e6 runid=615b655584623c08cdef24ecaddfdaffc95be13c ch=87 start_time=2025-08-20T10:32:34.565792-04:00 flow_cell_id=FBD58360 basecall_gpu=Quadro_GV100 protocol_group_id=SDF_08202025_064710 sample_id=SDF_08202025_064710 barcode=barcode13 barcode_alias=barcode13 parent_read_id=c1b0ef94-96c6-4046-b36f-c4e409c606e6 basecall_model_version_id=dna_r10.4.1_e8.2_400bps_hac@v4.3.0
ATGTTTTGTCCTGTTCTTCGTTCATCAGCCGCCGGATATTTGACCAGAAACGACTTCCATACTCGTGTGAGTTTTTCGCATTTATCGTGGAAATGCTTTCCGCGTTTTTCGTGCGCCGCTTCATTGGTCTGGGGGGGGGGGGGGGGG
+
%%%%&'%$&&&((('&'(,./.'%%$"#$&%$%%'&'**+*%%%&2345703344A@E@F@:93)))+('&$%%-9===>>A@<<.,,,**04560/00-4./666:BD1//17)(((...//1)%%%%%&'())***))(&$####
@b95c8ff4-8d42-4351-bd08-092ae6b93bdf runid=615b655584623c08cdef24ecaddfdaffc95be13c ch=444 start_time=2025-08-20T10:32:44.565792-04:00 flow_cell_id=FBD58360 basecall_gpu=Quadro_GV100 protocol_group_id=SDF_08202025_064710 sample_id=SDF_08202025_064710 barcode=barcode13 barcode_alias=barcode13 parent_read_id=b95c8ff4-8d42-4351-bd08-092ae6b93bdf basecall_model_version_id=dna_r10.4.1_e8.2_400bps_hac@v4.3.0
TTATGTCCTATTTACTGGTTCAGTTGTTATAAGCCAACCGATATTTGACAGAAACGACTTCCATACTCGTGTGAGTTTTCGCATTTATCGTGAAACGCTTTCGCGTTTTTCGTGCGCCGCTTCACACACTACCCTAAAAAAGTGGATCGAAGTTGGAAATTCCGGCTTCTGCGACCAGAAATGCTAGACCACTCGGGTTTCCATCTGACATCGTTGTGATTGCATGGGGTGTTTCGCTGGAGCGCCCGACTATGATCAGCTACAACATTCCGAACATTAGAGACCTGTTCAGTTTCAAGGCGAAGATTTTCTCGTAGATGCATCTTCATTTAGTATCTTAGGTCGATAAACTTTACTTTATTTTCAAGTGGGGTCTCGGATGGCGGGAACCAAATATCTTTTAATTATACGGATAGTATTGTCTGTTATTTATTCAGAAATTCAGATTACAAACCTTTGTAATGAGTTCTAACAATCATTATGGGTATTGCAATTCATAAACCGATTGTTCTATAGCCAGGCTTTTAAAATTGTGTATGAATAACGCTTACATGTTACATTTAGGTACATTTTTATTAATTTTTCTCGAATAATTTTCGAATCCAAAAAAAAAAGGAATCATACTATACTTGAAAGAATTTTTGGTTTTAGTTGATGTCTCTGCAGGGATTAGATTTGTCAGAGAAACTTTCATTCTATGCCAAAGATCATATTAGAAATATGCTTGATACTTTACTATTTTAAATTCGACCTCTTCATCAAGGACACCGATTGGCATAACAAAGTGGGTTTTGGCGCCAACCAAATAATAATATCAGTCGAGATTGAATTCATTTTTCATTCATTAGAAATTAATTTCAAAAAAGAAATTCTTAGTAAATAAACTTTAAATTATGTCTAACTCTGAAAAGAATACTTCCAATATCCGGACTTGTTCTTCGGTATTTGCTGAAGATGAGAAAAAGAATGTCTCAAATACATTTTCCACAATTACGAACAAAGCGACCTCATTAACAAAGAGTATATTTTCTATCTTTAGGTTGTGTTCCCCCTTTCAAAACAGATGCGAGCTTGGGACGGCCAAAGGTTCTCATCTAAG
+
#%%%'')('&%%%(,-$%();:9750-,##""#$&%$#%%()(**)&((%&((*/001567@BN<;::==?MDIBDEGFEBBEKGFFGDCDEGNILHBDBFDHLNEEEDJ;999GAC?:;<=86643(('&''*0346DE><>A@BCH@>AFGKIGHLHSI633/+,3())***-58:<?LEFSC758;<BDFBBDELSKLF@KLKQHJSIHFHIMJIJSHFHKSHGHPGM;::<HGFDCIOPEBEEFIGGIGQIFAAAAKIPKGOSSGEIAAACLSKGESGJLHGBSSFGGRLRLJRSMSJLLSKJSHIKJFFLLSKSSSLGMSS755683IECEEDA;>BGHEDDFSMHHSI<667S8878HE@AAFJQHNIGLGJOKHSQMBKLGHLHSHQJHDA-)3++?AC@AAABCCDILSIJG@CCBFDA>>AAAEIFSLHSKSLLHIEFEEFLGOSLSSKIISSLA@@@DAAA@GIJSJHFFKSKKFJHLIKQOIIJMHKRLONSSIGHISSJIIKEGFDCEFFNJSKGSHKLSSJIDCCHLHIOSLIJFIIJSLSHJISSISHNSKQKLIGLDSSSGGIOMGSSSKKDDIKIQIJHSJSFB@?ASGCGHDISSHGECHLSODCDDCDDAAKIBFEKJKJGDSSQJHNESSPEISHMSJSMFJJMPESSSNSJKILGSGHIJGKJKIILISMKDEMGHHHGSSIFHGM?D765455(('11=>>;;::9;CE955FKILKNHLJSLLEMEEFJGHKFGFKSSSRNHJSOLHJPGF@?@;<::=7312011)'))448;89878<;>?JCSLJLKSJSH@=>4444BCA((''(&&**07::CEHHESGKLSGJRSNKRSF<9?IMSMDEJMGNJHGIKIHSSSSSJNKSHHKHJESKLPHFKLISIIFHMLKIKNSSMSHFSJOHFMEF;IFFGFFJJGSSEJEHIFCEDFSEHJGGD?:;;=FSKDSIJISJKE@BCLSS??>>EDGCESHLFRE@@@EBCADKDDFESJHOSCKGDFPFSDACFEFGFG0*)*9;;=ADDQGMMGPD:AC@F=?=<C9;HF2113>>9999>=4559>5444:;@DKEECEAAA<9('%
@f17b1a6e-049a-465a-8644-8f1eb5ba8aba runid=615b655584623c08cdef24ecaddfdaffc95be13c ch=401 start_time=2025-08-20T10:33:10.565792-04:00 flow_cell_id=FBD58360 basecall_gpu=Quadro_GV100 protocol_group_id=SDF_08202025_064710 sample_id=SDF_08202025_064710 barcode=barcode13 barcode_alias=barcode13 parent_read_id=f17b1a6e-049a-465a-8644-8f1eb5ba8aba basecall_model_version_id=dna_r10.4.1_e8.2_400bps_hac@v4.3.0
TGTGTAACCTACTGGTTCAGTACTGAAAAAGCGATATTAACCGGAACGACTTGCCATTCTCGTGCTCGTTTCGCATTTATCGTGAAACGCTTTCGCGTTTTTGGTGCGCCGCTTCCACTGGCTATAGAACAATCGGTTTATGAATTGCAATACCCATAATGATTGTTAGAACTCATTACAAAGGTTTGTAATCTGAATTTCTGAATAAATAACAGACAATACTATCCGTATAATTAAAAAAGATATTTGGTTCCCGCCATCCGAGACCCCACTTGAAAATAAAGTAAAGTTTATCGACCTAAGATACTAAATGAAGATGCATCTACGAGAAAATCTTCGCCTTGAAACTGAACAGGTCTCTAATGTTGGAATGTTGTAGCTGATCATAGTCGGGCGCTCCAGCGAAACACCCCATGCAATCACAACGATGTCAGATGGAAACCCGAGTGGTCTAAGCATTTCTGGTCTAAATAAGCCGGAATTTCCAACTTCGATCCACTTTTTTAGGGTAGTGTGGTATCCAAAGATTTCCATAGAAGGCTCAGTATTGAGGG
+
%$##$$###&(*-)*,.3,*+%%$$##$$%%%%$''%&'*******-(''(*('(')*%$##%%%$##%&,--134666=4334FLGE?@?<=;;>>>51.A66679.-,*++)%%''*,9@@@>2/./18444879?B=CBCBAFDGGJSIFGHFGCCSA<@ADGLGEFFCEFGMJJEIHOLCHKKMGSSNILHLLSJHSSHHSJSNJLSKSHFHGSHGMMECSSGEIGSJJSSDJEMSSSHGEFFLLFSM8775CDIGEA;IFGPHSL;9:;GFIDNSKGLSSKJIQIIJJJKJOOSSLGPIMKSMIJHSFMHSIMKSAA@A;96116.--4431+,--/3-.?A>ABDHHHFHLFGEDLDFFE;(((.;9::9<DCBCAAAFGG6666EHHIIKGGG@@@KILSJSLGJLLJHEKFOO8888@>=>@SGFIEOGSIKMKIMB@?@MJLQGHHBF=<==AB/.,++,..0..223*))))3*(<5=>>A?@CBKHD@IDIISSGISKLSLIHGGDKDFKMHMLNIE=IPFLFGHPIEILL@721,+($%%&%
@2a114437-9056-4733-8553-0e1339dd3d76 runid=615b655584623c08cdef24ecaddfdaffc95be13c ch=377 start_time=2025-08-20T10:32:54.565792-04:00 flow_cell_id=FBD58360 basecall_gpu=Quadro_GV100 protocol_group_id=SDF_08202025_064710 sample_id=SDF_08202025_064710 barcode=barcode13 barcode_alias=barcode13 parent_read_id=2a114437-9056-4733-8553-0e1339dd3d76 basecall_model_version_id=dna_r10.4.1_e8.2_400bps_hac@v4.3.0
ATGGCCTGTACTTGGTTCAGTTCCTTGGAACCGATATTAACAGAACGACTTCCATACTCGTGTGAGTTTTCGCATTTATCGTGAAACGCTTTCGCGTTTTTGGTGCGCCGCTTGGAATTGGTTTATGAATTGCAATACCCATAATGATTGTTAGAACTCATTACAAAGGTTTGTAATCTGAATTTCTGAATAAATAACAGACAATACTATCCGTATAATTAAAAAAGATATTTGGTTCCCGCCATCCGAGACCCCACTTGAAAATAAAGTAAAGTTTATCGACCTAAGATACTAAATGAAGATGCATCTACGAGAAAATCTTCGCCTTGAAACTGAACAGGTCTCTAATGTTCGGAATGTTGTAGCTGATCATAGTCGGGCGCTCCAGCGAAACACCCCATGCAATCACAACGATGTCAGATGGAAACCCGAGTGGTCTAAGCATTTCTGGTCTAAATAAGCCGGAATTTCCAACTTCGATCCACTTTTTTAGGGTAGTGTGGTATGAAAGATTTCCATAGAAGGCTCAGTATTGA
+
$%'%''(&%#$)*&&')*'''($##'%$##"#$$%%$%%,322345///0=6554/...4:=F7777CEH=;<@JHDEHDFGSJSGJ;:::F=;<BACDHN.--/;884)*))&%%%%($$+.5./'''&)))888<=<?BEDEGIKSESJJSLIL=<<<MSIHCCBJISSHKMSLSQSSSSJSHJKJIJFSCKHLROCB<:)))B<;;;@@AHFSGGLEECGPSPSGGPOID@>>>;;)/&&;=76568<>@DE4445=DIQKLSLGISHSJLGGMHJ656:;=>@GMMECC::EBIMSFHFFHSH??=@***5BGGSFDE@:9:=FAFNSIJHSLSLFEHFGDDFFHD;8)(()46;;<<=@@AHA@BAAB@BC?=<=?BCBDG?>>0//0B1111@@ADEACCDJHHMHDCDISE777:4545??@?==<?ABDEIMEJG653?<<--.12..67333360001674.:89;9:7:;;=A?GJGLKSS@BSKSNNJHE===<>::<=H?;<=>B?C<<<<<>>@?87765'$$
@6dfe94c8-4d7e-4769-9181-83c3a20e8453 runid=615b655584623c08cdef24ecaddfdaffc95be13c ch=296 start_time=2025-08-20T10:33:13.565792-04:00 flow_cell_id=FBD58360 basecall_gpu=Quadro_GV100 protocol_group_id=SDF_08202025_064710 sample_id=SDF_08202025_064710 barcode=barcode13 barcode_alias=barcode13 parent_read_id=6dfe94c8-4d7e-4769-9181-83c3a20e8453 basecall_model_version_id=dna_r10.4.1_e8.2_400bps_hac@v4.3.0
CTGTTCCTGTACTTCGTTCGGTTGTGCCATGCCGATATTAACCAGAACGACTTCCATACTCGTGTGAGTTTTCGCATTTATCGTGAAACGCTTTCGCGTTTTTCGTGCGCCGCTTCAGTAGATGCATCATTTAGTATCTTAGGTCGATAAACTTTACTTTATTTTCAAGTGGGGTCTCGGATGGCGGGAACCAAATATCTTTTTTAATTATACGGATAGTATTGTCTGTTATTTATTCAGAAATTCAGATTACAAACCTTTGTAATGAGTTCTAACAATCATTATGGGTATTGCAATTCATAAACCGATTGTTCTATAGCCAGGCTTTTAAAATTGTGTATGAATAACGCTTACATGTTACATTTAGGTACATTTTTATTAATTTTTCTCGAATAATTTTCGAATCCAAAAAAAAAAGGAATCATACTATACTTGAAAGAATTTTTGGTTTTAGTTGATGTCTCTGCCGGATTAGATTTGTCAGAGAAACTTTCATTCTATGCCAAAGATCATATTAGAAATATGCTTGATACTTTACTATTTTAAATTCGACCTCTTCATCAAGGACACCGATTGGCATAACAAAGTGGGTTTTGGCGCCAACCAAATAATAATATCAGTCGAGATTGAATTCATTTTTCATTCATTAGAAATTAATTTCAAAAAAGAAATTCTTAGTAAATAAACTTTAAATTATGTCTAACTCTGAAAAGAATACTTCCAATATCCGGACTTGTTCTTCGGTATTTGCTGAAGATGAGAAAAAGAATGTCTCAAATACATTTTCCACAATTACGAACAAAGCGACCTCATTAACAAAGAGTATATTTTCTATCTTTAGGTTGTGTTCCCTTTCAAAACAGATGCGAGCTTGGGACGGCCAAAGGTTCTCATCTTACAGATG
+
%%&',''+**)(+*''()+(((,*('((&#""$%&&&((%&//../16:;:<=8ICFGEGDBDEF>;;;?BNHFEFCE====>IHMHMHJDIDOJIFKHBNIE=;;<FHFC=99?10/..-+,+-,++022515=<>===56<<4----@B-,,@BBCCJIKESLE>=<C@?@FC655::;DBBA@EBBHA5578><<<<:==FKIEIJIEHFKHIISSGINIKHFHHLSLLJSHHHISISLLSKLSRSHKSHIOKLSCJHBHGEG)('&''**+7=@C;:::GSECBADGEHSSSLSHSJOGNSEHGJHHIKJIGJEEIFHHLFSESSHSINSSKHJGHIHFIHKIKLSEHJGLOIHIKMIFGSSFCDNSHMHSSSJJIKHKISSSHG?>AAGSSJCSOL=6524KEDEHSSSSSKGFDHSDBBBKJGJLSIMHNFKILE?7@BD?@AKSSHFGGKOJHH<;7779-&&&'*&&'(((*.++,->?LSFFFJGBDIECDEEC?:;IHILJILECD;;;CE=<;67+++,BDEDDD@KHKSSLIGIHHSSGMGHSKGJNKKCECEENNLJHLHGLSGKHKJHJLIMNSKSISKSSKGSLSD@@@ACHEC??B<=SNSIFGIHFNGOGIDFGEJC>?ADGHH?FGGNGHJGJHJSLMKSG;9=DSJSJD9;FS=<;;>@GFSSKHLICDACBDIHHSJSKHIGLGGIEKLSOSSJJGEJPDAEDEGFHAA1DGGSSLHGSSR64413DHC>CBCCDD24''(/<DFMKOMHGSEFDCEIIHIGFGFSHSJMJJSSIA<;;>KNHMD@@@BH65556EFA==CEHDCDFISSMHGHLLIEIFDEFJJNJIK?DLFICAGJJSIDDCDCA@BABDC555364326778FGGHFMIIFFCD1.(&$##
@772d774b-607f-44ed-9bbf-8fcd9dde8b10 runid=615b655584623c08cdef24ecaddfdaffc95be13c ch=189 start_time=2025-08-20T10:33:02.565792-04:00 flow_cell_id=FBD58360 basecall_gpu=Quadro_GV100 protocol_group_id=SDF_08202025_064710 sample_id=SDF_08202025_064710 barcode=barcode13 barcode_alias=barcode13 parent_read_id=772d774b-607f-44ed-9bbf-8fcd9dde8b10 basecall_model_version_id=dna_r10.4.1_e8.2_400bps_hac@v4.3.0
ATGTTATCTACTCGTTCAGTTATTGTTGAACGATCTAACCAGAACGACTTCCATACTCGTGTGAGTTTTCGCATTTATAGTAAAACACTTTGCGCGTTTTTGGTGCGCCGCTTCATTGATGAAGTAGAAATTTAAAATAGTAAAGTATCAAGCATATCTCTAATATGATCTTTGGCATAGAATGAAAGTTTCTCTGACAAATACTTCAATCCCTGCAGAGACATCAACTAAAACCAAAAATTCTTTCAAGTATAGTATGATTCCTTTTTTTTTTGGATTCGAAAATTATTCGAGAAAAATTAATAAAAATGTACCTAAATGTAACATGTAAGCGTTATTCATACACAATTTTAAAAGCCTGGCTATAGAACAATCGGTTTATGAATTGCAATACCCATAATGATTGTTAGAACTCATTACAAAGGTTTGTAATCTGAATTTCTGAATAAATAACAGACAATACTATCCGTATAATTAAAAAAGATATTTGGTTCCCGCCATCCGAGACCCCACTTGAAAATAAAGTAAAGTTTATCGACCTAAGATACTAAATGAAGATGCATCTACGAGAAAATCTTCGCCTTGAAACTGAACAGGTCTCTAATGTTCGGAATGTTGTAGCTGATCATAGTCGGGCGCTCCAGCGAAACACCCCATGCAATCACAACGATGTCAGATGGAAACCCGAGTGGTCTAAGCATTTCTGGTCTAAATAAGCCGGAATTTCCAACTTCGATCCACTTTTTTAGGGTAGTGTGGTATCCAAAGATTTCCATAGAAGGCTCAGTAT
+
%%)**&%$##$&%%,->5433,)(&$##""#######%)/-/332>>>?FJHIPDDCBCDEH8888DSOFJHGKPMEE///./4-'&'')+&)))333227''''---126;=?ABAFGC5'&&&%%&)18CBDKGKSFDFFSIKFCC,*)')16<;****EJSHEHHESIN<////>85444:BFLGCBABF777=D@=;<9892-,,-<BDDBDCA@EAIFDAAADEQ???AFCEDSIHSFFPSOKJHLSISSGHEHGNSNJF;8;AGJSSJCEDEIE>@9<FFD544**,?>ABSSSHSJE=FMSNJGSJHHJFKHIIFIMOSJNSJMIELIGFHHDED;;<<@FB>???CESSSGHJIIHSS=<<=9.//GGEJASONIFISIFIIFMJSGFHSSSLOKMHSGHBDFFBA85555IFDEHKSHPKSLHJNJLHMQJLSS8888KSHIFSIIHJIGHNMSGHGLOMSHKNMGDA@FHJIJHISEEE=>>==BA=FGCKJSELSLHFGOJSRJGJHSJSAKJLLISNKFIJJGHCCCDKKKIGHEELKMLEB><<?B<:6679:;;<FIRSNALJOFDDABL>DJSMILSJSEDA@ABGEDEEHJFBB?>BOFGEH:(*DFGKGSKM>>>=ABBF2222I<A<>=>LN6666GDEEDAOKIFFDDD==<=EAABFJIDEHFEQICEIHAAAAFHKDI<=689:44546++>E;;;<;;;:BAA@@BCGEEH?===GECHGJNSSSEDELHCAA@A5444;==DDDI@>=0.<6>22222=;;81..,)
@21141444-041d-4a7c-b311-906f56d4d4e6 runid=615b655584623c08cdef24ecaddfdaffc95be13c ch=51 start_time=2025-08-20T10:33:11.565792-04:00 flow_cell_id=FBD58360 basecall_gpu=Quadro_GV100 protocol_group_id=SDF_08202025_064710 sample_id=SDF_08202025_064710 barcode=barcode13 barcode_alias=barcode13 parent_read_id=21141444-041d-4a7c-b311-906f56d4d4e6 basecall_model_version_id=dna_r10.4.1_e8.2_400bps_hac@v4.3.0
ATGTAGCCTACTTCGTTCAGTTCTTTTATCGACCGATATTAACCAGAACGACTTGTATACTCATATAAGTATTCGCATTTATCGTGAAACACTTTCGCGTTTTTGGTGCGCCGCTTCAATTGCATGGGGTCAAGCTGAAGGCTCCGACTATGATCAGCTACAACATTCCGAACATTAGAGACCTGTTCAGTTTCAAGGCGAAGATTTTCTCGTAGATGCATCTTCATTTAGTATCTTAGGTCGATAAACTTTTCTTTATTTCAAGTGGGGTCTCGGATGGCGGGAACCAAATATCTTTAATTATACGGATAGTATTGTCTGTTATTTATTCAGAAATTCAGATTACAAACCTTTGTAATGAGTTCTAACAATCATTATGGGTATTGCAATTCATAAACCGATTGTTCTATAGCCAGGCTTTTAAATTGTGTATGAATAACGCTTACATGTTACATTTAGGTACATTTTTATTAATTTTTCTCGAATAATTTTCGAATCCAAAAAAAAAAGGAATCATACTATACTTGAAAGAATTTTTGGTTTTAGTTGATGTCTCTGCAGGGATTAGATTTGTCAGAGAAACTTTCATTCTATGCCAAAGATCATATTAGAAATATGCTTGATACTTTACTATTTTAAATTCGACCTCTTCATCAAGGACACCGATTGGCATAACAAAGTGGGTTTTGGCGCCAACCAAATAATAATATCAGTCGAGATTGAATTCATTTTTCCATTCATTAGAAATTAATTTCAAAAAAGAAATTCTTAGTAAATAAACTTTAAATTATGTCTAACTCTGAAAAGAATACTTCCAATATCCGGACTTGTTCTTCGGTATTTGCTGAAGATGAGAAAAAGAATGTCTCAAATACATTTTCCACAATTACGAACAAAGCGACCTCATTAACAAAGAGTATATTTTCTATCTTTAGGTTGTGTTCCCCTTTCAAAACAGATGCGAGCTTGGGACGGCCAAAGGTTCTACATTGTTAAGAT
+
$$%%%####$'*)'')))(''''%%$$$%%#"#%&++++*)*1-&%%(+))))/+*&&&&--&&%%$##%$$$%57((((''')655697-,,-96884310/4'''(1221,)')&%%$(&&$#$#%%%$###$&&%&&&$$$$#&037:CGODCEEDHGIHJMHKHC<=<<55544445:=?CGKAMFGGPHGB>=JMSIIQL?JPA?7665:::CCCEDDKBFB;;7;::766514?@B><>9::;?>>;(((-'++,5887=BB===323@GEJHJQCDFHIGFC?=;-+***..07;9978@?DLJHFCDD7667D;:89B=64445GFSRMPDBB@>=9:;<BEHFNJEKPLJHIFGLIMNIMKJFJPSFJJLSISSGJHISSIJJHIGGFGBA>?B@@B9889::;95?@<>?==2/4././01:;?BCBKGE><<<>?HJEFJGJMOIMHDESMLSSJ=OQB@@@BDESJKIC>223@FEIHISSCB@><GF:D@SSSSSMSGJGLKMLGHKFMIFC=1134JSLHFRPND@CCKS?>>EHJSJIKIDFHGCFIS?HSKKMLLNGGIFFGJGSLADGD433475558:;;FKMRJKKLHNMA<<=>>><:81111BKEHKS;FCGDCPLBBCGEHCAAAEB976FSJKOILKPSHIDES@AAANKGLMNMNJSIPGLFLSFGEDDGMGEDKFFGSFSHKHROMHFKFECCGD@<<<;>98899<?=7,-=GBSDEFGEJLHJEHI@63:GHGGCFGMKSIHHGGIGNILBSSIIQIJGFGOKSJQMSKIHIF>('',9::;<;86759@CEESKKIKFFGGFKOAKJFGFEDGIMEOGGGHBB?::6=>JSJ@BBB8@==<;???FFFKGGIQFAHNGHHK@:::=JIGGC@?ABDEHFSDJKIKEISKIEHKQKISNLJFGQGFDGGEFHLIGS>@@B<<HFFDJISCCBBC@<;<;AA?>B@B:::<<8AA:<<34(%&((&''%%"#$
@e3e005e2-00b5-41a6-a05c-3962e5fe3922 runid=615b655584623c08cdef24ecaddfdaffc95be13c ch=1 start_time=2025-08-20T10:32:55.565792-04:00 flow_cell_id=FBD58360 basecall_gpu=Quadro_GV100 protocol_group_id=SDF_08202025_064710 sample_id=SDF_08202025_064710 barcode=barcode13 barcode_alias=barcode13 parent_read_id=e3e005e2-00b5-41a6-a05c-3962e5fe3922 basecall_model_version_id=dna_r10.4.1_e8.2_400bps_hac@v4.3.0
ATCACTTGGTTCAGTGCAGCCGTGTTGACCAGAACGACTTCCATACTCGTGTGAGTTTTCGCATTTATCGTGAAACGCTTTCGCGTTTTTCGTGCGCCGCTTCATAAGCGTTATTCATACACAATTTTAAAAGCCTGGCTATAGAACAATCGGTTTATGAATTGCAATACCCATAATGATTGTTAGAACTCATTACAAAGGTTTGTAATCTGAATTTCTGAATAAATAACAGACAATACTATCCGTATAATTAAAAAAGATATTTGGTTCCCGCCATCCGAGACCCCACTTGAAAATAAAGTAAAGTTTATCGACCTAAGATACTAAATGAAGATGCATCTACGAGAAAATCTTCGCCTTGAAACTGAACAGGTCTCTAATGTTCGGAATGTTGTAGCTGATCATAGTCGGGCGCTCCAGCGAAACACCCCATGCAATCACAACGATGTCAGATGGAAACCCGAGTGGTCTAAGCATTTCTGGTCTAAATAAGCCGGAATTTCCAACTTCGATCCACTTTTTAGGGTAGTGTGGTATCCAAAGATTTCCATAAAGCTGGTCTGGG
+
#$$"""&$%%&($$######%&%$%'$%%%1357?DFGA>9700DCIGFGHHJNSSMHSRGHFNDHEF@?AANGGGHFJGSEA??@;EFE8777CC@@68>>10000IMHFSGC7IMSMSGHEIJNSM98:MMLGDFDEICC/...;<DFDHGEJIGF7777EFOOKIGIFHJSKIJ9799IIK;LJHKHC?@@@CA8LS@IANISNSHHIHSLOKKDSEFHEDSMSOFFGHEFLGEHFEEHMQFHMJLLISB??ISSJSOMHKI<<<;>;/(:;:>753220,,?@>:;;:FFJNOHSLSIKMNJOKSLHGCCCCCCDLKHSHEBBDB>+++-2-.7897778889CKJI8C?/--07>+;;A5555?@ISNKIOKLIGLILSFCBBEJGHJJIBCDGEEDGDJ>>>==@BD>=>?B<?@DDEILGFGBCBEEEHFGI999:IA@A@S3000ACCDHEFIEBCBDLGLKPHKHSFFAFJS@???A<;9<AACABCEDJFHJLIHGHSICECDBIBCB;=<@>AGFSMGSHHJ?>>ACC@<=SDAGFIM@<(%'*'*$$$%&$#&
@cd44e3d0-cf97-411b-ad65-e2c19c471535 runid=615b655584623c08cdef24ecaddfdaffc95be13c ch=272 start_time=2025-08-20T10:32:53.565792-04:00 flow_cell_id=FBD58360 basecall_gpu=Quadro_GV100 protocol_group_id=SDF_08202025_064710 sample_id=SDF_08202025_064710 barcode=barcode13 barcode_alias=barcode13 parent_read_id=cd44e3d0-cf97-411b-ad65-e2c19c471535 basecall_model_version_id=dna_r10.4.1_e8.2_400bps_hac@v4.3.0
TTTTTCTGTTGTTTAATTTTACTTATTTAAACAACTGGTTTTGCAGAACCGATATTAAGCAAAACAACTTCCATACTTGGTCCGTTTCGCATTTATCGTGAAACACTTTCGCGTTTTTCATACACGCTTCATCGACTGATATTCTTTATTTGGTTGGCGCCAAAACCCACTTGTTATGCACAAATGGTGTCCTTGATGGAGAGGTAGAAATTTAAAATAGTAAAGTATCAAGCATATTTCTAATATAATCTTGGCATAGAATGAAAGTTTCTCTGACCAAATCTAATCCCTGCAGAGACATCAACTAAAACCAAAAATTCTTTCAAGTATAGTATGATTCCTTTTTTTTTGGATTCAAAATTATTCGAGAAAAATTAATAAAAATGTACCTAAATGTAACATGTAAGCGTTATTCATACACAATTTTAAAAGCCTGGCTATAGAACAATCGGTTTATGAATTGCAATACCCATAATGATTGTTAGAACTCATTACAAAGGTTTGTAATCTGAATTTCTGAATAAATAACAGACAATACTATCCGTATAATTAAAAAAGATATTTGGTTCCCGCCATCCGAGACCCCACTTGAAAATAAAGTAAAGTTTATCGACCTAAGATACTAAATGAAGATGCATCTGCCCCAGAAAATCTTCGCCTTGAAACTGAACAGGTCTCTAATGTTCGGAATGTTGTAGCTGATCATAGTCGGGCGCTCCAGCGAAACACCATGCAATCACAACGATGTCAGATGGAAACCCGAGTGGTCTAAGCATTTCTGGTCTAAATAAGCCGGAATTTCCAACTTCGATCCACTTTTTTAGGGTAGTGTGGTATCCAAAGATTTCCATAGAAGGCTCAGTATAA
+
%%&)*&$##$#$$$#$#$%)(&&&###$$%%##$$&%&''$$$%$##%%&)357::4310,*+.1++++*&&&(%%(&##%#%$%)40)(((*)(()*:=AGHJ----F<22///,+7-++**)(%$%)-8@0,,-0,-2122&'''%.12+**+**)'''(.:>=@?9855.54*,++*)&(+279:110056))))*))'('''&&*+,?@?BGQA7778HHJSFG=;<<?DCCAAAAB;;A:9)((),.*568:5112..7@GFAAAC@**(')((*19((((@?@@B=<89CFFMEMCA@AGKJGKGFIIHKEGA=>>>BDC?B==;<?@?;:5+(5)5557@HSF.--.0-'%%589000/24523=JIKOKJSKSQSSSIHEGSHESGLLHKILKHJSBDPEFIDEJSKIHIGIIEJSJSJCGJMSKSPGIJISS7777FEFDGLKICSHLKQGI::::BSGFEIGSJKKFHDGISNJEGJGRILGKKHEHIHERHMNJIFSFEEFMSOSKSGFPSGRKJMSFHFFFGSIIFDEEIFOSNLNJIJ;7ASSNIJFJIHD@??>>?7---,3*'''--./0577;.)*EMIK?EHKEGKISLGFCA32361-@EGLDCBH99@C=?8721-%$$$%+**((')-5?JSHFJC@?@AJAQNKDB=<==C@==>EECCCJQSHLIJJHSJIHLFJKIJGHSMJS===<CDEGEBCDNLSS<;;?>**'%)&&11?CHOIINHSEISFA??AC==>HGSSHIGEPJHFEGEIHIFSGIN@@CCIB@BDHHLSA:;=B>@@>JEIIGGBBBDCDCCDHSISSLDJLMEDFFHGDDDEFNGHIMFDDHGICG93384778;.--))(&
@2e649ba1-92d0-48eb-82ee-4df7f2977dd2 runid=615b655584623c08cdef24ecaddfdaffc95be13c ch=45 start_time=2025-08-20T10:32:54.565792-04:00 flow_cell_id=FBD58360 basecall_gpu=Quadro_GV100 protocol_group_id=SDF_08202025_064710 sample_id=SDF_08202025_064710 barcode=barcode13 barcode_alias=barcode13 parent_read_id=2e649ba1-92d0-48eb-82ee-4df7f2977dd2 basecall_model_version_id=dna_r10.4.1_e8.2_400bps_hac@v4.3.0
TTTTTTTTTTTTCTACTTGAACCGGTTTTGAAACCGATATTAACCAAAACAACTTCCATACTCGTGTGAGTTTTCGCATTTATCGTGAAACGCTTTCACATTTTCGTGCGCCGCTTCAATATCTTTTGAAAGGGGAACACAACCTAAAGATAGAAAATATACTCTTGTTAATGAGGTCAGTTGTTCGTAATTGTGGAAAATGTATTTGAGACATTCTTTTTTCTCATCTTCAGCAAATACCCCGAAGCAGTTCCCAATATGGAAGTATTCTTTTCAGAGTTAGACATAATTTAAAGTTTATTTACTAAGAATTTCTTTTTTGAAATTAATTTCTAATGAATGAAAAATGAATTCAATCTCGACTGATATTATTATTTGGTTGGCGCCAAAACCCACTTTGTTATGCCAATCGGTGTCCTTGATGAAGAGGTCGAATTTAAAATAGTAAAGTATCAAGCATATTTCTAATATGATCTTTGGCATAGAATGAAAGTTTCTCTGACAAATCTAATCCCTGCAGAGACATCAACTAAAACCAAAAATTCTTTCAAGTATAGTATGATTCCTTTTTTTTTGGATTCGAAAATTATTCGAGAAAAATTAATAAAAATGTACCTAAATGTAACATGTAAGCGTTATTCATACACAATTTTAAAAGCCTGGCTATAGAACAATCGGTTTATGAATTGCAATACCCATAATGATTGTTAGAACTCATTACAAAGGTTTGTAATCTGAATTTCTGAATAAATAACAGACAATACTATCCGTATAATTAAAAAAGATATTTGGTTCCCGCCATCCGAGACCCCACTTGAAAATAAAGTAAAGTTTATCGACCTAAGATACTAAATGAAGATGCATCTACAGAGAAAATCTTCGCCTTGAAACTGAACAGGTCTCTAATGTTCGGAATGTTGTAGCTGATCATAGTCGGGCGCTCCAGCGAAACACCCCATGCAATCACAACAATATGAGATGGAAACCCGAGTGGTCTAAGCATTTCTGGTCTCTGGAGCCGGAATTTCCAACTTCGATCCACTTTTTTAGGGTAGTGTGGTATCCAAAGATTTCCATGAAGAGCTAGTATAA
+
$%%&%#"""""""###%%%%%%&'((***&$$&&''(((./',,-01246:97788?DGEGF=>>@G====DPNLFFGGSPGD,++,:::C2111:0((()*-?.,,-210.''))+-00+))('')(*++-==CCEFHIHINGHASIJOFKDHLLSLIFI??638*CCBESFFKF>*)))227@955;?EJJEHHFEMDD>@8894499=A>>?;<-+)+-('%'**++&()*-../---,(%%&)%%%''&(+(**1500:>@;8887<;>CCBA@BDGIKHGKSJJMKSHSSJ::::SCNPSHOSSJGJLSLS>LHHG>>?HLLLILKLCMHFQ=???B?SHIJDFDFFICBBECE/../@?AJMLSFFFDCCE434510001104=>=HFHA55>5GJJLBAA@HSFOKHLSIISPSSQKJSSNLKJMDB?AHE>BEMRDJCEPKSPHJJGSGCSLRHEEDJINIJSKSOGJOJFID>C00000001BGRFGHG@;ADESNILKIMHHHSSNHOJFHHGHJGSIJMJIB<LQCIJLSSKLHEHHBABAEMIGHEGJMLSPMAD=CAKGSSLCCJHHFB@BFNSJB?=4003>CHSSSGHSPIJISOLISJJJJKKSNKSLGLMRSNJRNKGSLLNHNSSJSKKHLJLSSEDAOF@@A===@BBC77ACDJHJFMJHMHSBAAAORJIKSHIADCSKKSCDCBBA>34574999@ISFGGMK?DESNGNFI;:9:=DCNKLKQGLLJHGSNHPCCDDSMIDDEESSJGOLMLLNCIJSSMSHJHSGJIFSHGG>6B@@GA@>CCGHIFJJSFQJIGCINGHGNSGJHHDBGJSNKHHJSISKNSISSHJSLHKNSLKHGSGKPKB=<;;=BQGE>=84111162SSILIFJSQIHHHMFJHJKKLSLJNJEFFMSJSKGJGSGIIFEGBCDCFGHDAA@BNJSGEDCMSINIFHHDEE@@A?33---%&&&&&&&&,?<BJKRIGCBCCFHSECCAA@B;A@=<2//07+*&%%%)+***++-,*015:;;4458>B=BD>HRIJABDROH=<=B99@CCDDFIQJKHBMFL;4../3/+*+&$%&&%$
@7e184f32-419e-4095-974d-e3a0e2ec317c runid=615b655584623c08cdef24ecaddfdaffc95be13c ch=359 start_time=2025-08-20T10:33:03.565792-04:00 flow_cell_id=FBD58360 basecall_gpu=Quadro_GV100 protocol_group_id=SDF_08202025_064710 sample_id=SDF_08202025_064710 barcode=barcode13 barcode_alias=barcode13 parent_read_id=7e184f32-419e-4095-974d-e3a0e2ec317c basecall_model_version_id=dna_r10.4.1_e8.2_400bps_hac@v4.3.0
ATGTTTCTGTTGTTCCTTCGTTCGGTTATGCAGTTGATATTAACCAGAACGACTTCCATACTCGTGTGAGTTTTCGCATTTATCGTGAAACGCTTTCGCGTTTTTCGTGCGCCGCTTCATCAGAGAAACTTTCATTCTATGCCAAAGATCATATTAGAAATATGCTTGATACTCTACTATTTTAAATTCGACCTCTTCATCAAGGACACCGATTGGCATAACAAAGTGGGTTTTGGCGCCAACCAAATAATAATATCAGTCGAGATTGAATTCATTTTTCATTCATTAGAAATTAATTTCAAAAAAGAAATTCTTAGTAAATAAACTTTAAATTATGTCTAACTCTGAAAAGAATACTTCCAATATCCGGACTTGTTCTTCGGTATTTGCTGAAGATGAGAAAAAGAATGTCTCAAATACATTTTCCACAATTACGAACAAAGCGACCTCATTAACAAAGAGTATATTTTCTATCTTTAGGTTGTGTTCCCCTTTCAAAAACAGATGCGAGCTTGGGACGGCCAAAGGTTCTCATCTTACGGG
+
#$%%')&$##$#%&&(),&&''*%%%'((&%#"""#%')%&-03222>ACEFFGSECDB>==<>??F6555433357:=H7777<=EHFEE...-4,--0989AI1111<==@71000:CA888=CIHHKNIEBFHGJHFHJE@AENLSKSLLSSCFGIFIJHHFSSGFGCBB0.26>66;>>7554ABBFICMEDJBA@<<::::;EG>:<EDCCECIIGSINLLFLINC@HG>?ABCBABFEFJM@GHKDDDEJECDC@@@@MFIKMIKSHEMIGSSHESGISKILNSLSLSHFCI.+9;>FEIKCCSMJOIGCDECFJKSGSSGHJHNGGSDFCCHFELLSPICLISLLSMSGCFEDKEHKMJF<:978BCIJSJSSEDEDHCCB@GBBHLMQGAAACSSLKSSJIHFISLGMLSSPLMNHMHMHGMOSOSF>>>BCDHKSCHGDGHNSGJIG<<=HHSGHJHLFSIJG++++++?AEIJNHLHD@DF?<;F88:9975*'''23211145.../QHDDC==@GDCFJEFDFFI@64,,+
@6ced1f85-5066-44c7-9600-2abdde8b9a86 runid=615b655584623c08cdef24ecaddfdaffc95be13c ch=267 start_time=2025-08-20T10:32:54.565792-04:00 flow_cell_id=FBD58360 basecall_gpu=Quadro_GV100 protocol_group_id=SDF_08202025_064710 sample_id=SDF_08202025_064710 barcode=barcode13 barcode_alias=barcode13 parent_read_id=6ced1f85-5066-44c7-9600-2abdde8b9a86 basecall_model_version_id=dna_r10.4.1_e8.2_400bps_hac@v4.3.0
GTTATGTTCTGTACTTGGTTCGTTGTTATAGCCAGACCGATATAACAAAGGACTTCCATACTCGTGTGAGTTTTCGCATTTATCGTGAAACGCTTTCGCGTTTTTCGTGCGCCGCTTCATCGTAATTGTGGAAAATGTATTTGAGACATTCTTTTTCTCATCTTCAGCAAATACCGAAGAACAAGTCCGGATATTGGAAGTATTCTTTTCAGAGTTAGACATAATTTAAAGTTTATTTACTAAGAATTTCTTTTTTGAAATTAATTTCTAATGAATGAAAAATGAATTCAATCTCGACTGATATTATTATTTGGTTGGCGCCAAAACCCACTTTGTTATGCCAATCGGTGTCCTTGATGAAGAGGTCGAATTTAAAATAGTAAAGTATCAAGCATATTTCTAATATGATCTTTGGCATAGAATGAAAGTTTCTCTGACAAATCTAATCCCTGCAGAGACATCAACTAAAACCAAAAATTCTTTCAAGTATAGTATGATTCCTTTTTTTGGATTCGAAAATTATTCGAGAAAAATTAATAAAAATGTACCTAAATGTAACATGTAAGCGTTATTCATACACAATTTTAAAAGCCTGGCTATCGAACAATCGGTTTATGAATTGCAATACCCATAATGATTGTTAGAACTCATTACAAAGGTTTGTAATCTGAATTTCTGAATAAATAACAGACAATACTATCCGTATAATTAAAAAAGATATTTGGTTCCCGCCATCCGAGACCCCACTTGAAAATAAAGTAAAGTTTATCGACCTAAGATACTAGATGAAAATGGTGCCCGAGAAAATCTTCGCCTTGAAACTGAACAGGTCTCTAATGTTCGGAATGTTGTAGCTGATCATAGTCGGGCGCTCCAGCGAAACACCCCATGCAATCACAACGATGTCAGATGGAAACCCGAGTGGTCTAAGCATTTCTGGTCTAAATAAGCCGGAATTTCCAACTTCGATCCACTTTTTTAGGTAGTGTGGTATCCAAAGATTTCCATAGAAGGCTCAGTCTGAT
+
%&&&)./-$$$%$#&'')-/1/.//+,&&#"#$$$##$%&(')&&'%%')**().-1351/00=?ADDGLFGISIIFHEHNLS@???FHNKA>>>KA??:;;;@IECEGJIFFE@MFGGNFKLINSNSMSHHPSOHGKFELGDOFGMKMSIIEDFF;;;@JLSOGMQSJMKIBAA666CIFCCC@?@AFSISIJJGFGIFDB==.0/0<=@CDFLE@BBJQSJSHSKJJFME?FJSIJOPQIFAA>@EIE@:EGILGJFKQSPSSLSGEOFI<;;:<-1@AC?.)))BDDDDFGC>>=?DGSGGHEFIKGJLIHGJGMS?@??SSSA@@?D11?3EHJSFHI@AA>>=>DSSPQSMSOFJBSIIFHFA>=GFSMHIFHCFCCHFFHSSMEEGHHKIHJGHG<;<<<99;:::98;;;>6/.0*+25<ECEFGFA=ABSKOMSRSEDHESISE=32347789HFCBCIGIOGGACHJSHSFIGIGSJGNKLGQSLLLKKSJEE-SFHSS==<=FE==6BHGJEB?;<=<?@SKIEGDEE:72HJFDDBGB?@@GPJHLIHKSSSSGHHHKSIISKMSGDJSJIGSSSHNKSNKNJHHKPJG+***34ISFSGFDMMLGGLFGNJKSELHJLFMJSPSGSFDFE43350/)'()),++,C<FGGEMGHSDBBEFEGDDSHFJLRSMLSHGEB>>>MESFFIISLIIIHRLSIJKLNSPMGJSLKLJGIB>?3,>9:;6556BBCCDFEDDD;OHLMGDNGJENSSKLFIILFABCDHGCIEA>76*))('')&%%%%&$#$$&+149@E9=?>4AABBGIHEFBGDDMPKKJHJSHEIIHLSHFBAAGGDBCADFFKSFLSIGEFHEEDGDAA@B><9<AEJRLLLOGGGGPHPIIKIIGHIKCBDCLIFSJSMJSSLLSEBAACFSJHGKHGHEFEJIS....KGFDM?>>@A>>@ADCB@E>B=<<;AACJJIS>2///3*()'*))),0,,17786668<79129520012./,,+(((''&&'
@f33ef754-59ec-42fe-9971-b872835cc233 runid=615b655584623c08cdef24ecaddfdaffc95be13c ch=486 start_time=2025-08-20T10:33:10.565792-04:00 flow_cell_id=FBD58360 basecall_gpu=Quadro_GV100 protocol_group_id=SDF_08202025_064710 sample_id=SDF_08202025_064710 barcode=barcode13 barcode_alias=barcode13 parent_read_id=f33ef754-59ec-42fe-9971-b872835cc233 basecall_model_version_id=dna_r10.4.1_e8.2_400bps_hac@v4.3.0
GTTTTTTACTCGTTCAGTTTGGATATTTAACCAGAACGACTTCCATACTCGTGTAGTTTCGCATTTATCGTGAAACGCTTTCGCGTTTTTCGTGCACCACTCAACAATCTCCATACTCGTGTGAGTTTTCGCATTTATCGTGAAACGCTTTCAGCGAATTTTAATG
+
$&&%%$#"$%%%'()('&#"""#%'''-(''&%%(*(++03=7:880...5664&&%))&),7:?=9;;;?<==>B6555?865;:==@F1//-.*))(()&%%&&&&$%$%'),**+2<>;5<<;6<>=5445@<8=3223<==@0///A:1.-(())31-$"##
@4dead39e-d195-4796-96e6-d99e21344b08 runid=615b655584623c08cdef24ecaddfdaffc95be13c ch=508 start_time=2025-08-20T10:33:16.565792-04:00 flow_cell_id=FBD58360 basecall_gpu=Quadro_GV100 protocol_group_id=SDF_08202025_064710 sample_id=SDF_08202025_064710 barcode=barcode13 barcode_alias=barcode13 parent_read_id=4dead39e-d195-4796-96e6-d99e21344b08 basecall_model_version_id=dna_r10.4.1_e8.2_400bps_hac@v4.3.0
TTGGCCTCCTTACTTGGTTCATGCCATGCCAATTGAACAAGCTCCATACTCGTGTGAGTTTTCGCATTTATATTGCGAAACGCTTTCGCGTTTTTCGTGCGCCGCTTCAGTCGTTC
+
#$#"##$$$$'&*--))**/,+'%#%###$%((&$$&(&%%&&$%(4////599B665556?532112257()(((&&'2?@=:=FA=<:99657+***,3223478872264431
@3f1957a5-a68e-4bd9-9604-05d3eab717a1 runid=615b655584623c08cdef24ecaddfdaffc95be13c ch=192 start_time=2025-08-20T10:32:54.565792-04:00 flow_cell_id=FBD58360 basecall_gpu=Quadro_GV100 protocol_group_id=SDF_08202025_064710 sample_id=SDF_08202025_064710 barcode=barcode13 barcode_alias=barcode13 parent_read_id=3f1957a5-a68e-4bd9-9604-05d3eab717a1 basecall_model_version_id=dna_r10.4.1_e8.2_400bps_hac@v4.3.0
TTTATATTTTACTTGGTTCGTTGAAACCGGTTTTTAACCAGAACGACTTCCATACTCGTGTGAGTTTTCGCATTTATCGTGAAACGCTTTCGCGTTTTTCGTGCGCCGCTTCATCGGTATTTGCTGAAGATAGAGAAAAAGAATGTCTCAAATACATTTTCCACAATTACGAACAAAGCGACCTCATTTAACAAAGAGTATATTTTCTATCTTTAGGTTGTGTTCCCTTTTCAAAACGGATGCGAGCTTGGGACGGCCAAAGGTTCTCATCTTAGGT
+
#&&%%$$$$%$$''''(*(&&'&$#$%%$%',,-002359:>?B?@?ALGKHKLFGFKSKSEEDHEKLJJKDELIJSGDBBFMJMC@@@FECD5566BM/,,+-,,-&&'()+10///0,,,+/+++06783225<DISMJJNGEFGHCAA@B=;9:;=HBJ?JSJPJHECCCFFNJOOFKEERDEA7/):3*)))?BBCFHKSKSJS?>>??>DIFKJKSMGFCDD-,C=,)()04-)''36))))7.**./?=<;;;<==JDGA@>::99<00.-
@08263dc9-1364-4704-bfd2-732b01f030ce runid=615b655584623c08cdef24ecaddfdaffc95be13c ch=228 start_time=2025-08-20T10:33:01.565792-04:00 flow_cell_id=FBD58360 basecall_gpu=Quadro_GV100 protocol_group_id=SDF_08202025_064710 sample_id=SDF_08202025_064710 barcode=barcode13 barcode_alias=barcode13 parent_read_id=08263dc9-1364-4704-bfd2-732b01f030ce basecall_model_version_id=dna_r10.4.1_e8.2_400bps_hac@v4.3.0
TGTTGAATTTTGTTCCTTCGTTCGTTCTATAAGCCATGCCGCAATTGTAACCAGAACGACTTCCATACTCGTGTGAGTTTTCGCGTTCTCGTGAAACGCTTTCGCGTTTTTCGTGCGCCGCTTCACCGGACTTGTTCTTCGGTATTTGCTGAAGATGAGAAAAAGAATGTCTCAAATACATTTTCCACAATTACGAACAAAGCGACCTCATTAACAAAGAGTATATTTTCTATCTTTAGGTTGTGTTCCCCTTTCAAAACAGATGCGAGCTTGGGACGGCCAAAGGTTCTCATCTTAGGG
+
#$$%$#$$(('&$$#%%&%&()'&'(''''$##$%%#""""##%%%%$$$).8:?A@CCCEGEEAHEFF7666D//.-..78;=22/.299IGFEGI?<>>?:65:;;@DA8229=>>?5-++*7?>=>ACFKDIOGO>77::ACCBAFSLSKNSRCCCSLOSKHMMSKKLNRKOSJJJMJSSFQHCEISPILIBBAEJIJSDCCBDSHNIFAFF=78GFFEFHFDJNF:666GJNC?@AGJNRJIM@DHE;<GLHJFNSIGEFGCAAADFL@?>=A=>>AEEHLEHGFHGFEED>/..-
@a17b9972-52fb-4894-a970-ab7e2034f315 runid=615b655584623c08cdef24ecaddfdaffc95be13c ch=284 start_time=2025-08-20T10:32:48.565792-04:00 flow_cell_id=FBD58360 basecall_gpu=Quadro_GV100 protocol_group_id=SDF_08202025_064710 sample_id=SDF_08202025_064710 barcode=barcode13 barcode_alias=barcode13 parent_read_id=a17b9972-52fb-4894-a970-ab7e2034f315 basecall_model_version_id=dna_r10.4.1_e8.2_400bps_hac@v4.3.0
TTGTCCTCTATCGGTTCAGTGAAGAACCGATATTAACCAGAACGACTTCCATACTCGTGTGAGTTTTCGCATTTATCGTGAAACGCTTTCGCGTTTTTCGTGCGCCGCTTCATCTAACTCTGAAAAGAATACTTCCAATATCCGGACTTGTTCTTCGGTATTTGCTGAAGATGAGAAAAAGAATGTCTCAAATACATTTTCCACAATTACGAACAAAGCGACCTCATTAACAAAGAGTATATTTTCTATCTTTAGGTTGTGTTCCCCTTTCAAAACAGATGCGAGCTTGGGACGGCCAAAGGTTCTCATCTTACGGG
+
$$$&$#$%%&$$$'',,+(%$%$####%%'*+00+338BEIJHLNKLLSJGM4333=BBSIHOIPMSSIIKGOSIODCEDJOQKIKEJSDBA>:=76E>9:77BBCE;@A@CCB@>?@?>=?@ESI@GJSKJLNEE667:FB?9IHGSSNSMIIOKKPJHSHLFKOMSONSSCGI@AQSD:DEB@A??@@BGFLHFHISHSS<BMSSJGJ=<<>ENIHSKGIGLLIJOKSSIJIKKOSLLGMMSLNEHEPHSGEGLSSKSNKPHOSHDCSFJGGOEAEEBA??AAHSMEFJHC====@CDDDPJKHIEFDC>.*''(
@d031d228-fc5e-4b7d-80d7-15174e8265cf runid=615b655584623c08cdef24ecaddfdaffc95be13c ch=327 start_time=2025-08-20T10:32:54.565792-04:00 flow_cell_id=FBD58360 basecall_gpu=Quadro_GV100 protocol_group_id=SDF_08202025_064710 sample_id=SDF_08202025_064710 barcode=barcode13 barcode_alias=barcode13 parent_read_id=d031d228-fc5e-4b7d-80d7-15174e8265cf basecall_model_version_id=dna_r10.4.1_e8.2_400bps_hac@v4.3.0
TGTGTGCCTGCTTGGTTCAGTTTTTTTTTTCCAAACGACTCCCATACTCGTGTGAGTTTTCGCATTTATCGTGAAACGCTTTCGCGTTTTTCGTGCGCCGCTTCAGCAATCACAACGATGCGGATGGAAACCCGAGTGGTCTAAGCATTTCTGGTCTAAATAAGCCGGAATTTCCAACTTCGATCCACTTTTTTAGGGTAGTGTGGTATCCAAAGATTTCCATAGAAGGCTAGATTGTGAGGGGGGAT
+
##%%%$$%%%#$$&&')/'&&&&%&#""#"""##%))((+,,/-:.,,,@DIHCGEIDQS><<<A7@>E???;<CKJ@==<A<;<6716;:-++*.334//0/-./04456//-.1.+*)(&%%(,///96<==>@BGJSCDA?=@EGEDFEA>?@A@@H??<<>?>>>CBFFFHGFGSJCBBEBDABHFLSSLG?GMS>===F::7?DCCDCFIIGBSIIA@@:997734)'''%%&%%*.0/451%
@9cee8cc7-d168-440f-885f-1680d3a6dcda runid=615b655584623c08cdef24ecaddfdaffc95be13c ch=420 start_time=2025-08-20T10:32:57.565792-04:00 flow_cell_id=FBD58360 basecall_gpu=Quadro_GV100 protocol_group_id=SDF_08202025_064710 sample_id=SDF_08202025_064710 barcode=barcode13 barcode_alias=barcode13 parent_read_id=9cee8cc7-d168-440f-885f-1680d3a6dcda basecall_model_version_id=dna_r10.4.1_e8.2_400bps_hac@v4.3.0
ATGTTGTGTAACCCTCTCGACATTCGAACGATATTAACGAAACGACTTCCATACTCGTGTGAGTTTTCGCATTTATCGTGAAACGCTTTCGCGTTTTTACGTCACTCACAAACGACTTCCGTACTGGTGTGAGTTTTCGCATTTATCGTGAAACACTTTCGCGTTTTTCGTTCACGGCTTCACAGAACGACTTCCATATTCGTGTGAGTTTTCGCATCATGACGCTTTTTCGCGTTTTTCGT
+
)*./1*))(%%)+...-'(,)'''$""##"#%&&&%)/)(),+((()302./.-,)+,>B@ABDHNK>>>ENIIISGFGKSSMJA???FBADC@363>0+**+&$$$'/++,,((((3+(&&&&52356I?==868;778CESHGIGEEFHIGO5443<87700//49.,,,++.*$$$&&3:2*))*.---7/202.-'&')6;3211265,*+(('&($$$&()('',+./888;AA*((
@13427f37-30ca-410d-b3ac-47e6f3510284 runid=615b655584623c08cdef24ecaddfdaffc95be13c ch=253 start_time=2025-08-20T10:32:57.565792-04:00 flow_cell_id=FBD58360 basecall_gpu=Quadro_GV100 protocol_group_id=SDF_08202025_064710 sample_id=SDF_08202025_064710 barcode=barcode13 barcode_alias=barcode13 parent_read_id=13427f37-30ca-410d-b3ac-47e6f3510284 basecall_model_version_id=dna_r10.4.1_e8.2_400bps_hac@v4.3.0
CGTGTTTTGTAGCCTACTTGGTTCGGTTGTGAAACGATGTTGATCGGAACAACTTCCATACTCGTGTGAGTTTTCGCATTTATCGTGAAACGCTTTCGCATTTTCGTGCGCCGCTTCACCCATGCAAATCACAAACGATGTCAGATGGAAACCCGAGTGGTCTAAGCATTTCTGGTCTAAATAAGCCGGAATTTCCAACTTCGATCCACTTTTTTAGGGTAGTGTGGTATCCAAAGATTTCCATAGAAGGCTCAGTATAAAG
+
"#$$%'''&%#####$(,(%&')+((()%%$$$$%$$%$$%#$$$$$$',)('(&%+'//1=:;??B:9993C@@>?@BIIHK2222CDKIEEF>=989,,,032666=DGFCBC?4111/05''''-/)((&&'&*./09;::;@EFLSSJGJKGGKISSA???FJISSMJOIDFIFFJLSJKJIG;:9:?:<=?:CCCGCCDDBI@<L=JSSHDDSOKOEFDIIKMIHEEEIJS@@<DDI?A://<8753/*'('''''&
@482b4213-584c-4a6d-b106-1529b19107ee runid=615b655584623c08cdef24ecaddfdaffc95be13c ch=445 start_time=2025-08-20T10:32:58.565792-04:00 flow_cell_id=FBD58360 basecall_gpu=Quadro_GV100 protocol_group_id=SDF_08202025_064710 sample_id=SDF_08202025_064710 barcode=barcode13 barcode_alias=barcode13 parent_read_id=482b4213-584c-4a6d-b106-1529b19107ee basecall_model_version_id=dna_r10.4.1_e8.2_400bps_hac@v4.3.0
TGTCCCTGTTACTTCGTTCAGTTATGAAACCGGTTGTTTAACCAGAACGACTTCCATACTCGTGTGAGTTTTCGCATTTATCGTGAAACGCTTTCGCGTTTTTCGTGCGCCGCTTCACATTGTGTGAGTTTTCGCATTTATCGTGAAACGCTTTCGCGTTTTTCAA
+
#$$#$'())(&'+,-.11?766453)##%%%%')+&'()/6<>?;<<<=<<<@?AA>=>?@>??HFGEEISKFBACENKGGDCBBDEJDA@@=>==@B@AAGSD<=6630.))))))'&&%'*78212112;566BCDKGE@>>?DJKI<;;9=<87442/)2+&#
@44111347-7693-48e7-acc3-2e9ddc5420f4 runid=615b655584623c08cdef24ecaddfdaffc95be13c ch=333 start_time=2025-08-20T10:33:03.565792-04:00 flow_cell_id=FBD58360 basecall_gpu=Quadro_GV100 protocol_group_id=SDF_08202025_064710 sample_id=SDF_08202025_064710 barcode=barcode13 barcode_alias=barcode13 parent_read_id=44111347-7693-48e7-acc3-2e9ddc5420f4 basecall_model_version_id=dna_r10.4.1_e8.2_400bps_hac@v4.3.0
ATGTTTATGTTCACGTACTTCGTTCAGTTATTATCCAAGCCGATATTAACCAGAACGACTTCCATACTCGTGTGAGTTTTCGCATTTATCGTGAAACGCTTTCGCGTTTTTTTCGTGCGCCGCTCATCGATCCACTTTTTTAGGGTAGTGTGGTATCCAAACATTTCCATAGAAGGCTCAGTATGAGGGTTATGCTTATCTACTTGGTTCAGTTA
+
()++,('(()(%%'*+//.//.0121000*&%%&&$##"##$%('&&%(89@CGFDDECFSFB<==111,--..,,,<=G<<=AECHEGKHFILRMH>8;-.-/5315-*19:322:?>><37;..67?@CJII@MKPSSSICGONPINKHEBDBEI?=3-('&'(,0)+BEGIINDHD:8821('''+*+((&%&$$$$%%&((&'')1/+**'
@a705acab-db8d-47fb-b055-d3318641595f runid=615b655584623c08cdef24ecaddfdaffc95be13c ch=102 start_time=2025-08-20T10:32:49.565792-04:00 flow_cell_id=FBD58360 basecall_gpu=Quadro_GV100 protocol_group_id=SDF_08202025_064710 sample_id=SDF_08202025_064710 barcode=barcode13 barcode_alias=barcode13 parent_read_id=a705acab-db8d-47fb-b055-d3318641595f basecall_model_version_id=dna_r10.4.1_e8.2_400bps_hac@v4.3.0
ATGTGCCTATTACTTCGTTCAGTTATGAACCGATATTAACCAGAACGACTTCGTTGCTCGTGTAAGTACGCATTTATCGTGAAACGCTTTCGCGTTTTTCGTGCGCCGCTTCATTCATACACAATTTTAAAAGCCTGGCTATAGAACAATCGGTTTATGAATTGCAATACCCATAATGATTGTTTAGAACTCATTACAAAGGTTTGTAATG
+
%&()(%%%%$$$())'&)*6*((*.,'$##$&()*,-(((&$%$&''(((.)$$%%((&&&(-&%#%$###%%'&$%$$/.02586444?<975344:=<644423338888;988753335789<>@=;<=:778:::9965445677778777:9:----;<=8889996366:=+*))-)'&$%&'%)(&'''799>AAAAEEF0./&
@8bb1c394-3a0b-45e6-8e06-0fc33cefa63c runid=615b655584623c08cdef24ecaddfdaffc95be13c ch=321 start_time=2025-08-20T10:32:49.565792-04:00 flow_cell_id=FBD58360 basecall_gpu=Quadro_GV100 protocol_group_id=SDF_08202025_064710 sample_id=SDF_08202025_064710 barcode=barcode13 barcode_alias=barcode13 parent_read_id=8bb1c394-3a0b-45e6-8e06-0fc33cefa63c basecall_model_version_id=dna_r10.4.1_e8.2_400bps_hac@v4.3.0
TGTTTTGTTAGTTCTACTGGTTGGTTGTGAAAAAACAATATAACCAGAACGACTTCCATACTCGTGTGAGTTTTACGTCTATCGTGAAACGCTTTCGCGTTTTTCGTGCGCGCTTCATTCAAAAAAGAATTCTTAGTAAATAAACTTTAAATTATGTCTAACTCTGAAAAGAATACTTCCAATATCCGGACTTGTTCTTCGGTATTTGCTGAAGATGAGAAAAAGAATGTCTCAAATACATTTTCCACAATTACGAACAAAGCGACCTCATTAACAAAGAGTATATTTTCTATCTTTAGGTTGTGTTCCCCTTTCAAAACAGATGCGAGCTTCGGACAGCCAAAGGTTCTCATCTTGGGGA
+
$&''&&&()$$$%$$%'*)*+,+*))&'$##$$$###%%$%$%')455648778;=DAABDMHCEFI::798<6'&%%$##$??@@GSNM::::HHBA>;<:9@533322326655322/001000.&%#%$$'&.<CGLSJJKOSSSKRJESJHIGKILNCD821357CICDCHCKIEMMPRKSHCAEA6344<==AAIHSKKMCSHSJIJBCA@,*)'*+@@@ABB?@?>@@EFSSHLJEAACECDH@<?))'''(*FGHIEFHEHGEGFDKSHCCFISHGSSHLGRSKPORKSQQJOPNHJ::6-5EEAA=;@DJSI8667A=888555(((*80001678>==;00((((/,)*+**
@c05d2381-8f1f-43c6-8d9c-4f5c0e9f8a26 runid=615b655584623c08cdef24ecaddfdaffc95be13c ch=160 start_time=2025-08-20T10:32:59.565792-04:00 flow_cell_id=FBD58360 basecall_gpu=Quadro_GV100 protocol_group_id=SDF_08202025_064710 sample_id=SDF_08202025_064710 barcode=barcode13 barcode_alias=barcode13 parent_read_id=c05d2381-8f1f-43c6-8d9c-4f5c0e9f8a26 basecall_model_version_id=dna_r10.4.1_e8.2_400bps_hac@v4.3.0
ATGTAGCGCCTTCGTTCATTAGCCCGATTGGCAAATAGACTTCCATACTCGTGTGAGTTTTCGCATTTATCGTGAAACGCTTTCGCGTTTTTCGTGCGCCGCTTCACTCATTAACAAAGAGTATATTTTTATCTTTAGGTTGTGTTCCCTTTCAAAACAGATGCGAGCTTGGGACGGCCAAAGGTTCTCATCTTGGGT
+
#$%%$#$$$)./&&%&&%$#"""#&%&&%$$%%)**&%%$$%-.04*))+8>DEHHECCFHEBBFDJOPJCBBBIHLK:888@@@FB=>>BS:888;;::.../17::8:ABFGGIGEHFHIGGED@?;4/.223238;?AAA953+,21C>9A>DFB=99:>;<<=;::8;;<A=<<>DEFIAEC?76;<<;4&&(+
@d8a70b1d-c905-44ea-afab-2747bb0a37bc runid=615b655584623c08cdef24ecaddfdaffc95be13c ch=401 start_time=2025-08-20T10:33:30.565792-04:00 flow_cell_id=FBD58360 basecall_gpu=Quadro_GV100 protocol_group_id=SDF_08202025_064710 sample_id=SDF_08202025_064710 barcode=barcode13 barcode_alias=barcode13 parent_read_id=d8a70b1d-c905-44ea-afab-2747bb0a37bc basecall_model_version_id=dna_r10.4.1_e8.2_400bps_hac@v4.3.0
ATGTCCTGTACTTCGTTCGGTTGTTGAACAGATATTAACGAGACAACTTCCATACTCGTGTGAGTTTTCGCATTTATCGTGAAACGCTTTCGCGTTTTTCGTGCGCCGCTTGCAATTAGTGCGCAAATTTTAAAAGCCTGGCTATAGAACAATCGGTTTATGAATTGCGATACCCATAATGATTGTTAGAACTCATTACAAAGGTTTGTAATCTGAATTTCTGAATAAATAACAGACAATACTATCCGTATAATTAAAAAAGATATTTGGTTCCCGCCATCCGAGACCCCACTTGAAAATAAAGTAAAGTTTATCGACCTAAGATACTAAATGAAGATGCATCTACGAGAAAATCTTCGCCTTGAAACTGAACAGGTCTCTAATGTTCGGAATGTTGTAGCTGATCATAGTCGGGCGCTCCAGCGAAACACCCCATGCAATCACAACGATGTCAGATGGAAACCCGAGTGGTCTAAGCATTTCTGGTCTAAATAAGCCGGAATTTCCAACTTCGATCCACTTTTTTAGGGTAGTGTGGTATCCAAAGATTTAGGTCAAAGGCTCAGTCTGAGGG
+
$%()++/0/&&''%&&'*((''&'&##"##$%)((((,,'&&%'%%$%&$+*,++./4:<C<>>=?@76..AFSNEGHGSIGJKF?>>>LGCIAAABJS855--,,.)+-0('&&(&$#%"$'),-235,,,,IONGFHHSCJJK?....---<BDC>LIIBCCBLED****<<;8===>@GMHSSKEFGGFFGLPQHHNEHLDLPPHKKSNJSISKSLKMJHJSMSJMHLLSRKEGDIJFHCEDJFSMOSLKSD=8-CB422333330///()('***@.--.3JBGJMKIEIFQSIJSCKSSLSFSKJJLKME@AADI5345...666=CCBAEGDEFEIEFHGA@BSIMIHGFKKFJGMLGNGHKGFJLSJKSHKIIIILJIIG6777LSQEJKFIGJHIJJHGFBDC@A@AGIJHLEBBDAAAESSF@HMIOMJGEKHFGKKKHHHFKLGLIHDE<I@@CB<<<>KGSHQHEHHHGIQSSKGLJPLSIKSSSJKFEEFLPJGGHOEECBDFDGFM?PISLSLGKMLKIFKJJNIGKHSGCAAE<:;@&%%%$%%&0+%%&%&&&2....2
@f7901fb2-7814-4e36-9f46-7ff6bd9d7d64 runid=615b655584623c08cdef24ecaddfdaffc95be13c ch=303 start_time=2025-08-20T10:33:30.565792-04:00 flow_cell_id=FBD58360 basecall_gpu=Quadro_GV100 protocol_group_id=SDF_08202025_064710 sample_id=SDF_08202025_064710 barcode=barcode13 barcode_alias=barcode13 parent_read_id=f7901fb2-7814-4e36-9f46-7ff6bd9d7d64 basecall_model_version_id=dna_r10.4.1_e8.2_400bps_hac@v4.3.0
GTTATGTCATTATTCCTTCGACTCGGGTTTTGAACCAATGTGCCGAACCAGAACGACTTCCATACTCGTGTGAGTTTTCGTTCTCGTGAAACGCTTTTCGCGTTTTTCGTGCGCCGCTTCATACATTACGTACATTTTTATTAATTTTTCTCGAATAATTTTCGAATCCAAAAAAAAAGGAATCATACTATACTTGAAAGAATTTTTGGTTTTAGTTGATGTCTCTGCAGGGATTAGATTTGTCAGAGAAACTTTCATTCTATGCCAAAGATCATATTGAGAATCTGCTTGATACTTTACTATTTTAAATTCGACCTCTTCATCAAGGACACCAATTGGCATAACAAAGTGGGTTTTGGCGCCAACCAAATAATAATATCAGTCGAGATTGAATTCATTTTTCATTCATTAGAAATTAATTTCAAAAAAGAAATTCTTAGTAAATAAACTTTAAATTATGTCTAACTCTGAAAAGAATACTTCCAATATCCGGACTTGTTCTTCGGTATTTGCTGAAGATGAGAAAAAGAATGTCTCAAATACATTTTCCACAATTACGAACAAAGCGACCTCATTAACAAAGAGTATATTTTCTATCTTTAGGTTGTGTTCCCCCCTTTCAAAACAGATGCGAGCTTGGGACGGCCAAAGGTTCTCATCTTGGT
+
#$%$&%&%##%$%&##$%%(&&(&%&(()(('%"$%$$%$%&%$$%&&)())*-55565.>;;,,,-=>BG@???;KK=*'('(((<<DC>>77854446@=<644B3--((''*)'(,+,233200'*()+5666BIGECDIDEMSSSISI@??DSJIIKIIBA@@EA444EABGIHFGDFDSJPHGFEECKKG=>GSSSJIKSSSIIHJSLJFSGFHSGSECEFMSENGJRLEB?@C;0,<;9**21EIFGSHEGGHJSHSENGRHSJMSGJJHHJ=<;=;3.,,653/1@HPSMJGSSMJJSA;::=D?7688<@?=67<=>DGJSLSIM/../=<<<BADFFGJGJEDCAA>8////887::=EGNJOSGJLHPG/...:;:8;551111<8;><?AA>>>>CLG=789<NIMIIFC423233334//2+)(((0041119DGIFJGPJGKIKFECB:;@@FSFSBCAIFLA?>42133APISNLEA??@>@ABOIJNFHGJLK???>SJHCKFBA20+()*)+)(-/)**+::CDEHF?@>@HKD<?;<87//.---0;==:6688N>===<EC???EFHHEESJIGSIGEEFCBSHSEHFPHMEC?<97@?@?9-=?GPLJFDEGFGSSINSFDECJBAACAFFFGDKFE@??=;+%&'
@45a1e91d-02ad-41fc-8f3e-16985b4583cc runid=615b655584623c08cdef24ecaddfdaffc95be13c ch=408 start_time=2025-08-20T10:33:19.565792-04:00 flow_cell_id=FBD58360 basecall_gpu=Quadro_GV100 protocol_group_id=SDF_08202025_064710 sample_id=SDF_08202025_064710 barcode=barcode13 barcode_alias=barcode13 parent_read_id=45a1e91d-02ad-41fc-8f3e-16985b4583cc basecall_model_version_id=dna_r10.4.1_e8.2_400bps_hac@v4.3.0
ATGTTGTGCATGTACTTCGTTCATAGCCAGATATAACAGAACGACTTCCATACTCGTGTGAGTTTTGCATTTATCGTGAAACGCTTTCGCGTTTTTCGTGCGCCGCTTCAATAATGATTGTTAGAACTCATTACAAAGGTTTGTAATCTGAATTTCTGAATAAATAACAGACAATACTATCCGTATAATTAAAAAAGATATTTGGTTCCCGCCATCCGAGACCCCACTTGAAAATAAAGTAAAGTTTATCGACCTAAGATACTAAATGAAGATGCATCTACGAGAAAATCTTCGCCTTGAAACTGAACAGGTCTCTAATGTTCGGAATGTTGTAGCTGATCATAGTCAGGGCGCTCCAGCGAAACACCCCATGCAATCACAACGATGTCAGATGGAAACCCGAGTGGTCTAAGCATTTCTGGTCTAATAAGCCGGAATTTCCAACTTCGATCCACTTTTTTAGGGTAGTGTGGTATCCAAAGATTTCCATAGAAGGCTCATCTGGT
+
+,013,('$$##$##&'(+./(&&#""#$%&(()('(&&**)0012;56440,--.347,,,-,372(((==<?AAC@ABDLIE>DJGJSCBA@@P0//++,,023:=;@DEGDEFEHHLRKDCELEGJHHINKSGGIAGGSSGLSKHSDHIPSKIPIHFSMSGEGLDCAEEFHIJJDCELSSLHHRSHGDEKHSMSMKJHCLD9OG9=:2@@?ECCACEG=MHEEFDFFJIEHKOKIOSNHSSFBEDD>0000ECDDDECRHEBCFFGDFEBAEMDEFIIEEFGFOGD<>4/../6@;AAB7767BGGEFFGSJMILEMGJJSGSMPIJOIPFSSGCCE4(('()'&$%&<9883222;EEQLKIGJFFHHFGFENE,,,-EGELFJJGCCCHIBJNJNGHKEGCJIHLEFAEEFD866-&&&3+*'('('**,00/61-'&&1399::;;I9DD;LIKK>778GIDDCD;999=65,,-A;:<CFC<=<:;:89;<*('%&%$$
@80075029-fd6a-4e76-a0c0-dd9595808212 runid=615b655584623c08cdef24ecaddfdaffc95be13c ch=416 start_time=2025-08-20T10:33:40.565792-04:00 flow_cell_id=FBD58360 basecall_gpu=Quadro_GV100 protocol_group_id=SDF_08202025_064710 sample_id=SDF_08202025_064710 barcode=barcode13 barcode_alias=barcode13 parent_read_id=80075029-fd6a-4e76-a0c0-dd9595808212 basecall_model_version_id=dna_r10.4.1_e8.2_400bps_hac@v4.3.0
GTGCGTCTACTCGTTGGTTGAACCGGATATTTAACCAGAACGACTTCCATACTCGTGTGAGTTTTTCGCATTTATCGTGAAACGCTTTCGCGTTTTTCGTGCGCCGCTTCACCGACTATGATCAGCTACAACATTCCGAACATTAGAGACCTGTTCAGTTTCAAGGCGAAGATTTTCTCGTAGATGCATCTTCATTTAGTATCTTAGGTCGATAAACTTTACTTTATTTTCAAGTGGGGTCTAGGATGGCGGGAACCAAATATCTTTTTTAATTATACGGATAGTATTGTCTGTTATTTATTCAGAAATTCAGATTACAAACCTTTGTAATGAGTTCTAACAATCATTATGGGTATTGCAATTCATAAACCGATTGTTCTATAGCCAGGCTTTTAAAATTGTGTATGAATAACGCTTACATGTTACATTTAGGTACATTTTTATTAATTTTTCTCGAATAATTTTCAATCCAAAAAAAAAAGGAATCATACTATACTTGAAAGAATTTTTGGTTTTAGTTGATGTCTCTGCAGGGATTAGATTTGTCAGAGAAACTTTCATTCTATGCCAAAGATCATATTAGAAATATGCTTGATACTTTACTATTTTAAATTCGACCTCTTCATCAAGGACACCGATTGGCATAACAAAGTGGGTTTTGGCGCCAACCAAATAATAATATCAGTCGAGATTGAATTCATTTTTCATTCATTAGAAATTAATTTCAAAAAAGAAATTCTTAGTAAATAAACTTTAAATTATGTCTAACTCTGAAAAGAATACTTCCAATATCCGGACTTGTTCTTCGGTATTTGCTGAAGATGAGAAAAAGAATGTCTCAAATACATTTTCCACAATTACGAACAAAGCGACCTCATTAACAAAGAGTATATTTTCTATCTTTAGGTTGTGTTCCCCTTTCAAAACAGATGCGAGCTTGGGACGGCCAAAGGTTCTCATCTTAGG
+
$$$$#$&(((($$(((&&$####%%&%$$&())*+11235;777;<;HEJECD?>>;E:9888>=HCA@CFSJJIDDDFJKKIMKHRQILLKLCAHS.---=<;7,(&&&<=>?FCEC=979;???@CIJKRMSILJGKJGFSJCCBSECJGFII5GISHISNMILPOILSLSRLSKGA@ABSLOSSPJISMCAA:<76667@>=9@CFIHFLJMSDCCIE<:;ICCBGSB?=?AFJFJFB@2112@EKEIIQSIGILGJHINKEAA@EGCHFHKKJFJGHKHFF?>0--13>A<9>GB@@AALQMSSSSLSSHGIFSFNLSSOJHPGLFH:2223AGEFGDCBDCGBDNSOGLSGLSGGEGQCFODCHJSIIPGGSIKGQNDDLESSSEJ;ILHLRSSSKOMHIGFKMSLPLCECDKHHLEIHHJGSGNOMSSHMQMMJSSNGOJJSKSSMKA==CDELSEFSM8***;DD@MGSGIHGHJLFFINNFSQGISJSSSIQJMIILNMISM?>?FQSFGEKLLJIJKJJMIHIFSSKSOHGEJPOJI<40/00>F@FGNIHSJHKHJJJHFSHJMMLJGOIJLHHJHJSSMHKKJHLGSKSSSKGGNJSIHSSESHCB?CCCCKC????EEHIFIOSGGSE4445JGLJIHJMLJSOJKSJGJKFIILHSGHJJISKSSJHNPHIHJHFEEJLIIJNHLQEGIJSOJJSKNASHMIISISIJHH?GBBDISSSJFDPISJSJMLSGSIKHOMJOSSMKKJHRHJSOIHFEEA@A?BHGMIJEFDHF@EILMFMFC@DBDFCCSJJJO3111899?@FB>?;;79/..49CLIFB@>C?8778GMSMMMSFSFGHGHIFSDILBCDLIJKJMA@@AFEGHDEEJHFKSFDDCAA?@CFDB/-,/,+-450A:944/+,/0++>8664N<;::;CA>?EA@>7752A8778>?@@A?<:8678777+)'
@15b0b2df-bb81-4462-ba5a-077287358d3a runid=615b655584623c08cdef24ecaddfdaffc95be13c ch=62 start_time=2025-08-20T10:33:34.565792-04:00 flow_cell_id=FBD58360 basecall_gpu=Quadro_GV100 protocol_group_id=SDF_08202025_064710 sample_id=SDF_08202025_064710 barcode=barcode13 barcode_alias=barcode13 parent_read_id=15b0b2df-bb81-4462-ba5a-077287358d3a basecall_model_version_id=dna_r10.4.1_e8.2_400bps_hac@v4.3.0
ATGTTTATGTTAGTTCTTCCTTGGTTGGTTGTGAACCGATATAACTTCAACATTCCATCTCGTGTGAGTTTTTCGCATTTATCGTGAAACGCTTTCGCGTTTTTCGTGCGCCGCTTCATCGAGATTGAATTCATTTTTCATTCATTAGAAATTAATTTCAAAAAAGAAATTCTTAGTAAATAAACTTTAAATTATGTCTAACTCTGAAAAGAATACTTCCAATATCCGGACTTGTTCTTCGGTATTTGCTGAAGATGTAGAAAAAGAATGTCTCAAATACATTTTCCACAATTACGAACAAAGCGACCTCATTAACAAAGAGTATATTTTCTATCTTTAGGTTGTGTTCCCCTTTCAAAACAGATGCGAGCTTGGGACGGCCAAAGGTTCTCATCTTAGGT
+
)*-.-*))**+)&&&$$'$&&&%((*&&&(%%$""####%%'$$$%'$$%'**)*.+-,,-4BDFBCBEESSPEIKHKKISSKLMJMIOJEBEDGG??NSFLKN;:::?;::78;<:;DHIHJHEIDBCCIJKGDINSGDCEKJSGA?>ILSHGFE>@>7;:EI?C=@DCB?@A@BAEJMCDJHSHSHKIINPHLJGJSIHHKHEB>?FPBIQGGFEECOGISLIKP>EGGGJGSM?>>988:<;<<<CGEHGSEB60(&'-/DBCFFBEMIHGDGFKJKKGEB?B@8GJJKLEIFIDFISSIJLLHJOKJOSJJSGLJISGHHSSRHSKJNFIKJGLAFSOISSIFSBFSJ<9<797:3.+**+,,+))&'''(?AEBCCEJHFEKGIKJECCBB6&%$$
@22363e9b-6f53-4f8d-add5-14b1f35c9142 runid=615b655584623c08cdef24ecaddfdaffc95be13c ch=159 start_time=2025-08-20T10:33:21.565792-04:00 flow_cell_id=FBD58360 basecall_gpu=Quadro_GV100 protocol_group_id=SDF_08202025_064710 sample_id=SDF_08202025_064710 barcode=barcode13 barcode_alias=barcode13 parent_read_id=22363e9b-6f53-4f8d-add5-14b1f35c9142 basecall_model_version_id=dna_r10.4.1_e8.2_400bps_hac@v4.3.0
CGTATTTTACTTCGTTCGGTTGTGCAGCCGGATATTTAACCAGAACGACTTCCATCTCGTGTGAGTTTTCGCATTTATCGTGAAACGCTTTCGCGTTTTTCGTGCGCCGCTTTTTCAGTAACATGTAAGCGTTATTCATACACAATTTTAAAAGCCTGGCTATAGAACAATCGGTTTATGAATTGCAATACCCATAATGATTGTTAGAACTCATTACAAAGGTTTGTAATCTGAATTTCTGAATAAATAACAGACAATACTATCCGTATAATTAAAAAAGATATTTGGTTCCCGCCATCCGAGACCCCACTTGAAAATAAAGTAAAGTTTATCGACCTAAGATACTAAATGAAGATGCGTCTGCAAAATCTCGCCTTGAAACTGAACAGGTCTCTAATGTTCGGAATGTTGTAGCTGATCATAGTCGGGCGCTCCAGCGAAACACCCCATGCAATCACAACGATGTCAGATGGAAACCCGAGTGGTCTAAGCATTTCTGGTCTAATGAGCCGGAACAACTTCGATCCACTTTTTTAGGGTAGTGTCGTATCCAAAAGATTTCCATAGAAGGCTCGGTCTTA
+
##%&'''-)((),-..)%$%(('$$###%%&'&&%''%&'*&&&(.,,,-+),+1---58<GFIDDGSIHIEEHFEDDEFFFKMLSA?>?F8;;???@DL0//0???9/*+././.000?SLLKMSSKSQIGFJIPBCDBDBB:879899:HONSSORSMLNH;;;;DGSIJSJIIKGNHSNGPILJNGHGIE?AABL>==>GFF:8776;BAGJHHSHIOHKHMSSDFFGFDCDCHISSHMMMIILARDSKRGFEGFB0000GMESLSISHFFFIJSSJFFRCBE<;<=@?=:>:9:210167:<=>=AAAEJKKSJDJLJLKGOLGCHKJKHQKELGPSSHJIJJSMMKOIA@<4+%$%(&&&&'/.('%%))/=39@MCB@@EFLSIMIHJJSKSQSHHKJKLSPHKKOGHIJJKJMIFEGFELLHGPOSJLSJJLFJPJSPHKEEEFDFGRGISJHSILJFNMKISSIPFMHHSIGIISSLLSSMSSJ877;@?0&&&-*+*&%%%.,('&$#$(**(8@>AA@D@7++:<78:CSSJHFF.../:66.../.,&&+-313'&&&(-,,((''(((&
@834eab36-c2e6-4fb8-8195-dd08ee386304 runid=615b655584623c08cdef24ecaddfdaffc95be13c ch=85 start_time=2025-08-20T10:33:42.565792-04:00 flow_cell_id=FBD58360 basecall_gpu=Quadro_GV100 protocol_group_id=SDF_08202025_064710 sample_id=SDF_08202025_064710 barcode=barcode13 barcode_alias=barcode13 parent_read_id=834eab36-c2e6-4fb8-8195-dd08ee386304 basecall_model_version_id=dna_r10.4.1_e8.2_400bps_hac@v4.3.0
GTTGTGTCCTGTACTCGTAGAATACATAAAAAAAAAAAAAAAAAAAGATATTAACAAAAACGACTTCCATACTCGTGTGAGTTTTCGCATTTATCGTGAAACGCTTTCGCGTTTGATG
+
$$&$#$&$$%$$$$*&%%##$%""""##"#####""""########$#&&&&$&('*((-((&%%%%,->.---788F?A@ADIS>:9:<FAA@4334ABGJ=999A>86001,'$$$
@7c1472c4-22fa-48e5-96e8-4be5d7213e57 runid=615b655584623c08cdef24ecaddfdaffc95be13c ch=399 start_time=2025-08-20T10:33:33.565792-04:00 flow_cell_id=FBD58360 basecall_gpu=Quadro_GV100 protocol_group_id=SDF_08202025_064710 sample_id=SDF_08202025_064710 barcode=barcode13 barcode_alias=barcode13 parent_read_id=7c1472c4-22fa-48e5-96e8-4be5d7213e57 basecall_model_version_id=dna_r10.4.1_e8.2_400bps_hac@v4.3.0
ATGTGCCTGTACTCGTTGGTTTTGGAACCGATATTAACAGAAGCATTGCAGTTACTCGTGTGAGTTTTCGCATTTATCGTGAAACGCTTTCGCGTTTTTCGTGCACCGCTCGTAGTGTGGTATCCAAAGATTTCCATAGAAGGCTCCGTGTAG
+
##$$$#''+,))*()22*)),1-*&###$%$&%&%$''&%%%'&%$$$((())).//7<?E:999@EFCDFAAAFCDCCEESISS?>>?SE;;763@EC2/./;''&(47(&(*:::OGHGEEIFIHFI@?>A@C?C:99:9645,++-00'%
@25cfc8c2-de61-43c2-a76b-ef5bd09b4eed runid=615b655584623c08cdef24ecaddfdaffc95be13c ch=20 start_time=2025-08-20T10:33:24.565792-04:00 flow_cell_id=FBD58360 basecall_gpu=Quadro_GV100 protocol_group_id=SDF_08202025_064710 sample_id=SDF_08202025_064710 barcode=barcode13 barcode_alias=barcode13 parent_read_id=25cfc8c2-de61-43c2-a76b-ef5bd09b4eed basecall_model_version_id=dna_r10.4.1_e8.2_400bps_hac@v4.3.0
CCCTCTGCTTGGCATTGAGCCGATATTAACCAGAACGACTTCCATACTCGTGTGAGTTTTCGCATTTATCGTGAAACGCTTTCGCGTTTTTCGTGCGCCGCTTCACTGAAGATGAGAAAAAGAATGTCTCAAATACATTTTCCACAATTACGAACAAAGCGACCTCATTAACAAAGAGTATATTTTCTATCTTTAGGTTGTGTTCCCCTTTCAAAACAGATGCGAGCTTGGGACGGCCAAAGGTTCTCATCTTTTGGG
+
#%&&%$$$$%%%%%&&%%##$$%$$%&&()/58>EFEEDESHSFIKKSHMLKKFILFFSSSFDDLKMSSFFFIKJSOCCEEJCED=;<<=B888566686556:;9845798*))/6;CHGFKSJHKJSJLLHHSJLSGECJEBI>>>>GLA?@AHSPLSCABBSFECB;HLHFHKKIHEFNMLSMMSKJSONHHSRKISSSJSDSJ?BHKGDEQOK@=<=>C=<=<C?79@GIDDBC=>?MASJJKEBBA?.,)&&'
@b005e02d-3867-46c5-95a1-569004b97ac1 runid=615b655584623c08cdef24ecaddfdaffc95be13c ch=360 start_time=2025-08-20T10:33:41.565792-04:00 flow_cell_id=FBD58360 basecall_gpu=Quadro_GV100 protocol_group_id=SDF_08202025_064710 sample_id=SDF_08202025_064710 barcode=barcode13 barcode_alias=barcode13 parent_read_id=b005e02d-3867-46c5-95a1-569004b97ac1 basecall_model_version_id=dna_r10.4.1_e8.2_400bps_hac@v4.3.0
TTTTTTTTTGAACATATTGCTTCGATTTTTGGTTATTGAAATAGATTAACCAGAACAACTTCCCATTCTGGTGTGAGTTTTCGCATTTATCGTGAAACGCTTTCACGTTTCGT
+
#$%""""""""""#$$%'$,+++*)&%%&('(((+*(%#""##"##$#&&&&(')+,--.825.()(&%()03;2116-78566>?>CACB>>7<9;:,'''<6'%%'&2-'&
@4660b1a2-5499-41df-96d2-965c3452df7a runid=615b655584623c08cdef24ecaddfdaffc95be13c ch=360 start_time=2025-08-20T10:34:17.565792-04:00 flow_cell_id=FBD58360 basecall_gpu=Quadro_GV100 protocol_group_id=SDF_08202025_064710 sample_id=SDF_08202025_064710 barcode=barcode13 barcode_alias=barcode13 parent_read_id=4660b1a2-5499-41df-96d2-965c3452df7a basecall_model_version_id=dna_r10.4.1_e8.2_400bps_hac@v4.3.0
TGTTTTGTTAGTCTGCTTGATTTTTCATTCCAGGATCAATTTGACCAGAACGACTTCCATCTCAGTGTGAGTTTTTCGCATTTATCGTGAAACGCTTTCAGCCGTTTCATCACTTTTCAATGATTGTTGGAGGCTGCGTTGCAAAGGTTTGTAATTTGAATTTCTGAATAAATGACCAACAATGCTCTCCGTATAATTGAAGAAGATATTAGTTCCGCCATCCGAGCCCCACTTGAAAATAAAGTAAAGTTTTATCAACCTAAGATACTAAATGAAGATGCATCTACGAGAAAATCTTCGCCTTGAAACTGAAGCAGGTCTTTAATGTTCGGAATGTTGTCACTGATAATAGTCGAGCATCCCGGCGGAACACCCCCATGCAATCACGACGATGTCAGATGGAAACCCGAGTGGTCTGAGCGTGTTTCTCGTCTGATTAACCGGAGTTTCCAACTCTGATCCACTTTTAGGGTAGTGTCGTATCCAAAGATTTCCATAGAAGGCTCAGATTGTAAG
+
#$%&&''%$###"#$$$$#%$$&(+(%$$#$###""""##%(&%%%&'&(&&'''('**)$$$$&%'++))*+-.45:@>>>@@C:8845698,)))4*(&%),,+1.&&$%%&&+*)+,,++**(&%&'&'&$$##""%%%$%)*(''(&())1)%%%))*2,-,,-.'%%&***%$$%'))'))&&&'1223554520/)))).0.+,%%&'(.'--,7*))*+)*,8/...+75+)*)++-7578998988<)''''7769::422----4422,)%&%%((,-//035755(''&+566=6893221321--/**''*-%-/001'&&':4+++*4*'(((26'%%&&'$%%&)(''',&&&%&&*',,+*/33889766300(((())&&%%%'''&&&/./08655)))(*(()+('&%))(5-++)+(())----,,+&&&'-5---.,)&&(-0.45110/0164+++*,'&&'.-.))'$%%&(43.7((()32,,(''''(**%$#
@e3362707-c99f-41b3-9ac3-a4275fb32db2 runid=615b655584623c08cdef24ecaddfdaffc95be13c ch=494 start_time=2025-08-20T10:33:50.565792-04:00 flow_cell_id=FBD58360 basecall_gpu=Quadro_GV100 protocol_group_id=SDF_08202025_064710 sample_id=SDF_08202025_064710 barcode=barcode13 barcode_alias=barcode13 parent_read_id=8ac5bdab-23e3-40e7-ac5f-14acaabb6918 basecall_model_version_id=dna_r10.4.1_e8.2_400bps_hac@v4.3.0
TAACTTACTTGGTTCAGTTGTTGTCAGCCACGATATTAGCGGAACGACTTGCATACTCGTGTGAGTTTTCGCATTTATCGTGAAACACTGTCGCGTTTTTCGTGCGCCGCTTCAGTATATCTAGGTCGATAAACTTTACTTTATTTTAAGTGGGGTCTCGGATGGCGGGAACCAAATATCTTTTTTAATTATACGGATAGTATTGTCTGTTATTTATTCAGAAATTCAGATTACAAACCTTTGTAATGAGTTCTAACAATCATTATGGGTATTGCAATTCATAAACCGATTGTTCTATAGCCAGGCTTTTAAAATTGTGTATGAATAACGCTTACATGTTACATTTAGGTACATTTTTATTAATTTTTCTCGAATAATTTTCGAATCCAAAAAAAAAGGAATCATACTATACTTGAAAGAATTTTTGGTTTTAGTTGATGTCTCTGCAGGGATTAGATTTGTCAGAGAAACTTTCATTCTATGCCAAAGATCATATTAGAAATATGCTTGATACTTTACTATTTTAAATTCGACCTCTTCATCAAGGACACCGATTGGCATAACAAAGTGGGTTTTGGCGCCAACCAAATAATAATATCAGTCGAGATTGAATTCATTTTTCATTCATTAGAAATTAATTTCAAAAAAGAAATTCTTAGTAAATAAACTTTAAATTATGTCTAACTCTGAAAAGAATACTTCCAATATCCGGACTTGTTCTTCGGTATTTGCTGAAGATGAGAAAAAGAATGTCTCAAATACATTTTCCACAATTACGAACAAAGCGACCTCATTAACAAAGAGTATATTTTCTATCTTTAGGTTGTGTTCCCCTTTCAAAACAGATGCGAGCTTGGGACAGCCAAAGGTCCTCATCTTAG
+
%##%$$$*,-((()74322,((''&%$#$$##$&%%'%$&$$&')*(&)*&&&'--..5@AE=;:<;?@@A@?BFFEI<;;;0/91,,,-1139000/3=*''&&&&(,0020...'''(+)%%13>CCEGHHJKSSKA>>PCK@E9(((DOKILFISJE>>>333/../,*+14<>0000/5?CCCCDICLHJHFKSLHGHISIIIFKFIID@50/.(&&'/CED??>=CBDNSMRLSGHSHISOHFGIEKAJFIPGJS8777EIHNSHSSSIGISHKLLJIOGJGEDCFBIEEH@@??KJSSPOFHRKGEPKHJMKFFFMGFHLJHF??>>FFHKGEINFGLIMLQGEGLJJKKSSKNHIFEISSLISEGLOHLISSISC>==@AEBEHGCFKSLSEIKHIEFLHEHKGGFE@JLLLGKNSSSSIQGGSSIJJKLPLOISSGHMLISIRIHDCBDDHGEDC;::;9B@ADGHBCBGGSFLHNNGFSIHSSMHGSKEEDDMJKFFFIC@AHFIJSMOGSIIJSSKIIIOJHEFGJJSGFKOKJOHMMRRPKQIJPIFIJIKSKISSIK=<:9::99<<<===?DCIGOAMKQKJKJLKGDEBBAACGIGHGHKKJGCHHJDASHDHSFHFJSSSHMHPG@?BBAGSI4;DKLSKF@=>BJKKCMSSSSIRISJSFIRHGGEGFILJKOHOSKDFHINDCDCSKPJKSFECJIKOKKHMINJGELJGGCFFSJJJJJJFBEACDJSMKSPHHJHGHFFLHRKISMSQIFDEMJKKN>567=?AAECA?@@EDDIJGJFGGJNIKSISJEFDDC?>?FHHGEHEEDFFKFE?BKMGJJFSKLMMCAABDDBBCAB?0/025*))&&'**,'%%&)**+,*%#
@f4801f67-9056-40f7-bb7a-d7953ff93e88 runid=615b655584623c08cdef24ecaddfdaffc95be13c ch=58 start_time=2025-08-20T10:34:10.565792-04:00 flow_cell_id=FBD58360 basecall_gpu=Quadro_GV100 protocol_group_id=SDF_08202025_064710 sample_id=SDF_08202025_064710 barcode=barcode13 barcode_alias=barcode13 parent_read_id=f4801f67-9056-40f7-bb7a-d7953ff93e88 basecall_model_version_id=dna_r10.4.1_e8.2_400bps_hac@v4.3.0
ATGTTATGCTCATCTACTTCGTTCAGTTGTGCAGCCGATATTTAAGCAGAACGACTTCCATACTCGTGTGAGTTTTCGCATTTATCGTGAAACGCTTTCGCGTTTTTCGTGCGCCGCTTCAATCAGCTAAAACATTTGAACATTAGAGACCTGTTCAGTTTCAAGGCGAAGATTTTCTCGTAGATGCATCTTCATTTAGTATCTTAGGTCGATAAACTTTACTTATTTGAGTGGGGTCTCGGATGGCGGGAACCAAATATCTTTTTTAATTATACGGATAGTATTGTCTGTTATTTATTCAGAAATTCAGATTACAAACCTTTGTAATGAGTTCTAACAATCATTATGGGTATTGCAATTCATAAACCGATTGTTCTATAGCCAGGCTTTTAAAATTGTGTATGAATAACGCTTACATGTTACATTTAGGTACATTTTTATTAATTTTTCTCAGAATAATTTTCGAATCCAAAAAAAAAAGGAATCATACTATACTTGAAAGAATTTTTGGTTTTAGTTGATGTCTCTGCAGGGATTAGATTTGTCAAGAAACTTTCATTCTATGCCAAAGATCATATTAGAAATACTTTGATACTTTACTATTTTAAATTCGACCTCTTCATCAAGGACACCGATTGGCATAACAAAGTGGGTTTTGGCGCCAACCAAATAATAATATCAGTCGAGATTGAATTCATTTTTCATTCATTAGAAATTAATTTCAAAAAAGAAATTCTTAGTAAATAAACTTTAAATTATGTCTAACTCTGAAAAGAATACTTCCAATATCCGGACTTGTTCTTCGGTATTTGCTGAAGATGAGAAAAAGAATGTCTCAATTAGTTTCCACAATTACGAACAAAGCGACCTCATTAACAAAGAGTATATTTTCTATCTTTAGGTTGTGTTCCCTTTCAAAACAGATGCGAGCTTGGGACGGCCAAAGGTTCTCATCTTAGGT
+
##%&(%''(*'&&$$$'),((((-))))*%$$$##%%')*1.,'///01@BFCCCAB@FCDB<;;<IMJGJDL?JSFGDCEAHGIJJHJLIOHFJFFQ<11--/)(5*%%'-220)+..1689+***+/'''()(('$%%1<570/04687;CSIDCADDGJJDPSSSIJSSICSJ>B9:EDBEKSOKFISGGFSBEDNJNEILA=>DSPKJGLIKSGJSF<<:0,++'''(),653,**+9:?9889:43.,-',-8::976++<ABHKIEIGELFHSSLSFHB>?DOJKLHSJMSHLISMKLOSSHEEDJGLSKSMOFKHJSSPII4444A?AABLLSLJIIHLSKSLLJSLKHRNSLIENIISJFHLGIFSMLSGIIEJINOKKSMILHIJJHOKSHGNSKSIINKIHENKKILGESIHEIEFJJFJFGSGLHSSSSSJJGLCCCA20'&%%'+6:-)9??<<=BBHCDBCSSSSSJSDSSEC@B89??CJEGHHFOLLSESJIIM@A?@SSJLSLKGHLMHEEEJGFESKKSMFNBBA2-D32/.144+++4712ECCCCSFNMFSSSSGEH333112487+&&'2*<DEBBBSHJFBEPL?223ESEA?=1111C@>BISHJFNFJMD?@@2((((;DCDSIKMHNSRLRSJKLFFSNAA@@FFEIISSSSSISODAAFFIFBAC;;;9;200109<,,,,11111001;BE?>>?=777:@=;;89C<<::<<;=ABFHSISFEEJGEGSSSSSIMSGDEF<<=ESSJSD@=E8777DDBBGL>8-()''(:<@>@@=;<=CHAC>>=0-.000,**+0002/-*)(('',+,+,*''',..-.1341)*))-012243-,--<44?><E?411GFG@A@@ESJHSEBCCCCB@DGMSHSIGH??D??@8:NSSJCAACA989:@DGGHBCC@@?ACBEFHFBBA>==<==1.,+
@f211f6d6-9498-49b6-b3f6-dc20cda9494d runid=615b655584623c08cdef24ecaddfdaffc95be13c ch=206 start_time=2025-08-20T10:34:07.565792-04:00 flow_cell_id=FBD58360 basecall_gpu=Quadro_GV100 protocol_group_id=SDF_08202025_064710 sample_id=SDF_08202025_064710 barcode=barcode13 barcode_alias=barcode13 parent_read_id=2e148ff4-9c06-4e99-88ee-2f2819229b8b basecall_model_version_id=dna_r10.4.1_e8.2_400bps_hac@v4.3.0
TGTCGTCTACCTCGTTCGGTTGTGTAAAAAACCGATATTTAACCAGAACGACTTCCATACTCGTGTGAGTTTTCGCATTTATCGTGAAACGCTTTCGCGTTTTTCGTCAGCCGCTTCACTAAATGAAGTACGTGCGGAAAATCTTCGCCTTGAAACTGAACAGGTCTCTAATGTTCGGAATGTTGTAGCTGATCATAGTCGGGCACTCCAGCGAAACACCCCATGCAATCACAACGATGTCAGATGGAAACCCGAGTGGTCTAAGCATTTCTGGTCTAAATAAGCCGGAATTTCCAACTTCGATCCACTTTTTTAGGGTAGTGTGGTATCCAAAGATTTCCATAGAAGGCTCAGTATAAAGT
+
$%%#"#$$##%%#$$%&$$$(%%$%#"#####$$#$%%'''),,++34;<<<=G;:77>?HFECFOCABA9FFCEGDFCRFJEEPDDDJL9888@655/0-+)82...,++,/1361111-++++**&%%%$$%'**+-9;=4444<==@HBILOSSHFILRGKMNIKHKHJLSSIHBDGJHSGGLSGIMHFGHKC99880001////889EDCEISB@BBDCCDBFGIIDHJMJGDEJSMGFFHIOEJIHGJJJGILIJEECBFGDH@CAS((((C?=?>><;<<9??@9887956:<<::>@KF=A@3;:DD@@DHMIFSGHEFD@GBADMMKJL>HGIDFHFGFCFEH9.,*'%$$#$#
@1e05837b-68f5-434e-9a6d-97ed7f1a9b98 runid=615b655584623c08cdef24ecaddfdaffc95be13c ch=364 start_time=2025-08-20T10:33:55.565792-04:00 flow_cell_id=FBD58360 basecall_gpu=Quadro_GV100 protocol_group_id=SDF_08202025_064710 sample_id=SDF_08202025_064710 barcode=barcode13 barcode_alias=barcode13 parent_read_id=1e05837b-68f5-434e-9a6d-97ed7f1a9b98 basecall_model_version_id=dna_r10.4.1_e8.2_400bps_hac@v4.3.0
ATGTTTTGCATTCTGCTTGGTTCGGTTGTGAAAAATTCAAATTGGCCGGCCGACTTCCATACTCGTGTGAGTTTTCGCATTTATCGTGAAACGCTTTCGCGTTTTTCGTGCGCCGCTTCACTGATATTATTATTTGGTTGGCGCCAAAACCCACTTTGTTATGCCAATCGGTGTCCTTGATGAAGAGGTCGAATTTAAAATAGTAAAGTATCAAGCATATTTCTAATATGATCTTTGGCATAGAATGAAAGTTTCTCTGACAAATCTAATCCCTGCAGAGACATCAACTAAAACCAAAAATTCTTTCAAGTATAGTATGATTCCTTTTTTTTTTGGATTCGAAAATTATTCGAGAAAAATTAATAAAAATGTACCTAAATGTAACATGTAAGCGTTATTCATACACAATTTTAAAAGCCTGGCTATAGAACAATCGGTTTATGAATTGCAATACCCATAATGATTGTTAGAACTCATTACAAAGGTTTGTAATCTGAATTTCTGAATAAATAACAGACAATACTATCCGTATAATTAAAAAAGATATTTGGTTCCCGCCATCCGAGACCCCACTTGAAAATAAAGTAAAGTTTATCGACCTAAGATACTAAATGAAGATGCATCTACGAGAAAATCTTCGCCTTGAAACTGAACAGGTCTCTAATGTTCGGAATGTTGTAGCTGATCATAGTCGGGCGCTCCAGCAAAACACCCCATGCAATCACAACGATGTCAGATGGAAACCCGAGTGGTCTAAGCATTTCTGGTCTAAATAAGCGGAATTTCCAACTTCGATCCACTTTTTTAGGGTAGTGTGGTATCCAAAGATTTCCATAGAAGGCTCATCTGAGG
+
#$%%&''&&$$$#$$#$%%&'(($%()&$$##$$####$&),*&&'&%$$%$$&)-.28;;=C>=A@EDDFJMMJNFGLSSKDEBBDEGFJIIHJSLGIHILIHLM<999=;:7.0667:@B99>?>=;<>==@>9:95346000.23=<98<>;;94;:9@?@BADSSLHKJPKJHKDCE@DBBACIOGFCCEGMHIKMKLJGHOLSSMSHGIBFMLKHHJJLJSIJJDGSFMJCAHK:;.''''56=GHGSMHIGAIKLGRJLNQDDFBSISEC@@<;:AEEJHFMFDCHIFMFEENMGJGGHKGHMSSKLOMPMSLIJIISEA8DGIHSSRFCDDSJCC@FJSSIEDBCFCIGKSNSKHLQQIMLSSMOFHHE@B@IGRHSFGGHJHLKSILGKSMNSKKQNSHISISSILSLFGILHISGHSLGFLGQISLSNISSJSFMGISLJJKHIGFJKOKIPJHSSSRPEEEKSGGDJSHKJGSIPSNMSSLFIMHLNKHHSLSOACRSSNMHSIFGDDFGKIEGQLMRDIMISNKIHGESSLKJLDCB7,,,-((('...>3--./@??>>746645444558<9:222EEFEGKKJEEESIKJJKIKOJIJSIISSLJKSIFJSLI///7BGIJ;E>100078/56;;:::MFFEEEHNHJIJHLLKGDDEKKGGILIHIKHHGEB?>////235E?>?33144'''0;;???ABBDD@@AAOHCCD>>>?H?422238)=:;>><=>BFFJKEEFHJGEHLJS8788B4,,,))(+)*+4-/657@DCCBB@?=>A@GGHHSIG=;;FLIEEFGFGHFI?;98@MGAAFRIBEBAAAGF?>0**'''%$#
@68f3f2af-dab7-44fa-a7c6-941eca9c0735 runid=615b655584623c08cdef24ecaddfdaffc95be13c ch=205 start_time=2025-08-20T10:34:19.565792-04:00 flow_cell_id=FBD58360 basecall_gpu=Quadro_GV100 protocol_group_id=SDF_08202025_064710 sample_id=SDF_08202025_064710 barcode=barcode13 barcode_alias=barcode13 parent_read_id=68f3f2af-dab7-44fa-a7c6-941eca9c0735 basecall_model_version_id=dna_r10.4.1_e8.2_400bps_hac@v4.3.0
TCTGCCTGCTTCGTTGCATTGAAGCCGATATTAACCAGAACGACTTCCATACTCGTGTGAGTTTTCGCATTTATCGTGAAACGCTTTCGCGTTTTTCGTGCGCCGCTTCACTTACATGTTACATTTAGGTACATTTTTATTAATTTTTCTCGAATAATTTTCGAATCCAAAAAAAAAAGGAATCATACTATACTTGAAAGAATTTTTGGTTTTAGTTGATGTCTCTGCAGGGATTAGATTTGTCAGAGAAACTTTCATTCTATGCCAAAGATCATATTAGAAATATGCTTGATACTTTACTATTTTAAATTCGACCTCTTCATCAAGGACACCGATTGGCATAACAAAGTGGGTTTTGGCGCCAACCAAATAATAATATCAGTCGAGATTGAATTCATTTTTCATTCATTAGAAATTAATTTCAAAAAAGAAATTCTTAGTAAATAAACTTTAAATTATGTCTAACTCTGAAAAGAATACTTCCAATATCCGGATTTGTTCTTCGGTATTTGCTGAAGATGAGAAAAAGAATGTCTCAAATACATTTTCCACAATTACGAACAAAGCGACCTCATTAACAAAGAGTATATTTTCTATCTTTAGGTTGTGTTCCCCTTTCAAAACAGATGCGAGCTTGGGACGGCCAAAGGTTCTCATCTTAGGT
+
####"#%$%&&%%&&'$###$###$$&*./44.6>@CBBCD@>=A8334<3340333HDCDEFFIQFGKPPSHSDCEDSKKSHEEGKIMSFD>GDG?<<<?A@A<<=>??@??@DFGEGIJJMKGSIBBCJEEEFSHJGJKDSSKSSSSFAAHJSSISFMJC888@FNLSLFDCFKHGEFFRSJFOHHHEEISKKKHSSSJLF:JNA===HSS<:6547=>/----IJ@DKJSSEBBBPINFFDJSGFSONMMJSJHMKGGEGJINSLKOILHHIGHLLHGGLKISSKOLKSSKJSSJGMIFSLKLB@@?FIGSNINGFMCCBADIEFJGMSFIOJIIGMMSKSIKLISJSMSJNSFFEEGLHDBBCABBDGGEJIRGSD?=?=;;;<9.-,,.0/+++++..78CILJFNNJIQSMSJSG;:GFSSSQJFJQSQHG>9:F?EEIEGSQSHNJIKBLIMHFKGMISMIPIIGSSJLJOJEHHGOMLOJSD:4/+*-..=ADDECDHGIJDHJGMMIJGLJGDSFDSSIGOSHINMIFGFGDKJ><=<===7>7788JMAAAGGMHMLFMMJNLSOOIGMNNPJIHSGNFEGSSKJGFKHIFESJKKFIICD71JD42E@DHJLS?===AC>?CFJH8789S8778-,0@ACCEJECF<;0%$$$
@57f7aa4f-15fa-4dbc-9fdd-a62ab0f81b08 runid=615b655584623c08cdef24ecaddfdaffc95be13c ch=381 start_time=2025-08-20T10:33:56.565792-04:00 flow_cell_id=FBD58360 basecall_gpu=Quadro_GV100 protocol_group_id=SDF_08202025_064710 sample_id=SDF_08202025_064710 barcode=barcode13 barcode_alias=barcode13 parent_read_id=57f7aa4f-15fa-4dbc-9fdd-a62ab0f81b08 basecall_model_version_id=dna_r10.4.1_e8.2_400bps_hac@v4.3.0
GCTGCTTCGTTCAGTTATGAAGCCGATCTAACCAGAACGACTTCCATACTCGTGTGAGTTTTCGCATTTATCGTGAAGTGAGCTCGCGTTTTTCATAGCCGCTTCAATTACAAAGGTTTGTAATCTCAATTTCTGAATAAATAACAGACAATACTATCCGTATAATTAAAAAAGATATTTGGTTCCCGCCATCCGAGACCCCACTTGAAAATAAAGTAAAGTTTATCGACCTAAGATACTAAATGAAGATGCATCTACGAGAAAATCTTCGCCTTGAAACTGAACAGGTCTCTAATGTTCGGAATGTTGTAGCTGATCATAGTCGGGCGCTCCAGCGAAACACCCCATGCAATCACAACGATGTCAGATGGAAACCCGAGTGGTCTAAGCATTTCTGGTCTAAATAAGCCGGAATTTCCAACTTCGATCCACTTTTTTAGGGTAGTGTGGTATCCAAAGATT
+
#####$%*-..80///)%####"#$%'&%$%))./589;;;;=<B>@'''(@CCFEHEBA<:::;>??845)(((,*(%$$##%&&200+))<800&%%%&&(,,*)'+++)*8CCD=ECDABA12(''(>@?FBDGNOSSGSFGFEDEEOSJGDFGHQJSGSFEDD>CEOSKSSIFHSGCEDEDGB<?@>@44-8<BGHJGJDIKHIJINSSFMSJGSLRPKSKSMEEDEHKMMMILNGHKIKESKHSNSKCDBCKSIMSOMPKGEB>4224::2<<B1000ISJEFGJHJIFFFF.../DHISJFNJKSIHSNOOQHSFFDGGGIHIKKGF<KJJESPMHNKHDBCCFHSKGBCBBG;9:AD?@FGLSIEJNRIIBBACFDFFDFDKKISASSSHGILILRRJFGFKHBBDDSMISICGFFEEGGKBEBEFCFFGOHEGHIKSJHNJKEFHSFGDC@63/
@ede54e04-8d27-47e4-94fc-74953f8fdc81 runid=615b655584623c08cdef24ecaddfdaffc95be13c ch=483 start_time=2025-08-20T10:34:05.565792-04:00 flow_cell_id=FBD58360 basecall_gpu=Quadro_GV100 protocol_group_id=SDF_08202025_064710 sample_id=SDF_08202025_064710 barcode=barcode13 barcode_alias=barcode13 parent_read_id=ede54e04-8d27-47e4-94fc-74953f8fdc81 basecall_model_version_id=dna_r10.4.1_e8.2_400bps_hac@v4.3.0
GTGTATTCTACTTGGTTCAGCATTAAGCCAATAAAGCAAACGACTTCCATACTCGTGTGAGTTTTCGCATTTATCGTGAAACGCTTTCGCGTTTTTCGTGCGCCGCTTTTCAGCGTCTTCATACACAATTTTAAAAGCCTGGCTATAGAACAATCGGTTTATGAATTGCAATACCCATAATGATTGCTAGAACTCATTACAAAGGTTTGTAATCTGAATTTCTGAATAAATAACAGACAATACTATCCGTATAATTAAAAAAGATATTTGGTTACCGCCATCCGAGACCCCACTTGAAAATAAAGTAAAGTTTATCGACCTAAGATACTAAATGAAGATGCATCTACGAGAAAATCTTCGCCTTGAAACTGAACAGGTCTCTAATGTTCGGAATGTTGTAGCTGATCATCATCAGGGCGCTCCAGCGAAACACCCCATGCAATCACAACGATGTCAGATGGAAACCCGAGTGGTCTAAGCATTTCTGGTCTAAATAAGCCGGAATTTCCAACTTCGATCCACTTTTTTAGGGTAGTGTGGTATCCAAAGATTTCCATAGAAGGCTCAGTATGGGGG
+
"#$%&&(&&((*,)++++&%####"""$&$&%$$&%%$%)-4334;:E?GFCCDESOIKSQKIQKHSNHJSLSGIFLEJKNMSQIMNEGECACCSKSFSFIHFE@;@7432434((%%'%(5*))*=BJCDGDGGMJGNHJJSMHLHECGJHKSSIJNHIRJ????SISMSLJGDF:::>J+++++)(()<=@FECIEFDKISOJFCGJIFDDCE5544=12&&'7;@BCC???>=@D<<;IKMGHLIJGMIJOHHEDFSSMSSGHEIE,,,-)(()>??QDFEDFHFIOHQIIIEHFJMKCSREECDNNSGJKLA>>@<>763-((('%&+<GGHGISIRNNJMGB656>BMD@>?>=99:9C44430433;<EFBEDHIHJJIISIHFPGHJGKKJSDCGFFIFE//'&&%%%&'?=<<9:456111><A?:633FFHEHEHSISMIGEEEIFHMGGGHHHIGFJBABCLMFIOEDB@7679785699<99:>ECCCE?BBFEJED==<3332?EDDC>HC?DBSOEBEFIJIHISHDECG@@??DED@<@EIAGFCDFDGFSG><<33/,&%&
@174556ef-0843-4557-8c43-3ca8be6f93ad runid=615b655584623c08cdef24ecaddfdaffc95be13c ch=254 start_time=2025-08-20T10:34:09.565792-04:00 flow_cell_id=FBD58360 basecall_gpu=Quadro_GV100 protocol_group_id=SDF_08202025_064710 sample_id=SDF_08202025_064710 barcode=barcode13 barcode_alias=barcode13 parent_read_id=174556ef-0843-4557-8c43-3ca8be6f93ad basecall_model_version_id=dna_r10.4.1_e8.2_400bps_hac@v4.3.0
ATGTACATATTTACTTGGTTCAGTGCCAGGAGCTTGGGTGTTTAACCAGAACGACTTCCATACTCGTGTGAGTTTTCGCATTTATCGTGAAACGCTACTTCGCGTTTTTCGTGCGCCGCTTCATCTAACAATCATTATGGGTATTGCAATTCATAAACCGATTGTTCTATAGCCAGGCTTTTAAAATTGTGTATGAATAACGCTTACATGTTACATTTAGGTACATTTTTATTAATTTTTCTCGAATAATTTTCGAATCAAAAAAAAAAGGAATCATACTATACTTGAAAGAATTTTTGGTTTTAGTTGATGTCTCTGCAGGGATTAGATTTGTCAGAGAAACTTTCATTCTATGCCAAAGATCATATTAGAAATATGCTTGATACTTTACTATTTTAAATTCGACCTCTTCATCAAGGACACCGATTGGCATAACAAAGTGGGTTTTGGCGCCAACCAAATAATAATATCAGTCGAGATTGAATTCATTTTTCATTCATTAGAAATTAATTTCAAAAAAGAAATTCTTAGTAAAATAAACTTTAAATTATGTCTAACTCTGAAAAGAATACTTCCAATATCCGGACTTGTTCTTCGGTATTTGCTGAAGATGAGAAAAAGAATGTCTCAAATACATTTTCCACAATTACGAACAAAGCGACCTCATTAACAAAGAGTATATTTTCTATCTTTAGGTTGTGTTCCCCTTTCAAAACAGATGCGAGCTTGGGACGGCCAAAGGTTCTCATCTAGT
+
"$$$#$'&%&*)&&%''**('&%%$$###"##"#$%()*+****069ABCEIDCFEKAF@FLFHFLGNLNHHFJSSKKKBAB=43(()1=?;=9890../.342018AG1000877868;977BFFIJGLMSJFKHOMKSIHLSIHGSRHSFBEBBFFC:999;::)))*ABBDKGHRSKISKLSSKSSSJJMSHIHPJSSJGDEIFJEBKHLSSQLSRSEJHSLIIHSIFCBAADFSSS><6578BSIMDMIC:::=F@GGISSSSSHACERSPSSJNFIEGH=-)*CGJSNSKHSRIFSKISIKHOLNIKSLSJIIGEJSIGSGA====74C>:879>ES>>>=0..2DEEEHFMIIJLSQKSSININSSHNHKJMHJMJHPIMKSSLSSSFJSKFIHEGCAA@?KDIS@HKIFJFKSIJSPSGJOSMJIIKLEDBDC@?>@>DDCAACBC@>?@?IFHJNSMIHISLJLEDFFDCOHGLIFGFHDIBBSSGHKJLSSSSSJINNLEFE<3****5766..=:2,,,(()()(2=?CE?>>IFRPHKHKHSJSJOLMKLJIJHKSDFKK?===GHMSGILECCE9998CGEFMBEEEAC:IGKB@ADCD>///BKSSMGMIEEHGGFEHRIDEAAAF>A71ABBDBA=;;;AHFHKHFSGJSIGKJHSFHNJIEFFCDFJLSMGDFHGFHJFRFJJMMSSSC@INCAIACFOML>>>>C@::98:2+,7:A.,,('():CCEAC;;;+'##$
@d84e6771-2a1a-4cc7-936a-cb5d7213c50c runid=615b655584623c08cdef24ecaddfdaffc95be13c ch=109 start_time=2025-08-20T10:34:17.565792-04:00 flow_cell_id=FBD58360 basecall_gpu=Quadro_GV100 protocol_group_id=SDF_08202025_064710 sample_id=SDF_08202025_064710 barcode=barcode13 barcode_alias=barcode13 parent_read_id=d84e6771-2a1a-4cc7-936a-cb5d7213c50c basecall_model_version_id=dna_r10.4.1_e8.2_400bps_hac@v4.3.0
GTGTTGTGTCCTGTTACTTCGTTGGGGTTTGAAGCCGCCGATATAACCAGAACGACTTCCATACTCGTGTGAGTTTTCGCATTTATCGTGAAACGCTTTCGCGTTTTTCGTGCGCCGCTTCAATAAATAACAGACAATACTATCCGTATAATTAAAGATATTTGGTTCCCGCCATCCGAGACCCCACTTGAAAATAAAGTAAAGTTTATCGACCTAAGATACTAAATGAAGATGCATCTACGAGAAAATCTCGCCTTGAAACTGAACAGGTCTCTAATGTTCGGAATGTTGTAGCTGATCATCATCAGGGCGCTCCAGCAACGCCATGGG
+
$$%&)%%%'''*'''%%/-)).,&%%&&((%%$$$%$#$%'(')'(+,68:::9899E?@=<==B999:A541***?>@AHILHFE@?@ALJNJHFEDSSKSLBABFS>;<=?@@AA?E=::BFGGLHSIJLIJJNKMKHFJHNLSMMPGSED0-562..111.3653885FDJHEHDFHJDGNSEECFOJKSPSDSPSGHSSSNSSLP>76661--67878>;<CSECEE?=;<4444;;87892200-.,,/024)***&-..0132/..///00<****6;<BDCCB9:)))*''))*,'&&%%%%'6.--()*,-,&%)++)0)&&
@ec191aa7-463e-4484-b36c-0f97e3eef22c runid=615b655584623c08cdef24ecaddfdaffc95be13c ch=439 start_time=2025-08-20T10:33:55.565792-04:00 flow_cell_id=FBD58360 basecall_gpu=Quadro_GV100 protocol_group_id=SDF_08202025_064710 sample_id=SDF_08202025_064710 barcode=barcode13 barcode_alias=barcode13 parent_read_id=ec191aa7-463e-4484-b36c-0f97e3eef22c basecall_model_version_id=dna_r10.4.1_e8.2_400bps_hac@v4.3.0
ATTTTTTGCCTGTACTCGTTCAGTTTATATGAAAATTCGGTATTTAACCAGAACGACTTCCATACTCGTGTGAGTTTTCGCATTTATCGTGAAACGCTTTCGCATTTTCGTGCGCCGCTTCAATTTAAAATAGTAGAAGTATCAAGCATATTTCTAATATGATCTTTGGCATAGAATGAAAGTTTCTCTGACAAATCTAATCCCTGCAGAGACATCAACTAAAACCAAAAATTCTTTCAAGTATAGTATGATT
+
%'(+--)((''((-+*((/1672//1-+**'$####"#$$%%#$%&,0245@@@AABFKCKKSKHHGGSGRJNJOKSSJSFGGSSOKIFGJHGJKC@?>D=993446C/...1112/..3./876534467,*+'&&'(2/.++,,5>>;99710''()*&&'''((&124=>>ALKKSFQJRSSSSD@JIJFNINSFLHAFD<E<4+++78ADBN@?@@SJSSHMGNLSSJHCDDEDA@CDEEA==;:00/+
@eff1adaa-07f9-4c87-9f62-5331d1a6e5be runid=615b655584623c08cdef24ecaddfdaffc95be13c ch=437 start_time=2025-08-20T10:33:55.565792-04:00 flow_cell_id=FBD58360 basecall_gpu=Quadro_GV100 protocol_group_id=SDF_08202025_064710 sample_id=SDF_08202025_064710 barcode=barcode13 barcode_alias=barcode13 parent_read_id=eff1adaa-07f9-4c87-9f62-5331d1a6e5be basecall_model_version_id=dna_r10.4.1_e8.2_400bps_hac@v4.3.0
ATGTCCTGTTCTTGGTTGGTATTGAACCGATATTAACCAAAACGACTTCCATACTGGTGTGAGTCTTCGCATTTATCGTGAAACGCTTTCGCGTTTTTCGTGCGCCGCTTCACTCTAATGTTCGGAATGTTGTAGCTGATCATAGTCGGGCGCTCCAGCGAAACACCCCATGCAATCACAACGATGTCAGATGGAAACCCAAGTGATTAAGCATGGTCTAAATAAGCCGGAATTTCCAACTTCGATCCACTTTTTTAGGGTAGTGTGGTATCCAAAGATTTCCATAGAAGGCTCCGTGTAAGGG
+
$$%&$###%%$$%%&&(%$$%%&$#"#%&'(&&&%(/0689?B''''(=<6>744../083333,+**.7655556:999<=?A/...;55421328B411///01023200889=@@IJHF==<;>BD;<<<@AAF@@@?FFIGSAA@AEDECEEDEB211>E7:B<;;EDEDBDCEEGOE???<<9754441041011(('')&'%$%'&&#"#'(//2=?<;;=?:98?<D>=D@AAAIAACBBA;FB@??EJFFLJLIFGEHA??;8*)&&*<?>?EDA9333;<;?;=4.%$$'''++.
@1e408210-ec67-4706-a0f1-4a005856a7c8 runid=615b655584623c08cdef24ecaddfdaffc95be13c ch=27 start_time=2025-08-20T10:34:05.565792-04:00 flow_cell_id=FBD58360 basecall_gpu=Quadro_GV100 protocol_group_id=SDF_08202025_064710 sample_id=SDF_08202025_064710 barcode=barcode13 barcode_alias=barcode13 parent_read_id=1e408210-ec67-4706-a0f1-4a005856a7c8 basecall_model_version_id=dna_r10.4.1_e8.2_400bps_hac@v4.3.0
ATGTGTACTTGGTTGGTTGTCGAACCGATATTAACCCAAACATTTTCCATACTCGTGCTGAGTTTCGCATTTATCGTGAAACGCTTTCGCGTTTTTCGTGCGCCGCTCGCTGAGAGGCATAGTGGGGCGCCTGGCAACACACCGTGCAATCACAACGATGTCAGATGGAAACCCGAGTGGTCTAAGCATTTCTGGTCTAAATAAGCCGGAATTTCCAACTTCGATCCACTTTTTTAGGGTAGTGTGGTATCCAAAGATTTCCATAGAAGGCTCAGTATAAGGGT
+
$%'(&%$%()()-/,,+,('%#"#%%%$&))(%&'&&&&()('''))+*,,-1/..,+&$%('''&&(69AA@B?ABASJLJHCJPSGMMKHGDHS5444A@:9/--&%&&&'%##$#$&'(*'&&,-,*))%$$$&%*)(),)***--.3<<??GEDEHHL@?AMQJKSLHJR<:::IFNIKGGJI?>M::;6778:9458=@?@?@ACEDGB?B<ABBB=<>>FNHSHJNSSSFHMISSFEGHGFLKIFFABDMA@?ECA79/////C??0,,,-2*))))6
@bc136d92-2418-46e8-afb6-0d9ceb22b809 runid=615b655584623c08cdef24ecaddfdaffc95be13c ch=77 start_time=2025-08-20T10:33:59.565792-04:00 flow_cell_id=FBD58360 basecall_gpu=Quadro_GV100 protocol_group_id=SDF_08202025_064710 sample_id=SDF_08202025_064710 barcode=barcode13 barcode_alias=barcode13 parent_read_id=bc136d92-2418-46e8-afb6-0d9ceb22b809 basecall_model_version_id=dna_r10.4.1_e8.2_400bps_hac@v4.3.0
GTTATGTTTATAGCATATTTACTGGTTGGTTTTGAAAAACCAGATATTGACCGGAACAACTACCTCCATACTCGTGTGAGTTTTCGCATTTATCGTGAAACGCTTTCGCGTTTTTCGTGCGCCGCTTCAAAGAGTATATTTTCTATCTTTAGGTTGTGTTCCCCTTTCAAAACAGATGCGAGCTTGGGACGGCCAAAGGTTCTCATCTTGGGGA
+
')-),))))'&%$$$$%$$('('#$%%$$%&%%$#####$$"##&%%)%''(---1/,+*++)('%(/:3223EJHJ<<<<CHDELJFHMNKJDCCBIHLOSEDLSBDEDB@HSSECCDHGSHD7;7'%%&7654667DGSSIGKMJISLIGSSHSIOOH8>?>;=QEDFKSJAA@BGHBIF=><....=<4-/;=>FIIIINECDB=<*+*+*
@7254cd26-7fde-49da-8f7b-fabbbabd8b08 runid=615b655584623c08cdef24ecaddfdaffc95be13c ch=160 start_time=2025-08-20T10:33:52.565792-04:00 flow_cell_id=FBD58360 basecall_gpu=Quadro_GV100 protocol_group_id=SDF_08202025_064710 sample_id=SDF_08202025_064710 barcode=barcode13 barcode_alias=barcode13 parent_read_id=7254cd26-7fde-49da-8f7b-fabbbabd8b08 basecall_model_version_id=dna_r10.4.1_e8.2_400bps_hac@v4.3.0
TGTGCCCTCTACTTGGTTCGGTTATCCAGCCACCGGTGCTTAACCAGAACGACTTCCATACTCGTGTGAGTTTTTCGCGCATTTATCGTGAAACGCTTTCGCGTTTTTCGTGCGCCGCTTCAATTACGAGCACGACGACCTCATAGACAAAGAGTATATTTTCTATCTTTAGGTTGTGTTCCCCTTCAAAACAGATGCGAGCTTGGGACGGCCAAAGGTTCTCATCTTAGGGT
+
(''')002*)&%&'$%%'+((&*&&%#"##$$###'))%%%&258@AGJHHFFFKPSHS;;;;ELIJ;;;:;6*)*1+**BBB@@??@FGJMOKSEJHSFEF11106@.--.?=<:662-&)-(0)))'%%&(''&&$##$$$%%%%&'+-5777:;DEMSSKSIOHEGJ?:::33/((.)0:445(:AGPHBCCDFSMLI?=<77<PI<;;=EDDJFSJLSHJIGHD&))*,
@b3343bfe-8734-4756-8374-bd7a1271dc0e runid=615b655584623c08cdef24ecaddfdaffc95be13c ch=111 start_time=2025-08-20T10:34:01.565792-04:00 flow_cell_id=FBD58360 basecall_gpu=Quadro_GV100 protocol_group_id=SDF_08202025_064710 sample_id=SDF_08202025_064710 barcode=barcode13 barcode_alias=barcode13 parent_read_id=b3343bfe-8734-4756-8374-bd7a1271dc0e basecall_model_version_id=dna_r10.4.1_e8.2_400bps_hac@v4.3.0
TTATGCCACGTACTCGTTGGTTATGAAGATCCGATATTAACCAGAACGACTTCCATACTGGTGGCCAAGTTTCGCGTTCTCGTGAAACGCTTTCGCGTTTTTCGTGCGCCGCTTCAGAGATTGAATTCATTTTTCATTCATTAGAAATTAATTTCAAAAAAGAAATTCTTAGTAAATAAACTTTAAATTATGTCTAACTCTGAAAAGAATACTTCCAATATCCGGACTTGTTCTTCGGTATTTGCTGAAGATGAGAAAAAGAATGTCTCAAATACATTTCCACAATTACGAACAAAGCGACCTCATTAACAAAGAGTATATTTTCTATCTTTAGGTTGTGTTCCCCTTCAAAACAGATGCGAGCTTGGGACGGCCAAAGGTTCTCATCTTCAGTT
+
$&%(%$&$%%%%%&&'()'&&&%'&###"""#$)+**)&'))'(')'*(((3./,,*+,%&'&'$###&&&&'(+(((((()6<GLSKJIHSSJBDCACEKL:99:DDB-*))..64243;63345KEEJ<@GIEBDGJHHHGDEEPLSBBBB.,111;JC=DFNJSQSD?@NHQKKFKMOJS;0004425/..0;;IGHHEFFHKSSRBFIFGCFIGHHJGGBLJCSOISLLKSSSISFCBBCJJGJLSSJ888>BPLRKSKPISLIIJSLISSGS@EDB?IIJPRIG<==CSOJRLEHEENJNON?SFEEGLGMJNSNSOSOLIJHLHGSMMSLSSNQJE31F@><'12BSF:889DBCEKGSI???LDDCFHEDDFHLMIGIFGB<:&%%$%
@55fd4de3-431c-4d25-b0ae-8684223fa207 runid=615b655584623c08cdef24ecaddfdaffc95be13c ch=253 start_time=2025-08-20T10:34:14.565792-04:00 flow_cell_id=FBD58360 basecall_gpu=Quadro_GV100 protocol_group_id=SDF_08202025_064710 sample_id=SDF_08202025_064710 barcode=barcode13 barcode_alias=barcode13 parent_read_id=55fd4de3-431c-4d25-b0ae-8684223fa207 basecall_model_version_id=dna_r10.4.1_e8.2_400bps_hac@v4.3.0
TGTGTGGCCTACTCGTTCAGTTATGAAAAACAATTAACCAAACATTATCCATCTCGTGTGAGTTTTCGCATTTATCGTGAAACGCTTTCGCGTTTTTCGTGCGCCGCTTCACAGAAATTCAGATTACAAACCTTTGTAATGAGTTCTAACAATCATTATGGGTATTGCAATTCATAAACCGATTGTTCTATAGCTA
+
%%&((&$#"$%(+((()0+***('%$$%&&$###%(***()),(&&%'&')+()*.246177:@CE?<<?CIIBSDBCCLKLRA???SHBA---,3FB<<:;9651*(('++&'(')(+*,--..68:;BFFGSKDFGHJEF@@BAGGFIGFHJDFFSJCCEDB=<<<HGFHHEEEEJPG8666977//..&&%%%
@0d0eb66a-bb94-44c2-92e5-e6488db7b40e runid=615b655584623c08cdef24ecaddfdaffc95be13c ch=377 start_time=2025-08-20T10:34:13.565792-04:00 flow_cell_id=FBD58360 basecall_gpu=Quadro_GV100 protocol_group_id=SDF_08202025_064710 sample_id=SDF_08202025_064710 barcode=barcode13 barcode_alias=barcode13 parent_read_id=0d0eb66a-bb94-44c2-92e5-e6488db7b40e basecall_model_version_id=dna_r10.4.1_e8.2_400bps_hac@v4.3.0
TTTTTTTTTACTTCGTTGGGGTTTTGAGCCGATATTAACGAAACGACTTCCATTACTCGTGTGAGTTTTCGCATTTATCGTGAAACGCTTTCGCGTTTTTCGTGCGCTTCACCCCATGCAATCACAACGATGTCAGATGGAAACCCGAGTGGTCTAAGCATTTCTGGTCTAAATAAGCCGGAATTTCCAACTTCGATCCACTTTTTAGGGTAGTGTGGTCCAAAGATTCCATAGAAGGCTCAGTATTA
+
#$&&')+($"$&'&)-.//////1/*&#$%%%&&()&)+'&&,+)))).-../.'')%$%'-))*+68998<77855545<<@@DE;:::DCBE?<<<BJ5///01))&&++++3;>:::;HKIDGGNBAADL;;;;EFLIRJJIKGIGFJHSLLPIMG==68..+,,-222=>98888332<6<88<8<=>?422269443.66>///:D<;;:<3&&&'.-/5.,**,07B55A@@?>.)&&'&&$
@075ab92e-0eba-4345-812a-e3b47bbf5ae3 runid=615b655584623c08cdef24ecaddfdaffc95be13c ch=277 start_time=2025-08-20T10:34:52.565792-04:00 flow_cell_id=FBD58360 basecall_gpu=Quadro_GV100 protocol_group_id=SDF_08202025_064710 sample_id=SDF_08202025_064710 barcode=barcode13 barcode_alias=barcode13 parent_read_id=21c4895d-91bd-46f2-b77a-7cda88a89d98 basecall_model_version_id=dna_r10.4.1_e8.2_400bps_hac@v4.3.0
CATCTACTCGTTCGGTTATCACACCGATATTAACAAAGTTTGGGCTCTCTTCCATACTCGTGTGAGTTTTCGCATTTATCGTGAAACGCTTTCACATTTTAGTACACACTTTTCAACTTCCATACTCGTGTGAGTTTTCGCATTTATCGTGAAACGCTTTCGCGTTTTTCG
+
#"$#%'(*%&'',))),,+&##""#$&')//+-.)*+.1--(''&)'&&)+$027/)'''..;65459BFDABDCBGFE@AA@CBBA;9;-,+'(()+-1(%%%)'')).-,--+..;<;BADGGDBMIGJ@A@@AKGA??HPIJFG@??@JKJLB=@?JB;8;=9:;>+'
@90ce42a5-1d9b-40bb-b6d7-ae5e493c4148 runid=615b655584623c08cdef24ecaddfdaffc95be13c ch=255 start_time=2025-08-20T10:34:50.565792-04:00 flow_cell_id=FBD58360 basecall_gpu=Quadro_GV100 protocol_group_id=SDF_08202025_064710 sample_id=SDF_08202025_064710 barcode=barcode13 barcode_alias=barcode13 parent_read_id=90ce42a5-1d9b-40bb-b6d7-ae5e493c4148 basecall_model_version_id=dna_r10.4.1_e8.2_400bps_hac@v4.3.0
TTGTAGTCTACTCGTTCAGTTGCCTTGCAGAACCGATGTTGGTAAAGCGACTTGCATACTCGTGTGAGTTTTCGCATTTATCGTGAAACGCTTTCGCGTTTTTGGTGCGCCGCTTCATCTTCTAATGAGGTTTTTTGTTCGTAATTGTGGAAAATGTATTTGAGACATTCTTTTTCTCATCTTCAGCAAATACCGAAGAACAAGTCCGGATATTGGAAGTATTCTTTTCAGAGTTAGACATAATTTAAAGTTTATTTACTAAGAATTTCTTTTTTGAAATTAATTTCTAATGAATGAAAAATGAATTCAATCTCGACTGATATTATTATTTGGTTGGCGCCAAAACCCACTTTGTTATGCCAATCGGTGTCCTTGATGAAGAGGTCGAATTAAAATAGTAAAGTATCAAGCATATTTCTAATATGATCTTTGGCATAGAATGAAAGTTTCTCTGACAAATCTAATCCCTGCAGAGACATCAACTAAAACCAAAAATTCTTTCAAGTATAGTATGATTCCTTTTTTTTTTGGATTCGAAAATTATTCGAGAAAAATTAATAAAAATGTACCTAAATGTAACATGTAAGCGTTATTCATACACAATTTTAAAAGCCTGGCTATAGAACAATCGGTTTATGAATTGCAATACCCATAATGATTGTTAGAACTCATTACAAAGGTTTGTAATCTGAATTTCTGAATAAATAACAGACAATACTATCCGTATAATTAAAAAAGATATTTGGTTCCCGCCATCCGAGACCCCACTTGAAAATAAAGTAAAGTTTATCGACCTAAGATACTAAATGAAGATGCATCTACGAGAAAATCTTCGCCTTGAAACTGAACAGGTCTCTAATGTTCGGAGTGTTGTAGCTGATCATAGTCGGGCGCTCCAGCGAAACACCCCATGCAATCACAACGATGTCAGATGGAAACCCGAGTGGTCTAAGCATTTCTGGTCTAAATAAGCCGGAATTTCCAACTTCGATCCACTTTTTTAGGGTAGTGTGGTATCCAAAGATTTCCATAGAAGGCTCAGTATAA
+
#$$%$$&%&')*(),-410//)%$#$$&#"#$$&$%'&''$$$$&&&%$%&&(%&''/0411332*))*,*)).7<ADB::0002=DDEA@@@JFBA65547@&%%%%%%*%&'*'*+(**$$$'0*)(&$&((,4488589DLSSNIEE<DHGAEF+++,/4365001<<6:9>;303EEJG>CGHHHGGBEEAFBFGJDISHGFD@AACEEG@@AGJ;::=4333EEDCEGEEFISCCSKGSSSHNKJKSMGDK=2//0A?@BCGHGS>PLSHECMIMMHFI=SFSOKS;===1111LFD7666B?>BC@AABCFJBBBSHJKDFIIMKD@C>1////.**,ECCD777?HFIMFFQLH@@BIEDKHEHDGSBGIJEGIMMMIB,+++3-00<<++++78999:FGHIGSKJJOIHIKIKSHIIGMMSPHPINHOKFHD;99EKAAAAGB>EIGMHISHJFHKGHFLBAABDFBGFEJJLGLMCIIGAEGGSOOSGGSGGGHSILSJSJHJHDJF>;9::4<?KILD,+++0;:<:=?>=766469:CEISPRHHHLEJQSHSINAC?>=?CLGHHGIHHMLSSSEAA@AHNDDCEIJGIIL=GJA@AOJSHLSOIJSQCBBCS;<<?<<<>A;:31*')*,--0;46;9SGIPGJHGKSPCA@>9:.+++3122;H=JDLFFA@7564497D84333BFLNREISGHGEIHIFSDLFFJK@HMJKKQGJHPSSSMDDCBB<////554+899=71//1>?????JOIKGSPKKGNMIOSJKIBADKS?::;<D70./../<;<GLHOIFNEHHHKMSSK:::EESIBEJA;;=98@565?CC@BEHKEBCFDFFJIIJSE0/,'(%%%,&)//00..//0/,,,+///31000@877*((<6544499@ACCCHGHDFFEAAABEJHFFFGGCGHEMHHFDIEIDFEDGEFIIFSJKFB@@FEE<G6555@:;;<FFFKC:=DFHB<<;<DEDFCHSSKFFCCDEBCCCIDECDGC@>BA659;@1-.A?BA>A==3****,*'
@e1c328bc-3593-44f0-81d6-57856ff96079 runid=615b655584623c08cdef24ecaddfdaffc95be13c ch=424 start_time=2025-08-20T10:34:26.565792-04:00 flow_cell_id=FBD58360 basecall_gpu=Quadro_GV100 protocol_group_id=SDF_08202025_064710 sample_id=SDF_08202025_064710 barcode=barcode13 barcode_alias=barcode13 parent_read_id=e1c328bc-3593-44f0-81d6-57856ff96079 basecall_model_version_id=dna_r10.4.1_e8.2_400bps_hac@v4.3.0
GTGTTGCCCTGTTCTTGGTTCAGTTCTATCAAAACCGGTGTTTAACCAGAACGACTTCCATACTCGTGTGAGTTTTCGCATTTATCGTGAAACGCTTTCGCGTTTTTCGTGCGCCGCTTCATTCTGAATAAATAACAGACAATACTATCCGTATAATTAAAAAAGATATTTGGTTCCCGCCATCCGAGACCCCACTTGAAAATAAAGTAAAGTTTATCGACCTAAGATACTAAATGAAGATGCATCTACGAGAAAATCTTCGCCTTGAAACTGAACAGGTCTCTAATGTTCGGAATGTTGTAGCTGATCATAGTCAGGGCGCTCCAGCGAAACACCCCATGCAATCACAACGATGTCAGATGGAAACCCGAGTGGTCTAAGCATTTCTGGTCTAAATAAGCCGGAATTTCCAACTTCGATCCACTTTTTTAGGGTAGTGTGGTATCCAAAGATTTCCATAGAAGGCTCATATG
+
$$%&&#%&&%&&&$$$$$%%%%&%&'%&&%###$%&&(',***,3=>>==>>@@@BFAGFF4333?IEI@?;??BFFKFLFPIESHHGGHIJG====SJLGLHJQGB2112;8890/0101115:56DJJSKFHMJKGIIISGIHIKFPLSGLKLKSSJILISSMGFGEFSEAJNSSRBGDHS>;366CACDEBC?FHFEBKFFLIKJJISKGILQSHMKGFPISJOSMKSNHGIFPSJIGHHJSRJNKFGFGFQF<:;;:CBBCG@CFJHF???@FFKHSSQHJKGLOIIMIJHGMILNOKSSQKIHB:9,,,**++,0;:::?:9:///43DD@DJIGGEMSHNSSJMNCDDCHLIFGGJPGSMJKJGDDEIFDHEEFHSGKNISNHISNSIIGIIPJLQMLGHIMSHQEGGJIEDDFHLGKD<SHSSIGFMSJHIHIIIHHFSNGIPPGEA@?H;:4../+&$'&$#""#
@356c913e-953d-45cf-b7f1-d198925c85ae runid=615b655584623c08cdef24ecaddfdaffc95be13c ch=92 start_time=2025-08-20T10:34:23.565792-04:00 flow_cell_id=FBD58360 basecall_gpu=Quadro_GV100 protocol_group_id=SDF_08202025_064710 sample_id=SDF_08202025_064710 barcode=barcode13 barcode_alias=barcode13 parent_read_id=356c913e-953d-45cf-b7f1-d198925c85ae basecall_model_version_id=dna_r10.4.1_e8.2_400bps_hac@v4.3.0
ATGTCCTGTACTTCGTTCGGTTGTAGCCATACGATATTAACCAGAACGACTTCCATCTTTAGTAACAGTTTTTCGCATTTATCGTGAAACGCTTTCGCGTTTTTCGTGCGCCGCTTCATGGCGAGGACACCGACTGGCATAACAAAGTGGGTTTTGGCGCCAACCAAATAATAATATCAGGTCGATTGAATTCATTTTTCATTCATTAGAAATTAATTTCAAAAAAGAAATTCTTAGTAAATAAACTTTAAATTATGTCTAACTCTGAAAAGAATACTTCCAATATCCGGACTTGTTCTTCGGTATTTGCTGAAGATGAGAAAAAGAATGTCTCAAATACATTTTCCACAATTACGAACAAAGCGACCTCATTAACAAAGAGTATATTTTCTATCTTTAGGTTGTGTTCCCTTTCAAAACAGATGCGAGCTTGGGACGGCCAAAGGTTCTCATCTTAGA
+
#$$%%%'''&&--'&''.'''())$""$##"##$./231<<51124:5445?5513''''%%%#%$$&',/36579:;7;542245??ES@A@@FCFECF?;:@-,,,=>>?=@AA655(''%%$$&(*+,*,*)*+67?@@DFSISFKEFEEOKEGEDID4333>@?AJGQGDEDB=/-)(%%%$,-7?BHECG>CSLGFFHIEGKHHJSKSJ>>=?1.44<DB?=;=HJSJKKIILFEMJGHLDDGSIIHJSHSIIISFSSIGB869<MHGNLIPSJSOSFEGSLF:SSGSIIDB==852113>:54444CEKHIA89EDSLFAAAA9<<<CBFDFHFBA<BCG@8BEEEDD:444634.4001>@AB>BAADIKIIHGMQGJOSRSHIJIJNLSSGIHKMSHLFL=EHCPJDFDGKS?@@AEIGRMDED''''E=;:;;<=AIFGAA@<=<:://.
@73bd2ae9-17ba-435c-8731-1c0733bc700e runid=615b655584623c08cdef24ecaddfdaffc95be13c ch=106 start_time=2025-08-20T10:34:46.565792-04:00 flow_cell_id=FBD58360 basecall_gpu=Quadro_GV100 protocol_group_id=SDF_08202025_064710 sample_id=SDF_08202025_064710 barcode=barcode13 barcode_alias=barcode13 parent_read_id=73bd2ae9-17ba-435c-8731-1c0733bc700e basecall_model_version_id=dna_r10.4.1_e8.2_400bps_hac@v4.3.0
TCTGTGCCTGTTACTGGTTGGTTATGCGAAACCGGACTCTGACGGAACGACTTCCATCTCGTGTGAGTTTTCGCATTTATCGTGAAACGCTTTCGGCGTTTTTCGTGCGCCGCTCATTCAAGTATAGTATGATTCCTTTTTTTTTGGATTCGAAAATTATTCGAGAAAAATTAATAAAAATGTACCTAAATGTAACATGTAAGCGTTATTCATACACAATTTTAAAAGCCTGGCTATAGAACAATCGGTTTATGAATTGCAATACCCATAATGATTGTTAGAACTCATTACAAAGGTTTGTGATCAAAATTCTGAATAAATAACAGACAATACTATCCGTATAATTAAAAAGATATTTGGTTCCCGCCATCCGAGACCCACTTGAAAATAAAGTAAAGTTTATCGACCTAAGATACTAAATGAAGATGCATCTACGAGAAAATACTCGCCTTGAGAAACTGAACAGGTCTCTAATGTTCGGAATGTTGTAGCTGATCATAGTCGGGCGCTCCAGCGAAACACCCCATGCAATCACAACGATGTCAGATGGAAACCCGAGTGGTCTAAGCATTTCTGGTCTAAATAAGCCGGAATTTCCAACTTCGATCCACTTTTTTAGGGTAGTGTGGTATCCAAAGTTTCCATAGAAGGCTGGTGTAGAGC
+
$#%%%%$&%'''%')'(+,,,,-*)%$#"#$#####$%&&#$&$$%')'&&&(%+))01125563229=DSA@@AEGCC@889=BECE?@@@I41//1535<D*))*6221/.-((-,)-+++77<<=8867:;AED<0*6;GSF7678BA3200274+,,)+*))*+,++,+-.0859=97778ECFLEFHGGISRLKEHLMHSJJLII>>>==DBBCBAGK<A?LIFIIGEFNSS4445CGSGHIEFHGHSCCBEDA?;;=>EBE===>HHFPHBDC@?AA>@??GIFKNHSJ>SBF21))&&'''+*1)=>?HD@>==AHHDEBB@>?@DFEDIIHHCFGEGD431-)(+*&'023455331.000:21110/-/7358:=?CSOMCFFGGOLGIKFJGJ855645,,****2733A@BCA@C@@B@C@>@@:88810/2+(&%%)*-8'&&&'*+/-.BDFKBC@A;;=@@EFHCA@BCGJOGGPIEGGFGGICCCDD><<=E9888G999566>H2111@;<22005..../=>?@@DB?=>?FFELLDKF;::;;76433367656:?B4233888AEAB@BEACA>HILBD6668F8779?@?FDCFHRGABCEKDCBCK>==<@;:4344,+,02--)()+++)**((%''%%%&
@57944a3f-9714-460a-b715-bc94de18537f runid=615b655584623c08cdef24ecaddfdaffc95be13c ch=437 start_time=2025-08-20T10:34:38.565792-04:00 flow_cell_id=FBD58360 basecall_gpu=Quadro_GV100 protocol_group_id=SDF_08202025_064710 sample_id=SDF_08202025_064710 barcode=barcode13 barcode_alias=barcode13 parent_read_id=57944a3f-9714-460a-b715-bc94de18537f basecall_model_version_id=dna_r10.4.1_e8.2_400bps_hac@v4.3.0
ACTGTAACCTATTGGTTCGGTTATCAAAAAAGTTCAATTAACAGAAACAACTTCCATCTCGTGTGAGTTTTCGCATTTATCGTGAAACGCTTTGCGCGTTTTTCGTGCGCCGCTTCACTTTGGATACCACACTACCCTAAAAAAGTGGATCGAAGTTGGAAATTCCGGCTTATTTAGACCAGAAATCCTTAGACCACTCGGGTTTCCATCTGACATCGTTGTGATTGCATGGGGTGTTTCGCTGGAGCGCCCGACTATGATCAGCTACAACATTCCGAACATTAGAGACCTGTTCAGTTTCAAGGCGAAGATTTTCTCGTAGATGCATCTTCATTTAGTATCTTAGGTCGATAAACTTTACTTTATTTTCAAGTGGGGTCTCGGATGGCGGGAACCAAATATCTTTTAATTATACGGATAGTATTGTCTGTTATTTATTCAGAAATTCAGATTACAAACCTTTGTAATGAGTTCTAACAATCATTATGGGTATTGCAATTCATAAACCGATTGTTCTATAGCCAGGCTTTTAAAATTGTGTATGAATAACGCTTACATGTTACATTTAGGTACATTTTTATTAATTTTTCTCGAATAATTTTCAATCCAAAAAAAAAAGGAATCATACTATACTTGAAAGAATTTTTGGTTTTAGTTGATGTCTCTGCAGGGATTAGATTTGTCAGAGAAACTTTCATTCTATGCCAAAGATCATATTAGAAATATGCTTGATACTTTACTATTTTAAATTCGACCTCTTCATCAAGGACACCGATTGGCATAACAAAGTGGGTTTTGGCGCCAACCAAATAATAATATCAGTCGAGATTGAATTCATTTTTCATTCATTAGAAATTAATTTCAAAAAAGAAATTCTTAGTAAATAAACTTTAAATTATGTCTAACTCTGAAAAGAATACTTCCAATATCCGGACTTGTTCTTCGGTATTTGCTGAAGATGAGAAAGAGAATGTCTCAAATACATTTTCCACAATTACGAACAAAGCGACCTCATTAACAAAGAGTATATTTTCTATCTTTAGGTTGTGTTCCCCTTTCAAAACAGATGCGAGCTTGGGACGGCCAAAGGTTCTCATCTTAA
+
%%%%&%#$%&&&&&(),*'&','(%$$$$$"""""#$'*&&('&&&/4)))):5=2@))*@BDSGMDSJMKHGIJIISSMDDEDGHHLI<866*)))=>??DD95567A@B=;98644453-//4432/032:9:@AA>ACJSJJGDBBEIIGLPGJIOMIEFA633421127?B?:::<BDDCGA0---12ADGEGEDHFGGCDDG@JJSJGFEIHDHFQLSPLNALFIEFCEFEEIFHKLNSSIQGKHILJFIFKKHMQGOFEFNHPHKQGEBC4333-,+(((()=?BBCH8CC?ASJHLMIJISLRKS>GHA<'&&&((++.56==<9=DCGFIJHEJFC:;EFEIGJSLNILSSSIHNJCLDHOGA=;<@8<==.-+./0CEGGDKIOPGFGSCE>>4)'1-,1156911>?DHFEDHKSKSLSKJMKKNKKSJ?CCCJGGG@@==??<:>@GGEHSH>FIIG@@?@KKSJGIFJLB=<==CEIFJKHSHEJGHQOKSLIGISFEFJJSGSHJLAAAACBDJIMSSESSKSIIHHDFOHDDFOSNKFGMJJJEJRHBFGG@SA??ENSJOHHSGFBBCCHEOSSSREADBGNSJ7SH/'''4>;;>KSSSSSJNESLLNLHIHGGGSSSKDLHSKISSHSSSJFICJILSEHLGMHKKGCBHLCSGEAFRHHSSJFDIHGJKMJMRSSSC>==EGJHIIJLKJSLSGJJSSJSMIJINJSSHLSSSJSSLHSIKSSJSHKMNIRFSNHGIESMPMHLJKHLJMSJMSRBCBCBBABA?@@?HDCB66900099DFFFHHNJLSIGSJSSMSSKSMHENCAA@EEHIFSHLHEIESSLHFSREGSM99HGNPNLSEE>:@BGSSJSEDSSSA@8001168;8::+**637ESSSFGGJJJOJSGC?@BMMSGIDNGGFEJMLHMGMKIJOCSLFPHIQGAAEF>DCHDFFFHCMCB967,)??))*-)-**+457HFMD@@=@;=D'@GEJFD@;;;=<<<=C>===EDGEI<HHKJGHIDGDGILGSR@--.CFGCEFDBEGSGEG?>FNCR:8DEKJJIEGDDD?@?@BD?EBB?5413;=AGDKFOFIGDDA8*%
@7b5a6408-d961-47db-9353-2760f37a3c78 runid=615b655584623c08cdef24ecaddfdaffc95be13c ch=190 start_time=2025-08-20T10:34:48.565792-04:00 flow_cell_id=FBD58360 basecall_gpu=Quadro_GV100 protocol_group_id=SDF_08202025_064710 sample_id=SDF_08202025_064710 barcode=barcode13 barcode_alias=barcode13 parent_read_id=7b5a6408-d961-47db-9353-2760f37a3c78 basecall_model_version_id=dna_r10.4.1_e8.2_400bps_hac@v4.3.0
TATGTTATGTGCTGTTCTTGGTTCAGTTGTCAAAAGCGGTATTTAACCAGAACGACTTCCATACTCGTGTGAGTTTTCGCATTTATCGTGAAACGCTTTCGCGTTTTTCGTGCACCGCTCAATGATTGTTAGAACTCATTACAAAGGTTTGTAATCTGAATTTCTGAATAAATAACAGACAATACTATCCGTATAATTAAAAAAGATATTTGGTTCCCGCCATCCGAGACCCCACTTGAAAATAAAGTAAAGTTTATCGACCTAAGATACTAAATGAAGATGCATCTACGAGAAAATCTTCGCCTTGAAACTGAACAGGTCTCTAATGTTCGGAATGTTGTAGCTGATCATAGTCGGGCGCTCCAGCGAAACACCCCATGCAATCACAACGATGTCAGATGGAAACCCGAGTGGTCTAAGCATTTCTCGTCTAAATAAGCCGGAATTTCCAACTTCGATCCACTTTTTTAGGGTAGTGTGGTATCCAAAGATTTCCATAGAAGGCTAA
+
()),-,(((''%#####%&&%%%&$$$%$&(%%$$$%%&+*),,*235::>?=BBACHCE;<9:;1111D222396667@@DJMFSBACBEGLHBABBQIED@?=85=43326)))(+,(*@AEGCGSMNHKGEEFECEKIIMHKLHGEHSLMPFSFIISSGMPSGGFGLSMNHPIEA??@KGIJHGFMHJJKHKPSKEGFJSKMJSFLHKHFHMKSJCMKDKFKDIEJDFIFFLJFLKOOMSBGPIMCBCNFJHISJEHDEGGHMJFFIGGKKSSGHQMLIPJFGLGE0000;;:>??<6''''>578<FHDDHIGDABFDBBCBHMHS6FEIFMHSHIJBCHLJGFKCB8777CBCMFFFJJFFF:99CF5533,('&&'(8>BCBDDDSSSDEABBESKGSNCGJEFEIGJSSIFEDG50.954'&&(.((*+('''856:@@GDEIDLDGQFDGEGLRAHGGKSSOGISNGPDJIA@@?BB@545650/*(/03...0552-%$
@e4c4b1cd-1a27-4564-8d4c-5f8b7c49cc45 runid=615b655584623c08cdef24ecaddfdaffc95be13c ch=372 start_time=2025-08-20T10:34:26.565792-04:00 flow_cell_id=FBD58360 basecall_gpu=Quadro_GV100 protocol_group_id=SDF_08202025_064710 sample_id=SDF_08202025_064710 barcode=barcode13 barcode_alias=barcode13 parent_read_id=6d5c0f66-9632-475e-b46c-96bc1a32252f basecall_model_version_id=dna_r10.4.1_e8.2_400bps_hac@v4.3.0
CGTTCGGTTGTAAAGCCGCCGATCTAACCAGAACGACTTCCATACTCGTGTGAGTTTTACGCGTCTTCGTGAAACGCTTTCGCGTTTTTCATGGCTTCACCCATAATGATTGTTAGAACTCATTACAAAGGTTTGTAATCTGAATTTCTGAATAAATAACAGACAATACTATCCGTATAATTAAAAAAGATATTTGGTTCCCGCCATCCGAGACCCCACTTGAAAATAAAGTAAAGTTTATCGACCTAAGATACTAAATGAAGATGCATCTACGAGAAAATCTTCGCCTTGAAACTGAACAGGTCTCTAATGTTCGGAATGTTGTAGCTGATCATAGTCGGGCGCTCCAGCGAAACACCCCATGCAATCACAACGATGTCAGATGGAAACCCGAGTGGTCTAAGCATTTCTGGTCTAAATAAGCCGGAATTTCCAACTTCGATCCACTTTTTTAGGGTAGTGTGGTATCCAAAGATTTCCATAGAAGGCTCAGTATA
+
&&'(0...210('&%))%$$&&(%%%%465422/)((*+()4>DDG?>?@H++++8;9.--.----7-/=AGSSH::::QIIEGS>;:F:76-+++756;>=BCCKHFFLKMSJEBENIDFDIJSIHIKJSIHGSIHGIGSOGFFFKISGJKIHSKDISLMGFEGLLMICCEKIFKGIILEHB@SJIFKB@?==<3334C75/??BGIIFHHIKHLJINPJKPKSMNHIILJFMINJGIJNLJIJIGCE?MDCCB867LGDABGIIH7777HF=<>CHMEE==<;;;<<IBCSH++++FGKSHIIMMFMKJLSLINHNJHLKOLSHHEPPHJKLLIIFHEKJNDCDEIHMHBBCLJLDD@?=?<<<=>JPFHLNFHFSSMDCCGJIGFMJGIGGHEHENLMHISKDG=JOMMFFESKLLSMSGEDBBCBIKGSJKINGHDCFEGGEAEFMSSSLIKLGICCDDKHESSHHGGGNHGEIHQ?<****+323*'''(&%
@a14d35b9-ec4b-47cc-b47e-2ee7da1a0d58 runid=615b655584623c08cdef24ecaddfdaffc95be13c ch=171 start_time=2025-08-20T10:34:53.565792-04:00 flow_cell_id=FBD58360 basecall_gpu=Quadro_GV100 protocol_group_id=SDF_08202025_064710 sample_id=SDF_08202025_064710 barcode=barcode13 barcode_alias=barcode13 parent_read_id=a14d35b9-ec4b-47cc-b47e-2ee7da1a0d58 basecall_model_version_id=dna_r10.4.1_e8.2_400bps_hac@v4.3.0
TGTCCTGCTGACGATATGCACCAGCCCAATTAACCAGAACGACTTCCATACTCGTGTGAGTTTTCGCATTTATCGTGAAACGCTTTCGCGTTTTTCGTGCGCCGCTTCATCAACTGATATTATTATTTGGTTGGCGCCAAAACCCACTTTGTTATGCCAATCGGTGTCCTTGATGAAGAGGTCGAATTTAAAATAGTAAAGTATCAAGCATATTTCTAATATGATCTTTGGCATAGAATGAAAGTTTCTCTGACAAATCTAATCCCTGCAGAGACATCAACTAAAACCAAAAATTCTTTCAAGTATAGTATGATTCCTTTTTTTTCGATTCGAAAATTATTCGAGAAAAATTAATAAAAATGTACCTAAATGTAACATGTAAGCGTTATTCATACACAATTAGAAAAGCCTGGCTATAGAACAATCGGTTTATGAATTGCAATACCCATAATGATTGTTAGAACTCATTACAAAGGTTTGTAATCTGAATTTCTGAATAAATAACAGACAATACTATCCGTATAATTAAAAAAGATATTTGGTTCCCGCCATCCGAGACCCCACTTGAAAATAAAGTAAAGTTTATCGACCTAAGATACTAAATGAAGATGCATCTACAGAGAAAATCTTCGCCTTGAAACTGAACAGGTCTCTAATGTTCGGAATGTTGTAGCTGATCATAGTCGGGCGCTCCAGCGAAACACCCCATGCAATCACAACGATGTCAGATGGAAACCCGAGTGGTCTAAGCATTTCTGGTCTAAATAAGCCGGAATTTCCAACTTCGATCCACTTTTTTAGGGTAGTGTGGTATCCAAAGATTTCCATAGAAGGCTCAGTACTTAAGG
+
#$%$$%$$$####"#$%%%%$&%&%'(&''28:D>;=>BDDDDCICHAHCCE76664'&&%%&))+,--1/.//099ABBD>;;;E@DMDDFLGSCCBCSJOJHDEE@AC>...2:90&$**+49<@DLNHDHLFBCA?EKKGEKGEACLIJMMRRSHOSSEOLSKHNHFSBOIKOJMKJPEA=;9:ALHESJE1112779D<;3346;@@>>:::;@@MSSGHMHKMLNMIDGC43945??HHOJLSSB@DFSIKSFKEEDQFHPSID<;<AGJIFFDEE>EGHGSP?@EH@;;54466200066622?@??D?EB=?6<@DFF)(().+.67>FJD0//-222?CIJKRSEEISLMSSKIFEEJMJMQMSSLKIJJMLGSLNIJHGKS66666?C3222&'%&)66<<;:<DSIS4443236@.--.9<<E;;:;KJJKQGJEFGOGKIMHISHLKKNMJDB@>::;;=::?F?SRLFSJDKED@@@@C@=?=@GJGMHCSKKIRHHFLGFDDEHLIIFNHINSMFJHSSOGFKFEFGA=@@@CC?CB@I:201<DELDGIBDHGSHHMFSIRMIIMSOKOJISEBBEEFDCDEDCIKILNMHMSSKJISSSJHE8)))*AACJJAJEA?@@?ECFGG==>>HSIGDEFGLIHFLMMJGJEIJMFGSFHEDCEEDGGEN0000;:;>.---98:A??@FMDOLGLIIGEDKMKKHHHEBCBGSJBBCFFCCJGGSJDEDD5555FA;660++*)*('()1*)(($$&&+++++,,+*,-8?@A>>>??BBCDGHLSSEMFFGFFDDDHDDBC@??CJIEBAEFDC@<()?8;8942111-%%$$%$
@5e6c4fb9-24fb-4388-bca0-78d0a7557b0b runid=615b655584623c08cdef24ecaddfdaffc95be13c ch=488 start_time=2025-08-20T10:34:51.565792-04:00 flow_cell_id=FBD58360 basecall_gpu=Quadro_GV100 protocol_group_id=SDF_08202025_064710 sample_id=SDF_08202025_064710 barcode=barcode13 barcode_alias=barcode13 parent_read_id=5e6c4fb9-24fb-4388-bca0-78d0a7557b0b basecall_model_version_id=dna_r10.4.1_e8.2_400bps_hac@v4.3.0
TTGTGTCCTCTACTTGGTTCAGTTCTATCCAAGCCGGATCTAACCAAAACGACTTCCATACTCGTGTGAGTTTTCGCATTTATCGTGAAACGCTTTCGCATTTTTCGTGCGCCGCTTCATTAGACATAATTTAAAGTTTATTTACTAAGAATTTCTTTTTTGAAATTAATTTCTAATGAATGAAAAATGAATTCAATCTCGACTGATATTATTATTTGGTTGGCGCCAAAACCCACTTTGTTATGCCAATCGGTGTCCTTGATGAAGAGGTCGAATTTAAAATAGTAAAGTATCAAGCATATTTCTAATATGATCTTTGGCATAGAATGAAAGTTTCTCTGACAAATCTAATCCCTGCAGAGACATCAACTAAAACCAAAAATTCTTTCAAGTATAGTATGATTCCTTTTTTTTTGGATTCGAAAATTATTCGAGAAAAATTAATAAAAATGTACCTAAATGTAACATGTAAGCGTTATTCATACACAATTTTAAAAGCCTGGCTATAGAACAATCGGTTTATGAATTGCAATACCCATAATGATTGTTAGAACTGATTACAAAGGTTTGTAATCTGAATTTCTGAATAAATAACAGACAATACTATCCGTATAATTAAAAAAGATATTTGGTTCCCGCCATCCGAGACCCCACTTGAAAATAAAGTAAAGTTTATCGACCTAAGATACTAAATGAAGATGCATCTACGAGAAAATCTTCGCCTTGAAACTGAACAGGTCTCTAATGTTCGGAATGTTGTAGCTGATCATAGTCGGGCGCTCCAGCGAAACACCCCATGCAATCACAACGATGTCAGATGGAAACCCGAGTGGTCTAAGCATTTCTGGTCTAAATAAGCCGGAATTTCCAACTTCGATCCACTTTTTTAGGGTAGTGTGGTATCCAAAGATTTCCATAGAAGGCTGGGTGG
+
&'&''''%&%$$%*-())+2****)%###$%&%',+++++&%$'(0:>EG643386588DBD@>>>B:99:ADMJ====EC@B?>??BEFG5556<789;A:??:,,,,9))))2-)&(+5-4568EB52GJEDEDCBEN??>?MLFEFHSPIHSSFSJSSMJIILIDCBCFB><<?22225<>?@>=<==?FEGJJIKJOSHHPSGMOIKNNMJSIJLIFSSSMHFHFHNIHLHEAHQNSMKHISLMLSLSOQSGNGJSBADSSSHMLGMHEGDBHHGKEPNLSSHSKRNIGLOSJHFJOGSLGICBC??----?>6*<<=MJ;<IGEMJSJN?IGKKELISIJSOICA@BFSSSKSHHSSIJJSNMNLIISKSLBEFGIKSIEHJJMGSJLSGJKHNIGIJNNFD<A@GSSSSGFHFHC:719NSCEADBGFFGGLSMMKRSJISRSHS:99:FD;:;BJSLSFKGFSKLMMFHGGJLNISLKIHGSSPSSSPHPSOHSIGJSSSIDGHJHSMSFHSNIJNSJKKJJSLOLJNEHDIQPPFHPSILFABQEDE)))*:;EHMIIKDKSSSIKHKSHISIHIMLFNSSSJSSSOSKISJFGKSGFJIHJLISLKQFEDDHSNLHFINSPGFLSKIB<?>=@>=<?@@>@?BAFHKHSSSSJIHSJSIGISMGKKQNFPIHJNKSLMKISJFKJFGSHISJISMIHDB:;@IGROCSHHGFDCCKBNNSQF==>>KHEHFSIHSGHKSINJFEHGHPKJSHGMGGFHGHSCEECBACFGCFFOGSMIKJQMFFCCHFILHIKRHESIKFCBBDFIFIINIFJJIISKFGJKMJFPHEHGHCGAKMSIIJNISSLPSJSFC?@?CSIFIJIFFFEDDECEEFGHESOSLGFEIH@>??HGCCBAABBDGKECDEGE::4212/('&())(&$
@67f26dff-c97d-4f56-af12-143c885e0b8f runid=615b655584623c08cdef24ecaddfdaffc95be13c ch=423 start_time=2025-08-20T10:34:56.565792-04:00 flow_cell_id=FBD58360 basecall_gpu=Quadro_GV100 protocol_group_id=SDF_08202025_064710 sample_id=SDF_08202025_064710 barcode=barcode13 barcode_alias=barcode13 parent_read_id=67f26dff-c97d-4f56-af12-143c885e0b8f basecall_model_version_id=dna_r10.4.1_e8.2_400bps_hac@v4.3.0
ACTGTCCTGTACTTGGTTCAGTTGAAGCCGGTGTTTGACCAGAACAACTTCCATACTCGTGTGAGTTTTCGCATTTATCGTGAAACGCTTTCGCGTTTTTCGTGCGCCGCTTCAATGATTGTTAGAACTCTCTACAAAGGTTTGTAATCTGAATTTCTGAATAAATAACAGACAATACTATCCGTATAATTAAAAAAGATATTGGTTTCCGCCATCCGAGACCCCACTTGAAAATAAAGTAAAGTTTATCGACCTAAGATACTAAATGAAGATGCATCTACGAGAAAATCTTCGCCTTGAAACTGAACAGGTCTCTAATGTTCGGAATGTTGTAGCTGATCATAGTCGGGCGCTCCAGCGAAACACCATGCAATCACAACGATGTCAGATGGAAACCCGAGTGGTCTAAGCATTTCTCGTCTTAAATAAGCCGGAATTTCCAACTTCGATCCACTTTTTAGGGTAGTGTTGGTATCCAAAGATTTCCATAGAAGGCTCAGT
+
$##$&&$$$&%%'(%&')*+**(%####$%'&''((&&&'(''(*((').),'')+52377D@=;;5;<;?AEHOLKLHEFFKMJGA>?>HIDC??=;:@9997789<===723EIFKIHLGM<7777=31,+++229CJJSLSHHQSJOMKKGKSMNILFISKICQGOGPSHJOHLHGIDNJNGHIFGJE0//6:86.,+..&)))')+)9<@SA@?@EHFIHIBAACGIJSIGGJNIQIIGLMDSKJOIFJSMHLSJSGFEBDDE9;6<C<=ECFKFKSDG@JEJHSFEC?>>>>7236H====GKJGKIKILGJKSIIHILSSNNLSSFMKJMKHGKJGFBBB?BBDSFDGEK?>=544BD@>=788:1111444442278<;778A@BBCIA=<;<>?@?@?CEEKHHCB@?9)(()6+',3+899:F@CCCGQSFINMFSFD<=JNSHBDCSNC7334>:....,'(2389>AFGMFEDJHS3C@88?==;=4'&$
@1e3132a0-5554-461b-ad81-027de8eacfb9 runid=615b655584623c08cdef24ecaddfdaffc95be13c ch=218 start_time=2025-08-20T10:34:33.565792-04:00 flow_cell_id=FBD58360 basecall_gpu=Quadro_GV100 protocol_group_id=SDF_08202025_064710 sample_id=SDF_08202025_064710 barcode=barcode13 barcode_alias=barcode13 parent_read_id=1e3132a0-5554-461b-ad81-027de8eacfb9 basecall_model_version_id=dna_r10.4.1_e8.2_400bps_hac@v4.3.0
TATTTTGATTCTACTGGTTCAGTTACTTCAGCCGGATCTCAGCCAAACGACTTCCATACTCGTGTGAGTTTTCGCATTTATCGTGAAACGCTTTCGCGTTTTTCGTGCGCCGCTTCAACTTCTGAAAAGAATATTTCCAATATCCGGATTTGTTCTTCGGTATTTGCTGAAGATGAGAAAAAGAATGTCTCAAATACATTTCCACAATTACGAACAAAGCGACCTCATTAACAAAGAGTATATTTTCTATCTTTAGGTTGTGTTCCCCTTTCAAAACAGATGCGAGCTTGGGACGGCCAAAGGTTCTCATCTTGGGTAC
+
#$$%&'%$%%%$$%'%$&&()(&'%$""####$%&$%%$##%%%%%&(,,,,-)+./-,,,/55<.--/;==<<AAAFIEI?>>>DGED@7500//3,,,+/?:777=><:)(()6;::;:./66;:9;8889''''9556-+-,''&&-*$7:6::46CDDFCEEOOKGISNSEJFGHLSDIGJFEIMJIEGDBEC?=:8:80A99887634558;88:756590-)(';ABEHFDBACCGIMKLKSJOKISJ@@?EIHSIHH@AK>=@SLDCHS<BAAAAAAABDMFDH@C>6557=9?BC@CFGFDECB:('''*$
@aa86c8c5-17b1-4a8f-b3ec-280ed7b36337 runid=615b655584623c08cdef24ecaddfdaffc95be13c ch=272 start_time=2025-08-20T10:34:36.565792-04:00 flow_cell_id=FBD58360 basecall_gpu=Quadro_GV100 protocol_group_id=SDF_08202025_064710 sample_id=SDF_08202025_064710 barcode=barcode13 barcode_alias=barcode13 parent_read_id=aa86c8c5-17b1-4a8f-b3ec-280ed7b36337 basecall_model_version_id=dna_r10.4.1_e8.2_400bps_hac@v4.3.0
TGTGCGTCCCTTCGTTGGTTATCGAACCGGGTGTTTAACCGGAAGTGACTTCCATACTCGTGTGAGTTTTCGCATTTATCGTGAAACGCTTTCGCGTTTTTCGTCGCTTTTTCAATTGGCATAAACGAATGGATTGGCGCCAACCAAATAATAATATCAGTCGAGATTGAATTCATTTTTCATTCATTCCCGAAATTGATTTTCAAAAAAGAAATTCTTAGTAAATAAACTTTAAATTATGTCTAACTCTGAAAAGAATACTTCCAATATCCGGACTTGTTCTTCGGTATTTGCTGAAGATGAGAAAGAAATATCTCAAATACATTTTCCACAATTACGAACAAAGCGACCTCATTAACAAAGAGTATATTTTCTATCTTTAGGTTGTGTTCCCCTTTCAAAACGGATGCAAGCTCGGACAGCCAAAGGTTCTCATCTTACGT
+
$&&&&%%$##&)%%%%##$$%&'#"#"#$(&''&&&&++,)11541,,-.1----;=A?@ABA::9<=CDBACGGSFEH8999FKFG::99<;>E<;<<=D+))&%&'&&&*'(((:944*)(('&%$$&&%%&%%(335546=@DBA<=<>/../1++/16899CDHDHLJNA;:::>;+***6898,**'((221**)*-33124?GE==?EEF-**(()66?FCEFCDB<89:LSIGFFCEGJIKQFDCKKGGB>;<++++;5555?643442<8-666>>=ADD<>>>:989;GLGD:70..@>/463/....)((+//.-008995@ADDEGFDBEJCBCEG7666E8410(==956@=>?ABFFHHSGEEE>>>BA@@@D?D?88234B>>E?>=@NKDA@AEG/..05,+03:-,,-0028>;60.*+-,--%&$$
@458dd2cb-37fd-48be-a256-d6e46708c688 runid=615b655584623c08cdef24ecaddfdaffc95be13c ch=20 start_time=2025-08-20T10:34:45.565792-04:00 flow_cell_id=FBD58360 basecall_gpu=Quadro_GV100 protocol_group_id=SDF_08202025_064710 sample_id=SDF_08202025_064710 barcode=barcode13 barcode_alias=barcode13 parent_read_id=458dd2cb-37fd-48be-a256-d6e46708c688 basecall_model_version_id=dna_r10.4.1_e8.2_400bps_hac@v4.3.0
TCTGTAGCCTACTTGGTTCAGTTATCAAAAGCGGTATTTAACCAGAACGACTTCCATACTCGTGTGAGTTTTCGCATTTATCGTGAAACGCTTTCGCGTTTTTCGTGCGCCGCTTCAGCCTTGAAACTGAACAGGTCTCTAATGTTCGGAATGTTGTAGCTGATCATAGTCGGGCGCTCCAGCGAAACACCCCATGCAATCACAACGATGTCAGATGGAAACCCGAGTGGTCTAAGCATTTCTGGTCTAAATAGACCGGAATTTCCAACTTCGATCCACTTTTTTAGGGTAGTGTGGTATCCAAAGATTTCCATAGAAGGCTCAGTATA
+
###$$##""##$&''()+/*('(**&$#$%%&%(&'&)*+2;<?@CDGGEFFMLIMPSSLQGLNSSSFSKSSMEIIGSSOQIHFHQSNMGEEGJHID?=0/.=;;;<B??>89;5/09:CHSGSSJGJFFJISJKJHSSIJMSLIJFEGDEJOJEB:99:=0///,,+.1/122==<=678;IGBDSF887:DBDBCBBDESJJJGBBBAC=/--08<@CBFFE???BBAB><;:=EGJOMIJ;:;;G2113,&&'++1<@DGEBB?>@AD<<=@@CAHDCKSSSGFGPIE====:669>==?@BE769;@@6900002E???432)($
@1059a003-ed04-4fd1-9a02-52049664786d runid=615b655584623c08cdef24ecaddfdaffc95be13c ch=42 start_time=2025-08-20T10:34:33.565792-04:00 flow_cell_id=FBD58360 basecall_gpu=Quadro_GV100 protocol_group_id=SDF_08202025_064710 sample_id=SDF_08202025_064710 barcode=barcode13 barcode_alias=barcode13 parent_read_id=1059a003-ed04-4fd1-9a02-52049664786d basecall_model_version_id=dna_r10.4.1_e8.2_400bps_hac@v4.3.0
TTTGCACGTCTATTGGTTGGTTGTGCAGCCGATCTAACCAGAACGACTTCCATACTCGTGTGAGTTTTCGCATTTATCGTGAAACGCTTTCGCGTTTTTCATGGCTTCAGTATTCTTTTCAGAGTTAGACATAATTTAAAGTTTATTTACTAAGAATTTCTTTTTTGAAATTAATTTCTT
+
#$%%$$$$%$$$$&$()*&%%'%$#$$$###$%$%%'9>??@A@<<<<FFSGLGEGCEGHJDFDCGGQLBCCCNDAD?@AAGJSN-,,,@=<=;;866=,++**--6-+('(-.'''(>>AADGIFDEFHFJF<?@F?=<96678;;2/10/,%%((+++012;DIDCHLPIBC<;6-*&
@ee40cf64-fc32-4f70-b49c-296ccc4999e2 runid=615b655584623c08cdef24ecaddfdaffc95be13c ch=511 start_time=2025-08-20T10:34:26.565792-04:00 flow_cell_id=FBD58360 basecall_gpu=Quadro_GV100 protocol_group_id=SDF_08202025_064710 sample_id=SDF_08202025_064710 barcode=barcode13 barcode_alias=barcode13 parent_read_id=d08f8bbe-6f39-4980-bf82-c2b3463a3ed5 basecall_model_version_id=dna_r10.4.1_e8.2_400bps_hac@v4.3.0
TGTGCCTGTTCTTGGTTCAGTTATGGAACGGGTGTTTAAGCAGAACGACTTCCATACTCGTGTGAGTTTTCGCATTTATCGTGAAACGCTTTCGCGTTTG
+
$%&%%))+++'%&(-.081000/*&$#$%%&')))))+3/--->?@<<;<9112288;<BSLSLKJSJSMISJHKLLKSBAA999;IGEDDDC==9.)2)
@05fb33bb-e518-43d2-bfdf-a64a636445a5 runid=615b655584623c08cdef24ecaddfdaffc95be13c ch=69 start_time=2025-08-20T10:34:28.565792-04:00 flow_cell_id=FBD58360 basecall_gpu=Quadro_GV100 protocol_group_id=SDF_08202025_064710 sample_id=SDF_08202025_064710 barcode=barcode13 barcode_alias=barcode13 parent_read_id=05fb33bb-e518-43d2-bfdf-a64a636445a5 basecall_model_version_id=dna_r10.4.1_e8.2_400bps_hac@v4.3.0
GTTATGTAACCTACTTCGTTCAGTTATGAAAAGTTGATATTAACCAGAACGACTTCCATACTCGTGTGAGTTTTCGCATTTATCGTGAAACGCTTTCGCGTTTTTCGTGCGCCGCTTCAGTATTCTTTTCAGAGTTAGACATAATTTAAAGTTTATTTACTAAGAATTTCTTTTTTGAAATTAATTTCTAA
+
'(+(*(&#"$###%-*((,-310/.('$###"####"#$'(&25<A?@ABEFDFSHHDH?=<=?LEFEIFFGSMKFGFKMRIHHFJJJKLJEEBCLHFECBBBDSLFGFH>=<58533877<CA977;DCEFEII??BBCFSKIJDSLLIKGBJEIBD>;:51**/'(((87869=<9>FJID@A<E:6+(
@7d1ba359-7223-4a67-8aa3-a0997761bb04 runid=615b655584623c08cdef24ecaddfdaffc95be13c ch=70 start_time=2025-08-20T10:34:29.565792-04:00 flow_cell_id=FBD58360 basecall_gpu=Quadro_GV100 protocol_group_id=SDF_08202025_064710 sample_id=SDF_08202025_064710 barcode=barcode13 barcode_alias=barcode13 parent_read_id=7d1ba359-7223-4a67-8aa3-a0997761bb04 basecall_model_version_id=dna_r10.4.1_e8.2_400bps_hac@v4.3.0
TTGCCTACTGGTTCCGTTGCTGTGCCATGCCGATTAACCAGAACGACTTTAGGTACTTTCGTGTGAGTTTTTCGCATTTATCGTGAAACGCTTTCGCGTTTTTC
+
$&'%$#$$%#$&&)'#$%$$%$&$$%$##"#$$$$%%%()))*4+*'()/&*+..../10220''&'((**1**),+-,--,,/4EHSOCA=BIB=2//2.,7(
@9b493167-0444-4b13-ab97-27bf8ab52012 runid=615b655584623c08cdef24ecaddfdaffc95be13c ch=213 start_time=2025-08-20T10:34:44.565792-04:00 flow_cell_id=FBD58360 basecall_gpu=Quadro_GV100 protocol_group_id=SDF_08202025_064710 sample_id=SDF_08202025_064710 barcode=barcode13 barcode_alias=barcode13 parent_read_id=31cd93ed-c562-40aa-838f-27528001dca5 basecall_model_version_id=dna_r10.4.1_e8.2_400bps_hac@v4.3.0
CCTTTGGTTCAGTTATTGAAAACCGATATTAGCAGAACGACTTCCATACTGGTGTAGTTTCGCATTTATCGTGAAACGCTTTCGCGTTTTCCCGT
+
#%&*2),,-1----)&%$#$$$""#%&%&'&$$$%&)((((,313//556+,,,>//06444<99999:::;?EGJH0000G>::55685,&%##
@3ab4f096-c74d-41fa-a574-3c999d940953 runid=615b655584623c08cdef24ecaddfdaffc95be13c ch=167 start_time=2025-08-20T10:34:46.565792-04:00 flow_cell_id=FBD58360 basecall_gpu=Quadro_GV100 protocol_group_id=SDF_08202025_064710 sample_id=SDF_08202025_064710 barcode=barcode13 barcode_alias=barcode13 parent_read_id=3ab4f096-c74d-41fa-a574-3c999d940953 basecall_model_version_id=dna_r10.4.1_e8.2_400bps_hac@v4.3.0
ATGTTGTGTTGTACTTGGTTCGTTGCCACAGCCACCGATATTAACCAGAACGACTTCCATACTCGTGTGAGTTTCATTATGGTGAAACGCTTTCGCGTTTTTCGTGCGCCGCTTCATAGAATGAAAGTTTCTCTGACAAATCTAATCCCTGCAGAGACATCAACTGGACATG
+
%&'(+%$$%'$%##))()+,(%$$'%(&'%###$#%(8:<?@>BDCDAELH@@??=8SDJEDF8788C544342+&&&'79;=<==BH;::21*+,33336?+(()+*)***+.,/67;<>AAFHSJPHLOSB@DESGIEI999:DINCF,,+*))*0007++*,(&&&&'&
@67733898-5a44-4a93-9ac1-27f27795b1cf runid=615b655584623c08cdef24ecaddfdaffc95be13c ch=107 start_time=2025-08-20T10:35:19.565792-04:00 flow_cell_id=FBD58360 basecall_gpu=Quadro_GV100 protocol_group_id=SDF_08202025_064710 sample_id=SDF_08202025_064710 barcode=barcode13 barcode_alias=barcode13 parent_read_id=67733898-5a44-4a93-9ac1-27f27795b1cf basecall_model_version_id=dna_r10.4.1_e8.2_400bps_hac@v4.3.0
TGTTATGTTACATCTACTTCATTCGGTTTTGAACCCGATATTAACCAGAACGACTTCCATACTCGTGTGAGTTTTCGCATTTATCGTGAAACGCTTTCGCGTTTTTCGTGCGCCGCTTCATGAATAAATAACAGACAATACTATCCGTATAATTAAAAAAGATATTTGGTTCCGCCATCCGAGACCCCACTTGAAAATAAAGTAAAGTTTATCGACCTAAGATACTAAATGAAGATGCATCTACGAGAAAATCTTCGCCTTGAAACTGAACAGGTCTCTAATGTTCGGAATGTTGTAGCTGATCATAGTCGGGCGCTCCAGCGAAACACCCCATGCAATCACAACGATGTCAGATGGAAACCCGAGTGGTCTAAGCATTTCTGGTCTAAATAAGCCGGAATTTCCAACTTCGATCCACTTTTTTAGGGTAGTGTGGTATCCAAAGATTTCCATAGAAGGCTCAGTATAAGGG
+
&-.5,,++,(&''')&&%&&%&&'%%',(&$###$%%%$%*+)02433235*)(-.00/.'&&%*9=D6557?CJE8877=:554497:;;D;;;9;:69@@EB<<,,,*...1,/1.)*2<>=>HQFLIJHOJSIFEEFGEGGSHFIKQ>>=>SH?@CIEEEFGL>33333.':=@FFGGEGJNBFD6/2001135799.).../7<<ACGFCCB@HGMHKOIJSNHGLLSSPNHLSGGLFISPSMGB>??5G@>??DDFCSKKGHFHHSLGCDB@9777HHHNDHLMKOHSGIHHRGMJIJSISDCBBOSHFC@@AD333200<JEACBHFSDEGFSJIOIKJFSSGSSKEGFHILOLSSRCABENJIFGHEFIFIIPQSSMSMNJISSSSLSRDBDDFSLEGNSSHNGEKCCIJIKALSSSFFIJIHSLHIHNGIGGFFFIHHEHKOSFSJFINFNGLGDFC?<66<;3
@55b28295-8c7d-4597-bc04-4fee686beb5a runid=615b655584623c08cdef24ecaddfdaffc95be13c ch=189 start_time=2025-08-20T10:35:02.565792-04:00 flow_cell_id=FBD58360 basecall_gpu=Quadro_GV100 protocol_group_id=SDF_08202025_064710 sample_id=SDF_08202025_064710 barcode=barcode13 barcode_alias=barcode13 parent_read_id=55b28295-8c7d-4597-bc04-4fee686beb5a basecall_model_version_id=dna_r10.4.1_e8.2_400bps_hac@v4.3.0
ATGTGTCACCTACTTCGTTCAGTTATTATAGGCCGCCGGATCGACCAGAACGACTTCCATACTCGTGTGAGTTTTCGCATTTATCGTGAAACGCTTTCGCGTTTTTCGTGCGCCGCTTCAGCTATAGAACAATCGGTTTATAAACGCAATCCCATAATGATTGTTAGAACTCATTACAAAGGTTTGTAATCTGAATTTCTGAATAAATAACAGACAATACTATCCGTATAATTAAAAAAGATATTTGGTTCCCGCCATCCGAGACCCCACTTGAAAATAAAGTAAAGTTTATCGACCTAAGATACTAAATGAAGATGCATCTACGAGAAAATCTTCGCCTTGAAATTGAACAGGTCTCTAATGTTCGGAATGTTGTAGTTGATCATAGTCGGGCGCTCCAGCGAAACACCCCATGCAATCACAACGATGTCAGATGGAAACCCGAGTGGTCTAAGCATTTCTGGTCTAAATAAGCGGAATTTCCAACTTCGATCCACTTTTTTAGGGTAGTGTGGTATCCAAAGATTTCATAGAAGGCTCAGTATAAGGG
+
$%&%$$%%&&&'(**&&((=7765.*'$*%$##$##$$$%##%''(.0038////@2?=@)))*EFKHMSKSISIJJHEEOSLSBBBAIHIGEGFJMHEBEA@ADHIEDDIDDE>?>;111036644333124<;;<CFBF///)&&%()'))+?BDFEEEGISINFFIHRLDNIJIFILSRFSISHILFKIFJIESLGLHHRMJINDSIFGCA@>>>C::::JJNQKOILHL@>AGHIHFEEFDMCCDCQSF?FDENLECCIMGOIQHISSGIJSJSKIJGRMPSPISQSJFCBBCIFJHKJKQIHSOISSGMNSFI;;;=QN545>IGKHJSJ?=<=D4...1&(((GKFFDDIFJFHHLJDGAGCDGHFDJGFA@*)))GNKGEEEHPHGEOHOIJ>@@)((<E233578CDFEDFESKFHDABBBSGECGKKJFHHFJMHHLHNJMNIGJMLB;8G@?0//1?0011+)'(')<>BGDCA;;BBB@CEGEGE@HMJISJA;?BD33334448>DDEDHGKECAB2&'88>??CBCDBDH@?=<>=8
@c48e755a-7ce2-4659-8d06-0ed2c7c5f819 runid=615b655584623c08cdef24ecaddfdaffc95be13c ch=340 start_time=2025-08-20T10:34:58.565792-04:00 flow_cell_id=FBD58360 basecall_gpu=Quadro_GV100 protocol_group_id=SDF_08202025_064710 sample_id=SDF_08202025_064710 barcode=barcode13 barcode_alias=barcode13 parent_read_id=c48e755a-7ce2-4659-8d06-0ed2c7c5f819 basecall_model_version_id=dna_r10.4.1_e8.2_400bps_hac@v4.3.0
ATGTAGTCTACTTGGTTCATCAGCCGATATTAACCAGAACGACTTCCATACTCGTGTGAGTTTTCGCATTTATCGTGAAACGCTTTCGCGTTTTTCGTCGCTTGGCTCTTTGCAGGATAAGATTTGTCAGAGAAACTTTCATTCTATGCCAAAGATCATATTAGAAATATGCTTGATACTTTACTATTTTAAATTCGACCTCTTCATCAAGGACACCGATTGGCATAACAAAGTGGGTTTTGGCGCCAACCAAATAATAATATCAGTAGGAGTCAATTAACTTTCATTAACACGAAATTAATTCAAAAAAAGAAATTCTTAGTAAATAAATTTTAAATTATTGTCTAACTCTGAAAAGAATACTTCCAATATCGGACTTGTTCTTTAATTGCTGAAGATGAGAAAAAGAAATATATAAATACCTTTTCCACAATACGAAGCAAAGCAACATCATTAACAAAGAGTATATTTTCTATCTTTAGGGTATCTACCCCTTCAAACAGGATGCGAGCTTCAAACCTACAAAGGTTCTAATTGTGGTT
+
$%''%#$$&&&&'&'()+()%#$%'(1335658C?=?ADJBBBCDAHBEKLHCBCBLDLJSFPRJQSJL@JCE>>?@JSKP=;;;NCLSCBACIO<888*)),*****((''%%%(&'($$$&&')(%&'(;;?F@A@LGJEOINJGJSGGLGSGE:8800//0CFNHHHIKJIKLHLIKMLLSPJFLSIGLIFCF?@>@BA@:/0:<AHJLHLLSINFFBNJSJSHKLIKSISLHIMFJSMHIIIS4333;@@A66655577-**)%%%%&##$%',(()+,-'(''(('%%%&'2<:5562,++-6;;;=BDMGQEB@4334667/((%%&&%''&'&$%$%-/56=<2225>=9;:;90/..0211257.*+.35;3,,*++,&%%'),*)+11-+'''(-.0-.//)(&&%%%%-699))))55;5950-''''(('%&+*&$$&&&&'+-,57-,,13/0/0;<;BF:8-,*)),'&&',)()&'&,,0-.'**,./(%%%%$$'(*++('(()(('(()+,/..+*%$&%%%#$%&
@15715cf1-dbb8-4407-9c44-115f503f76b5 runid=615b655584623c08cdef24ecaddfdaffc95be13c ch=112 start_time=2025-08-20T10:35:00.565792-04:00 flow_cell_id=FBD58360 basecall_gpu=Quadro_GV100 protocol_group_id=SDF_08202025_064710 sample_id=SDF_08202025_064710 barcode=barcode13 barcode_alias=barcode13 parent_read_id=15715cf1-dbb8-4407-9c44-115f503f76b5 basecall_model_version_id=dna_r10.4.1_e8.2_400bps_hac@v4.3.0
ATGCCCTGTACTCGTCGGTTATTGAACACGATATTAACAAAGCTTCCATACTCGTGTGAGTTTTTCGCATTTATCGTGAAACGCTTTCGCGTTTTTCGTGCGCCGCTTCACTTGATGAAGAGGTCGAATTTAAAATGCTGAAGTATCAAGCATATTTCTAATATGATCTTTGGCATAGAATGAAAGTTTCTCTGACAAATCTAATCCCTGCAGAGACATCAACTAAAACCAAAAATTCTTTCAAGTATAGTATGATTCCTTTTTTTTTGGATTCGAAAATTATTCGAGAAAAATTAATAAAAATGTACCTAAATGTAACATGTAAGCGTTATTCATACACAATTTTAAAAGCCTGGCTATAGAACAATCGGTTTATGAATTGCAATACCCATAATGATTGTTAGAACTCATTACAAAGGTTTGTAATCTGAATTTCTGAATAAATAACAGACAATACTATCCGTATAATTAAAAAAGATATTTGGTTCCCGCCATCCGAGACCCCACTTGAAAATAAAGTAAAGTTTATCGACCTAAGATACTAATGAAGGAGCAATCATCTAGAAAATCTTGGCCTTTGAAACTGAACAGGTCTCTAATGTTCGGAATGTTGTAGCTGATCATAGTGGCGCTCCAGCGAAACACCCCATGCAATCACAACGATGTCAGATGGAAACCCGAGTGGTCTAAGCATTTCTGGTCTAAATAAGCCGGAATTTCCAACTTCGATCCACTTTTTTAGGGTAGTGTGGTATCCAAAGATTTCCATAGAAGGCTCAGTCTGAGG
+
##$$&'(,+(('$$&&()'(&'&$######%'&&($$%$&'(')*3=>?>@E;;;<92111745559DDDCIIOIIEFJIMR=:::SEBACFEIJS;:::DMDCBDDA>?SJDEEJNHELIFFF?67657745777,+*))*)>785689AFHHFFEGIJPSJRHFLFIOGFLIJLF<<<=KQSLSJKSJSDAEEDB>;B---->EDDECCSFC@;CBEHCBA?A=GKHSAIHQLGE?<<?:977:44325663355:8751-;BGJJ%%%%'2-***,/-,0/)**9<=CKIHSHFHHJSSSSPPGINECIJGSINSLKIGSOFKKIGSSIMFFFEEIHF@HESK=?BLNKLGEFFJJJKFGJHHMSQHSHIJKMEDEIHCEAAC?>BB<A@?A9887;;<347<=@@?LEJHNSSIAIHIGHA??;=5555764?=?@>=<=@>=GGDBCCHGNGQKNJLHSFSISKG@ABJSJHSFCAAA>:B=>?;6989<310016677B?@ACEHGLOSCGHISSGSSQGNJSHDCCDJHHSKFSSC,-*/..*+'''&%'%%&$%$$%25??>;3)))*771-02308::GLJSFIISNNGESPIMCDADDLGGJHOEJFHFFE=77*))''*31116'0.,--7EIJEEOHPEEHJKEFJHKHBDBELGCDCEGC>CA?BA@EJSKGHEEGFFGF?FHHIEGSIEJJOF@@@AECCDFSJGFODMFDGBEGEDGFSIFFGKIC????/.../3592<=@==HIGHJKMGCEHDMHBB=>,***''&%&%
@c0620366-a03a-4e54-b063-b92e85468b19 runid=615b655584623c08cdef24ecaddfdaffc95be13c ch=35 start_time=2025-08-20T10:35:27.565792-04:00 flow_cell_id=FBD58360 basecall_gpu=Quadro_GV100 protocol_group_id=SDF_08202025_064710 sample_id=SDF_08202025_064710 barcode=barcode13 barcode_alias=barcode13 parent_read_id=c0620366-a03a-4e54-b063-b92e85468b19 basecall_model_version_id=dna_r10.4.1_e8.2_400bps_hac@v4.3.0
ATGTTGTGTCCTGTACTTGGTTCAGTTCTGAAAAAATTTCATATTAACCAGAACGACTTCCATACTCGTGTGAGTTTCGCATTTATCGTGAAACGCTTTCGCGTTTTTCGTGCGCCGCTTCAATGGGTACTGCAATACATAAACCGATTGTTCTATAGCCAGGCTTTTAAAATTGTGTATGAATAACGCTTACATGTTACATTTAGGTACATTTTTATTAATTTTTCTCGAATAATTTTCGAATCCAAAAAAAAAGGAATCATACTATACTTGAAAGAATTTTTGGTTTTAGTTGATGTCTCTGCAGGGATTAGATTTGTCAAGAGAACTTTTCATTCTATGCCAAAGATCATATTAGAAATATGCTTGATACTTTACTATTTTAAATTCGACCTCTTCATCAAGGACACCGATTGGCATAACAAAGTGGGTTTTGGCGCCAACCAAATAATAATATCAGTCGAGATTGAATTCATTTTTCATTCATTAGAAATTAATTTCAAAAAAGAAATTCTTAGTAAATAAACTTTAAATTATGTCTAACTCTGAAAAGAATACTTCCAATATCCGGACTTGTTCTTCGGTATTTGCTGAAGATGAGAAAAAGAATGTCTCAAATACATTTTCCACAATTACGAACAAAGCGACCTCATTAACAAAGAGTATATTTTCTATCTTTAGGTTGTGTTCCCCTTTCAAAACAGATGCGAGCTTGGGACGGCCAAAGGTTCTCATCTTCAG
+
$$$%&%$#$%$&'()*/00456A6555)%$""#"""""#####'($)(())-<=?@@BFADEIOIJIEFFHDHEC>@@@DCBQAAB>@@@NNILKFIISDBB54412E9877=7564+('%((-1338;5668<84(''(59BFJGCDFKSHGAAGFEEGIHHGSDSSBB@JSSNGFCGFEDEHIHGBBA@>?8889<89CBCEHLSSNGGNGSSSSPKEBSHSSSLMABDCFSMSJSSSIJMEHSGAHABEHDHSKHNSMEHHHGKLJFGC?ADCJCCEDSKLCBDJHSSIFCSGPJLJHOGKLGLHPIOHMGGFMEAF;7,+/,,,'--1:;<<=1,,-HKMGJSLIJINIJMGJIKIOIHLJIIJMOGNJMSLNJJHSQLMDFDCSICCCAEFHG:35AAFEGILJIKEKEFHCEKSMJRJPSSLIEJDGLISGSKJIGISGFSIJSLKBABFLJNJFFFDIINGLRHJLC=>CDEIFMJGNHNSSSQJLPGFDE;A=?>?QSIDIJIKISJKKFSJFSJEIL777KIIGJSSIJSGGHJJE7657<?KFIIJGEEDDIHCKA@..-036556@MDFFCCCAB@@::;:;A?=;<)((((>FHHEJEESHDGKSOPSFQGOSMSHADIKFD;C>==?CA@AB+***=20/.(6=CHGLDFEEHJFFHILIJGIJP?AFIEEKMSDA==@B=<=2ADKMSFDDDFBBACAA@<>75;999;CEGFECCDDAACAA<*(&
@8bf5d306-4386-4c13-83ab-b521411c9be2 runid=615b655584623c08cdef24ecaddfdaffc95be13c ch=182 start_time=2025-08-20T10:35:13.565792-04:00 flow_cell_id=FBD58360 basecall_gpu=Quadro_GV100 protocol_group_id=SDF_08202025_064710 sample_id=SDF_08202025_064710 barcode=barcode13 barcode_alias=barcode13 parent_read_id=8bf5d306-4386-4c13-83ab-b521411c9be2 basecall_model_version_id=dna_r10.4.1_e8.2_400bps_hac@v4.3.0
ATTTTTGTGTAACCTACTTGGTTCATTAGCCGATATTTAACCAAACAGACTCCATACTCGTGTGAGTTTTCGCATTTATCGTGAAACGCTTTCGCGCATTTTGGTGCGCTGAAAGACACACGAAAAACACAAAAGCATTTTCACGATAATGCAAAACCACACAAGTATGGAAGTGGTTATG
+
"#$&&)&&'''&&')(((('())'&&&##"#$%%%%&%$%&%%)+.+)(,-()2844559:;<,++,588112?@?A@B9889HQIHBBABKCB=:9=<<>G&%%%$"#%%$%&(''&&(((((*?<2((&&+21'&%%&-('&&'('((&&$#$,'%$&&'%$#%&&)).0.-+***('%
@1c858237-3079-4e1a-9099-6ba04cceb0c7 runid=615b655584623c08cdef24ecaddfdaffc95be13c ch=381 start_time=2025-08-20T10:34:59.565792-04:00 flow_cell_id=FBD58360 basecall_gpu=Quadro_GV100 protocol_group_id=SDF_08202025_064710 sample_id=SDF_08202025_064710 barcode=barcode13 barcode_alias=barcode13 parent_read_id=1c858237-3079-4e1a-9099-6ba04cceb0c7 basecall_model_version_id=dna_r10.4.1_e8.2_400bps_hac@v4.3.0
ATGTTTTGTAGCCTACTTGGTTCAGTTATAAAGCCGCCAATTAACCAGAACGACTTCCATACTCGTGTAGAGTTTTCGCATTTATCGTGAAACGCTTTCGCGTTTTTCGTGCGCCGCTTCACCCATGCAATCACAACGATGTCAGATGGAAACCCGAGTGGTCTAAGCATTTCTGGTCTAAATAAGCCGGAATTTCCAACTTCGATCCACTTTTTTAGGGTAGTGTGGTATCCAAAGATTTCCATAGAAGGCTCCGTGTAAGGG
+
$$%&'''''%$$##"#*++,-.6/..-&%$##$%&%%%%%%)(12355;??=<<=F>>=@4333699<(''((('++-36888887788?@AC;:::FAAB><:<DE<;<;G>>>86876695/.1/)%%46BDDFF@?@@HEDBB@@??>=<<<999;HGJHEFGSIGH;JLI>>>>S?<<<72000,**1+3.*::;?A@7669CEE<FD@ACC769AGGABAA8876900..;IFCKISSAFIJFFAA>?4/'(&&'&(()
@4dcb139b-062a-4fe0-98f0-811e6adcc6ca runid=615b655584623c08cdef24ecaddfdaffc95be13c ch=347 start_time=2025-08-20T10:35:25.565792-04:00 flow_cell_id=FBD58360 basecall_gpu=Quadro_GV100 protocol_group_id=SDF_08202025_064710 sample_id=SDF_08202025_064710 barcode=barcode13 barcode_alias=barcode13 parent_read_id=4dcb139b-062a-4fe0-98f0-811e6adcc6ca basecall_model_version_id=dna_r10.4.1_e8.2_400bps_hac@v4.3.0
ATGTTGCCTGTACTTCGTTCAGTTATTGAAGCCGCCGATATTGACCAGAACGACTTCCATACTCGTGTGAGTTTTCGCATTTATCGTGAAACGCTTTCGCGTTTTTCGTGCGCCGCTTCACAGGTCTCTAATGTTCGGAATGTTGTCACCTGATCATAGTCGGGCGCTCCAGCAAAACACCCCATGCAATCACAACGATGTCAGATCGAAACCCGAGTGGTCTAAGCATTTCTGGTCTAAATAAGCGGAATTTCCAACTTCGATCCACTTTTTTAGGGTAGTGTGGTATCCAAAGATTTCCATAGAAGGCTCAGTATTAAGGG
+
$%'(($&&%'()())(+..30//1.+)&$##%'&&&&&&''&#$%&((*+,--.245>89:<EFGEEGJKEDFSSHCBDHSKGSFDBBDFKQ>;;;LC>>>=@BGH:999AAAB8777557*(&&()*2,)*+67/233;;77500&$$%&&'()..))))///21111B<<<*))8;41.../=>@BCHHIFDDF2111C;....-(((<;BA>==?GLFFGEA?=5/)&')++..30***)((('&&&))''(*34699787666@D=?>BE;9<BC76669++++/.,))19?<795?9?;77:9;8;4)''%%%$)*+0
@3c53412d-ef95-4c53-abc2-f9f3f62eab51 runid=615b655584623c08cdef24ecaddfdaffc95be13c ch=423 start_time=2025-08-20T10:35:23.565792-04:00 flow_cell_id=FBD58360 basecall_gpu=Quadro_GV100 protocol_group_id=SDF_08202025_064710 sample_id=SDF_08202025_064710 barcode=barcode13 barcode_alias=barcode13 parent_read_id=3c53412d-ef95-4c53-abc2-f9f3f62eab51 basecall_model_version_id=dna_r10.4.1_e8.2_400bps_hac@v4.3.0
TGTTTATGCCCTGCTACTGACTGGACTTGAACAATATAACCAGAACGACTTCCATACTCGTGTAAGTTCTCGCATTTATCGTGAAACGCTTTCACGTTTGGTTG
+
#%'.,'(&$%$%$$$$%%$%&(('&&##"%$%%&&&'$&.**++..,,,,7.83311212669/--./('&',./50.11155AJNJCBB>=5'''()1++++'
@74568495-9c44-4973-8e58-7956fca8a893 runid=615b655584623c08cdef24ecaddfdaffc95be13c ch=387 start_time=2025-08-20T10:35:06.565792-04:00 flow_cell_id=FBD58360 basecall_gpu=Quadro_GV100 protocol_group_id=SDF_08202025_064710 sample_id=SDF_08202025_064710 barcode=barcode13 barcode_alias=barcode13 parent_read_id=74568495-9c44-4973-8e58-7956fca8a893 basecall_model_version_id=dna_r10.4.1_e8.2_400bps_hac@v4.3.0
ATGTTCATCTACTGGTTCAGTTATGCAGTGCCGGATATTTAACCAGAAACAACTTCCATACTCGTGTGAGTTTTCGCATTTATCGTGAAACGCTTTCGCGTTTTTCGTGCGCCGCTTCAGCCTTGAAACTGAACAGGTCTCTAATGTTCGGAATGTTGTAGCTGATCATAGTCGGGCGCTCCAGCGAAACACCCATGCAATCACAACGATGTCAGATGGAAACCCGAGTGGTCTAAGCATTTCTGGTCTAAATAAGCCGGAATTTCCAACTTCGATCCACTTTTTTAGGGTAGTGTGGTATCCAAAGATTTCCATAGAAGGCTCAGTATAAGGGT
+
##%%%###$&&''$%*+2.---.-'&$#"""##(%'---,*.334579A?BCCCB:>;C,,,-@CCH@???KSI<''''<=<>4446HGIMDFFJSJMRHFHGSSA?@?DBA@::<=;@DAASKHMLLJFEFHNSGAACCEFHGSHJKBEDFLHJFJIGDCDIEHIHISDDB3333EDHDEGCA>;;;GI<<:>8888A@IIDBCBE??@AL)'''*'(@CFIKEABBCJSSSGFGGFCDBSSM????JEEDEA====77897974;44458->>?==>FDAGGSF=:;9<:;??A=9989;::967422/77,B:9999<<</,,+.1(&&&*&
@68474b82-1903-453f-9491-881a45798161 runid=615b655584623c08cdef24ecaddfdaffc95be13c ch=494 start_time=2025-08-20T10:35:55.565792-04:00 flow_cell_id=FBD58360 basecall_gpu=Quadro_GV100 protocol_group_id=SDF_08202025_064710 sample_id=SDF_08202025_064710 barcode=barcode13 barcode_alias=barcode13 parent_read_id=68474b82-1903-453f-9491-881a45798161 basecall_model_version_id=dna_r10.4.1_e8.2_400bps_hac@v4.3.0
ATGTGTATATTGCTTCGTTCAGTTGCCATGACAGGATATTTAACCAGAACGACTTCCATACTCGTGTGAGTTTTCGCATTTATCGTGAAACGCTTTCGCGTTTTTCGTGCGCCGCTTCAGTAGATGCATCTTCATTTAGTATCTTAGGTCGATAAACTTTACTTTATTTTCAAGTGGGGTCTCGGATGGCGGGAACCAAATATCTTTTTTAATTATACGGATAGTATTGTCTGTTATTTATTCAGAAATTCAGATTACAAACCTTTGTAATGAGTTCTAACAATCATTATGGGTATTGCAATTCATAAACCGATTGTTCTATAGCCAGGCTTTTAAAATTGTGTATGAATAACGCTTACATGTTACATTTAGGTACATTTTTATTAATTTTTCTCGAATAATTTTCGAATCCAAAAAAAAAAGGAATCATACTATACTTGAAAGAATTTTTGGTTTTAGTTGATGTTTCTGCAGGGATTAGATTTGTCAGAGAAACTTTCATTCTATGCCAAAGATCATATTAGAAATATGCTTGATACTTTACTATTTTAAATTCGACCTCTTCATCAAGGACACCGATTGGCATAACAAAGTGGGTTTTGGCGCCAACCAAATAATAATATCAGTCGAGATTGAATTCATTTTTCATTCATTAGAAATTAATTTCAAAAAAGAAATTCTTAGTAAATAAACTTTAAATTATGTCTAACTCTGAAAAGAATACTTCCAATATCCGGACTTGTTCTTCGGTATTTGCTGAAGATGAGAAAAAGAATGTCTCAAATACATTTTCCACAATTACGAACAAAGCGACCTCATTAACAAAGAGTATATTTTCTATCTTTAGGTTGTGTTCCCCTTTCAAAACAGATGCGAGCTTGGGACGGCCAAAGGTTCTAAGTATTACAG
+
((()))&$#$$#$%%)(**3---*%%%#""""$%'),++---52211>ADA@AAECJDFC@BBCGGRIKEE@EHGKEJHCMKNGGDFSHKHHDEGSKFC:99:AG999;?<;8.*'''11223554-,,'&&&68582:?@CDDB<>EEGDFFJJNFJIKJEFISFHESSHEFFIHMPMSBDESNHSHKGCEFHA>9998@>=98299BDCEFKFFEEHGESJMRJELPHDCDCI?BB76556>HGIJJO;:99==?CHCLKSKOFEGLGGFFHGNHFKNSKKKGQDEKSPNQMLOSHMSLSSSFPKLIFSMHDSGSHHSHPIIOIFGKOHHKJGJRLSSLRFEHKNGMMOGJDHFGSSGEHFSJLJSSSKLOIHGHKGKSSSJJGGSNSSSS;88<<AHSIEIS93338?E>=>C@AGISJSEFNSLIGKHSLJFIHA>>>>GJBFDHSNHCFISSFEODCAA9((((26843448;=:;DGNIKHLEFGSNJJCLHNLIJJHSSMLKEIIINJSFJSIPHJLPKKHJSIGSKMHKGHSGPSHSGOSKLA977;DDCEBDCCLFIKLGJMFHJIQSLHOE@CBBKHJHISNJHMLHSIIMGMGIIFDHFEISHHPSSKMEIKO?:779<;@AHDEHEI>===GGHECCCCDKIQNSSQRJOKSH<;999;C;2226DGEHJHSHJLMBLHM989JFKHSJMISILQOIFHHQFGSJMSSSSI????KFCCEQB@@A95666??001==CACFHKJGILIMPQK889AAJIH>DGNFMICDFJJOQJJGDHHGEBCINOKSD@@@CJSGIDCCCBECGIJHSIFISJOGBEGOSISIHJFEDEDDBDEHFMIM??;>KFCEHEGEEKKGDCCB>>=>BCDDBECD=<<<<7AEAA<41-,)++++*,%$
@c4bc39f0-d254-4de0-8662-5d5cf0edaefd runid=615b655584623c08cdef24ecaddfdaffc95be13c ch=303 start_time=2025-08-20T10:35:48.565792-04:00 flow_cell_id=FBD58360 basecall_gpu=Quadro_GV100 protocol_group_id=SDF_08202025_064710 sample_id=SDF_08202025_064710 barcode=barcode13 barcode_alias=barcode13 parent_read_id=c4bc39f0-d254-4de0-8662-5d5cf0edaefd basecall_model_version_id=dna_r10.4.1_e8.2_400bps_hac@v4.3.0
ATATTTCGTGTCTCGTTGGGTTTATGCAAAACCGATATTAACCAGAACGACTTCCATACTCGTGTGAGTTTTCGCATTTATCGTGAAACGCTTTCGCGTTTTTCGTGCGCCGCTTCAATAAATAACAGACAATACTATCCGTATAATTAAAAAAGATATTTGGTTCCCGCCATCCGAGACCCACTTGAAAATAAAGTAAAGTTTATCGACCTTACTAATATACTAAATGAAGATGCATCTACGAGAAAATCTTCACCTTGAAACTGAACAGGTCTCTAATGTTCGGAATGTTGTAGCTGATCATAGTCGGGCGCTCCAGCGAAACACCCCATGCAATCACAACGATGTCAGATGGAAACCCGAGTGGTCTAAGCATTTCTGGTCTAAATAAGCCGGAATTTCCAACTTCGATCCACTTTTTTAGGGTAGTGTGGTATCCAAAGATTTCCATAGAAGGC
+
#$$%&(&#$$%$%$##$%''))-&($#$$%$"#%$$&''$$$%&++,,799:>:<88BBCBFDGG21115BA<<HDEBFEGKFSGGJLMGGMLPKBB@?=GIH75457876-0011<AEDJHAG?ISLIIHIEHFSEDLIGNLSKMLFD=DPSF>;7689+&&&(,-.-;42301-)).--658?AAIHPJPA>@9645@AF@><>?888641,+**)).)(655;AD:CB?=<=AB@=>7744:9;GEBDSD<((((I?IISLFJGSSSSJGSLMHGSNMQHSILKHSJSKC;008:@@@>0/+++)**,@?>>>ABDG@@@GM444356<FDGSQKFSIJSEGGSFB7111EEFLIJSSD@AASSHECDDHPGMHJOGJHFISKSLH9888:889?DSJKFHJEFFEDEFISLGJCCCS;0//2CDBCCCGEEHJSGIKHNAA@JF<564221.,*
@61ab9fe9-cc9b-4382-8f5a-572b0d51875e runid=615b655584623c08cdef24ecaddfdaffc95be13c ch=399 start_time=2025-08-20T10:35:39.565792-04:00 flow_cell_id=FBD58360 basecall_gpu=Quadro_GV100 protocol_group_id=SDF_08202025_064710 sample_id=SDF_08202025_064710 barcode=barcode13 barcode_alias=barcode13 parent_read_id=61ab9fe9-cc9b-4382-8f5a-572b0d51875e basecall_model_version_id=dna_r10.4.1_e8.2_400bps_hac@v4.3.0
GTGTTTTGTGCTTCGTTCAGTTGAAGCCACCGATGTTCGCCCAAACGACTTCCATACTCGTGTGAGTTTTCGCATTTATCGTGAAACGCTTTCGCGTTTTTCGTGGCCGCTTCAATGATTGTTAGAACTCATTACAAAGGTTTGTAATCTGAATTTCTGAATAAATAACAGACAATACTATCCGTATAATTAAAAAAGATATTTGGTTCCCGCCATCCGAGACCCCACTTGAAAATAAAGTAAAGTTTATCGACCTAAGATACTAAATGAAGATGCATCTACGAGAAAATCTTCGCCTTGAAACTGAACAGGTCTCTAATGTTCGGAATGTTGTAGCTGATCATAGTCGGGCGCTCCAGCGAAACACCCCATGCAATCACAACGATGTCAGATGGAAACCCGAGTGGTCTAAGCATTTCTGGTCTAAATAAGCCGGAATTTCCAACTTCGATCCACTTTTTTAGGGTAGTGTGGTATCCAAAGATTTCCATAGAAGGCTCAGTATAAGGG
+
$$&''&%%&$##$%%'(-'&&'$###%&%#$$%&'&%$$$%'((()-+)(%%(.50///233@::9;BCDBBABCNFESBABAHFMJ('''645844-))99@@AFIGNKJE8889EDKFDDD99898CDAEEFLSKNKEOCHMJISMJGGJICGJHSHFNGIJKSJJSMKIJEFEIKEFGIHMSJIKMIHBBDSSSIHECDGJEFFH@A=6<777673--.?@AF=>>?HLJSLSOJJHIOPIMKSSHMJDDBCNFHSJSKOGISLSCHGSQSFSKGIGMKQ@@A>@:8,,,,33398/;DIAC@@HIIGGHRILKJOSIHMKSIKPJPFJIKHFGGEGSIIGLEHFCHSIEIECS@BA<<;BF:?@???@>>@BHHDHGISFPFHKOHLKIKSJSNSESJIKJNIQEGCEFONGGLKOJKILSOISFSJHKJ@DFAFKSJIPGFDDCDDESSIFJ?CESSHSHQPIDFCD9999OIHGGOSSHHJNSBDHDEGEFEGGCBA==65564
@608055c1-87e2-4479-a164-26097ad3d12f runid=615b655584623c08cdef24ecaddfdaffc95be13c ch=46 start_time=2025-08-20T10:35:44.565792-04:00 flow_cell_id=FBD58360 basecall_gpu=Quadro_GV100 protocol_group_id=SDF_08202025_064710 sample_id=SDF_08202025_064710 barcode=barcode13 barcode_alias=barcode13 parent_read_id=12cb6870-06c9-4a76-bf9d-43a4fce9581d basecall_model_version_id=dna_r10.4.1_e8.2_400bps_hac@v4.3.0
ATGTGTATTCTACTTCGACTTTTCAGTTATCAGCCGATATTTAACCAGAACGACTTCCATACTCGTGTGAGTTTTCGCATTTATCGTGAAACGCTTTCGCGTTTTTCGTGCGCCGCTTGGCGGTAAGATTTGTCAGAAACTTTCATTCTATGCCAAAGATCATATTAGAAATATGCTTGATACTTTACTATTTTAAATTCGACCTCTTCATCAAGGACACCGATTGGCATAACAAAGTGGGTTTTGGCGCCAACCAAATAATAATATCAGTCGAGATTGAATTCATTTTTCATTCATTAGAAATTAATTTCAAAAAAGAAATTCTTAGTAAATAAACTTTAAATTATGTCTAACTCTGAAAAGAATACTTCCAATATCCGGACTTGTTCTTCGGTATTTGCTGAAGATGAGAAAAAGAATGTCTCAAATACATTTTCCACAATTACGAACAAAGCGACCTCATTAACAAAGAGTATATTTTCTATCTTTAGGTTGTGTTCCCCTTTCAAAACAGATGCGAGCTTGGGACGGCCGAAAGGTTCTCATCTTGGGT
+
##&&%&&&)(*((()'))'''''&**)*&*&##$''))*+,-+-.046@AAAB@DJHSGO5446>A@AHJFIEIIHISKGJJGSFHEGINIJGOGNNJMSFGJKKJ4335?A@@8456&&&&'&&%%%$$$%&'(&&9;?BAA>AAEJFGKNKKKSJSLSKSSNSOFEH@IJSSJISPJNGSJSSJKKIKSCSJ@?@ELNRFEIJJHKGOSMJSSMIJKIOJJHHGJKISISSOLKSLIHJSSSSLHGGKKCCAB<;;=<;<;;<=?:8777=DFKJNIEEILKHSGGEHGGFHSGSHISNINKRSEG?GCDDCISGHFSSMMMSOPGIIIINIISMPSNFKGHOJSHSCCDCSHOIDD?GNCIHGE<:::LHEFFMKKFLNKLPSSOMSMGFEHHIKHCDCABC@;9---=@GSKGGFJGSJMHRSHSSLDCBDI?><@JGHIILFGLFGFSPSFFECDHFGGDJNISGSOKDEDLGISSJSJELJIC@DCFLNHBBA>@<<@BGBEBBOOEDDCIG@>953)%%).81001))).:==@>AA>?>=1''%#
@6ea9e4ce-c0e8-4b7d-bc2f-f75958d75a02 runid=615b655584623c08cdef24ecaddfdaffc95be13c ch=294 start_time=2025-08-20T10:35:42.565792-04:00 flow_cell_id=FBD58360 basecall_gpu=Quadro_GV100 protocol_group_id=SDF_08202025_064710 sample_id=SDF_08202025_064710 barcode=barcode13 barcode_alias=barcode13 parent_read_id=6ea9e4ce-c0e8-4b7d-bc2f-f75958d75a02 basecall_model_version_id=dna_r10.4.1_e8.2_400bps_hac@v4.3.0
ATGTTGTGTAGGTCTGTACTTCGTTCAGTTATATGAAAACAATATAAGCCAAACGACTTCCATACTCGTGTGAGTTTTCGCATTTATCGTGAAACGCTTTCGCGTTTTTCGTGCGCATCTTCAAATATGCTTGATACTTTACTATTTTAAATTCGACCTCTTCATCAAGGACACCGATTGGCATAACAAAGTGGGTTTTGGCGCCAACCAAATAATAATATCAGTCGAGATTGAATTCATTTTTCATTCATTAGAAATTAATTTCAAAAAAGAAATTCTTAGTAAATAAACTTTAAATTATGTCTAACTCTGAAAAGAATACTTCCAATATCCGGACTTGTTCTTCGGTATTTGCTGAAGATGAGAAAAAGAATGTCTCAAATACATTTTCCACAATTACGAACAAAGCGACCTCATTAACAAAGAGTATATTTTCTATCTTTAGGTTGTGTTCCCCTTTGAGAACAGAGTTGCAGCTGGGACGGCCAAAGGTTCTCATCTTGG
+
))-.3--,+(&&'&&$$$%)+-.3398655+,'&%$$%$$#"##$"#$')*25=ACDBHFFDC??@<=>>H@?@ASHKFIHOJSSISIGJHJLFG:999FDCCEC@DFH+))*0..'$##$(.45DCCFEH>==>GHGMQJKJLHFKIHLMSMJDC@?@>>QELIKIISJPLLJKSGSHFFKEJIKPJQSMIKJNKKJHJOFGSEDEFIIFG?OLIJNSSGLIHIHABBBPHJSHLSSSHMSSLIIIIFOSGLINOHONPGNMJFDFEJDC?DSPNLSJJ>>>EKIEIMHKGFJHSSJQSSONINISIJGJA?A@GNFC@EDBCBFGJIJSGIDEHHJKLSLJSSNOKSHSGFDFLEG@@?>=AAHJSSOSPJEFSIHGLKMIGFIHIHKSD>?IRGOKGFDHKCCCDGGIHJGECKHFSKNSIJGHSEFIIMSPIECDGFCC?@AFKKHNEKBEC?0.9($#%&$$$$#$&$%$#$%$%/5<//.0445CJDGCEA==:7/%%
@a6725b75-d533-4ea6-92d8-2a71e3290ce8 runid=615b655584623c08cdef24ecaddfdaffc95be13c ch=424 start_time=2025-08-20T10:35:47.565792-04:00 flow_cell_id=FBD58360 basecall_gpu=Quadro_GV100 protocol_group_id=SDF_08202025_064710 sample_id=SDF_08202025_064710 barcode=barcode13 barcode_alias=barcode13 parent_read_id=a6725b75-d533-4ea6-92d8-2a71e3290ce8 basecall_model_version_id=dna_r10.4.1_e8.2_400bps_hac@v4.3.0
TACTTCGTTCGGTTGTCAAGCCGCCGATATTAACCAGAACGACTTCCATACTGGTGTGAGTTTTCGCATTTATCGTGAAACGCTCTCGCGTTTTTGGTGCGCCGCTTCATCCATACTCGTGTGAGTTTTCGCATTTATCGTGCAACGCTTTCGCATTTTCGTGCGCCGCTTCATTCGTAATTGTGGAAAATGTATTTGAGACATTCTTTTTCTCATCTTCAGCAAATACCGAAGAACAAGTCCGGATATTGGAAGTATTCTTTTCAGAGTTAGACATAATTTAAAGTTTATTTACTAAGAATTTCTTTTTTGAAATTAATTTCTAATGAATGAAAAATGAATTCAATCTCGACTGATATTATTATTTGGTTGGCGCCAAAACCCACTTTGTTATGCCAATCGGTGTCCTTGATGAAGAGGTCGAATTTAAAATAGTAAAGTATCAAGCATATTTCTAATATGATCTTTGGCATAGAATGAAAGTTTCTCTGACAAATCTAATCCCTGCAGAGACATCAACTAAAACCAAAAATTCTTTCAAGTATAGTATGATTCCTTTTTTTTTTTGGATTCGAAAATTATTCGAGAAAAATTAATAAAAATGTACCTAAATGTAACATGTAAGCGTTATTCATACACAATTTTAAAAGCCTGGCTATAGAACAATCGGTTTATGAATTGCAATACCCATAATGATTGTTAGAACTCATTACAAAGGTTTGTAATCTGAATTTCTGAATAAATAACAGACAATACTATCCGTATAATTAAAAAAGATATTTGGTTCCCGCCATCCGAGACCCACTTGAAAATAAAGTAAAGTTTATCGACCTAAGATACTAAATGAAGATGCATCTACGAGAAAATCTTCGCCTTGAAACTGAACAGGTCTCTAATGTTCGGAATGTTGTAGCTGATCATAGTCGGGCGCTCCAGCGAAACACCCCATGCAATCACAACGATGTCAGATGGAAACCCAAGTGGTCTAAGCATTTCTGGTCTAAATAAGCCGGAATTTCCAACTTCGATCCACTTTTTTAGGGTAGTGTGGTATACAAAGATTCTCCATCAGAAGGCTAGGTGA
+
""$&'(()).(((+,-&$##$$$##%%&&%%$'*+46?ACCCBAFA=99311))));)))))552,,)&'''''''((..+,+,('')31/.1/4)((*356,+))60244GGEIHRNNIJJFLHSHISKIHDEDGDD400''%%$&&&'*(,6(((;E.,,*,--2,/6845>>/+++8;@AIKEEGHLSHSIFSBCMGSFGENSLIDDHH5.0LRKCBCKHGMHJNEFAEFHSGCDNIJMSJHHGIHEBBDKFOFRHGEHHSIEIKLSJDDBABDSHGGKSJSSSFLLISOOHSHFRMDCSQNGDSKSSKNJOOSNMSPSMJKIJJJGS@FJJRJSJDHHMLIGEISLKEJINGSRSOKEDEDMOLDSKSIHGIJBAFNFSJJE66?8SSIHGGHJSGSKSLMHJPSKILSJILLKFMSHMEDCESKKSKSMHLLNMOSJFGCPFDHKFF<<<=KHHIHFMOSSG;8=;=GJGHJGFCIPKCCLLSHCGGGILHDEE@A:;999EH35BFHGNGGBAABIIIIGEBEFLG=:889=CIOIIHSIPPGSJLSGJIH>:1@GKSSSJ;;;<GSDCBCSJL<;;9??FGLKSNSKKJIJNMSNLNSJGJO>CFSSGKHIIJILDDKMHLGHRIA@???IHCSFSFSFLISSKGQ@A@SSI>=<>CEKLKHHIGSLQHHJOLNHNMSKMKSLLHLSFJHFIHB---745***767ACEFSGJHISIKOGF>=><=>=FHLHFHFJSLSISJIIFFDFFDCEISKSILMMSFDA@SSHKKDGNSHHSNMGIF?BDBSDFBFE944335;<<CCFSSCNOILSONJLFLLSC@?>AKMLLILLLIIJIISSKSSHGSEOGIJHGJLKGGIS?G?7677CK=AFKHIDHISHSGFGHPSJJHPNMFFEEHSPHKFPJJGMJLJLHJHGDEFEHEA@?;7///,-,017899@@CFGFFIKLGIJE@A@AKE77778A;;78@;,,,-:9:8888>CFCLHHSSJOHMFJSIRCPH?<<<BSIGGSCFDDFBDGGEHGKEJFGOJA<<<=:4112-,,)*%%$%)&)&'$$#%'(&%$$')+**%##%%$
@6ae64ce0-d7c3-4058-945d-390006872b28 runid=615b655584623c08cdef24ecaddfdaffc95be13c ch=467 start_time=2025-08-20T10:36:01.565792-04:00 flow_cell_id=FBD58360 basecall_gpu=Quadro_GV100 protocol_group_id=SDF_08202025_064710 sample_id=SDF_08202025_064710 barcode=barcode13 barcode_alias=barcode13 parent_read_id=6ae64ce0-d7c3-4058-945d-390006872b28 basecall_model_version_id=dna_r10.4.1_e8.2_400bps_hac@v4.3.0
GTTATGTAGTTGTTCCTTCGTTCAGTTATCGAAGAACAATATAACCAAAACGACTTCCATACTCGTGTGAGTTTTCGCATTTATCGTGAAACGCTTTCGCGTTTTTCGTGCGCGTTTGATCGGGTTCTTCATTGACATCATTTGGTATTGCATCTGTGGTATTAGCTGGAGCGCCCAACTATGATCAGCTACAACATTCCGAACATTAAGACCTGTTCAGTTTCAAGGCGAAGATTTTCTCGTAGATGCATCTTCATTTAGTATCTTAGGTCGATAAACTTTACTTTATTTTCAAGTGGGGTCTCGGATGGCGGGAACCAAATATCTTTTTTAATTATACGGATAGTATTGTCTGTTATTTATTCAGAAATTCAAGTACAAACCTTTGTAATGAGTTCTAACAATCATTATGGGTATTGCAATTCATAAACCGATTGTTCTATAGCCAGGCTTTTAAAATTGTGTATGAATAACGCTTACATGTTACATTTAGGTACATTTTTATTAATTTTTCTCGAATAATTTTCGAATCCAAAAAAAAAAGGAATCATACTATACTTGAAAGAATTTTTGGTTTTAGTTGATGTCTCTGCAGGGATTAGATTGTAGAGAAACTTTCAGTTGTTGTCAAAGATCATATTAGAAATATGCTTGATACTTTACTATTTTAAATTCGACCTCTTCATCAAGGACACCGATTGGCATAACAAAGTGGGTTTTGGCGCCAACCAAATAATAATATCAGTCGAGATTGAATTCATTTTTCATTCATTAGAAATTAATTTCAAAAAAGAAATTCTTAGTAAATAAACTTTAAATTATGTCTAACTCTGAAAAGAATACTTCCAATATCCGGACTTGTTCTTCGGTATTTGCTGAAGATGAGAAAAAGAATGTCTCAAATACATTTTCCACAATTACGAACAAAGCGACCTCATTAACAAAGAGTATATTTTCTATCTTTAGGTTGTGTTCCCTTTCAAAACAGATGCGAGCTTGGGACGGCCAAAGGTTCTCATCTTA
+
&&&$&((&###$$$$&&(((+,1...-)&$#####"""#$%(&&''%&%$$$&&&''=<>==?111163<8<>AB+''&&''&''(=>NGISA?@?DACCDCDDIL('''.--(&&&$%%%)&'&)%'&##$%$$%$%$#$$%$&&$$%$&&&&%$$%&%'&'%%&%*1<@C3333973222789799AFJHKLSSSJIEB?@?<<9/00122799?<=:;?HGBAJJSLLKSSSHNSSSFDEHCBCFOFJGNI::::FESDCFDA2-.=CFFCDIGIHGISGECCFAFFHKISMMPQFDHEGEDBCACCCFSFDHB84346@AA65422799CCCFGDF>==>32221.())+35427<>?A??FHEDDFJ0,)(())<?ELSJHOFSLJKBDDCPFIJINQSSJFSSJSNSISKJMHSKRSKKMFIGIHQJLSSMSSMRJGHHOKJSHLSCKPFFNRRNNQLFSJKFFGGSG::99<<:;==ABENHSSNKMJHJKIHHSSJISJFMSSSSMDA<89;SSSAJSIEB@==:42,*-3ELSHEDEGFLEGJKIGGE;;;;FFIISDB<ISLJCIKISHGGMHPSDDCB;3//BCFJBSC>>=37,>(()76EI8>>7)%%&%$%%#$#$%*4;:9:>>EFLBCCLKSIICHCDGELFCE?52112JIQGHGILHDEBFMSKLHEHHLJSSKRJFJSSSPPQSJIIPMLJSEFDCFAHJLRFFFHJFEC@=<<?DBB++*-.**57;@@@EHFHIJEIFHC79?@@FGFNPID@???HHC988:G@99;SSLKDFJISIISSJHRSINIJOGKFSGHGPONJLGEGIGHPKJF<DHHBJLIFDHEDHEFEGGEEDEEGHGDHHFLHHFGGISEEDLSHEGMKF:6878KMFJLQEHSMSLGGSSSMSGLIQHFBF:91712757;=DCFL>>>>GFGHMELSHMLSMMSIRGNIJSNKHGFDDDCFGEMJGGAP;:IADA?FHHSIBA@B?;;@A9998>?>:555689@EFDFDPDCD<:8,
@3f920ec7-074e-4ad0-8220-56156ecc1c0c runid=615b655584623c08cdef24ecaddfdaffc95be13c ch=511 start_time=2025-08-20T10:35:58.565792-04:00 flow_cell_id=FBD58360 basecall_gpu=Quadro_GV100 protocol_group_id=SDF_08202025_064710 sample_id=SDF_08202025_064710 barcode=barcode13 barcode_alias=barcode13 parent_read_id=3f920ec7-074e-4ad0-8220-56156ecc1c0c basecall_model_version_id=dna_r10.4.1_e8.2_400bps_hac@v4.3.0
CTATGTCCTGTACTCGTTGGTTTTGTGCAGAAACCGATATTAACCAGAACGACTTCCATACTCGTGTGAGTTTTCGCATTTATCGTGAAACGCTTTTGCGCATTTTCGTGCGCCGCTTCAATAGCCAGGCTTTTAAAATTGTGTATGAATAACGCTTACATGTTACATTTAGGTACATTTTTATTAATTTTTCTCGAATAATTTTCGAATCCAAAAAAAAAGGAATCATACTATACTTGAAAGAATTTTTGGTTTTAGTTGATGTCTCTGCAGGGATTAGATTTGTCAGAGAAACTTTCATTCTATGCCAAAGATCATATTAGAAATATGCTTGATACTTTACTATTTTAAATTCGACCTCTTCATCAAGGACACCGATTGGCATAACAAAGTGGGTTTTGGCGCCAACCAAATAATAATATCAGTCGAGATTGAATTCATTTTTCATTCATTAGAAATTAATTTCAAAAAAGAAATTCTTAGTAAATAAACTTTAAATTATGTCTAACTCTGAAAAGAATACTTCCAATATCCGGACTTGTTCTTCGGTATTTGCTGAAGATGAGAAAAAGAATGTCTCAAATACATTTTCCACAATTACGAACAAAGCGACCTCATTAACAAAGAGTATATTTTCTATCTTTAGGTTGTGTTCCCCTTTCAAAACAGATGCGAGCTTGGGACGGCCAAAGGTTCTCATCTTAGG
+
$(')**)''&%%&+''('%$%%()'%###"#$((('%&&&&%)*-8:>?DFDFFMKNHOKPLJOHKOLJGFDKLPFFEHFPIG????DGSI=764.-,...)))39--.-.113),,-(&&'(((0.06583655<BKIGGFHEHF>=<;::7100,))89;>?55>><;:>BHSEEEFHSG?@E:SJFSSSPEBAHESLSSDSMF8777BG>=?<?GSSPSDSGIJSGMKHKHOHEF4334DHEA>CGSJHFOSSLSSEJSFGFFFDC=<87.1/**))',.0.3&'''''.?DFEC::999;=;:70-/3@??>CHEHCCCRFJGSGJF=;88IKIPIPMBACDDSRKGKSJFAB@A?CFB@FEHJJIKKNLM?0///CDCCHGPHFLSLKSLHF?>?>DMMJL??>?HOHMSSSIDFSSC533/-,,/46233;DCBEBFSSLGIIISSIJJGKKNSLDSD988<HHDCAACKSNHQSLLSLNJSSPMNHSSJSKNOFLMOMJPIIPGFCCCFJKSJJKGHFEJILSHQPSFIMLSJHGFKSQKHKID>>>=BA@D@A>=3+))*+)*+))(%$+0:<CCHSEGGIISLSEJJLIGI@???AFSHJFC@BBFGPJMKRIKSLNMFKIEHKKNSJMEOMILHLLEHINFGFB:?F<<=81BBGJS3224;90//0342256A;;:<DFJJADDEFA@A<:3&$$
@7ab06bb3-66d0-44e9-9947-a97b9465be88 runid=615b655584623c08cdef24ecaddfdaffc95be13c ch=284 start_time=2025-08-20T10:35:38.565792-04:00 flow_cell_id=FBD58360 basecall_gpu=Quadro_GV100 protocol_group_id=SDF_08202025_064710 sample_id=SDF_08202025_064710 barcode=barcode13 barcode_alias=barcode13 parent_read_id=f54b8873-1480-4951-a91f-05386e637ecd basecall_model_version_id=dna_r10.4.1_e8.2_400bps_hac@v4.3.0
ATTACGGACCACTTGGTTCGGTTTTGGCCATTTGATTTGACCCAAACGACTTCCATACTCGTGTGAGTTTTCGCATTTATCGTGAAACGCTTTCGCGTTTTTCGTGCGCCGCTTCATTGGTTTTAACGTTGATGTCTCTGCAGGGATTAGATTTGTCAGAGAAACTTTCATTCTATGCCAAAGATCATATTAGAAATATGCTTGATACTTTACTATTTTAAATTCGACCTCTTCATCAAGGACACCAATTAGCATAACAAAGTGGGTTTTGGCGCCAACCAAATAATAATATCAGTCGAGATTGAATTCATTTTTCATTCATTAGAAATTAATTTCAAAAAAGAAATTCTTAGTCAATAAACTTTAAATTATGTCTAACTCTGAAAAGAATACTTCCAATATCCCGGACTTGTTCTTCGGTATTTGCTGAAGATGAGAAAAAGAATGTCTCAAATACATTTTCCACAATTACGAACAAAGCGACCTCATTAACAAAGAGTATATTTTCTATCTTTAGGTTGTGTTCCCCTTTCAAAACAGATGCGAGCTTGGGACGGCCAAAGGTTCTCATCTTAGGGTGAT
+
##&$$##$#$%&'*%&'('%%%)((&$""""#&%#$%'%&&&(&&+.;;;<FCCACD7666SJKKJEEDKLIDFISSIGLKJSFDDFNIGHHKCBACA<@KN<877?BAB;>D=89>?F?DBSG:31&&&%),6678<<?A;A@BDC@<;;?ACCE?;7542CKESJB6@NIHGKGKHJSSKNSSKNSKIHHHIHMENGILHD?JKGKMJSHHILSGSLSJFLMODSNLQJFIFISHOJJSMSHHE;::::9::<<=HGOISKLSJKDFFEIGKGJBBACINLBQSSNNQLGJHJILCFFDHIFGDELIBFDDHJFKJJJJSGFCFLMLLMLISCA>CBSGE?;<>?I973)%%%$$$+)))))9355IHRSEHGEFGKNSSIMLSHMFSSG7666ELJSFEA=6.HHQFLGIKSIJRSKKLLFJFJLIJLIGGGPFGDKSJIGJPHKIFLKHMEGECAA@C=9?HKHJFJFBBABIJGHGFDDFKHIHPSMSKLSSSHSOPISISLPMSKKMIIGGDIHHIOFD<>O?43D@@<A;9,*))..--/----.;8HB@@:769:98022155474*'&'(%$#
@ba7ec5ba-305d-4217-9452-c8b22fedc847 runid=615b655584623c08cdef24ecaddfdaffc95be13c ch=507 start_time=2025-08-20T10:35:53.565792-04:00 flow_cell_id=FBD58360 basecall_gpu=Quadro_GV100 protocol_group_id=SDF_08202025_064710 sample_id=SDF_08202025_064710 barcode=barcode13 barcode_alias=barcode13 parent_read_id=ba7ec5ba-305d-4217-9452-c8b22fedc847 basecall_model_version_id=dna_r10.4.1_e8.2_400bps_hac@v4.3.0
GTTATGTTTATACTTGGCACCGTAGCCATTTCGAACCGATATTGACCGGAACGACTACCATACTCGTGAGTTTTTCGCATTTATCGTGAAACGCTTTCGCGTTTTTCGTGCGCCGCTTCATTAGTAAATAAACTTTAAATTATGTCTAACTCTGAAAAGAATACTTCCAATATCCGGACTTGTTCTTCGGTATTTGCTGAAGATGAGAAAAAGAATGTCTCAAATACATTTTCCACAATTAGCGAACAAAGCGACCTCATTAACAAAGAGTATATTTTCTATCTTTAGGTTGTGTTCCCCTTTCAAAACAGATGCGAGCTTGGGACGGCCAAAGGTTCTCATCTTACGGGT
+
%(*''')&$#$%$%&####$%#$#""###"##$###$$$%%&'$'(((())1***+)''&'''((++*--0/69D??@GEGHMODDCCDDIJGFGONHSGFDCBFJJHGGHGFIGE<9:GSLJGFGEDGFISLSHJPKHLSEGDFISHIKKIIA>AJIIFHAEKFHHSISSKSMNGSIFSKOLORHHJNJHEHEEESGGFCG@<1/.99BSMJHIMHSIKHJGIJLIGJFMJH><=2100*''+**+7;=>FGDHEJKMMGJSSISIKJHFEGJLJSSLLLHJHNHJMFIKKSSGGBGFH/*>3558CC=??@FIIJHSSI@AADFBBCD:;;GIGEGIECEAA:.,((&%
@a68b1ed5-7833-477c-82ca-b73aa1782a49 runid=615b655584623c08cdef24ecaddfdaffc95be13c ch=347 start_time=2025-08-20T10:35:59.565792-04:00 flow_cell_id=FBD58360 basecall_gpu=Quadro_GV100 protocol_group_id=SDF_08202025_064710 sample_id=SDF_08202025_064710 barcode=barcode13 barcode_alias=barcode13 parent_read_id=a68b1ed5-7833-477c-82ca-b73aa1782a49 basecall_model_version_id=dna_r10.4.1_e8.2_400bps_hac@v4.3.0
GTGTCCTGTACTTGGTTCAGTTCCAGGACCCGATATTTAACCAGAACGACTTCCATACTCGTGTGAGTTTTCGCATTTATCGTGAAACGCTTTCGCATTTTTGGTGCACACTCAATAGTATTGTCTGTTATTTATTCAGAAATTCAGATTACAAACCTTTGTAATGAGTTCTAACAATCATTATGGGTATTGCAATTCATAAACCGATTGTTCTATAGCCAGGCTTTTAAAATTGTGTATGAATAACGCTTACATGTTACATTTAGGTACATTTTTATTAATTTTTCTCGAATAATTTTCGAATCCAAAAAAAAAAAGGAATCATACTATACTTGAAAGAATTTTTGGTTTTAGTTGATGTCTCTGCAGGGATTAGATTTGTCAGAGAAACTTTCATTCTATGCCAAAGATCATATTAGAAATATGCTTGATACTTTACTATTTTAAATTCGACCTCTTCATCAAGGACACCGATTGGCATAACAAAGTGGGTTTTGGCGCCAACCAAATAATAATATCAGTCGAGATTGAATTCATTTTTCATTCATTAGAAATTAATTTCAAAAAAGAAATTCTTAGTAAATAAACTTTAAATTATGTCTAACTCTGAAAAGAATACTTCCAATATCCGGACTTGTTCTTCGGTATTTGCTGAAGATGAGAAAAAGAATGTCTCAAATACATTTTCCACAATTACGAACAAAGCGACCTCATTAACAAAGAGTATATTTTCTATCTTAGGTTGTGTTTCCCTTTCAAAACAGATGCGACTTGGGACGGCCAAAGGTTCTCATCTTAGAT
+
###$%%'&&$$%'$&&)/--,($###"""#&&''%%&##&6601:@DDFDELHGHFHIIFKIH@;;;D8SK401@FMKIJEGGFRMSH<8:33225'''+8:(&&%%$$()--.BCGIFHKMNIISFEOBCFDGSMHGSNMPIGJBLLHDDFPJSHOA@B;J1//***.36667EHFPIGGKGKKJIJFSNLISGSISLSEEEAH6666>=<::;<>>BBEMOKMKSMDSMSSJFIFCJSDFHEMMIFHEDBC<<BBA?CFLJJKPHSJIJKASIGGGLMHSJIMKHCA<99;FHSGSSIDEDDISA<F>DEHKGGLHAFCB@@@?AFENB7444EGMJJLRHHHKFDEESSHHOMISPSQNODDEFFIEFENKFF@8>612//1..1FC?DEDA<<BAJGDGH=HEGHHS;::664.1:?AF@???GGFJKSA;:C=:746399++,>EG?@?>CB@B,+,+,347<?AAJBANECBCCGGKSHFHHSSKMLPJMIPSHGGAA@>BDFMMIKQOGQSHHBEFSSHJGOECAADBCGESOKGFFI:999GEGKISOJNGHG?749DEGEBCJMBCECAADNIPSILFDISJFSGFLSNHICCECGGCCDJJSHSGGGE5222HCEBFFCCBLMHIOHOGHIHJGHSHE?HAA@7<<>>;88;?@NSDAADEFSEIKHMFGFDEIEDECC7B8778FE>???GLGQGCCDDHIDGGBKEQSCIJEFEFFIHILGDCCC?=-8878676231(4@>GI@BANK;8888960,(''&(**310.0**-<ABEEGDBD;95*)(&
@ab8301c3-a81e-41c4-b31a-fbf80515cf60 runid=615b655584623c08cdef24ecaddfdaffc95be13c ch=85 start_time=2025-08-20T10:35:34.565792-04:00 flow_cell_id=FBD58360 basecall_gpu=Quadro_GV100 protocol_group_id=SDF_08202025_064710 sample_id=SDF_08202025_064710 barcode=barcode13 barcode_alias=barcode13 parent_read_id=ab8301c3-a81e-41c4-b31a-fbf80515cf60 basecall_model_version_id=dna_r10.4.1_e8.2_400bps_hac@v4.3.0
ATGTTATGTACATATACTCGTTCGGTTTTGAAGCGGTATTTAACCAGAACGACTTCCATACTCGTGTGAGTTTTCGCATTTATCGTGAAACGCTTTCGCGTTTTTCGTGCGCCGCTTGAGCAGAGAAACAGTTACTAGACTAAAAATTAAAATTCTTTCAAGTATAGTATGATTCCTTTTTTTTTTTGGATTCGAAAATTATTCGAGAAAAATTAATAAAAATGTACCTAAATGTCCAACATGTAAGCGTTATTCATACACAATTTTAAAAGCCTGGCTATAGAACAATCGGTTTATGAATTGCAATACCCATAATGATTGTTAGAACTCATTACAAAGGTTTGTAATCTGAATTTCTGAATAAATAACAGACAATACTATCCGTATAATTAAAAAAGATTGGTTCCCGCCATCCGAGACCCCACTTGAAAATAAAGTAAAGTTTATCGACCTAAGATACTAAATGAAGATGCATCTACGAGAAAATCTTCGCCTTGAAACTGAACAGGTCTCTAATGTTCGGAATGTTGTAGCTGATCATAGTCGGGCGCTCCAGCGAAACACCCCATGCAATCACAACGATGTCAGATGGAAACCCGAGTGGTCTAAGCATTTCTGGTCTAAATAAGCCGGAATTTCCAACTTCGATCCACTTTTTTAGGGTAGTGTGGTATCCAAAGATTTCCATAGAAGGCTCAGTATAAGGG
+
##%&)%&&''&$$#$$$)'(())(('(&%$$$$$$'%%%&&',39:::<>AA@AGESISNEFGCKGKLKLGHKJJRGIIOJFHHJKEGOSG@??@H<ACCC@DKLB???A:996,,.&'&&-.,)'*)(&%$%$$$$$$&)**,-0*)&')70/-.1?>JGGMKFHFGLILKQEN<<:+)*-3EJJG<<<CGKCFFGNRKB==3111><>:KMECAJPMKKPCCCBBEC8783--)('*18?8877>HEFGLIJJHFIGEOFKLSSLEQSMMRSSSJGESRHFNJHMHHHHHFOSIJ@A@@SGLNSKLMIHKMSSNJHSIHSM>=>B?CDBSJILFSIJJKEQLLSSLLSKSKSKSJGOHMQDMSSSOHLSHHGRSS>=>>SGNSIJJSOGBCDDB2/'%&'),,260*?@DEEGFGFNILKIG?FEINMEDE?GKIFCDSLHGFIHHDDCFSHFSHILSHKRSLDSLILJFSSFSPSS6569GSEFDEFECDBBI?BHFDEEDGFLSLKKSMSSJFSSLHIEDFEHKHHGHJSHHGGJIHGGMGNIKFDDDEIFFFQISSLSKMHSQHHFIGKIGJKMSIHIRIFA?@DFLMIHSSHAA@ADSHKSJSFMJPLHPGHCCELIJLNHFEED@EEEHMRHSKLPHHEDDA>>>JLHIRSSSEIFISHCDFDBBBDSHEGNILDAJGQJJHFHGCGGHFECC?>::;:9
@bdb74ce8-8bea-47a0-8b7c-0a5de88be077 runid=615b655584623c08cdef24ecaddfdaffc95be13c ch=1 start_time=2025-08-20T10:35:43.565792-04:00 flow_cell_id=FBD58360 basecall_gpu=Quadro_GV100 protocol_group_id=SDF_08202025_064710 sample_id=SDF_08202025_064710 barcode=barcode13 barcode_alias=barcode13 parent_read_id=bdb74ce8-8bea-47a0-8b7c-0a5de88be077 basecall_model_version_id=dna_r10.4.1_e8.2_400bps_hac@v4.3.0
ATGTTTGCTTGTATTTCGTTCAGTTCTGTGCCCGGATCTAACCAGAACGACTTCCATACTCGTGTGAGTTTTCGCATTTATCGTGAAACGCTTTCGCGTTTTTCGTGCGCCGCTTCATATGCCAATCGGTGTCCTTGATGAAGAGGTCGAATTTAAAATAGTAAAGTATCAAGCATATTTCTAATATGATCTTTGGCATAGAATGAAAGTTTCTCTGACAAATCTAATCCCTGCAGAGACATCAACTAAAACCAAAAATTCTTTCAAGTATAGTATGATTCCTTTTTTTTTTGGATTCGAAAATTATTCGAGAAAAATTAATAAAAATGTACCTAAATGTAACATGTAAGCGTTATTCATACACAATTTTAAAAGCCTGGCTATAGAACAATCGGTTTATGAATTGCAATACCCATAATGATTGTTAGAACTCATTACAAAGGTTTGTAATCTGAATTTCTGAATAAATAACAGACAATACTATCCGTATAATTAAAAAAGATATTTGGTTCCCGCCATCCGAGACCCCACTTGAAAATAAAGTAAAGTTTATCGACCTAAGATACTAAATGAAGATGCATCTACGAGAAAATCTTCGCCTTGAAACTGAACAGGTCTCTAATGTTCGGAATGTTGTAGCTGATCATAGTCGGGCGCTCCAGCAAAACACCCCATGCAATCACAACGATGTCAGATGGAAACCCGAGTGGTCTAAGCATTTCTGGTCTAAATAAGCCGGAATTTCCAACTTCGATCCACTTTTTTAGGGTAGTGTGGTATCCAAAGATTTCCATAGAAGGCTCAGTATAA
+
%%))*)'$$##&''((&'((,)(())'''$#$&&***0/./<=;,,,,876896A=?GJF@===@GICC@FIISGHGLILSJMGHGMJSDBC@B@AGGEGFGNFDBCEHEIGGOSB@A@C<</*+5CJEJGSMINKENSIONOISHFEB?>APLBIONSSHEFFMKSPHM@@?AGHSISSJSHLQNIIAGEHJD9JIGSIPEJJFSISLJHJIK?=>?SSOLJFH?0*DPGFHRLHOPSNQPRPIRPKKSJHIFGFSPKSGPSIJEFGJSSIJSMLSSHNJCBC<8NISSSS888=SSEI=EISH><;7898<;<?KOHHNLGSSSQJLNIIMFHISSMGISLQJKLFKIDCEDHSHKNSKHMMGSSBJSKQLLSGIJLJOSNLA;=@>?EEIEHIIPOGGKJIDEFHSLKGNKJIHSLHDGGFHFABAJHJFMSGJSQIKSMKJSJNIJREG@@A@D==?=@FGMSHIJSLSGGKFQMSEJIH774GJGMSNJIHSSSMGGHQKOJIOJPFSJBGHIISLSSGK>KFPJHMMHGJMKKEKSB@?AGJEDECEIHFHNSHFNSFDGIDBLFFSNLMGLMGQJSHKJSSIGGJNHHMGCDBCICMGPCBADISIGHEHSNLSNIJSSGEDEGHKSSGMHDDFHNIFHE@@A@FCCBBBCERECC***=7;76489?EDEDHFFFGGHCCBCKLLFHHHGFLSGHGFEEGGKKGIKHMLILERKF@@??A97894222424797:<683?@BC?=>>BDCBBAGSSSJLEGECDCBDBCAAAAAADFGGEFJHF@DABDD?C>?C=;:42.(
@40d94862-5383-4cef-8368-23e7e36c685f runid=615b655584623c08cdef24ecaddfdaffc95be13c ch=7 start_time=2025-08-20T10:35:45.565792-04:00 flow_cell_id=FBD58360 basecall_gpu=Quadro_GV100 protocol_group_id=SDF_08202025_064710 sample_id=SDF_08202025_064710 barcode=barcode13 barcode_alias=barcode13 parent_read_id=40d94862-5383-4cef-8368-23e7e36c685f basecall_model_version_id=dna_r10.4.1_e8.2_400bps_hac@v4.3.0
TGCCTGTTCGCGGCGGCGATCCGGCCCGGATATTTAGCACAACGACTTTCCATACTCGTGTGAGTTTTCGCATTTATCGTGAAACGCTTTCGCGTTTTTCGTGCGCCGCTTCAACTCTTTGTTAATGAGGTCGCTTTGTTCGTAATTGTGGAAAATGTATTGAGACATTCTTTTTCTCATCTTCAGCAAATACCGAAGAACAAGTCCGGATATTGGAAGTATTCTTTTCAGAGTTAGACATAATTTAAAGTTTATTTACTAAGAATTTCTTTTTTGAAATTAATTTCTAATGAATGAAAAATGAATTCAATCTCGACTGATATTATTATTTGGTTGGCGCCAAAACCCACTTTGTTATGCCAATCGGTGTCCTTGATGAAGAGGTCGAATTTAAAATAGTAAAGTATCAAGCATATTTCTAATATGATCTTTGGCATAGAATGAAAGTTTCTCTGACAAATCTAATCCCTGCAGAGACATCAACTAAAACCAAAAATTCTTTCAAGTATAGTATGATTCCTTTTTTTTTTGGATTCGAAAATTATTCGAGAAAAATTAATAAAAATGTACCTAAATGTAACATGTAAGCGTTATTCATACACAATTTTAAAAGCCTGGCTATAGAACAATCGGTTTATGAATTGCAATACCCATAATGATTGTTAGAACTCATTACAAAGGTTTGTAATCTGAATTTCTGAATAAATAACGAACAATACTATCCGTATAATTAAGAAAAAGATATTTGGTTCCCGCCATCCGAGACCCCACTTGAAAATAAAGTAAAGTTTATCGACCTAAGATACTAAATGAAGATGCATCTACGAGAAAATCTTCGCCTTGAAACTGAACAGGTCTCTAATGTTCGGAATGTTGTAGCTGATCATAGTCGGGCGCTCCAGCGAAACACCCCATGCAATCACAACGATGTCAGATCGAAACCCGAGTGGTCTAAGCATTTCTGGTCTAAATAAGCCGGAATTTCCAACTTCGATCCACTTTTTTAGGGTAGTGTGGTATCCAAAGATTTCCATCAAAGCTACCAGTGCT
+
#$%*&***%##$$&&&&$###%%$$&+'111000/''''(%%%)'&&&2*8581112AIHMJJIFGSSJSSHSDQIKKIMJRGMJFDEGHFFB:::;EF*))*577702/,*-HIJSHGMGMIGJJDKKKJHJFJSEDISGIHHSNHHJKIHLMMSMPEC?&++>?@CA?DCBBFEC@?HIIH?CDEHJILGHFABCLHOFOJISSEEC?BGJMPSSNJSJSSB@?AK542155=666BDOLH?SF@@?GFEJFKMHFB@53*(**743B8GCGIBDESISJKS@GDJGJPCSHIEFHOKGLC>>>@<667@JD:99:FFFGSHIEDEEISSSFFCED====D7KAABB?77D6LOGHHIHHHSFKJOIJPHIKHHSKLQKINIGIHEGHIHLMSNSHGJHJSSMLLKLSJIISKKRJMLJMJLSJHFSHJNESHSMHFFGBCDMKDABCNFIGJFILKSDJFCCDHNHJKSLLDFELDIFGGNGCESKENEJHSLQF?JSSLQSGHSSFLNGSJONHMJK=226EKSSI;::;A444:>NSLFDGA?@?DGSJSSFIDCBSCSQIIFDDDHDCBFFGEEDDCAC>??FABACKKIHSIIINFKIJSSHSKNSQSSPHJPSIHGGJFOIMHRFMJHOJFOIGPOGKSI>>>A@ELFGHJLHKHKA@@DBG@??<;<=ADOBJHSSGKJEGGIIGFAIGSADD@D6JFCEG*)))+470001=BABLJIDDE:64--+*+9A><==>:7BAAGE@<HGESGEEILLADHFCJDKGHSILGHGLMFIFSISFJINLSKGSHMGGLRMSKKJJMLJRMMOSBEKEBCAB@C@<;;@??8667?@NAGKSEBBBJIFGHEFHIHGFSIJMEDABEFFFEDC;:;:59:989:228:;=BBA@DJSGCCBCGK@>><<>FMGIGGLLGKMP@@@@I@96574235:<861..1BGFDCCDDEIH;HSIECEEMFDIIA==<>::;=DGJIGAD@@@=4334B9E>;AFKNECDJMEECCEHFIFGHFGCFGGDASK>;<$$$#'%')'&&'((*%
@6afaa67a-8e56-40a4-ac0c-1e119e99b9bd runid=615b655584623c08cdef24ecaddfdaffc95be13c ch=424 start_time=2025-08-20T10:35:36.565792-04:00 flow_cell_id=FBD58360 basecall_gpu=Quadro_GV100 protocol_group_id=SDF_08202025_064710 sample_id=SDF_08202025_064710 barcode=barcode13 barcode_alias=barcode13 parent_read_id=6afaa67a-8e56-40a4-ac0c-1e119e99b9bd basecall_model_version_id=dna_r10.4.1_e8.2_400bps_hac@v4.3.0
TGTTATGTGCATGTATTCGTTCGGTGTTATGCAGCCGATATTTAACCAGAACGACTTCCATACTCGTGTAGATTTTCGCATTTATCGTGAAACGCTTTCGCGTTTTTCGTGCGCCGCTTCACGTATAATTAAAAAAGATATTTGGTTCCCGCCATCCGAGACCCCACTTGAAAATAAAGTAAAGTTTATCGACCTAAGATACTAAATGAAGATGCATCTACGAGAAAATCTTCGCCTTGAAACTGAACAGGTCTCTAATGTTCGGAATGTTGTAGCTGATCATAGTCGGGCGCTCCAGCGAAACACCCCATGCAATCACAACGATGTCAGATGGAAACCCGAGTGGTCTAAGCATTTCTGGTCTAAATAAGCCGGAATTTCCAACTTCGATCCACTTTTTTAGGGTAGTGTGGTATCCAAAGATTTCCATAGAAGGCTCAGTATAAGGGG
+
$%).''&()%###$%#$$'((%$%%&%%&'''&%$'())))(('(*/5679=;::;>3FAGHFG?:::>((((''*+/69ABC;;::@AKHHJEDDCSGIGBB@@EF///('''-,-30.1A?ACDHFE:689ACA?;:968;/./0//.+997<<>EHGSGQHSJGKNHLFOJSIIKSMNKGLBAABSIJSKISMSSSSKLSGJOSASLKSINIQLKSSF<:<HNGKI=GOIGKIKJH@7B9999FJQSOSLGHGJHMFFB?>>>AA@AC@BHELLGEJRGSEGCGGGLPJSLLM???878C?DG:311:::BFDFHOHFFAAA>?<:;<>>>?BLSSLLEKGJRMSIIIHMIGCSKS9889B@;<DGEBFAA=>I?O@<FDCEEGFGGGPISJIHSSSLIEOJHMFMLS?<<>LIGIIFOOLDKLLFKGRKEHDAA.*&&&(%%%%&)
@74e8091d-7320-4d64-9e59-58a027d36f67 runid=615b655584623c08cdef24ecaddfdaffc95be13c ch=377 start_time=2025-08-20T10:35:53.565792-04:00 flow_cell_id=FBD58360 basecall_gpu=Quadro_GV100 protocol_group_id=SDF_08202025_064710 sample_id=SDF_08202025_064710 barcode=barcode13 barcode_alias=barcode13 parent_read_id=74e8091d-7320-4d64-9e59-58a027d36f67 basecall_model_version_id=dna_r10.4.1_e8.2_400bps_hac@v4.3.0
ATGTTACATCTACTGGTTGGTTTGGTTGCAGCAGCCACCGATCTAACCAGAACGACTTCCATACTCGTGTGAGTTTTTGCGCATTTATCGTGAAACGCTTTGTCGCGTTTTTCGTGCGCCACTCAGGCATAACAAAGTGACTTTGGCACAACCAAATAATAATATCAGTCGAGATTGAATTCATTTTTCATTAGAAATTAATTTCAAAAAAGAAATTCTTAGTAAATAAACTTTGATTCCTGTCTAACTCTGAAAAGAATACTTCCAATATCCGGACTTGTTCTTCGGTATTTGCTGAAGATGAGAAAAAGAATGTCTCAAATACATTTTCCACAATTACAAACAAAGCGACCTCATTAACAAAGAGTATATTTTCTATCTTTAGGTTGTGTTCCCCTTCAAAACGGATGCGAGCTTGGGACGGCCAAAGGTTCTCATCTTGGG
+
##%*)''%%$$%'*'()*&&&&*$"#$$$###"#$&%$%&))')((,011123((((3/18=5445;<A=9888754A)(('0:??>A>?@@KJJK@@@<:.)%%(2358=:)(()6330(''&(/.0./--0(((+($#""#-(+/+,+-4245<>JSKMKSLHGFHIFBBBELEECECJ99988<<-),-/07:<ES?>?B=:<9:IH?=;<HKC>A<,,/235:,,,.332,-/0))*442,%'0.))')>BNNG=::8893?;<=IKEF,EABSLGSFEB-)))0/))*+:<88:><:++-56EHNFEMHFFBAA@FKHSMGQLEFKE>B=;9;02,***1>B?C<==<?>AC?<DSB?@ESJIMFMGKSSIF@?<<1102=?CKGE5544@:<4':;?HE,))*,,(()')(&&..F<;;<====FJF??878791***
@685616fe-624a-40e1-a034-4bceb183ca0d runid=615b655584623c08cdef24ecaddfdaffc95be13c ch=263 start_time=2025-08-20T10:35:50.565792-04:00 flow_cell_id=FBD58360 basecall_gpu=Quadro_GV100 protocol_group_id=SDF_08202025_064710 sample_id=SDF_08202025_064710 barcode=barcode13 barcode_alias=barcode13 parent_read_id=685616fe-624a-40e1-a034-4bceb183ca0d basecall_model_version_id=dna_r10.4.1_e8.2_400bps_hac@v4.3.0
GTCGTACCTCGTTCGGTTGTGAAGCCGATATTAACCAGAACGACTTCCATACTCGTGTGAGTTTTCGCATTTATCGTGAAACGCTTTCGCGTTTCATGGGTACTGTAGTCTACTTGGTTCAGTTGTAAAGCCACCGATATTAACCAAACCCTATTTGGACAGACGCCTGTTCGCATTTATCGTGAAACGCTTTTCGCGTTTTTCA
+
$$#""$$'&$$&''%%%'$$$##""#$%&&&''.1112;?A<<<=MDGEDHFECDILC887879;677EBJGBG?>??HRFDDBA@B:765,)2,)(&#$%##""%#"$$&((.*'')*2-,,+*&$#$$%&%#$%,/...+,,+))./:97----+,,,'&&&'&'()&%&2696<>=>,++-89<@=;:685---55544E1.
@15b7e684-7b31-424c-9099-15a6f4b17ba1 runid=615b655584623c08cdef24ecaddfdaffc95be13c ch=109 start_time=2025-08-20T10:35:47.565792-04:00 flow_cell_id=FBD58360 basecall_gpu=Quadro_GV100 protocol_group_id=SDF_08202025_064710 sample_id=SDF_08202025_064710 barcode=barcode13 barcode_alias=barcode13 parent_read_id=98bdb658-aeb2-4c86-b7bf-2a9f226c321c basecall_model_version_id=dna_r10.4.1_e8.2_400bps_hac@v4.3.0
TTATGTGTAGCGTCTACTCGTTCGGTTATCAAAAAACCGATATTAACCAGAACGACTTCCATACTCGTGTGAGTTTTCGCATTTATCGTGAAACGCTTTCGCGTTTTTGGT
+
$$$$&)))'%'&'&$$&*%%&'(''%)$&%##%'()),+*,,..-234677:<==<=A?BAA0..,---D8889EPSCA@DIDCABACQJPSMOECDESD>=****17&&%
@f0e3b1b1-8c40-47d0-9d0c-2be45a842746 runid=615b655584623c08cdef24ecaddfdaffc95be13c ch=109 start_time=2025-08-20T10:35:48.565792-04:00 flow_cell_id=FBD58360 basecall_gpu=Quadro_GV100 protocol_group_id=SDF_08202025_064710 sample_id=SDF_08202025_064710 barcode=barcode13 barcode_alias=barcode13 parent_read_id=98bdb658-aeb2-4c86-b7bf-2a9f226c321c basecall_model_version_id=dna_r10.4.1_e8.2_400bps_hac@v4.3.0
TTTTACTTGGTTCAGTTATGCCAAAGCCGGATGTCACCAGAACGACTTCCATACTCGTGTGAGTTTTCGCATTTATCGTGAAACGCTTTCGCGTTTTTCATCGCACTTTCATTCATACACAATTTTAAAAGCCTGGCTATAGAACAATCGGTTTATGAATTGCAATACCCATAATGATTGTTTGAGAACTCATTACAAAGGTTTGTAATA
+
(&$$%%%)')*+,(''()*''(&%$$$&'((&%%&&((2568:GGGFSKRIHMKFGHGKSFGEGISO><<=FSKFFBBCELMPNGECD@>76110./93,,(&'&&'(*)+138:>9999@AAAGG:9:IFLKHKFHHJJ3//7.0>ACFCDDSLNCCDESPSIMMJGEHIINNSI=BC333*((()/.72++++@ACHHGECB>?*(('
@3bbf1465-e8bd-4459-bde0-c5d381939de4 runid=615b655584623c08cdef24ecaddfdaffc95be13c ch=398 start_time=2025-08-20T10:35:41.565792-04:00 flow_cell_id=FBD58360 basecall_gpu=Quadro_GV100 protocol_group_id=SDF_08202025_064710 sample_id=SDF_08202025_064710 barcode=barcode13 barcode_alias=barcode13 parent_read_id=3bbf1465-e8bd-4459-bde0-c5d381939de4 basecall_model_version_id=dna_r10.4.1_e8.2_400bps_hac@v4.3.0
GTGTCCTCTACTGGTTCGGTTGTGGAACCGGTGTAATTAAAACAACTTCCCCATCTGGTGAGTTTTCGCGTATCGTGAAACGCTTTTGCATTTTGGCTTTAATGAAGCGGCGCACGAAAACACAAAGCATTTTCACGATAATGCGAAAACTCAGGGT
+
##$%$$&%$&')%%*,0**+,''%$#$$'$$$$&''-&%%%%(,++,/((((),%#$%''(''*,-+,,(('(8;??CFGG0///+*)(&%&+5'%%&''$$$$&*-///2./-.++-+,-+,(()-*)((*2,++**+*'%(*)*-10--'&&'**
@24f24cf5-24eb-44f8-8acc-b81cf0810ff5 runid=615b655584623c08cdef24ecaddfdaffc95be13c ch=189 start_time=2025-08-20T10:35:59.565792-04:00 flow_cell_id=FBD58360 basecall_gpu=Quadro_GV100 protocol_group_id=SDF_08202025_064710 sample_id=SDF_08202025_064710 barcode=barcode13 barcode_alias=barcode13 parent_read_id=24f24cf5-24eb-44f8-8acc-b81cf0810ff5 basecall_model_version_id=dna_r10.4.1_e8.2_400bps_hac@v4.3.0
ATGTTGCTACTGGTTCGGTTGTGAACCGATATTAACCAGAACGACTTCCATACTCGTGTGAGTTTTCGCATTTATCGTGAAACGCTTTCGCGTTTTTCTCGTGCGCCGCTTCACATACACAATTTTAAAAGCCTGGCTATAGAACAATCGGTTTATGAATTGCAATACCCATAATGATTCTTAGAACTCATTACAAAAGGTTTT
+
%%%&($#$$(*%&(*/--.0..&%##$$#%&'*&'(&%%&'(,,--2.,,,31114LHGECDDDOE@?@FGNLGS;;;;JKSIDEEGSJIHHDA;9@=9..00?=<<9;=:79@EFLINSKKSJSSOPSSPKMJKHSNSHPECESJRKPGIOPNLMBA?=@DH?>??AAB>?>?E5440*))%%%)%(---*&''+.23731,)
@df01c67a-8fc4-425e-915f-cfb576395cf9 runid=615b655584623c08cdef24ecaddfdaffc95be13c ch=194 start_time=2025-08-20T10:35:57.565792-04:00 flow_cell_id=FBD58360 basecall_gpu=Quadro_GV100 protocol_group_id=SDF_08202025_064710 sample_id=SDF_08202025_064710 barcode=barcode13 barcode_alias=barcode13 parent_read_id=df01c67a-8fc4-425e-915f-cfb576395cf9 basecall_model_version_id=dna_r10.4.1_e8.2_400bps_hac@v4.3.0
TTTGCTGTTCCTGTTCTTCGTTCGGTTTTGAAAAAAACCGGTGTTTAACCAGAACGACTTCCATACTCGTGTGAGTTTTCGCGTTCTCGTGAAACGCTTTTAGCTTTTGGTCGAGCCATCCAATACGGACTTGTTCTTCGGTATTTGCTGAAGATGAGAAAAAGAATGTCTCAAATACATTTTCCACAATTACGAACAAAGCGACCTCATTTAACAAAGAGTATATTTTCTATCTTTAGGTTGTGTTCCCCTTTCAAAACAGATGCGAGCTTGGGACGGCCGAAAGGTTCTCATCTTAGG
+
$&)('$$%&%++'((&'(%&()(&&$'&'&%%%%&(+--,.20../*+++467B?===>FHKGI=<<;>?@C7777;>B*''))*((++<<@?@GDDB:76*))++.-)))'%$%&*))./0,*+&$%'((((/'&&'03:AE??>>SMSPLSII777GFSSKBKSSKSMSHSKRNGHLMJSSISEISSSHPMHFSFHHHJG<;<<IEC6A913312BCGEFCFKHISSSSJSJHPSGGDDFKSKPM;EGA=<HGISLSSEJFFFMIJLDKF??><C<<<>-**+8?DCEFHDHB?>0)%
@12ba85e1-51df-4ef2-a4d0-97cabc6f6519 runid=615b655584623c08cdef24ecaddfdaffc95be13c ch=310 start_time=2025-08-20T10:35:50.565792-04:00 flow_cell_id=FBD58360 basecall_gpu=Quadro_GV100 protocol_group_id=SDF_08202025_064710 sample_id=SDF_08202025_064710 barcode=barcode13 barcode_alias=barcode13 parent_read_id=12ba85e1-51df-4ef2-a4d0-97cabc6f6519 basecall_model_version_id=dna_r10.4.1_e8.2_400bps_hac@v4.3.0
[truncated: 5,806,195 more chars]
